# Supplementary material for: Connexins evolved after early chordates lost innexin diversity
Source: eLife. 2022 Jan 19;11:e74422. doi: 10.7554/eLife.74422 (PMC8769644; doi:10.7554/eLife.74422)
Supplement: Figure 1—source data 2. [file elife-74422-fig1-data2.zip › Figure 1source data 2.fa]

>Ct_Pba_01/1-351
------------------------------------------------------------------------
--MFVL--M--VICGT-VVTV-RQ--H--T--GSI--ISCNGFSK-Y----------------DAS------
-----FSEDYCWTQGLYTI---------REA----YNE--N-S-M---------------------------
--------------------------HVPYPGLIPE---EVPLCLGDN-----------------CADG---
---VP-------------T---TTS--RVYH------------------LWYQWIPFYFWLAAAAF-----F
LPYLIYKR-S------------------------G---FGD-LKPLI-AML-YN---PM------E-GEEG-
------------------------I-KADAEKASVWL-----------------------------------
------------------------------------------------------------------------
------------------------------------------------------------------------
-----YH------R-----------------------------F----------AIYMN-------EHS---
----------------------MY-------------------------------ANFMQ------------
-RHGI-GLL---------VIGIKICYLIVSVLL---MTLTAEMFEL--------------------------
-------AD--F----------------KQYGIVWAQQ----WP------D----P------PAN-------
-----VTGIKDL-LFPKMVACEIK---RWG--PTG-LE-----DE-NGMCVLAPNVINQYIFLIL-W-WSLV
FTI-VSNVFNVLAGIIRVVF--IYG--S----Y-QR-MLASA------------------------------
----------------F--LKD------DPHY------KK--VYYKVG-----TSGRV-YL------N----
-VI------A-SSISP--VAFQ-EIMNNVCPR-LIR------------------------------------
----------------------------
>Ct_Pba_02/1-358
------------------------------------------------------------------------
--VFII--I--LTMCM-VVSL-KQ--Y--G--GET--ITCDGVTK-F----------------GQQ------
-----FVEDYCWSIGMYTV---------REA----YDL--P-T-P---------------------------
--------------------------MLPYPGIVPD---QLPACIPRLL--TDGTRL------ECPSEK---
---DI-------------L---PPE--KIFH------------------LWYQWVQFYFAIVAAAY-----Y
TPYLLFKH-F------------------------A---AGE-YKPLI-RQL-CK---TT-L----S-DGQA-
------------------------A-EKTQEKVVSWL-----------------------------------
------------------------------------------------------------------------
------------------------------------------------------------------------
-----YY------R-----------------------------F----------KHHIF-------GKG---
-----------------------L-------------------------------KFWFK------------
-RNSF-SLA---------IGCTKLFYLGITVAV---FYLTGEMFEY--------------------------
-------GSDTW----------------YNYGADWFGV-----E------EN---L------VNH-------
-----TTLNKDK-LFPKMVACEVQ---RFG--LSG-LE-----TE-TAMCVLTPNVLYQYLFLIT-W-FVLI
VAF-FSNLCSCFLHISEMFF--WRG--T----Y-ER-MIDDC------------------------------
----------------M--MPN------RPRY------QY--VFRSIG-----AGGRV--------------
--L------M-GNTNP--VIFT-RIFDELTYR-LVT------------------------------------
----------------------------
>Ct_Pba_03/1-361
------------------------------------------------------------------------
--MFIV--T--VLFGS-IVTI-RG--Y--T--GSV--IECDGFIK-V----------------PVE------
-----FAKDYCWTQGIYTL---------REA----YDY--H-S-S---------------------------
--------------------------EIPYPGVVPE---DLPGCFDDYDP-ETQKVI------PCPPEI---
---KH-------------K---KLH--RVYH------------------AWYQFTAFYFWTSSCAF-----F
LPYMVFKF-F------------------------G---MGD-IKPVI-AML-HN---PV------E-TAED-
------------------------L-DILCQKAARWL-----------------------------------
------------------------------------------------------------------------
------------------------------------------------------------------------
-----YV------R-----------------------------I----------HAYIH-------TDQ---
----------------------YF-------------------------------GKRVE------------
-KHLL-FFT---------IIGSKIMYLINVLMT---FWLTEKMFHI--------------------------
-------GS--F----------------IEFGLLWAT-----ED------EP---G------PDY-------
-----ATLIQDK-LFPKMASCEIK---RWG--TTG-ME-----EE-QGMCVLPANVINQYLFLIF-W-GGLI
ITV-FINLISLLISISNLCF--VTG--S----Y-RH-LLATS------------------------------
----------------F--LRD------VPDY------SE--IWRKSG-----TSGRV-IL------Q----
-VI------A-RNVNP--KIFE-HVLNELVNL-LKR------------------------------------
----------------------------
>Ct_Pba_04/1-348
------------------------------------------------------------------------
--MFYL--S--LTFAV-VLTI-RQ--L--G--GPS--IACDGFPP-Q----------------RER------
-----FAEDWCWARGIYTL---------KEA----YEM--S-N-V---------------------------
--------------------------VSPYPGILPE---EIPACMEYQL--LNGSKI------NCPKAH---
---EV-------------K---PFT--RIYH------------------TWYPFVMFYFWMTSAFF-----F
FPYKMYKL-W------------------------G---FNR-LKEII-DLL-QN---PV------E-DGRE-
------------------------K-KELIRRGCVWL-----------------------------------
------------------------------------------------------------------------
------------------------------------------------------------------------
-----YL------Q-----------------------------S----------SVCLN-------QNS---
----------------------LY-------------------------------SSLTV------------
-AHRL-GIV---------ATAVKILYLAVSVST---IYLTQKMFKF--------------------------
-------DS--F----------------ARYGLLWEGS------------SP---L------NNM-------
-----RSLIQEK-LFPKVAACELK---RYG--VSG-ME-----VD-KGMCMLGINMLNQYIFLIY-W-FFLF
TSI-LLNIITFLITLAKLLL--PGF--H----L-NS-FLVNS------------------------------
----------------G--LQK---H--KPTI------RK--LYFGSG-----SSIRV-LS------A----
-NL----------------------LAELFAM-ISD------------------------------------
----------------------------
>Ct_Pba_05/1-344
------------------------------------------------------------------------
---------------------------------KN--ISCNGFEK-F----------------GED------
-----FSQDYCWTQGLYTI---------KEA----YDL--P-E-S---------------------------
--------------------------QIPYPGIIPE---NVPACREHSL--KNGGKI------VCPPKD---
---QL-------------K---PLT--RARH------------------LWYQWIPFYFWVIAPVF-----Y
LPYMFVKR-A------------------------G---LDR-MKPLL-KIM-SD---YY-HC---T-TETP-
------------------------S-EEIIVKCADWV-----------------------------------
------------------------------------------------------------------------
------------------------------------------------------------------------
-----YN------S-----------------------------I----------VDRLS-------EGS---
----------------------SW-------------------------------TSWRN------------
-RHGL-GLA---------VLFSKLMYLGGSVLV---MFLTTVMFQV--------------------------
-------GD--F----------------HTYGIEWLRQ----FP------S----E------ENY-------
-----TTSIKHK-LFPKMVACEIK---RWG--PSG-LE-----EE-NGMCVLAPNVIFQYIFLIM-W-FALA
ITI-CTNFINIFFWIFKLTA--IRY--N----Y-NK-LIATGH-----------------------------
----------------F--SHK------HPGW------KY--MYYHIG-----TSGRE-LL------N----
-IV------R-QTKNP--IPFS-STPIKPNPT-TPV------------------------------------
----------------------------
>Ct_Bab_01/1-362
------------------------------------------------------------------------
--MFLL--L--CFMGT-IVAV-SQ--Y--T--GKN--ISCNGFEK-F----------------SDD------
-----FSQDYCWTQGLYTI---------KEA----YDL--P-E-S---------------------------
--------------------------QIPYPGIIPE---NVPACREHNL--KNGGKI------ICPPPE---
---EI-------------K---PLT--RARH------------------LWYQWIPFYFWVIAPVF-----Y
LPYMFVKR-M------------------------G---LDR-MKPLL-KIM-SD---YY-HC---T-TETP-
------------------------S-EEIIVKCADWV-----------------------------------
------------------------------------------------------------------------
------------------------------------------------------------------------
-----YN------S-----------------------------I----------VDRLS-------EGS---
----------------------SW-------------------------------TSWRN------------
-RHGL-GLA---------VLFSKLMYLGGSILV---MMITTFMFQV--------------------------
-------GD--F----------------KTYGIEWLKQ----FP------S----D------ENY-------
-----TTSVKHK-LFPKMVACEIK---RWG--PSG-LE-----EE-NGMCVLAPNVIYQYIFLIM-W-FALA
ITI-CTNFFNIFFWIFKLTA--TRY--T----Y-SK-LVATGH-----------------------------
----------------F--SHK------HPGW------KF--MYYRIG-----TSGRV-LL------N----
-IV------A-QNTNP--I-FG-AIMEKLTPS-VIK------------------------------------
----------------------------
>Ct_Bab_02/1-360
------------------------------------------------------------------------
--MFVL--C--VLMGT-VVTV-RQ--Y--A--GGI--ISCDGFTK-Y----------------SGS------
-----FSEDYCWTQGLYTI---------KEA----YDH--L-S-V---------------------------
--------------------------NVPYPGLIPE---EIPACIERDL--YNGGKV------SCPDPE---
---DV-------------M---PPT--RVYH------------------LWYQWIPFYFWLAAAAF-----F
FPYLIYKH-F------------------------G---VGD-LKPLI-QML-HN---PI------V-DEGD-
------------------------Q-NIMAEKASMWL-----------------------------------
------------------------------------------------------------------------
------------------------------------------------------------------------
-----FY------K-----------------------------L----------NVFMN-------EST---
----------------------IF-------------------------------AVLTE------------
-KHRL-FFI---------VMLVKGLYLITSILA---LYLTDEMFHI--------------------------
-------GS--F----------------ISYGSEWANK----LP------E----G------DNE-------
-----TTLVKDR-LFPKMVACEIK---RWG--PSG-IE-----EE-QGMCVLAPNVINQYLFLIL-W-FAII
LTI-ACNCLSVLFALTKLIF--VLG--S----Y-KR-LLASA------------------------------
----------------F--LKD------ELHY------KH--MFFNVG-----TSGRV-LL------Q----
-VV------A-TNVSP--RIFE-GIMANLATK-LIA------------------------------------
----------------------------
>Ct_Bab_03/1-357
------------------------------------------------------------------------
--MFVL--M--VICGT-VVTV-RQ--H--T--GNI--ISCNGFTK-Y----------------DGS------
-----FSEDYCWTQGLFTI---------KEA----YHV--S-S-K---------------------------
--------------------------NVPYPGLIPE---EIPLCLDIGD----GGSG------DKCDG----
---DF-------------F---QTT--RVYH------------------LWYQWIPFYFWLAAAAF-----F
LPYLIYKR-Y------------------------G---FGD-VKPLI-HML-YN---PL------D-GEEG-
------------------------V-KADSEKASIWI-----------------------------------
------------------------------------------------------------------------
------------------------------------------------------------------------
-----YH------R-----------------------------F----------SIYMN-------EHS---
----------------------MY-------------------------------ANFME------------
-RHGV-GIL---------VISIKVMYLIISVLL---MVMTAMMFEL--------------------------
-------AD--F----------------KQYGIIWAQQ----WP------D----P------PEN-------
-----VTGIKDL-LFPKMVACEIK---RWG--PSG-LE-----DE-NGMCVLAPNVINQYIFLIL-W-WSLV
FVI-ICNVFNVLGGIIRVVF--IYG--S----Y-RR-MLASA------------------------------
----------------F--LRD------DPHY------KK--VYYKIG-----TSGRV-IL------N----
-VL------A-ASISP--SCFQ-EIMNNVCPR-LIR------------------------------------
----------------------------
>Ct_Bab_04/1-353
------------------------------------------------------------------------
--LFVI--C--ILAGV-IINI-KD--Y--A--GEK--ISCHGFTI-F----------------STP------
-----FAENYCWVQGIYVI---------LEA----FDI--P-A-D---------------------------
--------------------------RIPYPGIIPE---QIP-CLDHML--SDGTMF------ICPDSG---
---TI-------------A---PLT--RVKL------------------MWYQWIPFYFFLCAAAL-----Y
LPYVIYHA-S------------------------E---LGK-LKVVG-KLL-T----ES-F----D-DEAE-
------------------------E-SAKLERASLWL-----------------------------------
------------------------------------------------------------------------
------------------------------------------------------------------------
-----SA------K-----------------------------I----------LTYIK-------AKG---
----------------------FF-------------------------------QCVFL------------
-RHRF-FLI---------ILFSKLANLAVVALV---LITTNQMFEV--------------------------
-------SS--F----------------LTYGSDWLSY-----E------DN---G------S---------
-----ETNPVHK-LFPKMAACEVK---VWG--TTG-IV-----NE-AGMCVLAPNVVNSYIFIIF-W-FLLI
ISL-AANLFSVLFTTTSYLF--TLG--M----W-KA-LLART------------------------------
----------------F--MDD------TAQG------KW--LYFRSG-----MSGQI--------------
--L------A-KNLPS--KTFK-KLFVKMCSK-VVR------------------------------------
----------------------------
>Ct_Bin_01/1-362
------------------------------------------------------------------------
--MFLL--L--CFMGT-IVAV-GQ--Y--T--GKN--ISCDGFTK-F----------------TED------
-----FSQDYCWTQGLYTI---------KEA----YDL--P-E-S---------------------------
--------------------------QIPYPGIIPE---NVPSCRPHTL--KNGGKI------VCPPES---
---EV-------------K---PLT--RARH------------------LWYQWIPFYFWVVAPVF-----Y
LPYMFVKR-M------------------------G---LDR-MKPLL-KIM-SD---YY-HC---T-TETP-
------------------------S-EEIIIKCADWV-----------------------------------
------------------------------------------------------------------------
------------------------------------------------------------------------
-----YN------S-----------------------------I----------VDRLS-------EGS---
----------------------SW-------------------------------TSWRN------------
-RHGL-GLA---------VLASKFMYLGGSVLV---MVLTSVMFQV--------------------------
-------GD--F----------------QTYGYDWITQ----FP------E----P------DNY-------
-----STSVKHK-LFPKMVACEIK---RWG--TTG-LE-----EE-NGMCVLTPNVIYQYVFLIM-W-FALT
ITI-FTNFGNIFFYVFKLTA--TRY--T----Y-SK-LVATGH-----------------------------
----------------F--SHK------HPGW------KF--MYYRIG-----TSGRV-LL------N----
-IV------A-QNTNP--I-FG-AIMEKLCPS-VIK------------------------------------
----------------------------
>Ct_Bin_02/1-354
------------------------------------------------------------------------
--LFAM--C--LVSGA-VVTV-ND--Y--A--GET--IECHGFDI-F----------------EHD------
-----FSENYCWVQGIYTI---------KEA----YDI--P-LGG---------------------------
--------------------------NVPYPGIIPE---ETP-CFDFTY--ADGTTY------ECPDEE---
---SI-------------L---PMT--RVYH------------------LWYQWIPFYFWICAGVF-----Y
LPYLIFHH-S------------------------D---IGN-LKPLI-KLL-G----NS-V----D-SEED-
------------------------E-RTKIDKASSWV-----------------------------------
------------------------------------------------------------------------
------------------------------------------------------------------------
-----AN------R-----------------------------L----------VCYMK-------ASG---
----------------------PL-------------------------------QYVLV------------
-RHKF-FFI---------VLFTKIANLFVVVIV---LIFTEQIFGI--------------------------
-------GS--F----------------MTYGFDWITY--SEDE------S---------------------
-----TDSPVDK-LFPKMVACEVE---KWG--TTG-IV-----NE-AGMCVLAPNVVNSYFFLAY-W-FVLM
TGL-AFNCFSVIFTTTSHLF--TLG--R----W-KS-LLSAT------------------------------
----------------F--MKG------TSQG------KW--VYFNSG-----TSGQI--------------
--I------A-HNIPP--RTFE-KFFNKVADK-VAR------------------------------------
----------------------------
>Ct_Dgl_01/1-360
------------------------------------------------------------------------
--MFVL--C--VLMGT-VVTV-RQ--Y--A--GGI--ISCDGFTK-Y----------------SGS------
-----FSEDYCWTQGLYTI---------REA----YDL--L-S-L---------------------------
--------------------------NVPYPGVIPE---DMPACVERDL--YNGGKV------ACPDPE---
---DV-------------K---PPT--RVYH------------------LWYQWVPFYFWLAAAAF-----F
FPYLIYKH-F------------------------G---VGD-LKPLI-LML-HN---PI------V-DEGD-
------------------------Q-NAMAEKASMWL-----------------------------------
------------------------------------------------------------------------
------------------------------------------------------------------------
-----FY------K-----------------------------L----------NVFMN-------ENT---
----------------------IF-------------------------------AVLTE------------
-KHRL-FFI---------VMIVKIMYLIISIMA---LVLTDEMFEI--------------------------
-------GS--F----------------VSYGSEWATK----LP------A----G------DNE-------
-----TTLIKDK-LFPKMVACEIK---RWG--PTG-IE-----EE-QGMCVLAPNVINQYLFLIL-W-FAIV
FAI-ACNCLSVLFALTKLIF--VLG--S----Y-KR-LLATA------------------------------
----------------F--LKD------ELHY------KH--MFFNVG-----TSGRV-LL------Q----
-IV------A-GNVSP--RVFE-AIMANLATK-LIA------------------------------------
----------------------------
>Ct_Dgl_02/1-350
------------------------------------------------------------------------
--MFVL--M--VICGT-VVTV-RQ--H--T--GNI--ISCNGFTK-Y----------------DGS------
-----FSEDYCWTQGLYTI---------REA----YHV--S-N-I---------------------------
--------------------------NIPYPGIIPE---EIPLCLGSN-----------------CDP----
---NG-------------S---ATT--RVFH------------------LWYQWIPFYFWLTAAAF-----F
LPYLIYKR-Y------------------------G---FGD-VKPLI-QML-YS---PL------D-GDEG-
------------------------V-KADSEKASIWI-----------------------------------
------------------------------------------------------------------------
------------------------------------------------------------------------
-----YH------R-----------------------------F----------SIYMN-------EHS---
----------------------MY-------------------------------ANFME------------
-RHGI-GLL---------VIGIKVMYLIISVLI---MTLTAEMFEL--------------------------
-------GD--F----------------KQYGIIWAQQ----WP------D----P------PAN-------
-----ITGIKDL-MFPKMVACEIK---RWG--PTG-LE-----DE-NGMCVLAPNVINQYIFLIL-W-WSLV
FVI-TSNVFNVLAGIIRVVF--IYG--S----Y-RR-MLASA------------------------------
----------------F--LRD------DPHY------KK--VYYKVG-----SSGRV-IL------N----
-VL------A-ASISP--ACFQ-EIMNNVCPR-LIR------------------------------------
----------------------------
>Ct_Edu_01/1-347
------------------------------------------------------------------------
--MTSL--L--FVMGT-IVTI-NS--L--I--GKT--ISCHGFTK-T----------------SDD------
-----FSEDYCWTQGMFTI---------LEA----YHY--P-T-D---------------------------
--------------------------NVPYPGIVPE---DIPC-LKCDQ-----------------------
---EQ-------------Q---PLT--RVYH------------------LWYQWVPFYFWLATIAF-----Y
MPYILYKS-Y------------------------G---FND-IKPLV-AML-RF---DL-TV---D-RKEK-
------------------------N-SKDISKASAWV-----------------------------------
------------------------------------------------------------------------
------------------------------------------------------------------------
-----FS------R-----------------------------L----------HLYMN-------HSS---
----------------------VA-------------------------------ASVPH------------
-KHKL-GLL---------LMGVKLLYLGISVLL---MYLTSMMFPL--------------------------
-------SD--Y----------------KTYGYQWFQK----KK------------------SEH-------
-----QSDTADL-FFPKMVACEIK---KWG--PSG-LE-----DE-NGMCVLAPNVLNQYLFLIL-W-FCLV
FTI-CCNVLSILVAMVNLMF--LPG--S----Y-SK-FCMRG------------------------------
----------------Y--LKD------QKKY------RK--VYNSVG-----SSGRM-IL------D----
-LL------A-KHTST--TSME-EIMDNVCDR-LLK------------------------------------
----------------------------
>Ct_Edu_02/1-360
------------------------------------------------------------------------
--MFVL--C--VVMGT-VVTV-RQ--Y--A--GGI--ISCDGFTK-F----------------SGS------
-----FSEDYCWTQGLYTI---------KEA----YDH--L-P-E---------------------------
--------------------------NMPYPGVIPE---DIPACFEREL--VNGGKV------TCPDPE---
---LV-------------K---KPT--RVYH------------------LWYQWVPFYFWLAAAAF-----F
TPYLIFKH-F------------------------G---VGD-IKPLI-QML-HN---PI------C-DEGD-
------------------------Q-NAMSEKASMWL-----------------------------------
------------------------------------------------------------------------
------------------------------------------------------------------------
-----FY------K-----------------------------L----------NVFMN-------ENT---
----------------------IF-------------------------------AMLTE------------
-KHRL-FFI---------VMVVKAMYLVISILA---LYLTDEMFSI--------------------------
-------GS--F----------------ISYGSEWATS----LP------V----G------DNE-------
-----TTLIKDK-LFPKMVACEIK---RWG--PSG-IE-----EE-QGMCVLAPNVINQYLFLIL-W-FAII
FAI-ACNCLSILFALTKLVF--VLG--S----Y-RR-LLASA------------------------------
----------------F--LKD------ELHY------KH--MFFNVG-----SSGRV-LL------Q----
-IV------A-SNVSP--RIFE-NIMASLSTK-LIQ------------------------------------
----------------------------
>Ct_Edu_03/1-362
------------------------------------------------------------------------
--MFLL--V--CFMGT-IVAV-NQ--Y--T--GKN--ISCDGFTK-F----------------QED------
-----FAQDYCWTQGLYTI---------KEA----YDL--P-E-S---------------------------
--------------------------QIPYPGIVPE---NVPACREHKL--KNGGKI------ICPPAD---
---QV-------------K---PLT--RARH------------------LWYQWIPFYFWVIAPFF-----Y
FPYVLVKR-M------------------------G---LER-MKPLL-KIM-SD---YY-HC---T-TETP-
------------------------S-AEVIDKCADWV-----------------------------------
------------------------------------------------------------------------
------------------------------------------------------------------------
-----YN------S-----------------------------I----------VDRLT-------EGS---
----------------------SW-------------------------------TSWRN------------
-RHGL-GLA---------VLFSKVLYLLGSTAV---MGVTSMMFHV--------------------------
-------GD--F----------------NTYGIEWLRQ----FP------D----T------DNY-------
-----STSIKHK-LFPKMVACEIK---RWG--TTG-LE-----EE-NGMCVLAPNVIYQYIFLIM-W-FALF
LVI-ICNFINIFVWIFKMYA--ITY--T----Y-KK-LVATGH-----------------------------
----------------F--SKK------HPGW------KF--LYYRVG-----TSGRV-LL------N----
-IV------A-NNTNP--I-FG-AIMTELAPR-LIE------------------------------------
----------------------------
>Ct_Vmu_01/1-349
------------------------------------------------------------------------
--MFVL--M--VVCGT-VVTV-RQ--H--T--GNI--ISCNGFTK-F----------------DGT------
-----FTEDYCWTQGLYTI---------REA----YHH--N-L-M---------------------------
--------------------------AVPYPGIIPE---DIPLCLGKD-----------------CN-----
---KN-------------G---ETT--RVYH------------------LWYQWIPFYFWLAAAAF-----F
MPYLIYKR-Y------------------------G---FGD-VKPLI-GML-YN---PV------D-GEEC-
------------------------V-SADAEKASVWL-----------------------------------
------------------------------------------------------------------------
------------------------------------------------------------------------
-----YH------R-----------------------------F----------CIYMN-------EHS---
----------------------MY-------------------------------ANFME------------
-RHGI-GLL---------VIITKVLYLIISVVL---MVLTAEMFEL--------------------------
-------AD--F----------------KRYGIVWAQQ----WP------D----P------PAN-------
-----VTGIKDL-LFPKMVACEIQ---RWG--PTG-LE-----DE-NGMCVLAPNVINQYIFLIL-W-WSLV
FVI-VSNVFNVIIGIIKLVF--IYG--S----Y-RR-MIASA------------------------------
----------------F--LKD------DPRY------KA--VYYKIG-----TSGRM-IL------N----
-SL------A-ASISP--AAFS-KIMDNICPR-LIN------------------------------------
----------------------------
>Ct_Vmu_02/1-360
------------------------------------------------------------------------
--MFVL--C--VLMGT-VVTV-RQ--Y--A--GGI--ISCDGFTK-Y----------------SGS------
-----FSEDYCWTQGLYTI---------KEA----YDL--L-T-M---------------------------
--------------------------NVPYPGVIPE---DMPTCIEREL--INGGRV------SCPDPE---
---TV-------------K---PPT--RVYH------------------LWYQWVPFYFWLAAAAF-----F
FPYLIYKH-F------------------------G---VGD-LKPLI-QML-HN---PI------V-DEGD-
------------------------Q-NCMAEKASMWL-----------------------------------
------------------------------------------------------------------------
------------------------------------------------------------------------
-----FY------K-----------------------------L----------NVFMN-------ENT---
----------------------IF-------------------------------AILTE------------
-KHRL-FFI---------VMLVKVLYLIISILA---LYLTDEMFHI--------------------------
-------GS--F----------------VSYGSEWATS----LP------E----G------DNE-------
-----TTLVKDK-LFPKMVACEIK---RWG--PTG-LE-----EE-QGMCVLAPNVINQYLFLIL-W-FAII
FCI-ACNCLSVLFALTKLVF--VLG--S----Y-KR-LLASA------------------------------
----------------F--LKD------ELHY------KH--MFFNIG-----TSGRV-LL------Q----
-IV------A-TNVSP--RVFE-SIMANLATK-LIA------------------------------------
----------------------------
>Ct_Vmu_03/1-351
------------------------------------------------------------------------
--MFVL--M--VICGT-IVTV-RQ--H--T--GNI--ISCNGFTK-Y----------------DGS------
-----FSEDYCWTQGLYTI---------REA----YHV--S-D-V---------------------------
--------------------------NVPYPGVIPE---EIPLCLGD-----------------NCDKL---
---AN-------------S---NTT--RVYH------------------LWYQWIPFYFWLASAAF-----F
LPYLIYKR-Y------------------------G---FGD-IKPLI-HML-YN---PL------D-GDEG-
------------------------V-KADSEKASIWL-----------------------------------
------------------------------------------------------------------------
------------------------------------------------------------------------
-----YH------R-----------------------------F----------SIYMN-------EHS---
----------------------MY-------------------------------ANFME------------
-RHGI-GIL---------VIAIKVMYLIISVLL---MVMTAMMFEL--------------------------
-------AD--F----------------KQYGIVWAQQ----WP------D----P------PAN-------
-----VTGIKDL-LFPKMVACEIK---RWG--PTG-LE-----DE-NGMCVLAPNVINQYIFLIL-W-WALV
FTI-VSNVFNVLAGVIRIVF--IYG--S----Y-RR-MLASA------------------------------
----------------F--LRD------DPHY------KK--VYYKIG-----TSGRV-IL------N----
-ML------A-ASISP--TCFQ-EIMNNVCPR-LIR------------------------------------
----------------------------
>Ct_Pbp_01/1-360
------------------------------------------------------------------------
--MFVL--L--VVMGT-TVTV-RQ--Y--T--GSV--ISCDGFKK-F----------------GST------
-----FAEDYCWTQGLYTV---------LEG----YDQ--P-Y-E---------------------------
--------------------------NVPYPGLLPD---EVPPCTPVRL--KDGTRL------NCPAPD---
---ML-------------M---EPT--RISH------------------LWYQWVPFYFWLAAAAF-----F
MPYLLYKN-F------------------------G---MGD-IKPLV-RLL-HN---PV------E-SDQE-
------------------------L-KKMTDKAATWL-----------------------------------
------------------------------------------------------------------------
------------------------------------------------------------------------
-----FY------K-----------------------------F----------DLYMS-------EQS---
----------------------LL-------------------------------ASLTR------------
-KHGL-GLA---------MVFVKVLYAVVSFGC---FILTDEMFSI--------------------------
-------GD--F----------------KTYGSKWVQK----LK------I----E------DTL-------
-----ATEEKDK-LFPKMVACEVK---RWG--ASG-IE-----EE-QGMCVLAPNVINQYLFLIL-W-FCLV
FVM-FCNIISIFASLIKLLF--TYG--S----Y-RR-LLSTA------------------------------
----------------F--LRD------DSAI------KH--MYFNVG-----SSGRL-IL------H----
-VL------A-NNTAP--RVFE-DILLTLAPK-LIQ------------------------------------
----------------------------
>Ct_Pbp_02/1-355
------------------------------------------------------------------------
--MFVL--C--VVMGT-VVTV-RQ--Y--A--GGI--ISCDGFNK-Y----------------SGS------
-----FSEDYCWTQGLYTI---------LEA----YDL--L-E-K---------------------------
--------------------------HVPYPGIIPE---EVPPCMEREL--INGGRI------ACPDPE---
---LV-------------K---PPT--RVYH------------------LWYQWVPFYFWVVAAAF-----F
FPYLIYKH-F------------------------G---VGD-LKPLI-HML-HN---PI------V-DEGD-
------------------------Q-IGMAEKASVWL-----------------------------------
------------------------------------------------------------------------
------------------------------------------------------------------------
-----YY------K-----------------------------L----------NVYMN-------ENT---
----------------------MF-------------------------------AFLTE------------
-KHRL-FFI---------VMLVKVLYLIISIMT---LYLTDEMFAI--------------------------
-------GS--F----------------VSYGSEWATK----LP------I----G------DNE-------
-----TTLVKDK-LFPKMVACEIK---RWG--PSG-IE-----EE-QGMCVLAPNVINQYLFLIL-W-FAII
FTI-ACNCLSVLFALTKLIF--VLG--S----Y-KR-LLASA------------------------------
----------------F--LKD------QLHF------KH--MFFNIG-----TSGRH-ML------Q----
-IV------A-SNVSP--RIFE-SIMSNLS------------------------------------------
----------------------------
>Ct_Pbp_03/1-351
------------------------------------------------------------------------
--MFVL--M--VICGT-VVTV-RQ--H--T--GSI--ISCNGFSK-Y----------------DAS------
-----FSEDYCWTQGLYTI---------REA----YNE--N-S-M---------------------------
--------------------------HVPYPGLIPE---EVPLCLGDN-----------------CADG---
---VP-------------T---TTS--RVYH------------------LWYQWIPFYFWLAAAAF-----F
LPYLIYKR-Y------------------------G---FGD-LKPLI-TML-YN---PM------D-GEEG-
------------------------I-KADAEKASVWL-----------------------------------
------------------------------------------------------------------------
------------------------------------------------------------------------
-----YH------R-----------------------------F----------AIYMN-------EHS---
----------------------MY-------------------------------ANFMQ------------
-RHGI-GLL---------VIGIKVLYLIVSVLL---MTLTAEMFEL--------------------------
-------AD--F----------------KQYGIVWAQQ----WP------D----P------PEN-------
-----VTGIKDL-LFPKMVACEIK---RWG--PTG-LE-----DE-NGMCVLAPNVINQYIFLIL-W-WSLV
FTI-VSNVFNVLAGIIRVVF--IYG--S----Y-QR-MLASA------------------------------
----------------F--LKD------DPHY------KK--VYYKIG-----TSGRV-YL------N----
-VI------A-SSISP--AAFQ-EIMNNVCPR-LIR------------------------------------
----------------------------
>Ct_Pbp_04/1-358
------------------------------------------------------------------------
--VFII--I--LTMCI-CVSL-KQ--Y--G--GET--ISCDGFTK-F----------------SKD------
-----FVEDYCWAIGMYTI---------REA----YDQ--P-S-T---------------------------
--------------------------MVPYPGVIPA---ELPACVPRML--KNGTIL------RCPSEK---
---DV-------------L---PGE--KIFH------------------LWYQWVQFYFAIVAAAY-----Y
TPYLLFKH-F------------------------A---AGE-YKPLI-RQL-SS---AT-L----S-DGSA-
------------------------A-EKTQERVVCWL-----------------------------------
------------------------------------------------------------------------
------------------------------------------------------------------------
-----YY------R-----------------------------F----------KNTIF-------GKG---
-----------------------L-------------------------------KYWFK------------
-RNSF-SFA---------IGCTKLLYLGITVAV---FYLTGEMFEY--------------------------
-------GSGTW----------------HTYGANWFGT-----E------RG---R------VNH-------
-----TTLNKDK-LFPKMVSCQIQ---RFG--PSG-LE-----SE-TAQCVLAPNVLYQYFFLIT-W-VVLI
IAF-FSNLCSCFLHLSEMFF--WRG--T----Y-ER-MIDDC------------------------------
----------------M--MPN------RPRY------QY--VFKSIG-----AGGRV--------------
--L------M-GNTHP--VIFT-RIFDELTFR-LVT------------------------------------
----------------------------
>Ct_Hca_01/24-313
------------------------------------------------------------------------
--LATI--F--VILSV-LSIE-DG--L--L--GNR--ITCVGFKI-F--K-------------NSE------
-----FVKDYCWTQGIFTN---------RYA----YDR--P-P-D---------------------------
--------------------------SMPAPGIIP--------CIRAVD----G--Y------KCSLAE---
------------------Q---RKQ--IVFH------------------LWYQWVPMFFIISAFAF-----Y
IPYITRSS-I------------------------V---GKL--SVFV-DTL-QD---PADLV---G-SNGS-
------------------------A-ERLGKLLFKWI-----------------------------------
------------------------------------------------------------------------
------------------------------------------------------------------------
-----DH------N-----------------------------L----------NQRYK-------A-----
--------------------------------------------------------SPFD------------
-QFLV-PFI---------QILTKVAYLGVSIGH---FYVTGMMFPI--------------------------
-------GN--Y----------------YQLGITWHIP-----------------E------SEN-------
-----YTHVGDV-LFPKMAGCLVQ---KYT--ATG-LS-----QE-SGMCNLAPNVVFQYLFLIT-W-WCVA
ILI-VLNAISLLKGTGELFI--HHF--I----Y-K-------------------------------------
------------------------------------------------------------------------
------------------------------------------------------------------------
----------------------------
>Ct_Hca_02/1-362
------------------------------------------------------------------------
--MFYL--S--LSFAV-ILTI-RQ--L--G--GPS--IACDGFPP-Q----------------RER------
-----FAEDWCWSRGIYTL---------KEA----YEL--S-N-T---------------------------
--------------------------ASPYPGIVPE---DIPACMEYTL--ENGSKI------HCPKAH---
---EV-------------K---PFT--RIYH------------------TWYPFVLFYFWLTATFF-----F
FPYKMFKL-W------------------------G---FSR-LKEII-DLL-QN---PV------E-DGAE-
------------------------K-KELIRRGCVWL-----------------------------------
------------------------------------------------------------------------
------------------------------------------------------------------------
-----YL------Q-----------------------------T----------SLCLS-------HTS---
----------------------LY-------------------------------SRLTV------------
-AHGL-GIV---------AVAVKVLYLAVSLAT---IYMTHKMFQF--------------------------
-------GA--F----------------AKYGLLWEGS------------TP---L------NNV-------
-----RSLIQEK-LFPKVAACELK---RYG--VTG-LE-----VD-RGMCMLGMNLLNQYIFLVY-W-GCLF
ASV-LINALSLLLTTTRLIL--PDI--H----L-GS-FLRSS------------------------------
----------------G--LQS---HPATPTL------RK--LFTGSG-----SSLRF-IL------E----
-VF------A-VNLDR--KLLA-EVCVQLYAM-ICD------------------------------------
----------------------------
>Ct_Hca_03/1-360
------------------------------------------------------------------------
--MFVL--L--VVMGT-TVTV-RQ--Y--T--GSV--ISCDGFKK-F----------------GST------
-----FAEDYCWTQGLYTV---------LEG----YDQ--P-Y-E---------------------------
--------------------------NVPYPGLLPD---EVPPCTPVKL--KDGTRL------NCPEPD---
---QL-------------M---EPT--RVSH------------------LWYQWVPFYFWLAAAAF-----F
MPYLLYKN-F------------------------G---MGD-IKPLV-RLL-HN---PV------E-SDQE-
------------------------L-KKMTDKAATWL-----------------------------------
------------------------------------------------------------------------
------------------------------------------------------------------------
-----FY------K-----------------------------F----------DLYMS-------EQS---
----------------------LL-------------------------------ASLTR------------
-KHGL-GLA---------MVFVKVLYAIVSFGC---FLLTDEMFSI--------------------------
-------GD--F----------------KTYGSKWVQK----LR------I----E------DTL-------
-----ATEEKDK-LFPKMVACEVK---RWG--ASG-IE-----EE-QGMCVLAPNVINQYLFLIL-W-FCLV
FVM-FCNIISIFASLIKLLF--TYG--S----Y-RR-LLSTA------------------------------
----------------F--LRD------DSAI------KH--MYFNVG-----SSGRL-IL------H----
-VL------A-NNTAP--RVFE-DILLTLAPK-LIQ------------------------------------
----------------------------
>Ct_Hca_04/1-360
------------------------------------------------------------------------
--MFVL--C--VVMGT-VVTV-RQ--Y--A--GGI--ISCDGFSK-Y----------------SGS------
-----FSEDYCWTQGLYTI---------LEA----YDL--L-E-A---------------------------
--------------------------HVPYPGVIPE---EVPACMEREL--INGGRI------SCPDPE---
---TV-------------K---PPT--RVYH------------------LWYQWVPFYFWVVAAAF-----F
FPYLIYKH-F------------------------G---VGD-LKPLI-NML-HN---PI------V-DEGD-
------------------------Q-IGMAEKASVWL-----------------------------------
------------------------------------------------------------------------
------------------------------------------------------------------------
-----YY------K-----------------------------L----------NVYMN-------ENT---
----------------------MF-------------------------------AFLTE------------
-KHRL-FFI---------VMLVKVLYLIISIMT---LYLTDEMFSI--------------------------
-------GS--F----------------VSYGSEWATK----LP------V----G------DNE-------
-----TTLVKDK-LFPKMVACEIK---RWG--PSG-IE-----EE-QGMCVLAPNVINQYLFLIL-W-FAII
FTI-ACNCLSVLFALTKLIF--ILG--S----Y-KR-LLASA------------------------------
----------------F--LKD------QLHY------KH--MFFNVG-----TSGRH-ML------Q----
-IV------A-SNVSP--RIFE-AIMSNLSSK-LIS------------------------------------
----------------------------
>Ct_Hca_05/35-401
------------------------------------------------------------------------
--VFII--I--LTMCI-CVSL-KQ--Y--G--GET--ITCDGFTK-F----------------SKD------
-----FVEDYCWSIGMYTI---------REA----YDL--P-V-T---------------------------
--------------------------MVPYPGIVPE---EVPACVPRLL--TNGSYL------KCPNEK---
---DV-------------L---PPE--KIFH------------------LWYQWVQFYFAIVAAAY-----Y
TPYLLFKH-F------------------------A---AGE-YKPLI-RQL-AS---AT-L----S-EGRA-
------------------------A-EQIQERVVSWL-----------------------------------
------------------------------------------------------------------------
------------------------------------------------------------------------
-----YY------R-----------------------------F----------KNYIF-------GKG---
-----------------------I-------------------------------KYWVK------------
-RNSF-SFA---------IGAAKLMYLGITVGV---FYLTGAMFEY--------------------------
-------GSSTW----------------HTYGAEWFGTRFTLYE------RG---R------VNH-------
-----TTLNKDK-LFPKMVSCQIQ---RFG--PSG-LE-----TE-TAQCVLAPNVLYQYFFLIT-W-FVLI
AAF-FANLCSCFLHVSEMLF--WRG--T----Y-DR-MIDDC------------------------------
----------------M--MTN------RPRY------QY--VFKSVG-----AGGRE-LL------Q----
-VL------M-ANTHP--VIFT-RIFDELTFR-LVT------------------------------------
----------------------------
>Ct_Hca_06/20-375
------------------------------------------------------------------------
--MFIV--T--VLFGS-IVTI-RG--Y--T--GSV--IECDGFLK-V----------------PVE------
-----FAKDYCWTQGIYTL---------REA----YDY--H-S-H---------------------------
--------------------------VIPYPGVVPE---DLPGCFDGYDQ-VNKVKL------PCPAEI---
---KN-------------K---KMH--RVYH------------------AWYQFTAFYFWTSSCAF-----F
LPYMVFKF-F------------------------G---MGD-LKPVI-AML-HN---PV------E-TAED-
------------------------L-DILCQKAARWL-----------------------------------
------------------------------------------------------------------------
------------------------------------------------------------------------
-----YV------R-----------------------------I----------HAYMH-------TDQ---
----------------------YF-------------------------------GKRVE------------
-KHLL-FFT---------IVGTKLLYLAFAMLT---LWLTERMFHI--------------------------
-------GS--F----------------VQFGLLYATE----ED------EP---G------PNY-------
-----TTLIQDK-LFPKMASCEIR---RWG--STG-ME-----EE-QGMCVLPANVINQYLFLIF-W-LGLL
LTI-LFNLLSLLLSISNLCF--IAG--S----Y-RH-ILATT------------------------------
----------------F--LRD------IPAY------SE--IWRKSG-----TSGRV-IL------Q----
-VI------A-RNVNP--KVFE-HVLNEL-------------------------------------------
----------------------------
>Ct_Hca_07/31-380
------------------------------------------------------------------------
--MFVL--M--VICGT-VVTV-RQ--H--T--GSI--ISCNGFSK-Y----------------EAA------
-----FAEDYCWTQGLYTI---------REA----YNE--N-S-L---------------------------
--------------------------HVPYPGLVPE---EVPLCLGGS-----------------CPNG---
---VP-------------S---QTS--RVYH------------------LWYQWIPFYFWLAAAAF-----F
LPYLVYKR-Y------------------------G---FGD-IKPLI-SML-YN---PM------D-GEEG-
------------------------I-KADSEKASVWL-----------------------------------
------------------------------------------------------------------------
------------------------------------------------------------------------
-----YH------R-----------------------------F----------SIYMN-------EHS---
----------------------MY-------------------------------ANFMQ------------
-RHGI-GLL---------VIGIKVLYLIISVLL---MTLTAEMFEL--------------------------
-------AD--F----------------KQYGVVWAQQ----WP------D----P------PAN-------
-----VTGIKDL-LFPKMVACEIK---RWG--PTG-LE-----DE-NGMCVLAPNVINQYIFLIL-W-WSLV
FTI-VSNVFNVLAGVIRVVF--IYG--S----Y-QR-MLASA------------------------------
----------------F--LKD------DPHY------KK--VYYKIG-----TSGRV-IL------N----
-VI------A-SSIAP--SAFQ-EIMNNVCPR-LI-------------------------------------
----------------------------
>Ct_Hca_08/28-381
------------------------------------------------------------------------
--MFLL--C--LLLGT-VVTL-KQ--Y--S--GNI--IACDGLTK-F----------------SSS------
-----FVDDYCWTQGLYTI---------MEA----YEI--K-D-G---------------------------
--------------------------RLPYPGLIPE---DAPPCLQRKL--KSGGRV------ACPPGE---
---MY-------------M---PPT--RVYH------------------TWYQWVPFYFWLSSVAF-----F
APYLVYKQ-L------------------------G---VFE-LKPVL-KLL-YN---PV------G-TEEV-
------------------------M-SDKVAKASRWL-----------------------------------
------------------------------------------------------------------------
------------------------------------------------------------------------
-----AI------K-----------------------------L----------SIFIQ-------EKS---
----------------------TY-------------------------------AKITQ------------
-SHRM-FLL---------TFTVKLLYLGAAVGL---MYATNSMFES--------------------------
-------AS--F----------------ITYGTEWFSS----LD------K----T------ANV-------
-----TAFVKDR-LFPKMVACEIK---RWG--PSG-LE-----EE-QGMCVLAPNVMNQYLFLIY-W-FALV
LTI-FCNIFSLFFTISTHCF--VDG--G----Y-QR-FLTRC------------------------------
----------------F--LKG------DNKL------KY--IYFNCG-----TTGRT-YL------H----
-LI------A-NNVNP--RVFE-QLVIRL-------------------------------------------
----------------------------
>Ct_Hca_09/25-382
------------------------------------------------------------------------
--MFLL--L--CFMGT-IVAV-SQ--Y--T--GKN--ISCNGFEK-F----------------GED------
-----FSQDYCWTQGLYTI---------KEA----YDL--P-E-S---------------------------
--------------------------QIPYPGIIPE---NVPACREHSL--KNGGKI------ICPPKD---
---QL-------------K---PLT--RARH------------------LWYQWIPFYFWVIAPVF-----Y
LPYMFVKR-A------------------------G---LDR-MKPLL-KIM-SD---YY-HC---T-TETP-
------------------------S-EEIIVKCADWV-----------------------------------
------------------------------------------------------------------------
------------------------------------------------------------------------
-----YN------S-----------------------------I----------VDRLS-------EGS---
----------------------SW-------------------------------TSWRN------------
-RHGL-GLA---------VLFSKLMYLGGSVLV---MALTTMMFQV--------------------------
-------GD--F----------------HTYGIEWLRQ----FP------S----D------ENY-------
-----TTSVKHK-LFPKMVACEIK---RWG--PSG-LE-----EE-NGMCVLAPNVIFQYIFLIM-W-FALA
ITI-CTNFANIFFWIFKLTA--IRY--N----Y-NK-LIATGH-----------------------------
----------------F--SHK------HPGW------KY--MYYHIG-----TSGRV-LL------N----
-IV------A-QNTNP--IIFG-AIMEKLT------------------------------------------
----------------------------
>Ct_Mle_01/14-279
------------------------------------------------------------------------
--LTTI--F--ILLCV-VATQ-DG--I--L--GAK--IHCNGFES-F--K-------------RRR------
-----FVKDYCWTQGLFTN---------RFA----YHK--P-P-E---------------------------
--------------------------QLPGPGVVP--------CIRAED----G--F------KCSNEE---
------------------K---AEQ--QVYH------------------LWYQWVPMYFALSAAAF-----Y
FPHIITKI-T------------------------I---VGK--LRFV-DEL-QR---PEELL---G-DNGS-
------------------------A-ARLGSMMARWA-----------------------------------
------------------------------------------------------------------------
------------------------------------------------------------------------
-----KL------N-----------------------------L----------NGRYG-------E-----
--------------------------------------------------------SIIK------------
-QYRV-PAM---------ELLSKMSFLAMSIFH---FWITAKMFPI--------------------------
-------GN--Y----------------YKLGLLWHRP-----------------S------TDN-------
-----YTHIGDV-LFPKLVGCNIK---KYS--LSG-LN-----EE-SGMCTLPPNVVFQYLFLIT-W-WCVV
I-----------------------------------------------------------------------
------------------------------------------------------------------------
------------------------------------------------------------------------
----------------------------
>Ct_Mle_02/30-381
------------------------------------------------------------------------
--MMPL--T--MSFAY-LIDY-GI--I--A--GST--IKCTGFED-S--------------FRSEA------
-----FVDEYCWTQGIYTL---------REA----YDL--E-N-T---------------------------
--------------------------KIPYPGIIPE---GFPNCMPYER--WDGMKV------ECPKEE---
---QY-------------L---KPT--RVYH------------------LYYQHIQLYFWLVCTLF-----Y
LPYMVGIC-L------------------------G---FNY-TKPLI-NLL-HN---PL-T----R-DEEE-
------------------------L-EALLDKAARSL-----------------------------------
------------------------------------------------------------------------
------------------------------------------------------------------------
-----RL------R-----------------------------L----------DIYSD-------QKS---
----------------------WF-------------------------------DLLYR------------
-RHTM-LYL---------LFFIKLQYLGFSVAI---LGLTQAKFKI--------------------------
-------GN--F----------------VTYGFEWVGS----QV------PN---G------S-T-------
-----YTLVQHK-LFPKMAACEIK---RWG--ASG-LD-----VL-RGMCVLPQNVSNSYIFLVF-W-IFLL
LTI-LGNVIGCILTVKQYLV--KSE--G----Y-SK-LVACT------------------------------
----------------F--WND-------WNL------RH--LYWNVG-----GSGRV-IL------H----
-HL------A-DNLHP--CTFE-KL-----------------------------------------------
----------------------------
>Ct_Mle_03/28-387
------------------------------------------------------------------------
--MFVL--C--VLMGT-VVTV-RQ--Y--A--GGI--ISCDGFTK-Y----------------SGS------
-----FSEDYCWTQGLYTI---------KEA----YDL--L-T-M---------------------------
--------------------------NVPYPGVIPE---DMPTCIEREL--INGGRV------SCPDPE---
---TV-------------K---PPT--RVYH------------------LWYQWVPFYFWLAAAAF-----F
FPYLIYKH-F------------------------G---VGD-LKPLI-QML-HN---PI------V-DEGD-
------------------------Q-NCMAEKASMWL-----------------------------------
------------------------------------------------------------------------
------------------------------------------------------------------------
-----FY------K-----------------------------L----------NVFMN-------ENT---
----------------------IF-------------------------------AILTE------------
-KHRL-FFI---------VMLVKVLYLIISILA---LYLTDEMFHI--------------------------
-------GS--F----------------VSYGSEWATS----LP------E----G------DNE-------
-----TTLVKDK-LFPKMVACEIK---RWG--PTG-LE-----EE-QGMCVLAPNVINQYLFLIL-W-FAII
FCI-ACNCLSVLFALTKLVF--VLG--S----Y-KR-LLASA------------------------------
----------------F--LKD------ELHY------KH--MFFNIG-----TSGRV-LL------Q----
-IV------A-TNVSP--RVFE-SIMANLATK-LIA------------------------------------
----------------------------
>Ct_Mle_04/25-386
------------------------------------------------------------------------
--MFLL--L--CFMGT-IVAV-SQ--Y--T--GKN--ISCDGFTK-F----------------GED------
-----FSQDYCWTQGLYTI---------KEA----YDL--P-E-S---------------------------
--------------------------QIPYPGIIPE---NVPACREHAL--KNGGKI------VCPPED---
---QV-------------K---PLT--RARH------------------LWYQWIPFYFWVIAPVF-----Y
LPYMFVKR-M------------------------G---LDR-MKPLL-KIM-SD---YY-HC---T-TETP-
------------------------S-EEIIVKCADWV-----------------------------------
------------------------------------------------------------------------
------------------------------------------------------------------------
-----YN------S-----------------------------I----------VDRLS-------EGS---
----------------------SW-------------------------------TSWRN------------
-RHGL-GLA---------VLVSKFMYLGGSVLV---MMMTTLMFQV--------------------------
-------GD--F----------------KTYGIEWLRQ----FP------N----P------ENY-------
-----STSVKHK-LFPKMVACEIK---RWG--TTG-LE-----EE-NGMCVLAPNVIYQYIFLIM-W-FALA
ITI-CTNFGNIFFYLFKLTA--TRY--T----Y-NK-LVATGH-----------------------------
----------------F--SHK------HPGW------KF--MYYRIG-----TSGRV-LL------N----
-IV------A-QNTNP--IIFG-AIMEKLTPS-VI-------------------------------------
----------------------------
>Ct_Mle_05/36-401
------------------------------------------------------------------------
--VFIA--M--VVMGA-VTTM-RQ--Y--S--GTL--IACDGFTK-F----------------HPQ------
-----FAEDYCWSIGMYTV---------REA----YDL--P-S-S---------------------------
--------------------------MVAYPGVIPW---DMPACVPRLL--KNGTRT------KCGSEK---
---DV-------------M---PSE--KIYH------------------LWYQWASFYFWIVAILY-----Y
APYIMFKQ-L------------------------G---GGE-YKPLI-KLL-CL---AS-G----S-PEQQ-
------------------------M-QDIQERVVKWL-----------------------------------
------------------------------------------------------------------------
------------------------------------------------------------------------
-----FF------R-----------------------------F----------KTYIF-------AKG---
-----------------------Y-------------------------------YAWLR------------
-KNSF-SIA---------IGVTKLSYLLITILV---FYLTGFMFEY--------------------------
-------GSNTW----------------YRYGADWYGTRFSSYH------ET----------NNS-------
-----ITLTKDI-IFPKMVACEIK---RWG--PSG-IE-----VE-TAQCVLAPNVLYQYLFLFT-W-YLLI
AVF-FTNLISCFLHISEMFF--SNG--T----Y-NR-MIDQG------------------------------
----------------M--LPD------KPSY------RY--VFMNIG-----AGGRE-IV------Q----
-IL------T-DNSNP--LLFS-KIFDDLTNL-LIT------------------------------------
----------------------------
>Ct_Mle_06/31-380
------------------------------------------------------------------------
--MFVL--M--VICGT-IVTV-RQ--H--T--GNI--ISCNGFTK-Y----------------DGS------
-----FSEDYCWTQGLYTI---------REA----YHV--S-D-V---------------------------
--------------------------NVPYPGVIPE---EIPLCLGD-----------------NCDKL---
---AN-------------S---NTT--RVYH------------------LWYQWIPFYFWLASAAF-----F
LPYLIYKR-Y------------------------G---FGD-IKPLI-HML-YN---PL------D-GDEG-
------------------------V-KADSEKASIWL-----------------------------------
------------------------------------------------------------------------
------------------------------------------------------------------------
-----YH------R-----------------------------F----------SIYMN-------EHS---
----------------------MY-------------------------------ANFME------------
-RHGI-GIL---------VIAIKVMYLIISVLL---MVMTAMMFEL--------------------------
-------AD--F----------------KQYGIVWAQQ----WP------D----P------PAN-------
-----VTGIKDL-LFPKMVACEIK---RWG--PTG-LE-----DE-NGMCVLAPNVINQYIFLIL-W-WALV
FTI-VSNVFNVLAGVIRIVF--IYG--S----Y-RR-MLASA------------------------------
----------------F--LRD------DPHY------KK--VYYKIG-----TSGRV-IL------N----
-ML------A-ASISP--TCFQ-EIMNNVCPR-LI-------------------------------------
----------------------------
>Ct_Mle_07/20-380
------------------------------------------------------------------------
--MFIM--T--VLFGS-IVTI-RS--Y--T--GSV--IECDGFLK-V----------------PVE------
-----FAKDYCWTQGIYTL---------REG----YDY--H-S-S---------------------------
--------------------------LLPYPGVFPE---DAPGCLDKVLD--NGGRV------ICPMDK---
---KY-------------R---KYQ--RVYH------------------SWYQFTAFYFWTASCAF-----F
LPYMMFKF-F------------------------G---MGD-LKPVI-SML-HN---PV------E-TAEE-
------------------------L-DMLTKKAARWL-----------------------------------
------------------------------------------------------------------------
------------------------------------------------------------------------
-----YV------R-----------------------------V----------HAYIH-------TDQ---
----------------------YY-------------------------------GKRVE------------
-KHLL-FFS---------IMLTKSCYLLFSVLL---FWLTEKMFHI--------------------------
-------GS--F----------------FSYGVDWAAE----EP------EP---G------EDY-------
-----KTLIQDK-LFPKMASCEIK---RWG--TTG-IE-----EE-QGMCVLAANVINQYLFLIF-W-GGMV
VTI-IVNVLSVLIALSNLCF--IQG--A----Y-RN-LLATA------------------------------
----------------F--LRD------EPAY------SE--IWRKSG-----TSGRV-IL------Q----
-LI------A-KNVNP--KIFE-HVLNELVNL-LRL------------------------------------
----------------------------
>Ct_Mle_08/23-386
------------------------------------------------------------------------
---FYL--S--LTFAI-TITI-RQ-QL--G--GAY--IACDGFSR-D--------------EEYER------
-----FAEEWCWSSGIYTI---------KEA----YEM--S-N-R---------------------------
--------------------------VSPYPGIIPE---NLPACIEMEL--ISGGRV------ECPEEK---
---DV-------------K---PFT--RIYQ------------------SWYPFVMFYYWLTALMF-----F
LPYQLYKV-F------------------------G---FED-VKAVV-AML-QN---PV------E-DGFE-
------------------------K-KELIKRGSVWL-----------------------------------
------------------------------------------------------------------------
------------------------------------------------------------------------
-----YL------K-----------------------------S----------TMTLS-------NPS---
----------------------VY-------------------------------SSFIV------------
-KHSL-AFY---------ALTVKVMYLGNTLLM---YWLTHKMFKF--------------------------
-------GS--F----------------AEYGLLWDTR------------NP---L------NNV-------
-----QSLVQEK-LFPKVAACEVK---RFG--ASG-LE-----ED-QGMCMLALNVLNQYLFLIF-W-FCLL
FVT-IVNTISLLLTLLNIIS--PCF--M----L-QQ-FLLAS------------------------------
----------------S--LDR---SPAVGVI------SK--LYLDCG-----SSLRF-IM------T----
-IF------A-WNVDP--KLFG-EILVQLNSL-LAK------------------------------------
----------------------------
>Ct_Mle_09/15-374
------------------------------------------------------------------------
--MFVL--L--VVMGT-TVTV-RQ--Y--T--GSV--ISCDGFKK-F----------------GST------
-----FAEDYCWTQGLYTV---------LEG----YDQ--P-S-Q---------------------------
--------------------------NIPYPGLLPD---EAPPCTPVRL--KDGTRL------KCPDPD---
---QL-------------L---SPT--RISH------------------LWYQWVPFYFWLAAAAF-----F
MPYLLYKN-F------------------------G---MGD-IKPLV-RFL-HN---PV------E-SDQE-
------------------------L-KKMTDKAATWL-----------------------------------
------------------------------------------------------------------------
------------------------------------------------------------------------
-----FY------K-----------------------------F----------DLYMS-------EQS---
----------------------LL-------------------------------ASLTR------------
-KHGL-GLS---------MVFVKILYAAVSFGC---FLLTAEMFSI--------------------------
-------GD--F----------------KTYGSEWIKK----LK------L----E------DNL-------
-----ATEEKDK-LFPKMVACEVK---RWG--ASG-IE-----EE-QGMCVLAPNVINQYLFLIL-W-FCLV
FVM-FCNIVSIFASLIKLLF--TYG--S----Y-RR-LLSTA------------------------------
----------------F--LRD------DSAI------KH--MYFNVG-----SSGRL-IL------H----
-VL------A-NNTAP--RVFE-DILLTLAPK-LIQ------------------------------------
----------------------------
>Ct_Mle_10/34-392
------------------------------------------------------------------------
--MVFI--S--VLFGT-AVVM-HH--Y--L--YDV--INCLDFQS-P--PNGYQADMEAM-SNFQR------
-----FAEEYCWAQGMYTI---------KEA----YDL--E-T-S---------------------------
--------------------------KTPFPGIIPE---EMSVCVEREL--VGGGKI------ICPRPH---
---EM-------------V---PFQ--RIYL------------------RWYPIVFFYFWIAASLY-----F
FPWRIYKL-L------------------------G---LRD-LKDVV-LML-QN---RP------Q-FADD-
------------------------L-PFYVNRAAKWL-----------------------------------
------------------------------------------------------------------------
------------------------------------------------------------------------
-----HN------N-----------------------------L----------SVFID-------TRD---
----------------------TL-------------------------------RGYLI------------
-LLVC----------------FKLIYLGISLGL---MHYTNKMLITNH------------------------
----DHGAS--F----------------INYGPQWFAD----VT------NN---T------APR-------
-----FTPIQNK-LFPKMVACEVK---RWG--VSG-IE-----EW-QGMCVLAGNVLYQWLFLIY-W-LCVV
ISI-FINSIAVVTILFTEIL--PNV--S----Y-SK-FLNST------------------------------
----------------Y--VED------TKEL------RL--IYKNIG-----SSGRI-IL------R----
-VI------G-NNVEP--YV----------------------------------------------------
----------------------------
>Ct_Bfo_01/18-379
------------------------------------------------------------------------
--MVFI--T--FLFGV-AIIF-HH--W--M--FDV--INCLDFQY-P--ASGYEP-TESM-HNFHE------
-----FAQEYCWSFGLYTV---------REA----YDL--H-P-S---------------------------
--------------------------QTPYPGILPE---EHSGCLELEL--VGGGRI------ECPDQS---
---EV-------------M---PYQ--RLYL------------------RWYPVVIFYFMFTFFLF-----F
FPYRLYKL-Q------------------------G---LKD-IKDVV-LML-QT---QP------E-FADD-
------------------------L-PFYIERAAVWL-----------------------------------
------------------------------------------------------------------------
------------------------------------------------------------------------
-----DK------T-----------------------------L----------TVYIE-------NRD---
----------------------SI-------------------------------RGKLK------------
-RHEY----------------FLLVLVMKLVGL---ILFTDRMFVSDH------------------------
----RHGGS--Y----------------LTYGIQWLAD----IT------SS---E------PTL-------
-----ITPVQTK-LFPKMVQCEVK---RWG--VTG-LE-----EW-QGMCVLAGNVLYQWLFLGY-W-YCLA
ATL-LLNIISVVFICISELK--VDY--S----Y-QR-FLNTA------------------------------
----------------Y--VED------TQEL------RL--IYRNIG-----TSGRI-VL------R----
-II------A-NNVSP--KVTD-EL-----------------------------------------------
----------------------------
>Ct_Bfo_02/28-375
------------------------------------------------------------------------
--MPLL--M--VIFFI-ISTI-SM--L--V--GQP--VSCVGFNR-E----------------DQG------
-----FAEEYCMMHGIYTH---------RAA----YDM--P---H---------------------------
--------------------------IVPYPGIAP--------CVGFYDS--NRHRF------ICNNQE---
------------------Q---EKF--KIYH------------------IWYQWVPFYYLAVGIAY-----Y
-PYLILKM-T------------------------R---LRR-I-KPL-LMQ-ND---EN------N-LEMP-
------------------------P-QMLVDTASVWL-----------------------------------
------------------------------------------------------------------------
------------------------------------------------------------------------
-----FD------E-----------------------------L----------VYPKSA------PIS---
----------------------LP-------------------------------YKLYH------------
-DCGL-AVA---------VLIVKLCYLLTSIGH---FMGTARMFNV--------------------------
-------GN--W----------------FLYGVQFKNR----RR-----------D------LDH-------
-----LTPARDL-LFPKMTSCRFV---KWG--TTG-QE-----PS-TGLCALTLNVLNQYVFLVV-W-YLNV
TLI-ILDFLALIYTTLNLVM--PRI--M----H-HS-IVTST------------------------------
----------------L--MQD------TKEF------TR--FFYYIG-----PSGRI-AV------S----
-KI------S-ENTQG--DILS-MIAARVMKK-L--------------------------------------
----------------------------
>Ct_Bfo_03/25-386
------------------------------------------------------------------------
--MFLL--L--CFMGT-IVAV-SQ--Y--T--GKN--ISCNGFEK-F----------------SDE------
-----FSQDYCWTQGLYTI---------KEA----YDL--P-E-S---------------------------
--------------------------QIPYPGIIPE---NVPACREHNL--KNGGKI------ICPPPE---
---KI-------------K---PLT--RARH------------------LWYQWIPFYFWVIAPVF-----Y
LPYMFVKR-M------------------------G---LDR-MKPLL-KIM-SD---YY-HC---T-TETP-
------------------------S-EEIIVKCADWV-----------------------------------
------------------------------------------------------------------------
------------------------------------------------------------------------
-----YN------S-----------------------------I----------VDRLS-------EGS---
----------------------SW-------------------------------TSWRN------------
-RHGL-GLA---------VLVSKLMYLGGSVLV---MMLTTLMFQV--------------------------
-------GD--F----------------KTYGIEWLRQ----FP------N----D------ENY-------
-----TTSVKHK-LFPKMVACEIK---RWG--PSG-LE-----DE-NGMCVLAPNVIYQYIFLIM-W-FALA
ITI-CTNFFNIFFWIFKLTA--TRY--T----Y-NK-LVATGH-----------------------------
----------------F--SHK------HPGW------KF--MYYRIG-----TSGRV-LL------N----
-IV------A-QNTNP--IIFG-AIMEKLTPS-VI-------------------------------------
----------------------------
>Ct_Bfo_04/20-379
------------------------------------------------------------------------
--LFAI--C--IIAGV-IVNI-ND--Y--A--GDT--IKCHGFTI-F----------------SGP------
-----FAENYCWVQGIYVI---------LEA----YDI--P-D-D---------------------------
--------------------------RIPYPGIIPE---EIP-CLDHMK--ADGTMF------ICPDES---
---EI-------------A---PLT--RVRL------------------MWYQWIPFYFFLCAAVF-----Y
IPYLIYHG-S------------------------D---IGK-LKHIG-KLL-G----NQ-F----D-EEAE-
------------------------E-NAKLERASLWL-----------------------------------
------------------------------------------------------------------------
------------------------------------------------------------------------
-----SN------K-----------------------------M----------TTYIK-------ARG---
----------------------FF-------------------------------QKLFL------------
-RHKF-FLI---------ILISKLVNLAVVALV---IILTDQMFVV--------------------------
-------GP--F----------------LSYGVDWAMY--LSKD------DR---G------S---------
-----LDNPVER-LFPRMASCEVK---VWG--PTG-IN-----NE-AGICVLAPNVVNSYFFIIF-W-FLLV
LSL-AANLFSVIFTTTSYLF--TLG--T----W-KA-LLART------------------------------
----------------F--MDN------TAQG------KW--LYFKSG-----LSGQI-TM------D----
-IL------A-KNLPA--KTFE-RLYHLTCNR-VVQ------------------------------------
----------------------------
>Ct_Bfo_05/35-388
------------------------------------------------------------------------
--LYPV--I--ITFAY-MIDF-SS--I--A--GTA--IKCFGFNA-N--------------L-SPS------
-----FVDNYCWTQGIYTI---------VEA----YDM--E-N-T---------------------------
--------------------------HVPYPGIIPE---DAPACISATR--YDGVRV------DCPKSY---
---EI-------------V---PPT--RAYH------------------RWYPFVVLYFWLLSVIF-----Y
TPYMMSVV-L------------------------G---LGY-VKPIV-KML-SE---VI------P-DEEE-
------------------------F-EEQVEKAARSI-----------------------------------
------------------------------------------------------------------------
------------------------------------------------------------------------
-----RL------R-----------------------------F----------DTFLD-------NKS---
----------------------LY-------------------------------NMICS------------
-RNTM-LLI---------ILFAKLQYLFFSVST---LVLTHRQFRI--------------------------
-------GN--F----------------YYYGFDWIAA----KL------PD---F------PAN-------
-----GTLPQEK-LFPRMAACEIK---RWG--TTG-IE-----VS-KGMCVLPQNVSNSYLFLVF-W-IFLM
MTI-VGNIIGIIVTIAQYFC--KPI--G----Y-KK-LVYKT------------------------------
----------------F--WND-------AKI------RR--LYWNIG-----ASGRV-IL------H----
-QL------A-DNLHP--CLFE-KLIRK--------------------------------------------
----------------------------
>Ct_Bfo_06/20-381
------------------------------------------------------------------------
--IFAF--A--IIAGV-VVTI-ND--L--A--GEK--IECHGFSI-F----------------ERD------
-----FHENYCWTQGIYTI---------LEA----YNL--P-D-E---------------------------
--------------------------RIPYPGIIPE---DTP-CFDFTY--PNGTEY------TCPDGD---
---SL-------------I---PLT--RAYH------------------LWYQWIPFYFWICAIVF-----F
LPYF-FHH-S------------------------D---VGS-LKPML-KLL-VE---ET-V----E-TSAD-
------------------------E-EKKMDRAAGWL-----------------------------------
------------------------------------------------------------------------
------------------------------------------------------------------------
-----AK------K-----------------------------L----------HIYVK-------AKG---
----------------------PF-------------------------------QWLLV------------
-KQKF-AFI---------VIFTKLANLVVVLLV---LYATNEIFPV--------------------------
-------AP--Y----------------ASYGYDWVVF--LTRD------AA---Q------SPY-------
-----QDNPIDK-LFPKMTACEVK---KWG--TTG-IV-----NE-AGMCVLAPNVVNSYFFLIF-W-FVLV
LGI-IVNVFSLIFSIVSYLF--TFG--R----W-KS-LLAST------------------------------
----------------F--TKS------NEAE------KW--AYFTSG-----TSGQI-TL------E----
-IV------A-ANLPP--RKFE-KLFRKTAEK-LSI------------------------------------
----------------------------
>Ct_Bfo_07/17-371
------------------------------------------------------------------------
--MTRV--M--VLFSI-LSQF-NQ--L--L--GAN--ISCLGFTK-Y----------------SKE------
-----FAEQFCWTQGIYTN---------RRH----YDT--T-V-E---------------------------
--------------------------RVPYPGIAP--------CLENVDILTGNHNL------NCEDKM---
------------------Q---FKD--KVFH------------------SWYQWVPFYFMAVGVAY-----Y
MPYLMLKA-T------------------------K---LRI-K-PLI-NLL-KD---EN------N-INAH-
------------------------P--LVVKKIATWI-----------------------------------
------------------------------------------------------------------------
------------------------------------------------------------------------
-----YN------E-----------------------------V----------VYPRYA------TSS---
----------------------KL-------------------------------AKIWN------------
-DFGL-VIG---------VSSVKFMYFVTALLH---MIMTAQMFKI--------------------------
-------GN--W----------------ITYGILFGAP----IG------LS---G------TGN-------
-----KTHVKDV-LFPKVVACRIV---KWG--ASG-SE-----PE-TGMCTLALNVMNQYLFLVM-W-YINV
TLI-FLNLLSWLFTMFKLLN--PSI--S----H-KW-IINSS------------------------------
----------------M--MQN------PKDF------SR--MFGYIG-----PSGRI-VI------T----
-KL------S-ESMSG--YLLA-KVSAKVVRK-IDN------------------------------------
----------------------------
>Ct_Bfo_08/20-377
------------------------------------------------------------------------
-----A--S--LSFAV-IITV-RQIVV--G--GPV--ISCDGFSA-G--S-----------EDWLR------
-----FAEDWCWSNGMYTI---------KEA----YGM--S-N-R---------------------------
--------------------------VSPYPGLIPE---DIPACIEFPL--YSGGKI------ECPKEH---
---EV-------------K---PLT--RIYH------------------SWYPFTMFYFWMLSVMY-----H
LPYRFYKL-W------------------------G---FDQ-VKMVV-AML-QN---PV------E-DGFE-
------------------------K-REMIKRGSVWL-----------------------------------
------------------------------------------------------------------------
------------------------------------------------------------------------
-----YL------N-----------------------------S----------PEALS-------HHS---
----------------------AY-------------------------------SLFMV------------
-RHGL-ALV---------DLAIKSLYLANTVFI---FYLTASMFKL--------------------------
-------GS--F----------------AEYGLLWESD------------SM---L------NNV-------
-----RSVIQEK-LFPKVVACEVK---RYG--TSG-LE-----ED-QGMCMLSLNVVNQYVFLAF-W-LLLV
VNL-VINIIALLLTILKIVF--PRF--M----L-RK-FLANS------------------------------
----------------S--LEK---SPAVDSF------SR--LYLTRG-----PSLRF-VM------D----
-IF------A-YNVQP--KLLA-EVLIQL-------------------------------------------
----------------------------
>Ct_Bfo_09/28-387
------------------------------------------------------------------------
--MFVL--C--VLMGT-VVTV-RQ--Y--A--GGI--ISCDGFTK-Y----------------AGS------
-----FSEDYCWTQGLYTI---------AEG----YDH--L-L-V---------------------------
--------------------------NVPYPGLIPE---EIPACVERDL--YNGGKV------SCPDPE---
---DV-------------M---PPT--RIYH------------------LWYQWIPFYFWLAAAAF-----F
FPYLIYKH-F------------------------G---VGD-LKPVI-QML-HN---PI------G-DEGE-
------------------------Q-IALAEKASMWL-----------------------------------
------------------------------------------------------------------------
------------------------------------------------------------------------
-----FY------K-----------------------------L----------NVFMN-------ENT---
----------------------IF-------------------------------AVLTE------------
-KHRL-FFI---------VMLVKVLYLIVSILA---LYLTDEMFEI--------------------------
-------GS--F----------------ISYGSEWAHT----LP------D----T------DNE-------
-----TTLVKDR-LFPKMVACEIK---RWG--PSG-IE-----EE-QGMCVLAPNVINQYLFLIL-W-FAII
FCI-ACNCLSVLFALTKLIF--VLG--S----Y-KK-LLATA------------------------------
----------------F--LKD------ELHY------KH--MFFNVG-----TSGRV-LL------Q----
-IV------A-TNVSP--RIFE-GIMANLASK-LIA------------------------------------
----------------------------
>Ct_Bfo_10/20-380
------------------------------------------------------------------------
--MFIM--C--VLFGS-VITM-RS--Y--T--GSV--IECDGFIK-V----------------PVE------
-----FAKDYCWTQGLYTL---------REG----YDY--H-S-S---------------------------
--------------------------ILPYPGVFPE---DAPGCLDRILD--NGGRI------VCPLDK---
---KD-------------I---KYE--RIYH------------------SWYQFTAFYFWTASCIF-----F
VPYMMFKF-F------------------------G---MGA-LKPVI-AML-HN---PV------E-TAED-
------------------------L-ELLTSKAARWL-----------------------------------
------------------------------------------------------------------------
------------------------------------------------------------------------
-----FV------R-----------------------------I----------HAYMH-------TDQ---
----------------------YF-------------------------------GKRVE------------
-KHLL-FFT---------IVSTKTCYLAFSVFL---FWLTAQMFHI--------------------------
-------GS--F----------------LEYGILWSRE----EE------EI---G------VNY-------
-----KTQIQDK-LFPKMAACEIK---RWG--ATG-IE-----EE-QGMCVLPANVVYQYLFLIF-W-GGLV
VTV-VINVISVLCAISNLCF--IQG--S----Y-RN-LLATS------------------------------
----------------F--LRD------EPAY------SE--IWRKSG-----TSGRV-IL------Q----
-LI------A-KNVNP--KIFE-HVLNELVNL-LRE------------------------------------
----------------------------
>Cn_Hvu_01/1-332
------------------------------L--KNL---F---KIKF-K-ARYDP-------LTDRYNR---
MFMVKL--L--MACTI-VTGL-NW--Y-----ADK--VHCIVSG--E-----QDP----G--GFKP------
-----FASSTCWIQGLYVY---------KEM----RSR-I---D----------------------------
--------------------------ESSYYGIPKD--------MDYDGLMN-----N---KVLCPTES---
---KL---S----TLAGVDCV-PMK--KTFY------------------LQYQWMPFYLATLAVLY-----Y
FPYFFYKT-V----------------------N--S----D-LIELT-EEI------TKN-----------E
------------------NN----L----DKIIDRFFP-Y-K------------------------------
------------------------------------------------------------------------
--------------------------------------L----------------------------N--T-
-----RT------------------------------------SG---------------------------
----------------------------------------------------------VLR-----------
-LTLR-Q---LF------NLLIKLAYVVINFLA---FFGTNSLLHG--------------------------
----------DF----------------KGYGKKWLDWTRLNNT---------V---------A--Y-DY-M
G-VRDHPKPGNE-LLPPFGYCELYSSSK----DIK-ASFGNQH---KLLCEISPHILYQYVFVVL-W-FGMV
LGM-VVSIVGLIISAVSYAI-GFIG-----------------------------------------------
------------------------------------------------------------------------
------------------------------------------------------------------------
----------------------------
>Cn_Hvu_02/1-317
------------------------------V--KHI---L---SIQI-K-PRHDG-------IFDQYSR---
IFMPKI--L--LLSSI-AVGV-NW--Y-----VDK--LTCTKSE--N-----IEF----S----SE------
-----FINEACWINGFYIY---------KNM----TNR-M--------------------------------
---------------------------TTYYGIPED--------ITKDGLKK-----D---GSLCT------
-------------VTRDSVCI-RME--KLYY------------------IQYQWFPFFIASLMILY-----F
IPHTAFKI-V----------------------N--T----D-LISLK-NAI------KTQ------------
-------------------S----S----DDVFCTYFN-K-S------------------------------
------------------------------------------------------------------------
--------------------------------------L----------------------------N--A-
------------------------------------------------------------------------
----------------------------------------------------------TLR-----------
-VRCK-I---FI------NFAIKIAYIFSNVGT---ILLIDYILNG--------------------------
----------GY----------------LSYARNWFRWTEKTGS---------S---------M--L-DY-S
K-YRSTFRAGEI-LLPSFGLCDIQEQWM----DNT-NLKNNKH---KFICEFSAHVLYHYVLILL-W-FFVV
FGI-ISSALGLFYHATTYLL-IILP------------F----------------------------------
------------------------------------------------------------------------
------------------------------------------------------------------------
----------------------------
>Cn_Hvu_03/1-320
------------------------------L--KSL---L---TIKF-K-PRHDT-------FTDQFNR---
IFMVKM--A--MVASF-LLGL-NW--F-----KDT--ITCIVPA--S-----AGI----D----KG------
-----YVAQGCWIQGFYIY---------KEL----KRV-P---G----------------------------
--------------------------LLGYYGVPKD--------IYQDGMFE-----D---GTLCK------
-------------SS-EKNCI-PMT--KTFY------------------LQYQWFPFYIASLGLLY-----Y
FPYIVFRF-V----------------------N--T----D-LISLR-TSI------KAI-----------N
------------------VN----I----DDLVKNYFN-Y-Q------------------------------
------------------------------------------------------------------------
--------------------------------------I----------------------------N--P-
------------------------------------------------------------------------
----------------------------------------------------------PNR-----------
-MRMR-L---FG------NLGVKLSYLIVNVVA---FTVTDGLINN--------------------------
----------DF----------------GSYGFKWLGWSKGTNQ---------E---------S--Y-DY-T
A-SRGSYKAGEV-LLPNFGFCDLLEISQ----DIK-QTTFNNH---RFVCEISQNILYQYVLVIL-W-FLYI
IGM-IISSIGFLWKLVNHFI-LVGF------------L----------------------------------
------------------------------------------------------------------------
------------------------------------------------------------------------
----------------------------
>Cn_Hvu_04/1-317
------------------------------I--KHI---L---SIQI-K-PRHDG-------IFDQYSR---
IFMPKI--L--LLSSI-AVGV-NW--Y-----VDK--LTCTKSE--N-----IEF----S----SE------
-----FINEACWINGFYIY---------KNM----TNR-M--------------------------------
---------------------------TTYYGIPED--------ITRDGLKK-----D---GSLCT------
-------------VTRRSDCI-PME--KLYY------------------IQYQWFPFFIASLMILY-----F
IPYTAFKI-V----------------------N--T----D-LISLK-NAI------KTQ------------
-------------------T----S----DDVFCTYFN-K-S------------------------------
------------------------------------------------------------------------
--------------------------------------L----------------------------N--S-
------------------------------------------------------------------------
----------------------------------------------------------TLR-----------
-VRCK-I---FI------NFAIKIAYIFSNVAT---LLLIDYILNG--------------------------
----------GY----------------LSYARNWFRWTEKTGS---------S---------M--L-DY-S
K-YRSTFRAGEI-LLPSFGLCDIQEQWM----DKT-NLKINKH---KFICEFSAHVLYHYVLILL-W-FFVV
FGI-ISSALGLFFHATTYLL-IILP------------F----------------------------------
------------------------------------------------------------------------
------------------------------------------------------------------------
----------------------------
>Cn_Hvu_05/1-285
------------------------------I--KDI---L---SVKI-K-ARHDS-------YTDQFVR---
IFMTKM--F--MISAL-VMGV-DF--F-----NDR--VSCIVPK--T-----SNL----G----AD------
-----FVHSACWIQGFYIY---------PEM----AMR-M---K----------------------------
--------------------------DSRYYGMPRD--------IIYDGMLE-----NG---VLCKTGP---
---TL-----------GQKCK-PMQ--KTFY------------------LQHQWMPFFIASLALMH-----Y
FPYLLFRI-V----------------------N--T----D-IISLK-TSL------KG-------------
-----------------EVS----A----DSLVRNYFN-Y-K------------------------------
------------------------------------------------------------------------
--------------------------------------I----------------------------N--S-
------------------------------------------------------------------------
----------------------------------------------------------KTK-----------
-MRIR-I---FL------NLVIKCFYITVCCVG---FWLIDLLHNG--------------------------
----------NF----------------KSYGPSWIRWTKYNNS---------A---------S--H-DF-Q
-EMK-HPKPGNV-LLPPMGICEIAESYG----DST-HSMINHN---KFVCEISPNILY--------------
------------------------------------------------------------------------
------------------------------------------------------------------------
------------------------------------------------------------------------
----------------------------
>Cn_Hvu_06/1-321
------------------------------L--KRI---L---LIKF-K-HRHDS-------LSDQYNR---
LFVMKM--I--LACTL-ISGL-NW--F-----KDP--LNCIIPA--I-----SSI----D--T--S------
-----FVTTACWIQGLYVY---------KEL----INR-T---V----------------------------
--------------------------DSSYYGISKD--------IDIDGISR-----T---GSVCATIE---
---KV--------INNSTDCV-AME--KFFF------------------LQYQWIPFSLAAISLLY-----Y
IPYLVFLS-V----------------------N--S----D-LVSLN-KSL------NDG-----------H
-------------------D----S----KWIAIYYFK-K-H------------------------------
------------------------------------------------------------------------
--------------------------------------N----------------------------A----
------------------------------------------------------------------------
-----------------------------------------------------------CT-----------
-MFFK-V---IL------NLSIKILYVATNIGT---FALFDYMLNG--------------------------
----------SF----------------RYFGYKWIIWARSNDN---------N---------I-----Y-K
G-VNNFRKPGNE-LFPPFGYCELYESTK----DIK-HSVVNKH---KFVCELSQHILYQYCFLII-W-FLVI
CGA-VISVFGFFIQIFQYFR-LLVR------------R----------------------------------
------------------------------------------------------------------------
------------------------------------------------------------------------
----------------------------
>Cn_Hvu_07/1-324
------------------------------L--KKL---L---SIKI-K-YRSDG-------FTDQFNR---
VLVMKL--L--LVCST-VMCI-NW--F-----KDS--VNCVVPS--S-----ATV----S--S--S------
-----FVSSACWIQGVYVY---------DEL----KER-V---D----------------------------
--------------------------SVSYYGIPKD--------IDMDGTYE-----D---GRPCPVMI---
---N---------SKVFSGCK-PLT--KTFF------------------LQYQWFPFYIGAMALCF-----Y
LPYVLHLF-A----------------------N--E----D-LISLK-KTV------KSN-----------G
------------------ST----A----DAILNSYFN-R-K------------------------------
------------------------------------------------------------------------
--------------------------------------T----------------------------S--S-
------------------------------------------------------------------------
----------------------------------------------------------KSR-----------
-LRLR-I---LY------NYIIKSLYVFVNIIS---FILTDKIFLG--------------------------
----------KF----------------KNYGSQWLLWSKLPNS---------V---------A--Y-DY-M
G-ARSFPKPGNE-LLPPFGYCELYESSK----DIK-HSVANHY---RFLCEMSQNILYQYCLIVV-W-FLLV
LGI-VISIIGLLVLLLNHLL-TIVF-----------------------------------------------
------------------------------------------------------------------------
------------------------------------------------------------------------
----------------------------
>Cn_Hvu_08/1-326
------------------------------I--KSI---L---SIKI-K-HRHDS-------YSDQISR---
IFVAKS--F--MVASL-VIGV-DW--F-----RDN--VFCTLPKN-------SII----N----ED------
-----FVHKACWIQGFYIY---------PQM----ENY-A---D----------------------------
--------------------------RSAYYGIPQY--------VEIDGIRKD-----N--MDLCKTRK---
---KL-Y-------ELDKMCT-PME--KYYF------------------SHYQWMPFYMASLSTLF-----Y
LPYVLYRL-I----------------------N--A----D-IISLR-QHL------KNS-----------K
-----------------T-E----V----NDIVDNYFN-R-E------------------------------
------------------------------------------------------------------------
--------------------------------------L----------------------------N--T-
------------------------------------------------------------------------
----------------------------------------------------------KRK-----------
-MRYR-I---FA------NILIKCAYVGINAFT---FNLLNHILNH--------------------------
----------RY----------------RDYGVNWLKWLQYNSS---------M---------A--L-NY-N
L--RKIPTPGNK-MLPTFGYCDVHELAM----DGG-SAIDNKN---KVLCEISSNILYQYVLMVI-W-FVLI
LSI-IASVIGVFVYILTHLI-NIFY------------L----------------------------------
------------------------------------------------------------------------
------------------------------------------------------------------------
----------------------------
>Cn_Hvu_09/1-312
------------------------------I--KDI---L---SIKL-K-SRHDA-------YTDQFSR---
IFMTKM--F--IISAL-IMSV-DF--F-----NDK--VACIQS---D-----SRM----T----SE------
-----FVHSTCWIQGFYTF---------AEL----N-N-CT--K----------------------------
--------------------------HCGYFGIPQE--------IQMDGKNE-----KN---ELCNTKA---
---GS-------------SCF-PMT--KVFF------------------VQYQYFPFYIASLSVFY-----F
IPYIFFRV-I----------------------N--S----D-LTSLK-SYM------KCS-----------S
-----------------ITC----P----KKIVETYFN-Y-K------------------------------
------------------------------------------------------------------------
--------------------------------------M----------------------------N--G-
--------------------------------------------G---------------------------
----------------------------------------------------------RSK-----------
-LRVK-V---IL------NIGVKTLYVIVNVVG---FFCTDALLNY--------------------------
----------RY----------------KSYGLQWIQWSRSNNS----------------------------
--VN-TAKPGNL-ILPAMGICEIYEGFM----DKI-SNLNNKH---KFICEISPNILYQYVMLVL-W-FIFT
IGI-AISCLGLLLNISSYVV-IYL------------------------------------------------
------------------------------------------------------------------------
------------------------------------------------------------------------
----------------------------
>Cn_Hvu_10/1-320
------------------------------L--KSL---L---TIKF-K-PRHDT-------FTDQFNR---
IFMVKM--A--MVASF-LLGL-NW--F-----KDT--ITCIVPA--S-----AGI----D----KG------
-----YVAQGCWIQGFYIY---------KEL----KRV-P---G----------------------------
--------------------------LLGYYGVPKD--------IYQDGMFE-----D---GTLCK------
-------------TS-KKNCI-PMT--KTFY------------------LQYQWFPFYIASLGLLY-----Y
FPYIVFRF-V----------------------N--T----D-LISLR-TSI------KAI-----------N
------------------VN----I----DDLVKNYFN-Y-Q------------------------------
------------------------------------------------------------------------
--------------------------------------I----------------------------N--P-
------------------------------------------------------------------------
----------------------------------------------------------PNR-----------
-MRMR-L---FG------NLGVKLSYLIVNVVA---FTVTDGLINN--------------------------
----------DF----------------GSYGFKWLGWSKGTNQ---------E---------S--Y-DY-T
A-SRGSYKAGEV-LLPNFGFCDLLEISQ----DIK-QTTFNNH---RFVCEISQNILYQYVLVIL-W-FLYI
IGM-IISSIGFIWKLVNHFI-VVGF------------L----------------------------------
------------------------------------------------------------------------
------------------------------------------------------------------------
----------------------------
>Cn_Hvu_11/1-323
------------------------------L--KDI---L---KIKI-K-NRHDD-------ACDQFSR---
LFMTRV--L--LIASF-LTGF-NY--F-----SDK--ISCIIPP--G-----SNL----S----QD------
-----FVHSACWISGFYIY---------EEM----KNK-L---S----------------------------
--------------------------MSSYYGIPQK--------ITHEGLTE-----DE---KLCFVRD---
---IY---------GRDPECM-PMT--KIFY------------------LQYQWLPFYIGTISLLY-----Y
MPYIFYSI-V----------------------N--T----D-IISLK-KAV------DSS------------
-----------------SGD----V----DALVKNYFN-Y-N------------------------------
------------------------------------------------------------------------
--------------------------------------I----------------------------N--S-
------------------------------------------------------------------------
----------------------------------------------------------VFR-----------
-LRLR-V---FL------NVGVKLFYLVCNLFG---FYFTDYLLLG--------------------------
----------NY----------------LSYGFEYIKWSKLNSN---------K---------A--H-EF-V
NARL-TPKPGEV-LLPSMGFCEIFEAYK----ETT-LEKQNAN---KFICEYSTNILNQYVLILL-W-FFFV
AGI-FISAFGLARNVTGHVY-QLW------------------------------------------------
------------------------------------------------------------------------
------------------------------------------------------------------------
----------------------------
>Cn_Hvu_12/1-325
------------------------------I--KSM---L---SITI-K-SRHDS-------YTDQYNR---
IFMVKI--L--LVSCL-IMGI-SW--F-----QDS--ITCIVPG--T-----SSI----E--A--G------
-----FVSAACWIQGVYVY---------KEL----QSR-V---T----------------------------
--------------------------EVAYFGIPKD--------MDADGMLS-----T---GELCSTLS---
---KF---N----KQ-NKECL-PMH--KTFF------------------LQYQWMPFLIASLAILY-----Y
IPYIAFRS-A----------------------N--T----D-MISLR-SSI------KAA-----------D
------------------ID----A----DKIAKHYFN-I-R------------------------------
------------------------------------------------------------------------
--------------------------------------M----------------------------N--S-
------------------------------------------------------------------------
----------------------------------------------------------RRT-----------
-MTLR-V---VF------NILIKVLYIVVNLVA---FLGLDNLLNG--------------------------
----------EY----------------VGYGSKWLKWSQLENS---------V---------A--Y-DY-M
G-MRDHPKPGNV-LLPPFGYCEMYESAK----DIK-HSSANKH---KFLCELSQNILYQYCLVVL-W-FAIV
LGI-IFSVLGLLFILTHYAF-GLFG-----------------------------------------------
------------------------------------------------------------------------
------------------------------------------------------------------------
----------------------------
>Cn_Hvu_13/1-324
------------------------------I--KSI---L---TIKI-K-HRHDS-------FSDQISR---
IFVAKM--F--LVASL-VVGV-DW--F-----HDT--VFCVLPKN-------SKM----S----EN------
-----FVHSACWIQGFYIY---------PQM----ESF-I---N----------------------------
--------------------------ESAYHGIPQY--------VELDGISNE-----G--NFLCKTVK---
---KL-Y-------ERNTNCN-PME--RHYF------------------AHFQWMPFYIASLAVLF-----Y
VPYFLFRI-V----------------------N--S----D-MISLQ-LHM------KIS-----------E
-----------------I-D----S----EEIVQNYFN-H-H------------------------------
------------------------------------------------------------------------
--------------------------------------V----------------------------N--S-
------------------------------------------------------------------------
----------------------------------------------------------KSK-----------
-MRLR-I---VF------NVIIKCMYVFVNLFA---FKVLNVLLNG--------------------------
----------QF----------------INYGMSWAKWLIQNAS---------V---------Q-----Y-A
K--GFAATPGNK-MLPTFGFCDIHELAL----DGH-YATENKN---KVICEISSNILYQYAMVLL-W-FVLV
FGI-FVSIVGLLENIFTHIL-TAYW------------K----------------------------------
------------------------------------------------------------------------
------------------------------------------------------------------------
----------------------------
>Cn_Hvu_14/1-308
------------------------------M--RRV---L---LIKT-K-ARHDG-------VCDHYSR---
VFMPKI--M--CFFSL-MIGV-NW--Y-----FDK--LTCIIPK--T-----LSG----S----QQ------
-----FITDVCWINGFYIY---------ENL----TTS-M--------------------------------
---------------------------TSYYGIPKN--------INEDGISI-----T---GILCE------
-------------TSYDEGCI-PMV--KFYY------------------LQYQWFPFFLASFVILY-----I
IPHLGFKF-I----------------------N--A----D-LITLK-NAV------RIH------------
-------------------S----C----DEIFDSYFN-L-K------------------------------
------------------------------------------------------------------------
--------------------------------------Q----------------------------N--T-
------------------------------------------------------------------------
----------------------------------------------------------PTQ-----------
-MFIK-V---FG------SIGVKIAYIFSNVGT---FYAIDHSLNK--------------------------
----------KY----------------LNYASNWLSWTYKNNS---------A---------M--F-DY-S
I-HRQSFRAGEV-LLPNYGLCDVQILFS----DMI-ESGTNKY---SIICEYSTHVLYHYVLILL-W-FLIV
FGI-TFSIIGLINQTG--------------------------------------------------------
------------------------------------------------------------------------
------------------------------------------------------------------------
----------------------------
>Cn_Hvu_15/1-326
------------------------------L--KSL---L---KIKV-K-ERNDS-------YTDQYNR---
IFMVKI--M--LACCI-IMGI-SW--Y-----KDA--IKCVVTS--S-----SGM----G---DSG------
-----FVSQACWIQGLYIY---------KNL----IDK-K---N----------------------------
--------------------------EVAYFGIPKD--------MDLDGTLT-----S---GELCSTSG---
---KL---G----TK-NEKCI-PME--KRFI------------------LQYQWMPFLIGALSALY-----Y
IPYLLHGA-V----------------------N--R----D-IKSLL-EVL------KSD-----------K
------------------PN----A----VQVCRTYFN-R-R------------------------------
------------------------------------------------------------------------
--------------------------------------A----------------------------N--P-
------------------------------------------------------------------------
----------------------------------------------------------YKK-----------
-MFLR-S---LL------NIIVKILYIVVNFIT---LFGLNNVLFG--------------------------
----------KF----------------NTYGQSLIKWSTQYSS---------Q---------D--Y-DY-M
G-TVNDPTPGNL-ILPPFGYCELYESSK----DIK-HSTANSY---KFICELSQNILYQYCFIIL-W-FSIV
LGI-IVSFVGLLILIVRYVT-GMFK-----------------------------------------------
------------------------------------------------------------------------
------------------------------------------------------------------------
----------------------------
>Cn_Hvu_16/1-324
------------------------------I--KKL---I---NFKY-K-SRNDS-------ITDQFNR---
VLMMKI--M--LIGAF-LTGM-SW--Y-----KDE--IKCLAPKT-P-----NDH----I----KL------
-----FSSQACWINGFYIY---------KEL----KTK-S---N----------------------------
--------------------------FFGYYGVPID--------MNHNGTTL-----S---NETCV------
--------A---LGGLSKRCK-PMT--KLFY------------------LQFQWFPFFLGILALSF-----Y
LPYLLFRY-V----------------------N--G----D-LLSLK-NAI------KPQ-----------E
------------------PK----F----DEVIRIYFN-R-N------------------------------
------------------------------------------------------------------------
--------------------------------------V----------------------------N--T-
------------------------------------------------------------------------
----------------------------------------------------------LTR-----------
-QHSK-I---AL------NIAVKVGYILVNVFA---FLFTDSLLHG--------------------------
----------EF----------------QSFGLKWFAWIRLSNS---------K---------K--Y-NY-V
G-ERFVIKPGES-LLPTFGFCDVSEVFL----DVK-HAISNDY---KLVCEISQHILYHYVLIAL-W-VMLV
LGM-FVSIIGFLTLLLNYLM-PWLS------------F----------------------------------
------------------------------------------------------------------------
------------------------------------------------------------------------
----------------------------
>Cn_Hvu_17/1-321
------------------------------I--KDI---L---SIKF-K-NRQDA-------YTDQFSR---
IFMTKI--F--LISAF-IMSL-DF--F-----NSN--ISCYYKS--K-----PLL----D----QE------
-----FVHRTCWIQGLYNF---------VEL----NKM-CS--K----------------------------
--------------------------NCKYFGIPHN--------IEMDGIK------ND---VLCNTKS---
---EK-------------KCI-PMA--KIFF------------------LQYQYFPFYIGSLAVAY-----Y
LPYIVFRA-I----------------------N--T----D-IINLK-TLI------ATS-----------R
-----------------ITC----P----KKIVETYFN-Y-K------------------------------
------------------------------------------------------------------------
--------------------------------------V----------------------------N--G-
--------------------------------------------G---------------------------
----------------------------------------------------------QLE-----------
-LRFK-T---IL------SIIVKLLYVIVNLFG---FLLTNLLLNN--------------------------
----------KY----------------LTYGVDWIIWVQNKQK---------L-G---F--HE--I-G---
-QHN-ISNPGDV-LLPVLALCEIPAASN----NNR-YQYVNNH---KFICEISPNVLYQYVMVVL-W-FMFI
LGV-LVSCAGFFLNIFEYFY-IYF------------------------------------------------
------------------------------------------------------------------------
------------------------------------------------------------------------
----------------------------
>Cn_Hvu_18/1-326
------------------------------I--KEI---I---SIKI-K-SRNDS-------VTDQYQR---
IFMTKI--C--IVFAA-LIGV-NY--F-----NDK--VSCIVAN--T-----NGM----S----DS------
-----FVGTTCWIQGFYVF---------EEM----INR-F---E----------------------------
--------------------------DCGYYGIPKN--------MEHDGINS-----LG---HLCAVND---
---RA---L-----GKIFGCY-PMK--KKYY------------------DQYQYMPFFIASLAILF-----Y
LPYVIFKI-T----------------------N--S----D-LMSLK-DTL------NNK------------
-----------------EVK----A----EDIVSAYFN-V-K------------------------------
------------------------------------------------------------------------
--------------------------------------T----------------------------N--S-
------------------------------------------------------------------------
----------------------------------------------------------VRK-----------
-MKLR-V---IM------SVCIKFLYLFANVVA---FILCDVLLNG--------------------------
----------DF----------------RKYGLNYVRWIRSHSF---------I-G---L--TS--N-GL-K
-SQT-EPKPGYV-LLPAMGFCEIHEASR----DNR-NSYVNSH---RFICEISPHLLYQYVMLVF-W-FLLV
FGI-GISIAGVVVAMFGYLI-NFI------------------------------------------------
------------------------------------------------------------------------
------------------------------------------------------------------------
----------------------------
>Cn_Hvu_19/1-325
------------------------------I--KGM---L---SVKI-K-PRNDT-------YTDQYNR---
IFMVKI--L--LVTCV-IMGI-SW--F-----NDS--VKCLVPG--V-----NAV----D--G--G------
-----FVSQACWIQGVYVY---------KEL----MYR-S---S----------------------------
--------------------------EVGYFGIPKD--------MDNDGMLA-----S---GELCSTTP---
---KF---G----VV-NDKCK-PMQ--KTFF------------------LQYQWMPFLIAALSILY-----Y
LPYIGFRS-A----------------------N--S----D-LISLK-NTI------KGG-----------T
------------------AN----A----EKIAKNFFD-R-H------------------------------
------------------------------------------------------------------------
--------------------------------------S----------------------------N--P-
------------------------------------------------------------------------
----------------------------------------------------------SRN-----------
-MTLR-V---VF------NILIKVLYIVANLVA---FLGLDNLLNG--------------------------
----------EF----------------VSYGSKWVSWAKLDNA---------V---------A--Y-DY-M
G-KYDQPKPGNV-LLPPFGYCEMYESSK----DIK-HSTANKH---KLICELSQNILYQYSLVIV-W-FAIV
FGI-VISVIGLILLLVSYAV-NMFG-----------------------------------------------
------------------------------------------------------------------------
------------------------------------------------------------------------
----------------------------
>Cn_Che_01/1-331
------------------------------F--KSF---L---TIKI-K-QRDDN-------LFDQYSR---
IFMVKV--L--LITSM-VCGI-SW--Y-----SDK--FNCIIPE--K-----MMV----S-EDFPA------
-----FVGATCWIQGVYIY---------KEL----YGR-N---D----------------------------
--------------------------DVAYFGITKD--------IDTDGMYN---------GELCKTEK---
---KL---N----KDSNEYCE-PME--KTFY------------------QQYQYMPFLLGALALIY-----Y
IPYMFHKV-V----------------------N--H----D-IVKLK-NQV------DKE-----------N
------------------PD----A----SAIYRIFFK-Q-H------------------------------
------------------------------------------------------------------------
--------------------------------------R----------------------------G--K-
-----VL-------------------------------------S---------------------------
----------------------------------------------------------QTP-----------
-VMHR-Q---IL------IILVKLTYLVVNIGT---FLSFDSCLNG--------------------------
----------LF----------------VSFGSNWYSWASLENT---------D---------R--F-DY-M
G-GSEFPKPANE-LLPPFGYCEIWSSAK----DIR-DTHANRH---KVICEISQHVLYQYTFILL-W-LLIV
IGI-LVSAIGLIVSFFKVFS-ACMG-----------------------------------------------
------------------------------------------------------------------------
------------------------------------------------------------------------
----------------------------
>Cn_Che_02/1-329
------------------------------I--KDI---L---SIKM-K-PRHDD-------VTDQFSR---
IFMAKI--F--LISSL-IMSV-DF--F-----SDK--VSCIVPG--D-----SSL----S----RD------
-----FVHSACWIQGFYIY---------EEM----RYR-F---S----------------------------
--------------------------ESGYFGIPKD--------VELDGIYP-----DG---KLCRRLN---
---KA---S----HLLDEDCK-EMT--KTFY------------------IQFQYFPFYVASIAIMF-----Y
MPYILFRI-I----------------------N--A----D-IISLR-DNL------KAP-----------S
-----------------DTT----A----EKLVQNYFD-Y-S------------------------------
------------------------------------------------------------------------
--------------------------------------M----------------------------N--G-
--------------------------------------------G---------------------------
----------------------------------------------------------KGK-----------
-LRMR-V---GL------NVCVKIFYVLVNVMS---FVFTDDLLNG--------------------------
----------NF----------------KSYGLEWLKWSKLNNS---------L---------A--F-AY-T
RTRA-HPKPGNM-LLPAMGFCDITEGVK----DVR-HSFTNYN---KFICEISPHILYQYVLVVL-W-FLLI
ISI-VISNIGVLINMFSLSY-IMLS------------C----------------------------------
------------------------------------------------------------------------
------------------------------------------------------------------------
----------------------------
>Cn_Che_03/1-304
------------------------------------------------------------------------
--XLKL--L--LVASL-IMGI-SW--F-----TDS--INCIVPD--N-----HKI----D--G--G------
-----FVSATCWIQGFYIF---------TDL----WNR-T---D----------------------------
--------------------------ETSYYGVTKD--------INMDGRLS-----T---GELCPMNP---
---KL---R----RHVVEGCE-PME--KTFF------------------LQYHYMPFLVAAMIIPY-----Y
IPYIIHRT-V----------------------N--R----D-LINLK-NAI------KED-----------D
------------------VD----A----DRLTKYFFS-V-F------------------------------
------------------------------------------------------------------------
--------------------------------------R----------------------------H--P-
------------------------------------------------------------------------
----------------------------------------------------------TLK-----------
-SCWL-V---IC------NIIIKILYIAVNVGV---FLCLDYILNN--------------------------
----------KF----------------RYYGNDWLEWGKLDNP---------V---------Q--H-DY-T
SRLRNFPTPGNQ-LLPSFGYCEVANSAK----DIK-ESTGNYH---KVVCEISQHVLYQYTLLVL-W-VAIL
CGI-IISVLGLVFMILYYLF-HICI------------R----------------------------------
------------------------------------------------------------------------
------------------------------------------------------------------------
----------------------------
>Cn_Che_04/1-327
------------------------------L--ISL---L---SINI-K-SRTDN-------YSDQYNR---
ILVVKI--L--MVCSV-IMSV-NW--F-----KDT--INCINDG---------GL----D--G--N------
-----FVSQTCWIQGVYIY---------EEL----KER-V---D----------------------------
--------------------------DVAYYGIPKD--------MSHDGMLK-----N---GELCPTER---
---KGVYGK----KERDSKCK-PLT--KTFF------------------LQYQWFPFYLAALAIVY-----Y
LPYVLHMY-G----------------------N--S----D-IISLK-KSV------KKG-----------E
------------------AT----P----ETIVRTYFD-R-K------------------------------
------------------------------------------------------------------------
--------------------------------------T----------------------------N--P-
------------------------------------------------------------------------
----------------------------------------------------------VRY-----------
-HWFR-V---LF------NYLIKVLYMVVNLVA---FYGTNALLYG--------------------------
----------KF----------------TSYGNKWIEWNRLENH---------I---------Q--Y-DY-M
G-MRDHPRPGHE-VLPPFGYCEVYSSSS----DVL-RDHANKH---KFVCEMSQNVLTQYALIIL-W-FTLI
IGI-VVSIGGFVILLIDHLI-TFAF-----------------------------------------------
------------------------------------------------------------------------
------------------------------------------------------------------------
----------------------------
>Cn_Che_05/1-334
------------------------------V--KKL---F---KFKY-K-SRSDS-------FTDQYHR---
LFMTRA--L--LVGCF-LTGM-KW--Y-----KDE--IKCIIPKA-F-----SGS----V----DG------
-----FGPKSCWINGFYVY---------KQL----MNQ-P---N----------------------------
--------------------------IDGYYGIPNR--------LGHNGTYQ-----D---NYASTNGE---
---KYTTCVASSQADTDSICQ-PME--KLFF------------------LQYQWFPFYMAFVAMFY-----Y
IPYIMFSI-I----------------------N--N----D-LSSLK-KDI------AKQ-----------K
------------------CD----V----DAIVKNYFN-I-E------------------------------
------------------------------------------------------------------------
--------------------------------------T----------------------------N--Q-
------------------------------------------------------------------------
----------------------------------------------------------PTR-----------
-QTLR-V---LL------NILVKICYMIANVLV---LTFTNSLLND--------------------------
----------QF----------------MNFGSRWMKWSQQENQ---------D---------K--H-VY-M
G-LRS-PHAGQR-LLPVFGMCDVLELGM----DIK-HNLFNEY---SLVCEISQHVLYHYVLMAI-W-FLII
IGL-VLSIVGIIHHVALHIL-RARF------------F----------------------------------
------------------------------------------------------------------------
------------------------------------------------------------------------
----------------------------
>Cn_Che_06/1-326
------------------------------V--WEV---I---SWKS-K-SRYDT-------ASDQYTR---
IFMPKL--F--IISSL-IMAF-SY--F-----NDK--LNCLVHK--R-----LET----S----KD------
-----FVQETCWIQGFYIY---------HEM----EDH-L---T----------------------------
--------------------------NSAFYGIPEE--------TSKDGMNI-----N---GALCETKN---
---RQ--------KENQPHCR-PMT--RRYF------------------LHYQWIPFYVCSLAVLY-----F
FPYLIFKF-G----------------------N--A----D-LISLV-DYI------RTG-----------G
-----------------FKD----V----DKIVNNYFN-Y-K------------------------------
------------------------------------------------------------------------
--------------------------------------I----------------------------N--S-
------------------------------------------------------------------------
----------------------------------------------------------KLK-----------
-MRLI-V---WF------NIFIKLLFILVNVSG---FILTDFVMGG--------------------------
----------RF----------------LSYGPSWLRWNELPND---------V---------A--H-NL-M
K--SPAPKPGDY-FLPSVGLCNIHEMLK----NER-ATYTDEH---VVICEISQNIRYQYIFIIL-W-FFFV
MGC-LISVLGLVQSLFVLAK-SMYW------------V----------------------------------
------------------------------------------------------------------------
------------------------------------------------------------------------
----------------------------
>Cn_Che_07/1-325
------------------------------I--LNV---I---AFKQ-K-SRYDY-------PCDQYTR---
LFMPKL--F--FAASI-IMTW-NY--F-----NDQ--ITCAISN--D-----VKI----S----PD------
-----FIHSTCWINGFFIY---------KEM----HER-T---K----------------------------
--------------------------YSHFYGIPQD--------IDRDGLTK-----D---GHLCSMKD---
---RR--------GDGNPNCHTRMS--KRYF------------------LHYQWLPFYICSLSVLY-----Y
IPYIFYKM-V----------------------N--K----D-IISLV-NNI------RAQ------------
------------------QH----G----DKIARNYFN-Y-R------------------------------
------------------------------------------------------------------------
--------------------------------------V----------------------------N--S-
------------------------------------------------------------------------
----------------------------------------------------------KVK-----------
-IHFI-V---TM------NFFVKVGYVATNLIG---FFLTNAILEG--------------------------
----------RY----------------YDYGYRWLQWNILPNK---------I---------A--Y-DM-K
E--RDFPKPGNY-LLPPVGICELLAAIR----DNR-GTHVNDH---KFVCEISQNVMYQYILLVV-W-YFLT
AGI-IISITSFVHLFSTYVR-AVFW------------M----------------------------------
------------------------------------------------------------------------
------------------------------------------------------------------------
----------------------------
>Cn_Che_08/1-329
------------------------------L--KGM---L---SISI-K-SRHDS-------HSDQYNR---
IFMVKL--M--LVCCV-VMGI-SW--Y-----SDS--ISCIIPG--A-----HGI----D--G--G------
-----FVSSTCWIQGVYIY---------KEL----RAR-V---D----------------------------
--------------------------EVAYFGIPKD--------IDLDGILH-----DTPNKELCPLEP---
---RL---S----KKVKEGCT-PME--KTYF------------------LQYQYFPFLIAALAIIF-----Y
APYLLFRA-V----------------------N--N----D-LISLK-DNV------KSD-----------E
------------------KD----A----EKIAKHYFS-Q-K------------------------------
------------------------------------------------------------------------
--------------------------------------T----------------------------N--P-
------------------------------------------------------------------------
----------------------------------------------------------NRN-----------
-NAGR-I---LG------NILVKVLYLVANVVT---LTGLNRLLNG--------------------------
----------EF----------------IGYGNKWIEWTGLQNT---------I---------Q--Y-DY-M
G-MRDHPKPGNI-LLPPFGYCEVRASAK----DIK-ESYANQH---KFVCELSQNILYQYALVVL-W-FALI
IGI-VVSVIGLLLLIIHYIV-GVFG-----------------------------------------------
------------------------------------------------------------------------
------------------------------------------------------------------------
----------------------------
>Cn_Che_09/1-329
------------------------------L--KGL---L---TLNI-K-SRHDG-------YLDQYNR---
IFMVKL--L--MVTTI-VMGL-SW--Y-----GDS--INCIIPE--A-----HGI----S--G--G------
-----FVSQTCWIQGVYVY---------KEL----KDR-I---D----------------------------
--------------------------EVAYYGIPKD--------ITLDGYLT-----NTENKELCPMHP---
---KL---D----KKPSEHCT-HMH--KTFF------------------LQYQYFPFLVASFAILF-----Y
VPYIFFRT-A----------------------N--A----D-LISLK-NNI------KEG-----------E
------------------AD----A----ENIAKHYFS-K-T------------------------------
------------------------------------------------------------------------
--------------------------------------T----------------------------N--P-
------------------------------------------------------------------------
----------------------------------------------------------QRN-----------
-NMLR-I---VF------NILIKILYLVANLVC---FLGLDRLLNG--------------------------
----------EY----------------IGYGNKWIQWSSLDNA---------V---------Q--Y-DY-M
G-MRDHPKPGNE-LLPPFGYCEVHASAK----DIK-ESYANKH---KFVCELSQNVLYQYALVVL-W-FALI
IGI-VVSCVGVLVLFIHYAI-GIFG-----------------------------------------------
------------------------------------------------------------------------
------------------------------------------------------------------------
----------------------------
>Cn_Che_10/1-323
------------------------------I--KDI---L---SIKI-K-HRHDS-------YTDQFCR---
IFMSKM--F--IISAL-VMGV-DF--F-----NDK--VSCIVPK--E-----SGL----G----SD------
-----FVHSACWIQGFYIY---------TEM----MDR-I---E----------------------------
--------------------------QSGYYGIPKD--------IDMDGLTN-----DG---RLCRSVP---
---RG---S----RHKDPRCN-IMH--KTFF------------------LQFQWMPFFISSLALLQ-----Y
FPYLIFRI-V----------------------N--T----D-IISLK-TTL------KS-------------
-----------------EID----T----DSIVKNYFN-Y-K------------------------------
------------------------------------------------------------------------
--------------------------------------I----------------------------N--S-
------------------------------------------------------------------------
----------------------------------------------------------ILK-----------
-MRIR-I---IL------NVFIKMAYVCVTVMG---FWLCDMLLNG--------------------------
----------NF----------------YSYGTNWIKWTKYNNS---------M---------S--H-DI-K
-VRN-HPKPGNV-LLPPMGFCEIHESSR----DVR-QTFTNTN---KFVCEISPNILYQYVLIIL-W-FLIV
FSI-IISISGLLINLVGHLV-TVT------------------------------------------------
------------------------------------------------------------------------
------------------------------------------------------------------------
----------------------------
>Cn_Che_11/1-325
------------------------------I--KDI---I---SINI-K-PRYDS-------WCDQFTR---
IFMVKL--M--TVGAL-ILGM-NW--Y-----SDK--FTCVVPS--T-----LDL----D----VG------
-----FVSQACWINGLYVY---------EEI----RYH-A---D----------------------------
--------------------------DVGYYGIPTD--------MTLDGIHPQ----S---GEMCATIN---
---VA--------HKITDNCK-PMK--KTFF------------------LQFQYMTFVMALLALLY-----Y
FPYAIHRL-V----------------------N--E----D-LGHLQ-DTM------MEE-----------T
------------------VD----A----EEVVKNFFN-K-K------------------------------
------------------------------------------------------------------------
--------------------------------------Y----------------------------N--M-
------------------------------------------------------------------------
----------------------------------------------------------GYR-----------
-MRMR-I---FG------SIIVKVLYIACNLFA---FLALDFLLNH--------------------------
----------QY----------------MTYGVKWINWVQLPNE---------I---------A--Y-DY-M
G-VRHYPKPGNE-LLPAFGFCDVREASR----DMK-QVVTNKH---RFICEISPHTLYQYTFIVT-W-FFMI
LST-LISMLGFLLQIFDHAF-TIP------------------------------------------------
------------------------------------------------------------------------
------------------------------------------------------------------------
----------------------------
>Cn_Che_12/1-322
------------------------------I--KQI---L---SVKI-K-PRHDS-------YSDQFSR---
IFMVKI--M--MISAL-LVGL-SW--Y-----TDK--INCIIPS--A-----LGV----D----GN------
-----FVAQACWINGLYVY---------KDI----RYH-V---N----------------------------
--------------------------DIGYYGLPRD--------INNDGMFE-----N---GDICATTD---
---SS--------HRVNEKCR-PME--KTFY------------------LQYQYMTFIMAALAVLY-----Y
APYAFFRL-I----------------------N--Q----D-IVSLK-GSI------ND-------------
------------------ND----A----EGIVKNYFN-Y-K------------------------------
------------------------------------------------------------------------
--------------------------------------I----------------------------N--S-
------------------------------------------------------------------------
----------------------------------------------------------EFR-----------
-MRMR-I---IG------NIMIKLLYIVGNVAA---FLIVDGVLNG--------------------------
----------DY----------------KTYGITWTTWSKLPNS---------M---------A--Y-DY-M
G-QRLSAKPGNI-LLPSFAFCEVHEAAQ----DIK-NVITNKH---KFVCELSQHILYQYVFIIC-W-FTMV
ISI-AVAVLGFIMQIAEHIM-TMA------------------------------------------------
------------------------------------------------------------------------
------------------------------------------------------------------------
----------------------------
>Cn_Che_13/1-322
------------------------------I--KQI---L---TVSI-K-PRTDA-------YTDQYSR---
IFMVKL--T--MVGAL-LVGL-NW--Y-----TDK--ITCIQPG--A-----LGI----S----EV------
-----FVGQACWINGLYIF---------RDL----RYR-N---D----------------------------
--------------------------EVAYFGVPRD--------IRMDGMYA-----D---GTLCATQD---
---TS--------LRHNPKCI-PMK--KTFY------------------LEFQYMCFVIAGLGILY-----Y
APYAFHRL-V----------------------N--S----D-IVSLK-GSV------AE-------------
------------------CN----P----DAIVKNYFN-Y-K------------------------------
------------------------------------------------------------------------
--------------------------------------I----------------------------N--P-
------------------------------------------------------------------------
----------------------------------------------------------RSK-----------
-LRTR-V---IG------HVMIKIFYIIINIVA---FIGTDIVLGG--------------------------
----------NY----------------RNYGLKWVTWSKDEND---------V---------M--F-EY-I
E-ARQGPKPGNY-LLPSFGFCSLQEASQ----DIK-FLITNKH---KLVCELSQHILYQYVFLLF-W-FCMI
FGI-IISTTGFLLTVTNYVI-TIF------------------------------------------------
------------------------------------------------------------------------
------------------------------------------------------------------------
----------------------------
>Cn_Che_14/1-326
------------------------------V--WEV---I---AWRT-T-TPYDA-------VTDRYSR---
VFMPKL--F--IVSSL-VMGF-SY--F-----NDK--LNCMVNS--R-----LGG----L----KE------
-----FVQETCWIQGFYIY---------HEM----HTK-L---N----------------------------
--------------------------ESSYYGIPEY--------TGYDGVMK-----T---GQLCGTID---
---RA--------GGINTKCT-PMT--KRYF------------------LQYQWVPFYVCSLAILY-----Y
FPYLIFKT-V----------------------N--A----D-MISLV-DTV------DNG-----------N
-----------------MKD----V----DKIANNYFN-Y-K------------------------------
------------------------------------------------------------------------
--------------------------------------I----------------------------N--S-
------------------------------------------------------------------------
----------------------------------------------------------KLK-----------
-MQLI-V---WV------NLVIKVLFIVINISG---FILTDHVMDG--------------------------
----------RF----------------IDYGLNWMKWNDVPNH---------I---------A--H-DI-V
K--RGTPKPGDH-FLPSVGMCDIHEALN----DKR-GIYIDKH---KVICEISQNIRYQYNFIIL-W-LFFA
VGV-GISSLGLLNAVLKLLK-SMFW------------I----------------------------------
------------------------------------------------------------------------
------------------------------------------------------------------------
----------------------------
>Cn_Che_15/1-326
------------------------------L--WEV---I---SWKS-K-SQYDT-------AGDQYTR---
IFMPKL--F--IISSL-IMAF-SY--F-----NDK--LNCMVSS--R-----LNG----L----KE------
-----FVQETCWIQGFYIY---------HEM----HTK-L---N----------------------------
--------------------------ESSYYGIPEY--------TGYNGITK-----D---GQLCSTIN---
---RA--------GGVHTKCA-PMT--KRYF------------------LHYQWVPFYVVSLAILY-----Y
VPYLIFKS-V----------------------N--S----D-LISLV-DTV------ETG-----------N
-----------------LRD----V----DKIANNYFN-Y-R------------------------------
------------------------------------------------------------------------
--------------------------------------I----------------------------N--S-
------------------------------------------------------------------------
----------------------------------------------------------KVK-----------
-MKII-V---WV------NLMIKVIFIVVNISG---FLLTDYTMDG--------------------------
----------RF----------------IDYGLNWISWNDVPNH---------I---------A--H-DI-V
K--RGTPKPGDH-FLPSVGMCDIHEALN----DKR-GIYIDKH---KVICEISQNIRYQYNFIIL-W-FFFA
SGL-VISSFGLLHSIFKLLK-SMFW------------V----------------------------------
------------------------------------------------------------------------
------------------------------------------------------------------------
----------------------------
>Cn_Che_16/1-323
------------------------------I--KTI---L---NIKI-K-ARHDS-------YTDQYMR---
IFMVKM--C--VVSSL-VMGV-DW--F-----HDT--VSCMVPS--S-----SSL----K----PT------
-----FIHSACWIQGFYVY---------PEM----AHR-I---A----------------------------
--------------------------ESNYYGIPKN--------MDFDGVLP-----SG---GLCQTYT---
---RQ---G-----IRNSVCR-PFA--KRYY------------------LQYQWMPFYIASLSLMY-----Y
LPYVLFRI-V----------------------N--T----D-MISLK-STL------TKE------------
-----------------KVD----G----AEIVETYFN-Y-D------------------------------
------------------------------------------------------------------------
--------------------------------------I----------------------------N--S-
------------------------------------------------------------------------
----------------------------------------------------------NMK-----------
-MRIR-I---GL------NIILKGLYIAVSIMA---YLCTDSLLLG--------------------------
----------NF----------------KNYGVEWIRWSHFNHS---------K---------A--F-DF-F
-VGN-EPKPGNV-LLPSFGYCEIQEASM----DIQ-HVFFNKN---KFICEISPNILYQYVFVVL-W-FVIV
SSI-AISIAGLIINLAGHVI-TMA------------------------------------------------
------------------------------------------------------------------------
------------------------------------------------------------------------
----------------------------
>Cn_Che_17/1-325
------------------------------I--KDI---F---TIKL-K-TRQDD-------YTDQFSR---
IFMVKM--F--MVSAL-VMGF-DW--F-----QDT--VNCMIPD--I---DLHKV----G----ED------
-----FVHSACWIQGFYVY---------PQL----SEL-I---G----------------------------
--------------------------ETNYYGIPKD--------ISKNGVNA-----KG---QLCEMKQ---
---GQ---Y-----GEYDDCM-ELR--RLYF------------------LQYQWMPFFVASAAIIY-----Y
LPYIIYQI-F----------------------N--T----D-VQSLK-ETI------QKE------------
-----------------KVN----G----GDIVENFFN-Y-D------------------------------
------------------------------------------------------------------------
--------------------------------------I----------------------------N--T-
------------------------------------------------------------------------
----------------------------------------------------------IFQ-----------
-MRFN-V---LM------NLVVKILYLAVNLGV---FYLTDHLLNG--------------------------
----------GF----------------QLYGKNWLDWAALPNQ---------E---------S--Y-DF-K
-TGT-SVKPGDV-LLPTFGFCEIYESSS----TKT-FKYNNKS---KFICEISLNVMYQYIFIIL-W-FFML
AGI-FISAFGILHNIAGHTI-TVI------------------------------------------------
------------------------------------------------------------------------
------------------------------------------------------------------------
----------------------------
>Cn_Che_18/1-325
------------------------------L--KDI---I---SIKI-K-PRHDS-------PCDQFSR---
IFMTKM--L--LIASV-VMGF-QY--F-----SDK--INCLQAH--K-----SDV----S----KD------
-----FVHAACWISGLYVY---------KER----KLV-----E----------------------------
--------------------------NQIYPGIPSN--------LKMDGFTS-----ES--YHPCDSTS---
---AS---N-----MGVGMCT-KLT--REYY------------------LHYQWMPFYIGALAIFY-----Y
LPYVLFRI-I----------------------N--V----D-LISLK-SVL------ESV------------
-----------------TGD----A----DHIVRNYFN-Y-K------------------------------
------------------------------------------------------------------------
--------------------------------------I----------------------------N--S-
------------------------------------------------------------------------
----------------------------------------------------------IGK-----------
-LRMR-I---FL------NVIVKCAYVIANLFG---FFFTDHLLNG--------------------------
----------NY----------------RNYGFDYMDWARDSTD---------E---------N--H-IG-L
RYRRRIEKPGNK-LLPSMGMCDVEESAT----NLG-ATAHNSH---SFVCEMSTHVLYQYVLLVM-W-FLFV
VSI-SISIIGCLSQVLGYFL-HFM------------------------------------------------
------------------------------------------------------------------------
------------------------------------------------------------------------
----------------------------
>Cn_Che_19/1-325
------------------------------L--KDI---L---SFKI-R-FRCDS-------WTDQWNR---
LIMCKI--F--LIIAL-VIGI-DY--F-----QDE--ITCMISE--N-----AAI----D--G--A------
-----FVQSACWIMGFYVY---------PDL----SNQ-W---K----------------------------
--------------------------HVGYHGVPKD--------LSMDGIDK-----D---GSLCPTIT---
---KY--------GTLDPNCR-PMR--KEFY------------------LQYQWYPFFVGSLALLY-----Y
IPYLVYRF-A----------------------N--K----D-IISLR-EVI------EEG-----------K
------------------HS----K----ESILSSHFD-R-H------------------------------
------------------------------------------------------------------------
--------------------------------------M----------------------------N--S-
------------------------------------------------------------------------
----------------------------------------------------------KNE-----------
-MRIR-V---AG------IFLVKILYLGVNFFA---FSFIDSSMNG--------------------------
----------RF----------------VKYGLSYLRWNSLPNS---------V---------A--H-DL-Q
Q--RHRSKPSDQ-LLPPMGICDIDESSR----DIR-NTLINRH---RFICELSQNILYQYCFLII-W-FLIV
ASI-VISIYGIAQQVYYCAK-GLWV------------L----------------------------------
------------------------------------------------------------------------
------------------------------------------------------------------------
----------------------------
>Cn_Che_20/1-319
---------------------------------------L---SFKL-K-QRNDS-------ISDQFSR---
IVVSKI--F--VLASI-IMLG-SR--F----NDQD--MNCVIPQN-------MPM----S----KD------
-----FVQHGCWARGFYIY---------PHL----GNL-M---D----------------------------
--------------------------QSSYYGIPRE--------LKYKGYLKN----DH--KHLCELSP---
-------------SGNKDQCI-PMP--KEYF------------------MQFQSMPFIIFVLAYLF-----Y
VPYIVFCY-G----------------------H--I----D-IIHLK-DRL------QAG-----------G
-----------------I-D----A----NQICVNYFN-H-K------------------------------
------------------------------------------------------------------------
--------------------------------------V----------------------------F--T-
------------------------------------------------------------------------
----------------------------------------------------------KCG-----------
-NNLR-I---AT------EYLAKMLYIVNNVFV---FYLISWLTNY--------------------------
----------RF----------------ISYGNDWIKFSQNRDA---------S---------K--Y-DF-Y
S--QTEPTPGNR-FLPTFAMCDLDVIHS--------RTYSVRL---TVVCEVSSYLYFQYTFVLL-W-FILV
LSI-SISILGLLVHLTKHLK-YIVF------------L----------------------------------
------------------------------------------------------------------------
------------------------------------------------------------------------
----------------------------
>Cn_Che_21/1-336
------------------------------V--KSL---I---EFKI-K-TRHDG-------YSDQVSR---
IMVTKL--F--IVASL-IMGV-DW--F-----HDN--LSCVHPKD-------IDV----G----GE------
-----YIESACWIKGFYIY---------REH----EPH-H---R----------------------------
--------------------------ESGYYGIPNS--------LSMDGMRPASDRFDD--DEFCSTKESNN
NKRKY-Y-------KTQSTCQ-KMD--KYYF------------------VHYQWMPFYIFSMSALF-----Y
MPYILFRM-V----------------------N--T----D-VISLK-LNM------KDD-----------E
-----------------V-T----C----DDIVEFYFN-H-D------------------------------
------------------------------------------------------------------------
--------------------------------------V----------------------------N--P-
------------------------------------------------------------------------
----------------------------------------------------------VYK-----------
-MRYR-F---FM------NFVVKVIYLITNISA---FYILDELLDY--------------------------
----------HF----------------QSYGLDWINWSYQNTT---------L---------R--Y-DY-E
R--RLAPTPGNR-MLPSFGMCDLVISRL----DVK-VDSVDKI---TVLCEISSNILYQYVFVAL-W-YVLI
ISI-SVAALGVIVYLQQHIH-VAFF-----------------------------------------------
------------------------------------------------------------------------
------------------------------------------------------------------------
----------------------------
>Cn_Che_22/1-329
------------------------------I--TAL---L---SIKI-K-ARHDD-------YTDQVSR---
IVVVKI--F--IVSSL-VMGV-DF--F-----HDT--ISCIPPVH-K--DKAQII----P----PK------
-----FIQSACWIKGFYVY---------PDL----E---I---Q----------------------------
--------------------------NSVYYGIPTT--------LINDGTSSI-----D--SEPCATKG---
---VF-LQS----RKKQTHCV-PLK--KRFM------------------RQYQWMPFFIASMALLF-----Y
MPYIIFRV-V----------------------N--T----D-MISLR-ANI------N-------------D
-----------------QVD----R----DLIVQNYFN-H-S------------------------------
------------------------------------------------------------------------
--------------------------------------I----------------------------N--S-
------------------------------------------------------------------------
----------------------------------------------------------VPK-----------
-MRMR-V---FM------NFIIKLLYVLVNVVS---FLVLNASLDN--------------------------
----------TF----------------YTYGQQWMEWTRLNST---------M---------Q--L-EY-E
L--RDTPLPSNR-MLPSFGICDISDSRS----DIS-STYVNKV---SMICEISSHVLYHYLFLIF-W-FVLV
LSI-TVSIIGVILNIFGHVN-NMKF-----------------------------------------------
------------------------------------------------------------------------
------------------------------------------------------------------------
----------------------------
>Cn_Che_23/1-331
------------------------------L--KAL---L---SIKL-K-TRDDH-------LSDQVSR---
ILVVKV--L--VVVSM-GLSL-IW--F-----HSE--TRCIPPVK----SKGKEL----P----AQ------
-----FIHRGCWAKGFYIY---------PQL----GEH-M---R----------------------------
--------------------------KSAYYGIPFE--------LKWNGYRPD----DP--SQLCRVNE---
------YGG----STDEENCF-AME--REYF------------------NQYQWMPMSMLLLSFVF-----Y
FPYIVFRM-V----------------------N--T----D-LINLR-SNL------KNL-----------Q
-----------------M-E----M----NQLAYLYFS-Q-E------------------------------
------------------------------------------------------------------------
--------------------------------------I----------------------------N--S-
------------------------------------------------------------------------
----------------------------------------------------------IRR-----------
-NRLR-V---IA------NYGVKCLYIFSNILA---MSFLHRLLND--------------------------
----------RF----------------YTYGLDWLSWSKGNST---------E---------R--L-YF-E
K--RETPSPGNQ-LLPIFGMCDLHDVRL----DLT-TSYTDKM---TVVCEMASHAVYQHTLVII-W-FLLV
FSN-AMSIVGLIYYLCNHLR-MLQR------------S----------------------------------
------------------------------------------------------------------------
------------------------------------------------------------------------
----------------------------
>Cn_Che_24/1-323
------------------------------I--HQF---V---NIKV-K-ERHDS-------IFDQIPR---
IFVCKL--F--ILSAM-IMSI-TW--F-----NDE--ARCIPPKG-----DANRL----P----AY------
-----FIHRACWLKGIYVY---------PQL----HQE-TE--Y----------------------------
--------------------------DVSYYGVPTA--------LEKDGVLED----KE--DELCKVG----
--------------WRNENCK-PME--REYF------------------HQYKWIPFYVAFLAFLF-----F
YPYMIFKI-C----------------------N--S----D-FINLK-NNL------GNH-----------E
-----------------V-S----A----DQIVDAFFN-N-TD-----------------------------
------------------------------------------------------------------------
--------------------------------------S----------------------------V--R-
------------------------------------------------------------------------
----------------------------------------------------------KRR-----------
-NHLR-I---LG------NYIVKLLYFFNGVIG---FFIIDHLTHN--------------------------
----------RF----------------NNLGNEWTSYSK---E---------I---------R--F-DV-D
E--SLLATPANK-FLPVFGICELMDVRA----DST-HSRADKV---RVVCEISTQIMYQYCFILY-W-FVLI
FSM-CCSALGIIIYICKHLI-LLFG-----------------------------------------------
------------------------------------------------------------------------
------------------------------------------------------------------------
----------------------------
>Cn_Che_25/1-324
------------------------------L--KDI---L---ALKI-K-ARHDS-------PCDQFSR---
LFMTKM--F--LIAAV-IMGF-DY--F-----SDR--ISCIHPK--K-----TDL----T----KE------
-----FIHAACWISGFYVY---------KEM----RDR-PR-------------------------------
--------------------------ESGYYGIPYK--------IDHDGIDT-----QTQ--QLCLTNN---
---VK---------VFRPECQ-SMT--RIYY------------------LQYQWMPFYIGALGVLY-----Y
LPYILFRI-I----------------------N--V----D-LISLK-SVL------KSV------------
-----------------TSD----A----DHIVRNYFN-Y-K------------------------------
------------------------------------------------------------------------
--------------------------------------I----------------------------N--S-
------------------------------------------------------------------------
----------------------------------------------------------ISK-----------
-LRMR-V---VL------NLFVKCLYIVVNLFG---FYFTDYLLHG--------------------------
----------NY----------------RSYGTEYVRWARSDSA---------R---------S--H-LP-I
KFRK-GPKPGNH-LLPTMGYCEVEEASK----DQL-TVHHNSY---VFLCEISTNILYQYVLVVL-W-FLFI
ISI-CISIIGLLSALFGHLF-KLT------------------------------------------------
------------------------------------------------------------------------
------------------------------------------------------------------------
----------------------------
>Cn_Che_26/1-325
------------------------------L--KDI---I---SIKI-K-PRHDS-------PCDQFSR---
IFMTKM--L--LIASV-VMGF-QY--F-----SDK--INCLQAH--K-----SDV----S----KD------
-----FVHAACWISGLYVY---------KER----KLV-----E----------------------------
--------------------------NQIYPGIPSN--------LKMDGFTS-----ES--YHPCDSTS---
---AS---N-----MGVGMCT-KLT--REYY------------------LHYQWMPFYIGALAIFY-----Y
LPYVLFRI-I----------------------N--V----D-LISLK-SVL------ESV------------
-----------------TGD----A----DHIVRNYFN-Y-K------------------------------
------------------------------------------------------------------------
--------------------------------------I----------------------------N--S-
------------------------------------------------------------------------
----------------------------------------------------------IGK-----------
-LRMR-I---FL------NVIVKCAYVIANLFG---FFFTDHLLNG--------------------------
----------NY----------------RNYGFDYMDWARDSTD---------E---------N--H-IG-L
RYRRRIEKPGNK-LLPSMGMCDVEESAT----NLG-ATAHNSH---SFVCEMSTHVLYQYVLLVM-W-FLFV
VSI-SISIIGCLSQVLGYFL-HFI------------------------------------------------
------------------------------------------------------------------------
------------------------------------------------------------------------
----------------------------
>Cn_Che_27/1-320
------------------------------I--KKL---L---RIKI-K-PRKDP-------YTDQFSR---
IFMVKM--M--MLTAT-ITGL-SW--A-----KDK--FTCIVPK--N-----HET----T----AA------
-----FVQKACWINGVYIY---------KNL----NPV-F---N----------------------------
---------------------------SFYYGIPKD--------ISHNGENN-----Y---GALCN------
-------------SDKDQNCD-PLE--KTFY------------------LQYQWFPLGVAALAFLY-----Y
LPYLLYCV-V----------------------N--A----D-LILLK-NSI------KKKK--------REE
------------------VD----Y----QELIDKLFT-P-S------------------------------
------------------------------------------------------------------------
--------------------------------------N----------------------------S--P-
------------------------------------------------------------------------
------------------------------------------------------------H-----------
-GAAR-T---LL------NLLVKILYIIVNVLG---IVTIDSAING--------------------------
----------EY----------------VSFGTSWTKWLRLTPD---------Q---------R--H-DY-T
V-PRN-PKAGHS-LLPAFGLCEVVTAAN----DLK-NTIYNKH---TFVCELSQHVLYQYILIIL-W-YIIV
AGI-IISIIGFLMHIFSDFT-AAFC------------I----------------------------------
------------------------------------------------------------------------
------------------------------------------------------------------------
----------------------------
>Cn_Nve_01/55-323
--------------------------FS-----RLV---V---SGGREP-RVLTE-------APFDRVA---
KWLSVYATG--LLAIF-LIFK-EH--V--L--DSA--LVCQPINR-Y--IRDNLS---YN-QAQAS------
-----YDRAYCAASMMDYT---------HNI----IRA--T-A-D---------------------------
--------------------------TA---RNVP---------------------------------G---
---VT-------------VIGIKGK--P-EE------------------IYQRIFPFAMLLQAFFA-----Y
CPVLLWKL-W------------------------S---NEL-LTAAV-SH-------VS-------------
------------------------------------------------------------------------
------------------------------------------------------------------------
------------------------------------------------------------------------
------------------------------------------------------ITCYQK------NIG---
----------------------KLD---------------------------------MI------------
-VLQW-------------------------LDQ---KYLTTLYIS---------------------------
-------KL--V----------------LTQVILIFSLSAYI------------------------------
----CCVSLFIS-NFKSQFICRVD--DQY-----------------LVTCSLSS----VELYKTI-W-LFNI
ALI-DISILITTFQFFNILC--CMS--R----K-RN-F----------------------------------
------------------------------------------------------------------------
------------------------------------------------------------------------
----------------------------
>Cn_Nve_02/10-293
-----------------------------------F---E---VNNSNY-RLLK--------PWWDVFT--D
YLSAAM--L--VVAVL-A-GL-MQ--A--S--NGN--LVCLPAVD-C-------H---PG-MNEDIQIKNG-
---------SCASYLHDYS---------NSS----VIT--Q-S-K---------------------------
--------------------------TLLIK--LQ------------------D-----------RRQY---
---DF-------------IEAECSQ--KAVH------------------GFTSYFPLIIFVQALIL-----I
IVDNFWLK-F------------------------PH--TSA-------VVE-HF---IML------------
-------------------------------VVECFDA----------------------------------
------------------------------------------------------------------------
--------------------------------------PG--------------------TCLAVS-E----
-----AI------K-----------------------------A----------KSLYEK------VKQ---
----------------------FQG-----------------------D------VETKG------------
-G-------------------------IFTLRN---IYLTQSVLQ---------------------------
-------AM--F---------------------SLVFIGVD-------------------------------
-------AGYHK-KLNQTIKCEID--EVI-------SE-----NYTYFKCS-------NVISQYF-W-VTLV
IYY-VL-----LVPYSVISL--YTC--C----W-TK-CMKQNYDFK--------------------------
------------------------------------------------------------------------
------------------------------------------------------------------------
----------------------------
>Cn_Edi_01/7-254
-----------------------------------H---F---QPDVSL-KILI--------TFGXVIL--H
CILLAM--A--FQATT-S-LA-LQ--L--S--KDT--LSCVA-VN-C-------X---SN-DSETN------
--------KTCEL-----------------------------------------------------------
---------------------------------LK------------------N-----------PQLT---
---EF-------------LNSECLH------------------------SYETFFMF--FEAASLL-----F
VYNLCLVF-N------------------------PR--CSQ-------TLQ-QF---VKV------------
-------------------------------VKECYES----------------------------------
------------------------------------------------------------------------
--------------------------------------IG--------------------TPEQIS-F----
-----KR------K-----------------------------V----------KTIYHK------VRR---
----------------------FGD-----------------------L------QIDK-------------
----------------------------TYMRW---MYFIRAYSL---------------------------
-------VI--L---------------------SIVFALTN-------------------------------
-------FILSL-SFTSPFKCNIN--NDVS--PAL-PI-----AYDDIVCS-------RHMAFYF-E-FTSX
IFI-FL-----LXAAGXATX--YSQ--F----Y-IX-FMX--------------------------------
------------------------------------------------------------------------
------------------------------------------------------------------------
----------------------------
>Cn_Edi_02/9-284
-------------------------------------------KPDAGM-KLLT--------PWWDLLK--R
YLTAGI--M--TIALS-T-VA-LQ--A--A--KDN--LVCIPAVK-C-------K---GA-TAITQ------
---DMRFTNTCKEVLKKLE---------ND----------S-W-K---------------------------
--------------------------EVMTT--MV------------------D-----------RRQY---
---DF-------------VDSLCYQ--NSLE------------------FYPTYFPFILVGMAVLL-----L
AINNIWVM-Y------------------------PK--TSS-------TLN-HF---VSL------------
-------------------------------TMECYNS----------------------------------
------------------------------------------------------------------------
--------------------------------------VG--------------------TNSDIS-E----
-----VM------K-----------------------------V----------KTLYAK------VEQ---
----------------------FKD-----------------------H------FDKK-------------
----------------------------NLLIR---VYIIQAALE---------------------------
-------II--F---------------------SLVYLFLI-------------------------------
-------FYFFA-ELEKSFECRLD--NVF-------NT-----PYQYFVCA-------RFIAPYY-Q-AATV
IFG-VA-----VALFFMLSL--CTL--C----W-AL-HVRVCRYSK--------------------------
------------------------------------------------------------------------
------------------------------------------------------------------------
----------------------------
>Cn_Ate_01/3-271 Innexin
--------------------------YE-----AGI---G---ARKPES-PVTAE-------SPFDRIV---
KWLSVYVIG--LMALF-LLVK-EH--V--F--DDV--MVCQPINR-A--VKEHLS---YS-QTQAI------
-----YDKAYCSANMTDFS---------NNL----IRA--E-N-E---------------------------
--------------------------AI---NRIP---------------------------------G---
---VT-------------VLGIKGN--P-KL------------------MYQRYFPLALAIQAVVS-----Y
LPVLLWLL-W------------------------C---TER-LTIAI-KY-------IA-------------
------------------------------------------------------------------------
------------------------------------------------------------------------
------------------------------------------------------------------------
------------------------------------------------------HMCARQ------RLG---
----------------------QLD---------------------------------CQ------------
-INYW-------------------------LGQ---KYLTRLFIA---------------------------
-------KL--V----------------LTELIFISSLLCYF------------------------------
----LSSPLYVS-SFKTQFVCRVD--DLS-----------------LVSCTLPI----VRIYVVI-W-YANI
LVL-DICILFTAFQFMNILC--CML--R----T-KD-S----------------------------------
------------------------------------------------------------------------
------------------------------------------------------------------------
----------------------------
>Cn_Ate_02/10-290
-------------------------------------------EPDTGL-KILT--------PWWDVLA--H
YLTAAI--M--TIALT-S-TA-LQ--A--A--LDN--LICIPAVD-C-------S---EF-LNDPLAVWNKT
LPNNNLLGDICSK-GKPML---------NS----------S-Q-A---------------------------
--------------------------ILMTT--MS------------------D-----------RRQY---
---DF-------------IDSMCYR--KVLP------------------WFSAFFPFIIFSQAVFF-----L
LIDNFWSK-M------------------------PK--TSS-------TLN-HF---VAL------------
-------------------------------VMECYNA----------------------------------
------------------------------------------------------------------------
--------------------------------------EA--------------------TLSDVL-N----
-----AV------K-----------------------------I----------KALYEK------VGA---
----------------------FKR-----------------------R------YKST-------------
----------------------------YTLLR---VYKLRAVSQ---------------------------
-------SI--M---------------------CCFALTIN-------------------------------
-------FLYYS-MLRNTVQCQLQ--QVF-------IT-----DYEFFQCS-------RFIAPFY-R-AVVL
IIA-IP-----VVMCLGTSF--YAL--C----W-VF-YYSRDA-----------------------------
------------------------------------------------------------------------
------------------------------------------------------------------------
----------------------------
>Cn_Pda_01/1-264 Innexin
---------------------------------------M---DDGKHE-QVRTE-------TLLDSVV---
RQLSVYAVA--AMGLF-LIVK-EH--F--I--GSL--IVCQPINR-G--VKENLS---YS-QSQAD------
-----YDKAYCLMSMTDTR---------ENL----IIA--S-G-G---------------------------
--------------------------EP---NTIP---------------------------------G---
---VT-------------IMGIKSE--EGRV------------------IYQNYLPFALVIQAALS-----C
IPTILWNT-W------------------------A---SDI-LRTCI-RF-------VA-------------
------------------------------------------------------------------------
------------------------------------------------------------------------
------------------------------------------------------------------------
------------------------------------------------------DSSFEI------LNE---
----------------------YLS---------------------------------AQ------------
-VERW-------------------------EGR---KFLIRVYTT---------------------------
-------KL--M----------------LSLGIFIFMVTFYV------------------------------
----AYPVLNYV-EFQGSFVCHVH--KQT-----------------LVTCVFPD----VDLFKLA-W-IVNI
VLV-DISIAIVVLQLLNVAF--CLQ--R----K-TT------------------------------------
------------------------------------------------------------------------
------------------------------------------------------------------------
----------------------------
>Cn_Ssi_01/8-304
------------------------------I--KSL---L---KV--DS-VSIDN-------NIFRLHY---
KATMFI--L--VAFSL-LVTQ-KQ--Y-F---GDP--IDCIVSD---------VD---------SN------
-----IMDTYCWIHSTFTI---------PSL----V-DKE--------------------------------
------------------VG----K-EIAHP----G-------------------------------VSNPY
K---------------H-GPDDQYE--IKYH------------------KYYQWVTLFLYFQALLF-----Y
VPRYFWKI-W------------------------EG----GKI---K-MLV--M---QLNSPIVD-------
---------------------------------------DDC------------------------------
------------------------------------------------------------------------
------------------------------------------------------------------------
---------------------------------------KR--D------------Q---------KTML--
-----V-----------N-------------------------YFAS----N------L----H-N------
-HNFY-AFK---------FFICEIFNFVNVVGQ---IYFTDRFLGY--------------------------
----------EF----------------TTYGTKVVEFTN----------------------AE--FT----
-NR---NDPMDT-VFPKVTKCTFH---KYGA-SGT-VE---RH---DGLCILPLNIFNEKIYIFL-W-FWFI
IVA-VISGVGLLYRLATF---------T----R-P--FRQI-------------------------------
------------------------------------------------------------------------
------------------------------------------------------------------------
----------------------------
>Cn_Ssi_02/10-306
------------------------------L--KDF---L-----TKAE-FNSES-------AVFRLHY---
QFTVIV--L--IGSSV-LLTA-AE--F-F---GDP--INCIT--E-------LPQ----------H------
-----VINTYCWITSTFTI---------QDY----YF-R---------------------------------
---------------E--TG----ET-AAQP----G-------------------------------VGSPD
-GY------------DD--NEALEK--WKFH------------------NYYQWVVFFLFFMAALC-----Y
FPKLVWNM-C------------------------EG----GLM---D-AIG--R---GLKRGLHK-------
---------------------------------------EEDI-----------------------------
------------------------------------------------------------------------
------------------------------------------------------------------------
---------------------------------------CG---------------K---------KNAV--
-----V-----------E-------------------------YVTT----H------I----R-L------
-HNSY-VFK---------YWFCEILSFVNIIGQ---LFLIDRFLGG--------------------------
----------EF----------------MKYGFKVVEYSE-R---------------------D--QE----
-ER---VDPMIY-VFPRMTKCHFH---QFGP-SGS-IE---RR---DAFCLLPLNILNEKTFIFI-W-FWYV
ILA-FLLSGLVLYRVLLI---------S----L-PG-LRP--------------------------------
------------------------------------------------------------------------
------------------------------------------------------------------------
----------------------------
>Cn_Eru_01/1-258
------------------------------------------------------------------------
-------------------SQ-KQ--Y-F---GDP--IDCIVDK---------IP---------SN------
-----LMDTYCWIHSTYTI---------PAL----V-SAG--------------------------------
------------------KD------VVPHP----G-------------------------------VANAN
Q------------------M-EDHE--VVYH------------------KYYQWVTLFLYLQAIMF-----Y
IPRYLWKV-W------------------------EG----GKV---K-MLV--M---QLNSPIVD-------
---------------------------------------DDA------------------------------
------------------------------------------------------------------------
------------------------------------------------------------------------
---------------------------------------KR--E------------R---------KSML--
-----V-----------N-------------------------YFTV----N------L----H-N------
-HNFY-FFR---------FFFCEILNFANVVGQ---IYFTDRFLGY--------------------------
----------QF----------------TTYGTKVLSMSE----------------------GE--LG----
-SR---SDAMDL-VFPKVTKCTFR---KYGS-SGT-VE---TH---DGLCVLPLNIFNEKIYIFL-W-FWFI
IVA-AISGIGLLYRLATF---------V----T-P--FRRI-------------------------------
------------------------------------------------------------------------
------------------------------------------------------------------------
----------------------------
>Cn_Eru_02/8-295
------------------------------L--KGG---V---KLMQ---RGDDD-------SYDRISS---
RYSVAI--C--LVFAF-LVSG-GQ--Y-I---GDP--IDCWTPAE-F--S---------G-Q-WTK------
-----YADQYCWVKNTYYV----------PE----DD-NFP-D-H---------------------------
------------------------------------------------------------------------
---------------E------LRR--SLEL------------------TYYQWTPIILAFQALLF-----V
IPGLLWKV-F----------------------S-SGA---G-YD-VH-QIV-DL-CNKDDN--LNP-ENRDK
-----------------VLD----Y---LTNHLDRCM-----------------------------------
------------------------------------------------------------------------
------------------------------------------------------------------------
------------------------------------------------------------------------
--------------------------------------------------------------AG-K------
-RYGN-YLF-IL------YMFVKIIYVANALFQ---LFALNFVIG---------------------------
-------P--GY----------------HLYGIEVITDLINN--------------------KG--W-E---
------AS--P--FFPRVTLCDFK--IRR-L-GNN-LH---NY---SVQCVLPYNLFNEKIYIFL-W-WWLV
FVV-AMSIIGFIVWLFTLTP--NAD--R----K---------------------------------------
------------------------------------------------------------------------
------------------------------------------------------------------------
----------------------------
>Cn_Cco_01/5-295
------------------------------L--RI--------YFKKQE-IKYES-------GIFRLSY---
MFTTAI--L--IAASL-MTTA-VQ--Y-I---GTP--ITCMND--------GDVP---------IN------
-----VINTYCWISSTFTM---------PDS----FN--R--------------------------------
---------------K--IG----GE-VAHP----G-------------------------------LGNE-
---------------------NGE---RKYH------------------AYYQWVCFVLFFQALFC-----Y
IPKWLWKS-W------------------------EG----NLM---A-TLV--M---GMNSGLKT-------
---------------------------------------EEEK-----------------------------
------------------------------------------------------------------------
------------------------------------------------------------------------
---------------------------------------EE---------------K---------KRVL--
-----I-----------D-------------------------YLLG----H------V----K-Q------
-HTSY-ALR---------YFICETLAWVNVMVQ---MYVMNRFLGG--------------------------
----------QF----------------FSYGVYVTSYAD-E---------------------D--QE----
-SR---SDPMIY-VFPRVTKCTFH---KYGS-SGT-IT---RH---DALCVLPQNIINEKTYIFL-W-FWFI
ILW-FLLTGLVIYRAALL---------V----W-PR-TRP--------------------------------
------------------------------------------------------------------------
------------------------------------------------------------------------
----------------------------
>Cn_Cco_02/1-234
------------------------------------------------------------------------
----LE--F--KRLLF-RSTH-WQ--Y-I---GDP--IDCIVEG---------VP---------SN------
-----VMDTYCWIHSTFTL---------PDR----LN-GR--------------------------------
------------------VG----I-DVPHP----G-------------------------------IGPHT
---------------------EKDE--KKYH------------------KYYQWVCFVLFFQALMF-----Y
VPRYLWKT-W------------------------ES----GKM---K-MLV--L---NLNCPIVA-------
---------------------------------------EDT------------------------------
------------------------------------------------------------------------
------------------------------------------------------------------------
---------------------------------------KK--S------------R---------KRLL--
-----V-----------D-------------------------YFVS----N------L----R-S------
-HNFY-AVR---------FFICELLNFVNVILQ---IYFVDYFLGY--------------------------
----------EF----------------TRYGSEVWRFTE----------------------EE--PE----
-RR---IDPMAK-VFPKVTKCTFH---KYGA-SGT-VQ---RF---DGLCVLPLNIVNEKI-----------
------------------------------------------------------------------------
------------------------------------------------------------------------
------------------------------------------------------------------------
----------------------------
>Cn_Hco_01/14-309
------------------------------L--LAY---F-----ALDA-VWIDN-------VIFRLHY---
QATVII--F--LISSL-LVTS-RQ--Y-F---GDP--IDCLV---------SGIH---------PN------
-----LMDAYCWITSTFSI---------PSR----FD-G---------------------------------
---------------K--IG----KDVIPYH----G-------------------------------ISPQM
HL------------------EEGEE--PTYH------------------KYYQWVCFFLFFQAIVF-----N
VPRLFWVD-A------------------------EK----GLI---A-RLV--Q---GLMEPLQK-------
---------------------------------------HEDK-----------------------------
------------------------------------------------------------------------
------------------------------------------------------------------------
----------------------------------------S--N------------Q---------LNNV--
-----I-----------R-------------------------YMTL----Y------R----G-T------
-HTFY-ALK---------FFFAELLNLANVIAQ---IYFIDFFLGY--------------------------
----------EF----------------RTYGLDVLNFSE-E---------------------E--PE----
-DR---SDPMHV-VFPKLTKCTFH---KYGP-SGT-VV---NY---DGLCVLALNIINEKIFIFV-W-FWLV
LLA-ILSVVAILYRLATL---------L----G-PQ-IRV--------------------------------
------------------------------------------------------------------------
------------------------------------------------------------------------
----------------------------
>Cn_Hco_02/32-337
---------------------------------LAQ-------YFKPRH-SVVDN-------TTFRLHY---
RTTFAL--L--IGCTI-LVSM-NQ--L-I---GSP--IMCIA--E------G-IT---------AG------
-----IMNTYCWIHGTFTI---------PSQ----LS-G---------------------------------
---------------V--VG----KH-VPHP----G-------------------------------VAPIT
YNSLS---EE---QGHL-GFTEDGD--VIRH------------------AWYQWVVFVLFLQAIMF-----Y
TPHYMWKI-F------------------------EG----GKL---G-MLI--G---GLDSKTLL-------
---------------------------------------PTDR-----------------------------
------------------------------------------------------------------------
------------------------------------------------------------------------
---------------------------------------S---A------------A---------IKPV--
-----V-----------T-------------------------YLSR----T------T----G-K------
-HDLY-AFK---------HLFCEILNLANVLFQ---IYFMDVFFNG--------------------------
----------QF----------------SKYGFQVLNV--VD---------------------E--PLE---
-QR---VDPMSR-VFPKVTKCTFH---NYGP-SGT-IE---KR---DGLCVLALNIINEKIYVFL-W-FWFV
ALA-CWTALYTLTRLFTV---------A----S-QQ-CRI--------------------------------
------------------------------------------------------------------------
------------------------------------------------------------------------
----------------------------
>Cn_Eca_01/1-246
------------------------------------------------------------------------
--------------------------------GDP--IDCIV--E------G-IS---------PD------
-----IMDTYCWIHSTFTV---------PEA----T------------------------------------
---------------K--VG----QA-VAHP----G-------------------------------VKQP-
---------------------DEEE--VMYH------------------KYYQWVVFMLFFQAMMF-----Y
IPRYIWKT-A------------------------EK----GRL---S-IMT--F---SLTVPIVD-------
---------------------------------------E-KT-----------------------------
------------------------------------------------------------------------
------------------------------------------------------------------------
---------------------------------------KT--E------------R---------LKLL--
-----R-----------E-------------------------YYVG----N------L----G-K------
-YNMY-GLK---------FAFCEFLNFANVVFQ---IYFTDVFLGG--------------------------
----------HF----------------RNYAPYVFSF--QR---------------------N--E-----
-TD---YNHFAK-IFPIVSKCTFH---RFGA-SGT-IQ---RI---DGLCVLPVNILNEKIYLFL-W-IWFV
TLS-IISGLALIYRLITL---------I----S-PG-VRL--------------------------------
------------------------------------------------------------------------
------------------------------------------------------------------------
----------------------------
>Cn_Eca_02/5-331
-------------------------------------FKG---ITPFKG-ITLDD-------GWDQINR---
SFMFVL--C--VLMGT-VVTV-RQ--Y--A--GGI--ISCDGFTK-Y----------------SGS------
-----FSEDYCWTQGLYTI---------KEA----YDL--L-T-M---------------------------
--------------------------NVPYPGVIPE---DMPTCIEREL--INGGRV------SCPDPE---
---TV-------------K---PPT--RVYH------------------LWYQWVPFYFWLAAAAF-----F
FPYLIYKH-F------------------------G---VGD-LKPLI-QML-HN---PI------V-DEGD-
------------------------Q-NCMAEKASMWL-----------------------------------
------------------------------------------------------------------------
------------------------------------------------------------------------
-----FY------K-----------------------------L----------NVFMN-------ENT---
----------------------IF-------------------------------AILTE------------
-KHRL-FFI---------VMLVKVLYLIISILA---LYLTDEMF-I--------------------------
-------GS--F----------------VSYGSEWATS----LP------E----G------DNE-------
-----TTLVKDK-LFPKMVACEIK---RWG--PTG-LE-----EE-QGMCVLAPNVINQYLFLIL-W-FAII
FCI-ACNCLSVLFALTKLVF--VLG--S----Y---------------------------------------
------------------------------------------------------------------------
------------------------------------------------------------------------
----------------------------
>Cn_Mco_01/7-334
------------------------------V--LGI---L---KVKI-K-PRQDS-------YSDQFSR---
IFMLKV--M--FLGAF-FTGM-TW--Y-----NDK--INCLSTG--I-------V----N----GE------
-----FAKTSCWINGFYIY---------DEA----GVT-T---N----------------------------
--------------------------DIGYYGIPRD--------VKLTGISPT----D---KSFCEPGE---
---KNVYGK----RISASSCR-PMK--KRFF------------------IQYQYITFFFVLMGALY-----Y
VPYTYFKL-V----------------------N--T----D-IASLK-TTL------KNK------------
------------------GK----A----ANVVENYFN-R-G------------------------------
------------------------------------------------------------------------
--------------------------------------I----------------------------N--P-
------------------------------------------------------------------------
----------------------------------------------------------ASK-----------
-LNLR-I---FG------IFTTKVLYIFANVMV---FLLTNIVLNG--------------------------
----------NY----------------QNYGQKWNSWAELNNS---------M---------A--Y-DY-M
G-RRAFPKPGNY-LLPSFALCDVYEGAM----DVK-IKLINKH---TVICELSQHVIYQYILILI-W-WAMV
FGI-CVSVVGFIKLIVDYVY-TLAT------------V----------------------------------
------------------------------------------------------------------------
------------------------------------------------------------------------
----------------------------
>Cn_Mco_02/8-334
------------------------------I--KGM---L---SISI-K-SRHDS-------HTDQYNR---
IFMVKL--L--LVSSL-IMGI-SW--F-----QDS--IHCMVPE--A-----NGI----S--S--D------
-----FVSSTCWIQGVYVY---------KEL----QSR-V---D----------------------------
--------------------------KVAYFGIPKD--------MAIDGIYD-----D---GDLCTTIK---
---QF---D----KEPDPDCR-PMH--KTFY------------------LQYQWMPFLVAALSILF-----Y
APYIAFRT-A----------------------N--N----D-LISLK-NTI------KSD-----------D
------------------PE----A----EKIAKSYFN-H-R------------------------------
------------------------------------------------------------------------
--------------------------------------V----------------------------N--P-
------------------------------------------------------------------------
----------------------------------------------------------QRT-----------
-MYLR-I---AF------NVLIKILYLVANLVA---FLGLDNLLNN--------------------------
----------EY----------------IAYGRKWVDWSKLNNS---------M---------A--F-DY-L
G-MRDFPKPGNL-LLPPFGYCELYESAK----DIR-TKLGNKH---KFICELSQNILYQYCLIVL-W-FALI
LGI-VISVLGLVLLIIHYVI-GIIG------------V----------------------------------
------------------------------------------------------------------------
------------------------------------------------------------------------
----------------------------
>Cn_Mco_03/8-340
------------------------------V--KGI---L---TIKF-K-PRTDH-------LTDQYSR---
IFMVKL--L--LACTV-VTGI-SW--Y-----TDK--MNCIIPK--G-----LLT----K-GDLNT------
-----FIQNTCWIQGVYVY---------REI----SKQ-F---N----------------------------
--------------------------RAAYYGITKD--------IDLDGLTA-----D---RELCATRS---
---HY--------GQRNEDCY-AME--KTYF------------------QQYQWLPFYLCAMALLC-----Y
VPYMLHTS-V----------------------N--Y----D-LIKLA-EMM------KEE-----------T
------------------VD----T----EKLIKRFFK-E-G------------------------------
------------------------------------------------------------------------
--------------------------------------K----------------------------V--R-
-----RC------------------------------------SL---------------------------
----------------------------------------------------------ICC-----------
-LNLQ-R---IV------AIFIKLFYIFVNAFA---VYASNKLFNN--------------------------
----------EF----------------YHYGMNWVHWSRSNNT---------M---------Q--F-EF-F
G-IRETPKPGDE-FLPPFGYCELYSQSK----DIK-YSYGDKY---KLLCEVSQNVLYQHAFLLL-W-FAHL
VGV-AVSAIGLLYLLCTYII-RMCV------------L----------------------------------
------------------------------------------------------------------------
------------------------------------------------------------------------
----------------------------
>Cn_Mco_04/8-335
------------------------------F--KDI---F---KISI-K-PRHDS-------LTDQYHR---
IFMVKL--L--LISSL-VMGI-SW--F-----KDS--VNCMVPK--I-----NGI----S--DKDK------
-----FVPWACWIQGMYVY---------KEL----KSR-V---D----------------------------
--------------------------EVAYFGIPKH--------IQLDGMMP-----D---GNLCSTTK---
---QF---E----REPDPDCK-PMQ--KTFY------------------LQYQWMPFFIAALAVLY-----Y
TPYTLFRV-N----------------------N--R----D-LISLK-NNI------KKK-----------K
------------------LD----A----GKIVNSYFN-L-R------------------------------
------------------------------------------------------------------------
--------------------------------------V----------------------------N--P-
------------------------------------------------------------------------
----------------------------------------------------------QKR-----------
-SYLH-V---TF------NILIKLGYLLANLVA---LLWLDSLLDK--------------------------
----------EY----------------MSYGIKWVNWSRLNNS---------V---------Q--F-DY-L
G-MRDFPKPGNQ-LLPPFGYCEVYELAK----DIK-TKLGNQH---KFICELSQNILYQYCLMVL-W-FALI
FGI-VVSILGLGLLIIHYVA-TISV-----------------------------------------------
------------------------------------------------------------------------
------------------------------------------------------------------------
----------------------------
>Cn_Mco_05/8-328
------------------------------I--KSL---L---HIKF-K-NRHDN-------YTDQYNR---
IFMVKM--A--MISSM-LLAL-KW--F-----NDT--IKCTIPN--F-----AGI----D----KG------
-----YVHQACWIQGLYIF---------RDL----VQV-N---G----------------------------
--------------------------ELRYYGIPNS--------LRDDGIKS-----D---GSLCQ------
-------------VGEDENCT-PLE--KTFY------------------LQYQWFPFYVAAIGFLF-----Y
LPYIFFRY-I----------------------N--T----D-LISLK-GTI------NAV-----------D
------------------VD----I----ESVVKNYFN-Y-Q------------------------------
------------------------------------------------------------------------
--------------------------------------I----------------------------N--P-
------------------------------------------------------------------------
----------------------------------------------------------PLR-----------
-MRLR-I---IA------NIGIKICYLAVNIIA---FIVTNKLLNG--------------------------
----------DF----------------KSYGQKWIDWSKISNE---------E---------S--Y-DY-T
Q-SRQMIKPGEV-LLPTFGLCDVLDLGK----DVK-HEVLNRN---RLVCEISQNVLYQYVLMLL-W-FLYV
FGM-LVSSIGLIMKIVDHVI-TADC------------F----------------------------------
------------------------------------------------------------------------
------------------------------------------------------------------------
----------------------------
>Cn_Mco_06/8-334
------------------------------I--KKL---F---NFKY-K-VRNDS-------ATDQYNR---
LLMVKA--L--LVAAF-LTGM-NW--Y-----KDE--IKCIVPKV-N-----DGG----V----GG------
-----FVSQACWINGLYIY---------DDL----RHE-K---N----------------------------
--------------------------FDGYYGIPNE--------LDQNGTFN-----L---DLNVI------
-----STCE---ASPRYPNCK-PMK--KLFY------------------LQYQWFPFFLAIMAFLY-----Y
LPYIIFRY-V----------------------N--N----D-LASLK-NDI------KSQ-----------S
------------------PD----I----DAIVKNYFN-R-S------------------------------
------------------------------------------------------------------------
--------------------------------------V----------------------------N--S-
------------------------------------------------------------------------
----------------------------------------------------------STR-----------
-QMLK-V---VL------NILIKIKYLIVNVCV---FSFTDSVLNG--------------------------
----------DF----------------KTYGSQWIDWSKLTNE---------N---------A--Y-NY-I
N-KREFIKAGEK-LLPTFALCDVLEQGI----DIK-HTLTNEH---RFVCEISQHILYHYVLIAL-W-FLII
LGM-VVSSVGIVIMLLEYAL-RSLK------------F----------------------------------
------------------------------------------------------------------------
------------------------------------------------------------------------
----------------------------
>Cn_Mco_07/8-335
------------------------------F--KDI---F---KISI-K-PRHDS-------LTDQYHR---
VFMVKL--L--LISSL-VMGI-SW--F-----KDS--VNCMVPK--I-----NGI----S--DKDK------
-----FVPWACWIQGMYVY---------KEL----KSR-V---D----------------------------
--------------------------EVAYFGIPKH--------IQLDGMMP-----D---GDLCPTTK---
---QF---E----KEPDPDCR-PME--KTFY------------------LQYQWMPFLIAALAVLY-----Y
APYVVFKI-N----------------------N--Q----D-LVSLK-DSI------KKE-----------N
------------------PD----A----GKIVNSYFN-N-R------------------------------
------------------------------------------------------------------------
--------------------------------------V----------------------------N--P-
------------------------------------------------------------------------
----------------------------------------------------------QKI-----------
-SYLR-I---AL------NILIKIWYFLSNIIA---LFWLDSLLNN--------------------------
----------DY----------------VSYGTKWVNWSKLNNS---------I---------Q--F-DY-L
G-MRDFPKPGNL-LLPPFGYCEFYESAK----DIR-TKLGNQH---KIICELSQNILYQYCLIVL-W-FALI
FGI-VVSVLGMILLVIHYIG-TITV-----------------------------------------------
------------------------------------------------------------------------
------------------------------------------------------------------------
----------------------------
>Cn_Mco_08/8-329
------------------------------I--KSL---L---AIKI-K-ARHDS-------YSDQFSR---
IFAAKM--F--VVASL-VMGI-DW--L-----HDT--VSCIIPKD-------ANL----E----KG------
-----YVHSACWITGFYVY---------PEL----EKA-M---K----------------------------
--------------------------SSCSYGIPKH--------IQVDGFRKG-----T--TTSCVT-----
--------------ENQKSCV-PLK--QYFF------------------AQYQWMPFFVGSLSLLF-----Y
LPYIMFRI-V----------------------N--T----D-FISLK-NDL------ETP-----------E
-----------------TVM----A----QDIIDNYFD-H-N------------------------------
------------------------------------------------------------------------
--------------------------------------I----------------------------N--S-
------------------------------------------------------------------------
----------------------------------------------------------VSK-----------
-MRWR-I---LF------NFLIKCLYATINICT---FSILDLLLNR--------------------------
----------RF----------------SSYGIDWSSWARANTS---------Y---------A--L-NF-D
L--RTRATPGNR-MLPPFGICNVHEAVQ----TLT-SVAANRH---KLLCEVSSNILYQYVFLVL-W-FVLV
FSM-AVSIAGIFINLFGHLL-SVAW------------F----------------------------------
------------------------------------------------------------------------
------------------------------------------------------------------------
----------------------------
>Cn_Mco_09/8-336
------------------------------I--KDL---F---SINI-K-SRHDS-------LSDQFNR---
IFMVKL--F--LVCSV-VTGI-SW--Y-----TDS--VNCIIPD--L-----HAI----D--GDDK------
-----FVPGACWIRGFFVY---------KQL----QTR-F---D----------------------------
--------------------------KIAYFGIPKD--------IDMDGMMP-----D---GTLCTTQY---
---QL---S----REPNPDCK-PME--KTFY------------------LQYQWMPFLIAALGLMF-----Y
MPYMVFRL-F----------------------N--N----D-LVTLR-EQV------KSD-----------E
------------------PD----A----EKIVKRYFR-N-R------------------------------
------------------------------------------------------------------------
--------------------------------------R----------------------------K--S-
------------------------------------------------------------------------
----------------------------------------------------------FIT-----------
-TLMR-L---LM------NMSVKILYLVANVVA---FVGLDNILNK--------------------------
----------EF----------------RTYGKSWIDWSKTNNT---------I---------Q--Y-DY-M
G-RRDFPKPGNL-LLPPFGYCEVFESAK----DIK-FKVGNQH---KFVCEISQHVLYQYCLIVL-W-FALI
VGV-VMSLIGILVLLVRYIL-GVCR------------I----------------------------------
------------------------------------------------------------------------
------------------------------------------------------------------------
----------------------------
>Cn_Mco_10/1-292
------------------------------------------------------------------------
-----------MICSM-ILGL-NW--F-----KGT--FRCIVPK--F-----SGF----D----KG------
-----YIHQACWIQGFYVF---------KKL----AQV-N---G----------------------------
--------------------------DLRYYGIPNA--------LADDGLRP-----D---GTFCE------
-------------VGEEKNCA-RME--KTFY------------------LQYQWFHFYVAFIGFLF-----Y
LPYILFRY-I----------------------N--T----D-LISLK-GTI------TAV-----------Q
------------------VD----I----DSIVKNYFN-Y-Q------------------------------
------------------------------------------------------------------------
--------------------------------------I----------------------------N--P-
------------------------------------------------------------------------
----------------------------------------------------------PLR-----------
-MRLR-I---LA------NIGVKICYVVVDIIA---FVLTDSLLNG--------------------------
----------DF----------------RRYGSEWIAWSRVSNE---------K---------A--Y-DY-T
R-SRYLIKPGEK-LLPTFGICEVLNIGQ----DVK-NELLNKH---RFVCEISQNVLYQYVLIVL-W-VLFI
VSI-VVSGTGLIMQIVNYLI-TTSC------------L----------------------------------
------------------------------------------------------------------------
------------------------------------------------------------------------
----------------------------
>Cn_Mal_01/7-334
------------------------------V--LGI---L---KVKI-K-PRQDS-------YSDQFSR---
IFMLKV--M--FLGAF-FTGM-TW--Y-----NDK--INCLSTG--I-------V----N----GE------
-----FAKTSCWINGFYIY---------DEA----GVT-T---N----------------------------
--------------------------DIGYYGIPRD--------VKLTGISPT----D---KSFCEPGE---
---KNVYGK----RISASSCR-PMK--KRFF------------------IQYQYITFFFVLMGALY-----Y
VPYTYFKL-V----------------------N--T----D-IASLK-TTL------KNK------------
------------------GK----A----ANVVENYFN-R-G------------------------------
------------------------------------------------------------------------
--------------------------------------I----------------------------N--P-
------------------------------------------------------------------------
----------------------------------------------------------ASK-----------
-LNLR-I---FG------IFTTKVLYIFANVMV---FLLTNIVLNG--------------------------
----------NY----------------QNYGQKWNSWAELNNS---------M---------A--Y-DY-M
G-RRAFPKPGNY-LLPSFALCDVYEGAM----DVK-IKLINKH---TVICELSQHVIYQYILILI-W-WAMV
FGI-CVSVVGFIKLIVDYVY-TLAT------------V----------------------------------
------------------------------------------------------------------------
------------------------------------------------------------------------
----------------------------
>Cn_Mal_02/15-341
------------------------------I--KGM---L---SISI-K-SRHDS-------HTDQYNR---
IFMVKL--L--LVSSL-IMGI-SW--F-----QDS--IHCMVPE--A-----NGI----S--S--D------
-----FVSSTCWIQGVYVY---------KEL----QSR-V---D----------------------------
--------------------------KVAYFGIPKD--------MAIDGIYD-----D---GDLCTTIK---
---QF---D----KEPDPDCR-PMH--KTFY------------------LQYQWMPFLVAALSILF-----Y
APYIAFRT-A----------------------N--N----D-LISLK-NTI------KSD-----------D
------------------PE----A----EKIAKSYFN-H-R------------------------------
------------------------------------------------------------------------
--------------------------------------V----------------------------N--P-
------------------------------------------------------------------------
----------------------------------------------------------QRT-----------
-MYLR-I---AF------NVLIKILYLVANLVA---FLGLDNLLNN--------------------------
----------EY----------------ITYGKKWVDWSKLNNS---------M---------A--F-DY-L
G-MRDFPKPGNL-LLPPFGYCELYESAK----DIR-TKLGNKH---KFICELSQNILYQYCLIVL-W-FALI
LGI-VISVLGLVLLIIHYVI-GIIG------------V----------------------------------
------------------------------------------------------------------------
------------------------------------------------------------------------
----------------------------
>Cn_Mal_03/23-349
------------------------------I--KSL---L---QVQI-K-PRHDS-------YTDQFHR---
ILMVKV--C--MAASM-LLGL-TW--F-----KDT--INCIVPS--N-----AGI----D----DG------
-----FVNQACWINGFYVY---------RDL----KYT-E---DQ-----------------------QIP-
------------------R-----W-YVGYYGLSKD--------FDAVGRTK-----D---NDICT------
-------------VGEQNNCQ-PVE--KTFY------------------LQYQWFPFYVASLALLF-----Y
LPYFLFRF-I----------------------N--T----D-IISLR-AAI------KSL-----------Y
------------------VN----V----ECLVKNFFN-Y-Q------------------------------
------------------------------------------------------------------------
--------------------------------------I----------------------------N--P-
------------------------------------------------------------------------
----------------------------------------------------------PSR-----------
-MYMR-I---FG------NIIVKICYIIVNVVA---FTWTDHLLYG--------------------------
----------EF----------------KNFGTAWLRWNSKIHQ---------T---------A--F-DY-T
K-SRKLVKPGEI-LLPTFGICEVFEISR----HKI-HAKEDHH---RFVCEISQNILYQYVLLVL-W-FLFI
IGM-TLSILGFILKIIDHAI-TVTC------------F----------------------------------
------------------------------------------------------------------------
------------------------------------------------------------------------
----------------------------
>Cn_Mal_04/17-337
------------------------------I--KKL---L---KIKF-K-KRHDS-------LTDQYNR---
IFMVKI--T--RICSM-ILGL-NW--F-----KGT--FRCIVPK--F-----SGF----D----KG------
-----YIHQACWIQGFYVF---------KKL----AQV-N---G----------------------------
--------------------------DLRYYGIPNA--------LADDGLRP-----D---GTFCE------
-------------VGEEKNCA-RME--KTFY------------------LQYQWFHFYVAFIGFLF-----Y
LPYILFRY-I----------------------N--T----D-LISLK-GTI------TAV-----------Q
------------------VD----I----DSIVKNYFN-Y-Q------------------------------
------------------------------------------------------------------------
--------------------------------------I----------------------------N--P-
------------------------------------------------------------------------
----------------------------------------------------------PLR-----------
-MRLR-I---LA------NIGVKICYVVVDIIA---FVLTDSLLNG--------------------------
----------DF----------------RRYGSEWIAWSRVSNE---------K---------A--Y-DY-T
R-SRYLIKPGDK-LLPTFGICDVLNIGQ----DVK-NELLNKH---RFVCEISQNVLYQYVLIVL-W-FLYV
FGM-VISSVGLIMQIVDYLI-TTSC------------L----------------------------------
------------------------------------------------------------------------
------------------------------------------------------------------------
----------------------------
>Cn_Mal_05/17-337
------------------------------I--KKL---L---KIKF-K-KRHDS-------LTDQYNR---
IFMVKI--T--RICSM-ILGL-NW--F-----KGT--FRCIVPK--F-----SGF----D----KG------
-----YIHQACWIQGFYVF---------KKL----AQV-N---G----------------------------
--------------------------DLRYYGIPNA--------LADDGLRP-----D---GTFCE------
-------------VGEEKNCA-RME--KTFY------------------LQYQWFHFYVAFIGFLF-----Y
LPYILFRY-I----------------------N--T----D-LISLK-GTI------TAV-----------Q
------------------VD----I----DSIVKNYFN-Y-Q------------------------------
------------------------------------------------------------------------
--------------------------------------I----------------------------N--P-
------------------------------------------------------------------------
----------------------------------------------------------PLR-----------
-MRLR-I---LA------NIGVKICYVVVNIIA---FVLTDSLLNG--------------------------
----------DF----------------RRYGSEWIAWSRVSNE---------K---------A--Y-DY-T
R-SRYLIKPGEK-LLPTFGICDVLNLGK----DVK-HELTNKH---RLVCEISQNVLYQYVLMLL-W-FLYI
FGM-VVSSVGLIMKIVEPIV-TTVC------------F----------------------------------
------------------------------------------------------------------------
------------------------------------------------------------------------
----------------------------
>Cn_Mal_06/10-330
------------------------------I--KSL---L---HIKF-K-NRHDN-------YTDQYNR---
IFMVKM--A--MISSM-LLAL-KW--F-----NDT--IKCTIPN--F-----AGI----D----KG------
-----YVHQACWIQGLYIF---------RDL----VQV-N---G----------------------------
--------------------------ELRYYGIPNS--------LRDDGIKS-----D---GSLCQ------
-------------VGEDENCT-PLE--KTFY------------------LQYQWFPFYVAAIGFLF-----Y
LPYIFFRY-I----------------------N--T----D-LISLK-GTI------NAV-----------D
------------------VD----I----ESVVKNYFN-Y-Q------------------------------
------------------------------------------------------------------------
--------------------------------------I----------------------------N--P-
------------------------------------------------------------------------
----------------------------------------------------------PLR-----------
-MRLR-I---IA------NIGIKICYLAVNIIA---FIVTNKLLNG--------------------------
----------DF----------------KSYGQKWIDWSKISNE---------E---------S--Y-DY-T
Q-SRQMIKPGEV-LLPTFGLCDVLDLGK----DVK-HEVLNRN---RLVCEISQNVLYQYVLMLL-W-FLYV
FGM-LVSSIGLIMKIVDHVI-TADC------------F----------------------------------
------------------------------------------------------------------------
------------------------------------------------------------------------
----------------------------
>Cn_Mal_07/9-335
------------------------------I--KKL---F---NFKY-K-VRNDS-------ATDQYNR---
LLMVKA--L--LVAAF-LTGM-NW--Y-----KDE--IKCIVPKV-N-----DGG----V----GG------
-----FVSQACWINGLYIY---------DDL----RHE-K---N----------------------------
--------------------------FDGYYGIPNE--------LDQNGTFN-----L---DLNVI------
-----STCE---ASPRYPNCK-PMK--KLFY------------------LQYQWFPFFLAIMAFLY-----Y
LPYIIFRY-V----------------------N--N----D-LASLK-NDI------KSQ-----------S
------------------PD----I----DAIVKNYFN-R-S------------------------------
------------------------------------------------------------------------
--------------------------------------V----------------------------N--S-
------------------------------------------------------------------------
----------------------------------------------------------STR-----------
-QMLK-V---VL------NILIKIKYLIVNVCV---FSFTDSVLNG--------------------------
----------DF----------------KTYGSQWIDWSKLTNE---------N---------A--Y-NY-I
N-KREFIKAGEK-LLPTFALCDVLEQGI----DIK-HTLTNEH---RFVCEISQHILYHYVLIAL-W-FLII
LGM-VVSSVGIVIMLLEYAL-RSLK------------F----------------------------------
------------------------------------------------------------------------
------------------------------------------------------------------------
----------------------------
>Cn_Mal_08/8-336
------------------------------I--KDL---F---SINI-K-SRHDS-------LSDQFNR---
IFMVKL--F--LVCSV-VTGI-SW--Y-----TDS--VNCIIPD--L-----HAI----D--GDDK------
-----FVPGACWIRGFFVY---------KQL----QTR-F---D----------------------------
--------------------------KIAYFGIPKD--------IDMDGMMP-----D---GTLCTTQY---
---QL---S----REPNPDCK-PME--KTFY------------------LQYQWMPFLIAALGLMF-----Y
MPYMVFRL-F----------------------N--N----D-LVTLR-EQV------KSD-----------E
------------------PD----A----EKIVKRYFR-N-R------------------------------
------------------------------------------------------------------------
--------------------------------------R----------------------------K--S-
------------------------------------------------------------------------
----------------------------------------------------------FIT-----------
-TLMR-L---LM------NMSVKILYLVANVVA---FVGLDNILNK--------------------------
----------EF----------------RTYGKSWIDWSKTNNT---------I---------Q--Y-DY-M
G-RRDFPKPGNL-LLPPFGYCEVFESAK----DIK-FKVGNQH---KFVCEISQHVLYQYCLIVL-W-FALI
VGV-VMSLIGILVLLVRYIL-GVCR------------I----------------------------------
------------------------------------------------------------------------
------------------------------------------------------------------------
----------------------------
>Cn_Mal_09/39-368
------------------------------V--KDI---L---SIKI-K-TRHDS-------YSDQFSR---
LFMTKM--L--LIASL-LMSF-DY--F-----SDR--VSCMVHK--E-----SHL----S----KD------
-----FIHSACWISGFYIY---------KEM----TDP-ST-FS----------------------------
--------------------------FSGYYGIPRK--------PEVDGIFE-----NIDKMQPCQVKD---
---QF---------DTNKQCR-PMT--RVYY------------------LHYQWMPFYIGALAVLY-----Y
LPYIGFRF-V----------------------N--V----D-LISLK-AEI------KSS------------
-----------------TSD----A----DKIVKNYFN-Y-K------------------------------
------------------------------------------------------------------------
--------------------------------------I----------------------------N--P-
------------------------------------------------------------------------
----------------------------------------------------------ISK-----------
-LRLR-V---LL------NICIKLLYIAANVFA---FLFTDQLLYK--------------------------
----------KY----------------INYGPEYLRWSDKNTN---------L---------S--H-SP-I
HFRL-YAKPGNV-LLPSMGFCDINEATF----DTR-TKFANVN---KFICEISTNILYQYVLIVL-W-FLFI
ISI-SVSVFGFILNVLGHFY-HLLC------------H----------------------------------
------------------------------------------------------------------------
------------------------------------------------------------------------
----------------------------
>Mo_Lgi_01/12-381
-------------------------------------------NVKV---RNDDD-------LVDRLNH---
LYTTGI--L--IIFTV-VVSA-RQ--Y-V---GDP--IRCWCPAQ-F--T---------Q-A-HVD------
-----YTNNICWIANTYYI----------PF----SN-LIP-V-E---------------------------
----------------------------H-------------------------------------------
---------------H------IRK--EREL------------------NYYQWVPVVLLIQALMF-----Y
LPCIIWRL-L----------------------N-GQS---G-IN-VD-RIV-SL-ASDAQY--ESP-EVRMR
-----------------TIK----Y---VVRHIDRCLD-N-QRE---SRHT---------------------
------------------------------------------------------------------------
-----------------------------------------------------------------------C
C-----------------------------------------------------------------------
---VKL------------------------------------------RHIL---SAKLSLLCG-K------
-RYGN-YLV-AV------YLLMKVLYISNAVGQ---LFMLNAFLG---------------------------
-------T--EY----------------NIYGFQVVEELIDG--------------------LD--W-T---
------AS--H--RFPRVTLCDFD--IRQ-L-T-N-IQ---RH---TVQCVLPINLFNEKIYIFM-W-FWFV
FAA-CMTSYSFVVWLWHMVF--PTS--R----M-QY-VKKFLKIMDRLGSG---------------------
--------------------PD------KKLA------SR--FALEYLR-----HDGVFTL-R---------
-LI------G-KNSSD--I-----VVAEIVSG-LWDIYR---------------------------------
----------------------------
>Mo_Lgi_02/12-381
-------------------------------------------RLKG---RYDDD-------WIDRLNH---
LYTTII--L--IIFTI-VVST-KQ--Y-V---GEP--IHCWCPAQ-F--E---------D-S-HVD------
-----YTNNVCWISNTYFV----------SM----EH-VIP-Q-H---------------------------
----------------------------D-------------------------------------------
---------------A------PKK--EKEI------------------GYYQWVPMILLFQALLF-----K
VPCILWRI-L----------------------T-ASA---G-VN-LD-KIV-TL-AAETAY--ISA-EDRER
-----------------TIK----H---IVRYMDRWLE-N-ARE---YRSG---------------------
------------------------------------------------------------------------
-----------------------------------------------------------------------C
F-----------------------------------------------------------------------
---IRL------------------------------------------RQQI---SKYCCIVWG-K------
-RYGN-YLV-TM------YMFIKLLYLTNAVGQ---LFILNEFLG---------------------------
-------T--NY----------------NVYGFEVMDHLARG--------------------ID--W-I---
------DS--P--RFPRVTLCDFR--IRQ-M-Q-N-VH---DY---TVQCVLPINLFNEKIFMFI-W-FWLV
FVS-TLSAGNFLIWTYTMIF--RQH--R----L-RY-LKKFLRVNDCYKSE---------------------
--------------------LD------KKMA------IK--FGEQYLR-----QDGIFVL-R---------
-LV------G-KNAND--V-----MVSELVLQ-LWNFYR---------------------------------
----------------------------
>Mo_Lgi_03/12-381
-------------------------------------------KLRG---SNDDD-------WVDRVNH---
LYTVVI--L--VLFAI-FISG-GQ--Y-V---GNP--IECWCPAH-F--T---------G-S-YVA------
-----YTKSFCWVKNTYYI----------PM----DNT-IP-L-E---------------------------
----------------------------H-------------------------------------------
---------------H------KRD--SEEL------------------TYYQWVPIILLFMAFLF-----K
APSILWRI-F----------------------N-GGS---G-LN-LE-KIV-NM-TTDTQI--GSP-EKRDE
-----------------TLR----H---ISIYMDRWLE-T-HRQ---YHWN---------------------
------------------------------------------------------------------------
-----------------------------------------------------------------------A
L-----------------------------------------------------------------------
---IRA------------------------------------------RERV---SKLCCFLCS-K------
-RDGT-YLT-GL------YIFVKLVYVVNVVCQ---FFLLNAFMG---------------------------
-------E--WY----------------NLYGFEVMAGLYND--------------------QT--W-K---
------DS--P--RFPKITLCDFD--IRQ-L-TN--IQ---RH---TVQCVLPINLFNEKIFIFL-W-FWFV
VVA-ILTCGNFVFWIWRVLF--KTN--R----V-RY-AKKYLKLLDEVRGE---------------------
--------------------ED------KRFA------KK--FADQYLR-----DDGIFVL-R---------
-LI------S-KNSND--I-----LLSDLVLN-LWKIFK---------------------------------
----------------------------
>Mo_Lgi_04/12-381
-------------------------------------------KLQG---ASNDD-------WVDRLNH---
VWTVFL--F--ALFAI-VVST-GQ--F-V---GDP--IHCWCPAE-F--T---------G-A-YVD------
-----YAKSYCWIKNTYFI----------PM----QDS-IP-T-D---------------------------
----------------------------I-------------------------------------------
---------------N------VRE--DEEI------------------TYYQWVPLILLFQAFMF-----K
FPNIMWRV-F----------------------N-GGS---G-IN-LD-KVV-EM-AEKTQM--GSP-DERKT
-----------------TIE----H---IAKYLDRWLD-T-HRE---YKWN---------------------
------------------------------------------------------------------------
-----------------------------------------------------------------------I
L-----------------------------------------------------------------------
---VRA------------------------------------------KQTM---AKFCCFFCN-K------
-RAGT-YLT-AF------YLSIKVLYVVNVIGQ---FFLLNAFLA---------------------------
-------T--DY----------------NLYGFEVAKMLSEE--------------------GQ--W-K---
------ES--P--RFPRVTLCDFR--IRQ-L-QN--IQ---RW---TVQCVLPINLFNEKIFIVI-W-FWLV
IVS-TLSCINMVAWFYRVLL--KRN--R----G-AY-IKKFLKINNELHTA---------------------
--------------------QD------KKDC------VK--FADQHLR-----DDGVFVL-R---------
-VI------A-KNSTD--L-----VVTDLVHV-MFDLYK---------------------------------
----------------------------
>Mo_Lgi_05/12-381
-------------------------------------------RLRG---ASDDD-------WIDRLNH---
IWTVVL--L--AIFTV-VVSS-AQ--Y-V---GDP--IHCWCPAQ-F--T---------G-A-YVA------
-----YAKQICWISNTYYV----------PM----DNE-IP-V-Q---------------------------
----------------------------I-------------------------------------------
---------------T------ERQ--DREI------------------TYYQWVPIIFLFMALMF-----K
IPNLLWRM-L----------------------N-NGG---G-LN-MD-RMI-TM-TADMQI--CSP-NQRDE
-----------------NIR----H---IAKYMDRWLK-A-NRQ---YHFN---------------------
------------------------------------------------------------------------
-----------------------------------------------------------------------I
I-----------------------------------------------------------------------
---VRA------------------------------------------RQKL---SGICCFWFG-K------
-REGT-YIT-GF------YLLVKLLYVLNIIGQ---FYLLNAFMS---------------------------
-------M--EY----------------NMYGFEIMKKLAQS--------------------EP--W-S---
------ES--H--RFPRVTLCDFE--IRQ-L-QN--IQ---RF---TVQCVLPINLFNEKIFIFI-W-FWLF
FIA-VLTSINYVNWLYHVLV--KQN--R----A-KY-VKKYLKLNDEIRSS---------------------
--------------------GD------LKLC------RK--FADEYLR-----DDGVFVL-K---------
-IV------S-KNSSE--I-----VLKDLVLY-LWRLYK---------------------------------
----------------------------
>Mo_Lgi_06/12-379
--------------------------------------------RLT-S-SNDDL-------LADRISH---
LYTVLT--L--IIFAI-IVGV-KQ--F-V---GDP--IQCWTPAD-F--K---------P-A-QSA------
-----YVLSNCWIQSTYYV----------QM----EDV-VP-S-S---------------------------
----------------------------K-------------------------------------------
---------------------RERE--AAKL------------------AYYQWVPIILLFMAFLF-----K
LPYILWRM-C----------------------C-ELS---G-FN-VS-NFV-SL-AYKTQYG-LS--TTHDE
-----------------NVK----N---ISDYLDRWLA-F-NKKLVTIP-----------------------
------------------------------------------------------------------------
------------------------------------------------------------------------
------------------------------------------------------------------------
-----------------SL----------------GD--------E--V------QKPRYFLFE-S------
-ASRW-YLM-IL------YYFIKVLYCVNAVTQ---FFLLNQFLGG--------------------------
----------WY----------------AMYGSEVIQNMIY---------------G-----EP--F-M---
------ES--H--RFPLVTLCDYQ--IR-QM--NN-VN---DY---TSMCVLSINLFSEKIFIFI-W-FWLV
FVC-VVSIISLIKWTLLI-V-INRK--R----L-SF-VHDYLLLLNILCG----------------------
-------------------EQD------KSHV------KK--FVLDYLK-----GDGMFIL-K---------
-IL------D-ANAGA--M-----VTSDIVKQ-LWYIYR---------------------------------
----------------------------
>Mo_Lgi_07/1-353
----------------------------------------------------------------DRLNH---
IWAVFI--F--SIFAL-IVVL-EQ--F-V---GDP--IHCWCPAE-F--T---------D-S-HCN------
-----YTEAYCWIEDTYYI----------PN----DQA-VP-W-E---------------------------
----------------------------E-------------------------------------------
---------------S------ARR--QDEV------------------KYYPWVPLILVFLAGCF-----K
LPNLIWDM-L----------------------N-GVT---G-VN-IS-KVI-ET-VEESTM--A---ADRRL
-----------------KIE----F---VANYLDKWLF-H-SRKLSY---G---------------------
------------------------------------------------------------------------
------------------------------------------------------------------------
------------------------------------------------------------------------
--TL-Y-----------KL----------------FE--------S--L------SSFMCFCFG-Q------
-GTVS-FIT-GL------YILIKFCYLCVAVTL---LFLLNKVLAM--------------------------
----------NY----------------TIYGWEVLDNLIN--------------G------EE--L-V---
------ES--S--RFPRVTLCDFQ--IR-QL-Q-N-IQ---TY---SVQCLLSVNLFNEKIFIFT-W-FWLV
ALS-ILNLFAWLSALNAF-S-LPCS--R----R-KW-IRTHMDAMRRK------------------------
--------------------SH------D-EV------KE--QFIMFLG-----IDGIFLL-R---------
-LI------E-DNSSE--I-----TIADIILE-LWRLFN---------------------------------
----------------------------
>Mo_Lgi_08/12-372
--------------------------------------------ISN-G-ARDDD-------AVDQFHH---
FISVAL--F--AALAG-AVGA-KQ--Y-V---GDP--IHCWVPAH-F--A-----------G--QN------
-----YAENLCWISRMYRI----------HM----DDP-IP-E-I---------------------------
----------------------------E-------------------------------------------
---------------K-------RI--ENDV------------------GFYRWVPVMFLLMALMF-----K
LPNVMWTE-C----------------------K-AYS---G-IR-IP-KIV-GM-ADQTVL--MSP-EKRDA
-----------------KIG----D---IALFIDRWLL-S-YRVYKY---N---------------------
------------------------------------------------------------------------
------------------------------------------------------------------------
------------------------------------------------------------------------
--IF-I-----------RA----------------RE--------K--V------SGVFCFCFG-K------
-RHGT-FLT-GL------YLFMKLLNCINVISQ---FFILSDFLDI--------------------------
----------NF----------------VTYGWEVISHLGS-------------------------F-E---
------DL--D--LFPRIALCDFQ--IR-QL-E-N-VQ---RH---TMQCVLSINLFVEKMFAIV-W-FWLF
ILS-IVSIVNFLKWTYNI-F-LTSR--K----E-KF-IQKYLGMLEME------------------------
--------------------LE------KKLV------DK--FVNEYLR-----DDGCFLL-R---------
-AV------S-YNTSS--M-----LTYDLLKK-LWDLFK---------------------------------
----------------------------
>Mo_Lgi_09/4-321
------------------LLP------------------------------NKAM-------FTNGFNY---
FWTAIF--L--LLPAT-SFIF-IR--I--L--FSA--IVCFVPSH-M------------T-ISMGH------
-----FMHEVCWNKETYPV---------PSK----NIT--Q-------------------------------
------------------------------------------------------------------------
-------------------ELLTEK--PLIT------------------SYHAWFPYILFVLFLLF-----T
VFQGMCHL-V------------------------KRGLDY-----RK-SN----------------------
--------------------------------SDSKLG----------------------------------
------------------------------------------------------------------------
--------------------------------------E----------------------------R----
-----FL------A-----------------------------A-----------ELSQR------IEE---
----------------------LSSQ----------------------K------FRTVS------------
------------------LIFLKFLIFLNVLAQ---VLYLLSTFG---------------------------
-------SK--E-------------------K-----------------------N------SEY--MSP-D
G-EKQNYTYTDQ-AFPESVLCETR--VRR---FST-IE-----TY-TIHCNLPMNEVFKKYSILL-C-LWFV
LVA-ILSLGHLICLIGFCFR--K---------------------------N--Y------------------
---------TKR-LFSK--VLP------KEDV------QH--VLKRIQ-----GTDGLFIL------W----
-SI------Y-RKEDF-------NVFRDVVQL-LRGSFQ---------------------------------
----------------------------
>Mo_Lgi_10/12-324
----------------SRMAY------------------------------SSFD-------VAERLSF---
LWSSLI--L--LVFAF-LVGT-LR--I--L--FSL--ISCWTPAQ-F------------M-NSHSM------
-----YALQACWNQNTLPY---------EPS-----VP--H-------------------------------
------------------------------------------------------------------------
-------------------GGK--Q--HQIT------------------TYHSFIPVIAVLLIIGF-----K
IPEVIKVL-L------------------------DLCTGSK-PKSLV-AT----------------------
--------------------------------TDSWEG----------------------------------
------------------------------------------------------------------------
--------------------------------------R----------------------------C----
-----AS------L-----------------------------A-----------ECGRD------IVQ---
-----------------------ING----------------------I------VKTLS------------
------------------FFLVKILILANLLIQ---FIFVRSYFR---------------------------
-------DS--V-------------------S------------------------------------IF-E
D-DDVTVEVQHV-MFPKIIFCDFQ--IRQ---QSR-IQ-----SF-TVQCQMPVNHLYREFFRIY-S-FWIL
GIG-LFTAAIILFQIGTLMI--P---------------------------P--I------------------
---------VGI-RFRG--IIP------EKEL------KL----RGFS-----IDDALLFL------E----
-EV------K-DEFGV-------SMARSVASK-MWDSFK---------------------------------
----------------------------
>Mo_Lgi_11/7-307
-----------------------------------------------------KD-------VVNQLNF---
VWTTLI--L--ALSAL-FIGY-LR--Y--F--HSL--ITCWTPAH-F------------G-DIENA------
-----YVHQTCWERDTLQL---------NEP-----LP--V-------------------------------
------------------------------------------------------------------------
-------------------DLEDYG--NSRP------------------VVHTWIPILLIYLIIGF-----K
IPEAIKVL-L------------------------DLCTGSQ-PKSLV-AS----------------------
--------------------------------TDSWEG----------------------------------
------------------------------------------------------------------------
--------------------------------------R----------------------------C----
-----AS------L-----------------------------A-----------ECGRD------IVQ---
-----------------------RNG----------------------I------VKTLS------------
------------------FFLVKIFILINLVAQ---FSFIRIFFR---------------------------
-------DQ--M-------------------M----------------------------------------
-----SNNVTVN-VLPKYLLCDFK--IRQ---IQN-VG-----DY-VVQCEFPVNTLYEVFFRLF-G-YWVL
GVG-LLAGAIFLFQIGTLMV--P---------------------------L--F------------------
---------VAI-RFRG--IIP------EKEL------KL----RGFS-----VDDALLFL------E----
-EV------K-DEFGV-------AMARSVASK-MWQNPK---------------------------------
----------------------------
>Mo_Ech_01/12-381
-------------------------------------------NVKV---RNDDD-------LNDRVNH---
LYTTGI--L--IIFTV-VVSA-RQ--Y-V---GDP--IRCWCPAQ-F--T---------G-A-HVD------
-----YTNNICWISNTYYF----------PI----EF-VIP-Q-D---------------------------
----------------------------V-------------------------------------------
---------------Q------SRK--QHEL------------------TYYQWVPVMLLVQALMF-----Y
LPCILWRL-L----------------------N-GHS---G-IN-VD-RIV-SL-ASDAQY--EAP-EVRMR
-----------------TIK----Y---VVRHIDRCLD-N-QRE---SRHR---------------------
------------------------------------------------------------------------
-----------------------------------------------------------------------C
C-----------------------------------------------------------------------
---VTL------------------------------------------RHIL---SAKLSLLCG-R------
-RYGN-YLV-ST------YLAMKILYISNGIGQ---LFMLNAFLA---------------------------
-------T--DY----------------NLYGFQVLEDLIVG--------------------ED--W-T---
------AS--K--RFPRVTICDFD--IRQ-M-S-N-KH---HY---SVQCVLPINLFNEKIYIFM-W-FWLV
FVA-TLTCYSFVTWLWHMVF--PSS--R----I-HY-VRKFLKVMDRLGSG---------------------
--------------------PD------KKLA------TR--FTMEYLR-----HDGVFTL-R---------
-LV------G-KNSSD--I-----VVAEIVSG-LWDLYR---------------------------------
----------------------------
>Mo_Ech_02/12-381
-------------------------------------------RLKG---RYDDD-------WIDRLNH---
LYTTII--L--IIFTI-VVST-KQ--Y-V---GEP--IHCWCPAQ-F--E---------D-S-HVA------
-----YTNNVCWVANTFYV----------PF----EH-ALP-R-G---------------------------
----------------------------P-------------------------------------------
---------------A------RPS--KAEI------------------EYYQWVPMILLFQALMF-----K
VPCILWRI-L----------------------T-ASA---G-VN-LD-KIV-TL-AAETAY--VAP-DDRDR
-----------------TIK----H---IVRYMDRWIE-N-ARE---YRSG---------------------
------------------------------------------------------------------------
-----------------------------------------------------------------------C
F-----------------------------------------------------------------------
---IRL------------------------------------------RQHI---SKYCCIVWG-K------
-RYGN-YLV-TL------YMFIKLLYLGNAIGQ---LFILNEFLG---------------------------
-------T--NF----------------NVYGFEVIDHLARG--------------------ES--W-S---
------ES--P--KFPRITHCFFK--IRQ-L-Q-N-VH---DY---TVQCVLPINLFNEKIFIFI-W-FWLV
FVA-TLSSFNFLIWIYTMIF--RQH--R----L-RY-LKKFLRINDCYKSE---------------------
--------------------LD------KKMA------VK--FCEQYLR-----QDGIFVL-R---------
-LV------G-KNAND--V-----LVSELILQ-LWNHYR---------------------------------
----------------------------
>Mo_Ech_03/11-380
-------------------------------------------KFIS---SSDDD-------WADRLNH---
LWTVLI--L--ALFAV-FISG-GQ--Y-V---GNP--IECWCPAH-F--T---------G-T-FVA------
-----YTKSYCWVKNTYYI----------PM----DNQ-IP-T-D---------------------------
----------------------------R-------------------------------------------
---------------T------HRD--SEEL------------------TYYQWVPIILMFMAFLF-----K
FPALVWRM-F----------------------N-GAS---G-IN-MD-KIV-AM-TSATQI--GPA-EKRIE
-----------------TVG----H---IANYMDRWLE-A-HRQ---YKWN---------------------
------------------------------------------------------------------------
-----------------------------------------------------------------------I
V-----------------------------------------------------------------------
---VRM------------------------------------------RQKM---SRFFCFLCA-K------
-RDGT-FLT-GL------YLFCKLLFVVNIICQ---FFLLNAFMG---------------------------
-------G--WY----------------NLYGFEVIDGLTKD--------------------HY--W-R---
------DS--P--RFPKVTLCDFE--IRQ-L-QN--IQ---TF---TVQCVLPINLFNEKIFIFL-W-FWFV
VVA-CATVGNFLFWVWRALF--ATS--K----V-GY-IKKYMRALDQIHTE---------------------
--------------------ED------KRWV------RK--FADQYLR-----DDGVFIF-R---------
-II------A-RNSSD--I-----LLSDIVSK-MWELYR---------------------------------
----------------------------
>Mo_Ech_04/12-372
--------------------------------------------LSK-G-ARDDD-------GVDQLHH---
LGTVAV--L--AGFAA-LIGM-NQ--Y-V---GDP--IHCWAPAQ-Y--P-----------D--QE------
-----YAENLCWISQMYYV----------PM----DEA-IP-Y-K---------------------------
----------------------------E-------------------------------------------
---------------D-------RM--KTDI------------------SFYRWVVAVLAIQCLMF-----K
FPNMLWKE-L----------------------R-GYS---G-IN-VQ-KIV-NM-AEEVST--ATP-EDKDK
-----------------QLG----D---IALFVHRWLQ-S-YRVYKY---N---------------------
------------------------------------------------------------------------
------------------------------------------------------------------------
------------------------------------------------------------------------
--VV-V-----------RF----------------KE--------K--M------SSVLCFVFG-K------
-RQGT-YLT-GL------YLFTKLLNLINVIFQ---FFMLTAFLKF--------------------------
----------NY----------------WTYGLEVLDHLGN-------------------------W-M---
------DT--E--RFPRVVMCDFQ--IR-QL-A-N-VQ---DH---SMQCVLSINLFIEKIFAVA-W-FWFF
MLA-VATTINFAKWCWEI-F-FSKR--R----E-HF-IEKYLLILGEN------------------------
--------------------GE------RALF------KK--FVHMYLR-----DDGVFLL-R---------
-SV------G-NNSSE--I-----IVMDLIKK-LWDKFK---------------------------------
----------------------------
>Mo_Ech_05/12-374
--------------------------------------------RDE-S-VRDDD-------QVARLNH---
WGAYAL--L--MMLAL-AAGA-KQ--Y-V---GDP--VNCWVPAQ-F--D-----------E-KNH------
-----YVNNYCWVHPLYKV----------PF----SEP-MP-------------------------------
------------------------------------------------------------------------
---------------ED----AERW--VTLT------------------GFYRWVVVCFIFQALLF-----R
LPRGIWHM-A----------------------K-WQS---G-IN-VE-KIV-SM-TMDTALA--DP-KTRD-
----------------EKLG----H---VAEFMHRWAS-TRKR-P---------------------------
------------------------------------------------------------------------
------------------------------------------------------------------------
-----S-------HT---------------------------------------------------------
-----G-----------------RAFQ----------------------------MRNYMDSMW-K------
-RSGY-FLV-GL------YLFVKGLYLAVSILQ---FQVISMFLDV--------------------------
-------N-----------FWV--------FGPQVLSDTIFS--------------------GR--W-L---
------SE--D--AFPRMAICDFR--LRQ-L-S-N-VQ---VH---SVQCVLPINIFLEKMYLVL-W-FFIT
MLA-IINLYSFMSWGMDL-L-SARK--T----R-HF-LDKFA------HVI---------------------
-----------T-PGKN---SE------IRMF------NS--LARGYLK-----SDGIFLV-K---------
-II------A-ANATD--L-----LAADLLRQ-IWVRYK---------------------------------
----------------------------
>Mo_Ech_06/12-367
--------------------------------------------IRE-Q-IRDDD-------FADQMHH---
YITVYL--F--AFFGV-MIGL-KE--Y-W---GTP--LDCWVTAQ-N--------------W-QQG------
-----HANSYCWAHKLFHY----------PQ----KHD-LS-------------------------------
------------------------------------------------------------------------
---------------TEA---QSNT--VGEI------------------NFYRWITVVFIAQALMF-----K
LPNIIWQG-A----------------------N-EYS---G-TQ-IE-KMV-TM-ISDSSFK--SH-DEKE-
----------------AIFS----N---VAEYIETWLK-INRK-P---------------------------
------------------------------------------------------------------------
------------------------------------------------------------------------
-----F-------WF---------------------------------------------------------
-----M-----------------KSRQT-----------------K-K---I---LEHCMLCVG-A------
-NTGN-YLS-SM------YLVVKALFLINVFLQ---FAILTAFLEF--------------------------
-------N-----------FWP--------YGPQALEI---Y--------------------SE--T-V---
------DH--V--HFPRVALCHFQ--V-------K-GT---GS---WIQCLLTINMLLEKIFIVE-W-FWML
ILI-IATSFSMISWLWKV-L-STDK--S----I-KF-VTKYL------SVF---------------------
-----------N-E------GR-------RTV------PK--FVRDYLG-----NDGIFLL-R---------
-IL------A-TNTND--V-----VMAGMVCS-LWLRYV---------------------------------
----------------------------
>Mo_Ech_07/7-362
--------------------------------------------SLN-R-VNDED-------LCSQINY---
VWTATI--V--AVIGL-LVTM-VQ--Y-V---GEP--IQCLCPAQ-L--T--------------CN------
-----YTKALCWVKHNYFV----------HE----ENP-IA-------------------------------
------------------------------------------------------------------------
---------------KE----EDRY--ELTI------------------AYYPWIPWILFAMAAML-----N
IPNILWQT-F----------------------A-PGS---G-LD-LK-KFI-FQ-ADTH--------ENLD-
-----------------NLG----K------ILMLWLG-KRKQ-R---------------------------
------------------------------------------------------------------------
------------------------------------------------------------------------
-----K-------D-----------------------------SN---------------------VVE---
---F-------------------QKT-------------------------V---GSCGFFWCG-R------
-FERS-YLC-GL------LLFTKFSYLLVTVGC---FFVLGIFIEE--------------------------
-------S-----------MLS--------YGFDVVDDYLHG-------------------VSY--E-----
-------L--N--RFPVYTICDIK--VRQ-L-A-N-IQ---TY---SFQCVLPLNMYNQKIFLVL-W-FWLV
LVS-LVNAYSLAKWALYL-L-SYSS--R----R-RF-VKMYV------MML---------------------
-----------H-HLLP--QLL------SLPE------GA--GVDAHAD-----TSGVSRL-R---------
-RM------R-VSFSD--D-----ASTRSGIR-RWIPRK---------------------------------
----------------------------
>Mo_Avu_01/11-380
-------------------------------------------LIQG---NNDDD-------WADRVSH---
LWTVGV--L--ALFAV-MVSS-VQ--Y-V---GDP--IQCWCPSE-F--T---------A-A-QVA------
-----YVKSVCWTSNTYFI----------PI----GDT-IP-S-N---------------------------
----------------------------H-------------------------------------------
---------------R------ERT--DAEL------------------SYYQWVPIIFLFQALMF-----K
IPNLIWRM-L----------------------N-NTG---G-LN-MD-KLV-QL-VEGTQI--GKP-EDREK
-----------------ITY----Q---IAKYLDRWLK-A-RRQ---YHYN---------------------
------------------------------------------------------------------------
-----------------------------------------------------------------------L
L-----------------------------------------------------------------------
---VRM------------------------------------------RQKF---ANIFCFWFA-K------
-REGK-YFV-GL------YVFIKGLYVANVIGQ---FYLLNAFLS---------------------------
-------T--NF----------------SVYGFEVMHKIAKY--------------------GE--Y-T---
------DS--H--RFPRITLCDFD--NRQ-L-SN--IH---RY---TVQCVLPINLFNEKIFIFL-W-FWLV
LVA-VIACGSYALWLYYVLI--GYN--R----L-RY-VKKYLKIGDNIRCE---------------------
--------------------KD------SKFA------QK--FADEYLR-----DDGVFVL-R---------
-VL------S-KNSSE--I-----ILTELVNS-LWILFR---------------------------------
----------------------------
>Mo_Avu_02/12-318
-------------------------------------------KLTS---SSDDD-------WVDRLNH---
LYTVIL--L--AIFSI-FITT-NQ--F-G---GNP--IECWCPAH-F--T---------G-S-FVA------
-----YTKSYCWVKNTYYI----------PM----DTP-IP-V-A---------------------------
----------------------------K-------------------------------------------
---------------E------RRD--TEEL------------------TYYQWVPIILLFMAFLF-----K
FPALMWRM-L----------------------N-GGS---G-IN-ID-KIV-NM-TSVTQI--GSA-EKREE
-----------------TVS----H---IAMYIDRWLE-A-HRQ---YRWN---------------------
------------------------------------------------------------------------
-----------------------------------------------------------------------I
L-----------------------------------------------------------------------
---VRL------------------------------------------RQKA---SRFFCFFCA-K------
-RDGT-YLT-GL------YIFVKVLYVTNVITQ---FFLLNAFMG---------------------------
-------E--WY----------------NMYGFEVLSGLTHD--------------------RY--W-R---
------DS--P--RFPKVTLCDFE--IRQ-L-QN--IQ---TH---TVQCVLPINMLMKKFSFFC-G-F---
--------GLFLL--LHAPP--ATS--F----S-GY-GELCSS---QVV-----------------------
------------------------------------------------------------------------
------------------------------------------------------------------------
----------------------------
>Mo_Avu_03/12-379
--------------------------------------------LKQ-P-IRGDD-------LVDRLHY---
FVTVAI--L--FLFTF-GAGL-QE--Y-V---GKP--IECWTPLD-F--P---------GGS-DHE------
-----HINSYCWTHQLRYP----------QF----QRN-SY-------------------------------
------------------------------------------------------------------------
---------------EQP---TPSA--DFRT------------------AFFRWVTLVFICQACLF-----K
IPNFIWQR-L----------------------N-TSA---G-GD-LE-KIR-EL-VLQAQTA-ENE-DNKK-
----------------LKMD----E---VVAYFENWIT-GYRS-Y---------------------------
------------------------------------------------------------------------
------------------------------------------------------------------------
-----Q-------LR---------------------------------------------------------
-----L-----------------IGKHS-----------------S-K-------VLPVLFCLG-K------
-RSGN-FLS-SL------YLSMKICNLINVIGN---IFLLSVFLDI--------------------------
-------N-----------FWR--------YGLAVIHS---V--------------------IN--W-Q---
------DS--Y--SFPRLLLCDFV--LEG-R-T-G-HE---IY---ELQCTMTLNLLLEKIFVLE-W-FWLI
FLL-IITAVNLFSWGIKI-K-PPIS--T----I-LF-TKSYI------KKV---------------------
-----------N-SLYS--SVP------VCSQ------KE--FIEDYLR-----SDGVCLL-R---------
-ML------E-LNTDR--A-----VVGDVVKH-LWDRYR---------------------------------
----------------------------
>Mo_Avu_04/12-381
-------------------------------------------NVKV---RNDDD-------LNDRVNH---
LYTTGI--L--IIFTV-VVSA-RQ--Y-V---GDP--IRCWCPAQ-F--T---------G-A-HVD------
-----YTNNICWISNTYYI----------PI----ED-IVP-E-N---------------------------
----------------------------M-------------------------------------------
---------------A------KRT--ENEL------------------TYYQWVPVMLLIQALMF-----Y
IPCIVWRL-L----------------------N-GQS---G-IN-VD-RIV-SL-ASDAQY--EAP-EVRIR
-----------------TIK----Y---VVRHIDRCLD-N-QRE---SRHR---------------------
------------------------------------------------------------------------
-----------------------------------------------------------------------C
C-----------------------------------------------------------------------
---VTL------------------------------------------RHIL---SAKLSLLCG-R------
-RYGN-YLI-AV------YLAMKVLYISNAIGQ---LFMLNAFLA---------------------------
-------T--EY----------------NLYGFQVLEDLIEG--------------------EE--W-T---
------AS--R--RFPRVTMCDFD--IRQ-M-T-N-KH---HY---SVQCVLPINLFNEKIYIFL-W-FWLV
FVS-ILTCYSFMAWLWHMIF--PSS--R----I-HY-VRKFLKIMDRIGSG---------------------
--------------------PD------KKLA------TR--FTMEYLR-----HDGVFTL-R---------
-LV------G-KNSSD--I-----VVAEIISG-LWDLYR---------------------------------
----------------------------
>Mo_Lst_01/12-354
--------------------------------------------FDI-G-VNDDD-------IVDRLNY---
WVMYGT--L--LFFGI-SAAA-KQ--H-V---GEP--IFCWLPRE-Y--N-----------E-KRR------
-----YVNHYCWVHKMYYV----------PD----DTP-IP-------------------------------
------------------------------------------------------------------------
---------------LE----RDRY--FHDI------------------GFYRWSTIFFIYMAFTF-----R
VPKFAWRE-L----------------------K-NFS---G-IN-VS-SIITGM-TLETANM--EQ-DKRD-
----------------QQLG----H---VAVFLDRWIF-VC-------------------------------
------------------------------------------------------------------------
------------------------------------------------------------------------
------------------------------------------------------------------------
--------------------------------------------------------------YG-K------
-RSGR-YLV-II------YLFIKFLYLLNIVVQ---FFCISAFLNL--------------------------
-------N-----------YWT--------FGYDILRT---F--------------------GE--W-V---
------DE--V--NFPRMSLCDFK--IHH-L-A-N-VN---TF---TVQCVLSVNIFLEKMFLVL-W-FCLV
FML-AANTFSLVKWSFQL-L-SERR--I----T-EF-MTKYT------GMI---------------------
-----------F-PDTN---VS------EKDL------KH--LVRRYLK-----ADGVFVV-K---------
-MV------E-SNTTD--M-----LTLDLIRQ-IWLYYS---------------------------------
----------------------------
>Mo_Lst_02/12-377
--------------------------------------------FNS-P-MKGDD-------FVDRLHY---
FVTVAI--L--VCFVI-GTGL-QE--Y-V---GNP--INCWTPKD-F--H-----------Y-EQA------
-----HVNTYCWTHKLRYP----------QY----ERE-GV-------------------------------
------------------------------------------------------------------------
---------------SRP---QPLI--DFGT------------------AYYRWVTLIFIVQACLF-----K
IPNFIWLR-L----------------------S-GSS---G-AD-IQ-KIR-EL-VVQSQNA-STD-DSKR-
----------------LKMD----E---VVSYFENWIT-GYRS-Y---------------------------
------------------------------------------------------------------------
------------------------------------------------------------------------
-----K-------FR---------------------------------------------------------
-----F-----------------VGKHS-----------------A-K-------VLAVLFCLG-K------
-KSGS-YMS-SL------YLCYKCMNIINVVGN---FILLTVFLDL--------------------------
-------N-----------FWK--------YGLVVLNS---V--------------------MT--W-Q---
------DP--Y--NFPRLLLCDFI--LEG-G-S-G-PA---EY---QVQCTMTLNLLLEKVFVLE-W-FWLV
FLF-IITIVNLISWSVKI-K-PPCS--T----I-LF-GKTYI------KTV---------------------
-----------D-SYPC--GSG------KNLQ------RD--FIEKYLR-----SDGVFIL-R---------
-LL------E-QKSDR--T-----LVADVVGM-LWNRYR---------------------------------
----------------------------
>Mo_Lst_03/10-352
--------------------------------------------ANK-K-IRDED-------LCGLFNY---
LWSAIV--L--AAMGD-FVTI-LQ--Y-A---GHP--ISCWCPAE-M--P--------------CN------
-----YTKALCWVKQNYYV----------HE----DQD-IV-------------------------------
------------------------------------------------------------------------
---------------NQ----QEIY--SESI------------------AYYPWVPWILFFMAAML-----K
FPHYIWQS-F----------------------A-HTS---G-LN-LV-KLI-EM-ADTH--------DDIE-
-----------------TLA----K------ILQIWLI-RTCL-S---------------------------
------------------------------------------------------------------------
------------------------------------------------------------------------
-----T-------N------------------------------S---------------------KCD---
---L-------------------RHF-------------------------L---GSIGFFWLG-K------
-RQRT-YLA-GL------VLFIKLTYLVVSVGL---HLSLNFFIDE--------------------------
-------D-----------FMW--------YGYEVFENYLRG-------------------IPQ--F-----
-------S--A--RFPAQTLCDME--VRE-S-T-T-VN---RY---TVQCILPINRYSEKIFIFV-W-FWLL
MLI-IINGWSLFKWGIRL-L-SPSD--R----R-RF-VQGYV------EIT---------------------
-----------L-YLMK----------------------R--KMMKRFG-----HDGVVVF-R---------
-TL------E-DA---------------VGVQ-IFQELYVQLN-----------------------------
----------------------------
>Mo_Lst_04/12-381
-------------------------------------------RLKG---RYDDD-------WIDRLNH---
LYTTII--L--IIFTI-VVST-KQ--Y-V---GEP--IHCWCPAQ-F--E---------E-S-HVD------
-----YTNNVCWVSNTFFV----------HF----KD-QPP-R-Y---------------------------
----------------------------T-------------------------------------------
---------------D------LNS--DMEI------------------QYYQWVPLILLFQALLF-----K
VPCILWRI-L----------------------T-ASA---G-VN-LD-KIV-TL-AAETAY--VAP-DDRDR
-----------------TIK----H---IVRYMDRWIE-N-ARE---YRSG---------------------
------------------------------------------------------------------------
-----------------------------------------------------------------------C
F-----------------------------------------------------------------------
---IRL------------------------------------------RQQI---SKYCCIVWG-K------
-RYGN-YLV-TL------YMFIKLLYLANAIGQ---LFILNEFLG---------------------------
-------T--NF----------------NVYGFEVMDHLARG--------------------ES--W-S---
------ES--P--RFPRITHCFFK--IRQ-L-T-N-VH---DY---TVQCVLPINLFNEKIFIFI-W-FWLV
FVA-TLSTFNFLIWIYTMIF--RQH--R----L-RY-LKKFLRINDCYKSE---------------------
--------------------LD------KKMA------VK--FCEQYLR-----QDGIFVL-R---------
-LV------G-KNAND--V-----LVSELILQ-LWNHYR---------------------------------
----------------------------
>Mo_Lst_05/12-381
-------------------------------------------RLQG---TKDDD-------WADRVSH---
LWTVGL--L--TFFAI-LVST-AQ--F-V---GDP--IQCWCPAQ-F--T---------G-S-YVS------
-----YTKNICWISNTYYI----------PM----DDS-IP-I-N---------------------------
----------------------------I-------------------------------------------
---------------Q------ERH--EKEI------------------SYYQWVPIIFLFQALMF-----K
LPNLIWKM-L----------------------N-DSG---G-LN-ID-KII-SL-AESTQL--GKP-EDREK
-----------------FIY----Q---VAKYIDRWLK-A-HRQ---YHYN---------------------
------------------------------------------------------------------------
-----------------------------------------------------------------------L
L-----------------------------------------------------------------------
---VRL------------------------------------------RQRF---ANVFCFWFA-K------
-RDGK-YLT-GF------YLFIKLLYVANVIFQ---FFILNFFLS---------------------------
-------M--DY----------------SVYGLEVIQSLIKT--------------------GE--F-K---
------DS--P--RFPRVTLCDFE--IRQ-L-QN--LQ---RY---TVQCVLPINLFNEKIFIVL-W-FWYL
LVA-VITTFNYLSWLYHVLF--GGN--R----Y-KY-VKRFLKLGDNLSSK---------------------
--------------------SD------SKLA------KK--FANEYLR-----DDGVFVL-K---------
-IV------A-KNSSD--L-----VLNDLVNY-LWMFFK---------------------------------
----------------------------
>Mo_Lst_06/12-377
-------------------------------------------KLTS---SNDDD-------WVDRLNH---
LYTVIL--L--AIFAV-FISG-GQ--Y-V---GNA--IECWCPAH-F--T---------G-A-FIA------
-----YTKSYCWVKNTYYI----------PL----DTP-IP-V-A---------------------------
----------------------------K-------------------------------------------
---------------D------ERS--SEEI------------------TYYQWVPIILLFMAFLF-----K
FPALVWRM-F----------------------N-GAS---G-IN-MD-KIV-TL-TATTQI--GAQ-DKRDE
-----------------TVS----H---IAIYMDRWLE-A-HRQ---YRFN---------------------
------------------------------------------------------------------------
-----------------------------------------------------------------------I
M-----------------------------------------------------------------------
---VRM------------------------------------------RQKA---SRFFCFFCA-K------
-RDGT-FLT-GL------YIFVKILFVVNVITQ---FFLLNAFLG---------------------------
-------G--WY----------------NLYGFEVLEGLATD--------------------HY--W-R---
------DS--P--RFPKITLCDFE--IRQ-L-QN--IQ---TY---TVQCVLPVNLFNEKIFIFL-W-FWFV
FVA-VCTCGNFLFWIWRALF--RSN--R----A-SY-IKKYMKVLDQIHGE---------------------
--------------------ED------KKLV------RR--FADQYLR-----DDGVFIL-R---------
-LI------A-RNTSD--I-----LLGDIILK-LR-------------------------------------
----------------------------
>Mo_Lst_07/11-370
--------------------------------------------LRS-R-VRDDD-------VIDQLNH---
WATVGL--L--FALAM-GAGA-KQ--Y-V---GDP--IHCWVPAQ-Y--T---------K-K--QQ------
-----YSDSYCWVFPMYNI----------PF----DEP-IP-A-P---------------------------
----------------------------D-------------------------------------------
---------------D-------RW--YNDI------------------GYYRWVFIVFLLQAFLF-----K
FPHMVWQQ-L----------------------K-NYS---G-VN-VS-KIV-GM-ALDTSM--LTQ-EKRDE
-----------------KMG----H---IAHFIDRWLV-T-YSQYRY---N---------------------
------------------------------------------------------------------------
------------------------------------------------------------------------
------------------------------------------------------------------------
--AL-T-----------NF----------------RD--------K--F------SRV-MFCFG-K------
-RSGT-YLN-GL------YMFVKLLYLANVIGQ---FFLLSAFLDI--------------------------
----------NF----------------WMFGIKAMETMGN-------------------------W-Q---
------DH--Y--TFPRVGMCDYK--IR-QL-Q-N-LQ---TF---SVQCVLSINLFLEKMYLIF-W-FWLV
MLL-VFNSVNLLHWLLRA-L-VPHT--G----E-NF-LSKYLTLLNIN------------------------
---------------------E------TKIF------KR--FVSNYLR-----TDGVFMM-R---------
-IV------A-GNIGD--M-----LTLDLVSQ-LWKMYK---------------------------------
----------------------------
>Mo_Bgl_01/12-376
--------------------------------------------LKP-P-IKNDD-------FVDRLHY---
FVTVAI--L--TCFVV-GTGL-QE--Y-V---GSP--INCWPPKD-Y--H-----------Y-DHD------
-----HINSYCWTHSLRYP----------KY----ETE-TA-------------------------------
------------------------------------------------------------------------
---------------TQP---QPIL--GFGT------------------TFYRWVTLVFIVQACLF-----K
IPQFIWTN-L----------------------S-GSS---S-AD-IK-KIR-DL-VLQSQNA-TTP-ADRK-
----------------LKLD----E---TVAYFEDWIT-GHKS-Y---------------------------
------------------------------------------------------------------------
------------------------------------------------------------------------
-----R-------FR---------------------------------------------------------
-----L-----------------IGKHT-----------------S-K-------VLTVLFCLG-K------
-KSGS-YLS-SL------YLCYKIMNIVNVFGN---IFLLTVFLDL--------------------------
-------N-----------YWK--------YGLVVLNS---V--------------------IN--W-Q---
------DP--F--NFPRVLLCDFV--VEG---S-S-PV---VF---QIQCSMTLNQLLVKVFVLE-W-FWLV
FLL-FITIVNLVLWSVRI-K-PPCS--T----I-FF-IKSYI------KTV---------------------
-----------D-SYPM--FAQ------KNLQ------RD--FIEKYLR-----SDGVFIL-R---------
-FL------E-LNSDR--A-----LVADIVKT-LWNRYH---------------------------------
----------------------------
>Mo_Bgl_02/12-381
-------------------------------------------RLKG---RYDDD-------WIDRLNH---
LYTTII--L--IIFTI-VVST-KQ--Y-V---GEP--IHCWCPAQ-F--E---------E-S-HVD------
-----YTNNVCWVANTHFV----------PF----DA-NPP-R-A---------------------------
----------------------------P-------------------------------------------
---------------E------KPV--TGEV------------------EYYQWVPMILLFQALLF-----K
VPCILWRI-L----------------------T-ASA---G-VN-LD-KIV-TL-AAETAY--VAP-DDRDR
-----------------TIK----H---IVRYMDRWIE-N-ARE---YRSG---------------------
------------------------------------------------------------------------
-----------------------------------------------------------------------C
F-----------------------------------------------------------------------
---IRL------------------------------------------RQQI---SKYCCIVWG-K------
-RYGN-YLV-TL------YMFIKLLYLANAIGQ---LFILNEFLG---------------------------
-------T--NF----------------NVYGFEVMDHLARG--------------------EN--W-S---
------ES--P--RFPRITHCFFK--IRQ-L-T-N-VH---DY---TVQCVLPINLFNEKIFIFI-W-FWLV
FVA-TLSTFNFLIWVYTMIF--RQH--R----L-RY-LKKFLRINDCYKSE---------------------
--------------------LD------KKMA------VK--FCEQYLR-----QDGIFVL-R---------
-LV------G-KNAND--V-----LVSELILQ-LWNHYR---------------------------------
----------------------------
>Mo_Bgl_03/10-360
--------------------------------------------GLT-R-RSDED-------LCSQFNY---
LWSAIV--L--AAMGG-FVTL-VQ--Y-A---GTP--IACWCPAE-M--P--------------CN------
-----YTRALCWVKQNYYV----------HE----DED-II-------------------------------
------------------------------------------------------------------------
---------------NQ----EGHY--SESI------------------AYYPWVPWILFFMACLV-----K
LPHYIWHS-F----------------------A-HSS---G-LN-LV-KLV-EL-ADSH--------EDIE-
-----------------NLA----R------ILRLWLV-RTGI-P---------------------------
------------------------------------------------------------------------
------------------------------------------------------------------------
-----R-------S------------------------------S---------------------KCS---
---V-------------------KYF-------------------------L---GSIGFFWLG-K------
-QHKT-YLA-GL------VLFIKFTYLLVALAM---HYSLNVFIDE--------------------------
-------D-----------FMW--------YGFEIFENYLRG-------------------VPQ--F-----
-------S--A--RFPAQTLCDME--IRQ-F-A-I-VH---RY---TIQCILPINRFSEKIFIFV-W-FWLL
LLI-ILNAWSLFKWSIRL-L-SPAE--R----L-RF-VQAYV------EIT---------------------
-----------L-HLIE--QKK------IIRI------TK--RIMKRFG-----HDGVVVF-R---------
-TL------E-DA---------------VGVQ-IFQELYEQLN-----------------------------
----------------------------
>Mo_Bgl_04/12-381
-------------------------------------------RLKG---RYDDD-------WIDRLNH---
LYTTII--L--IIFTI-VVST-KQ--Y-V---GEP--IHCWCPAQ-F--E---------E-S-HVD------
-----YTNNVCWVSNTFYV----------HF----ND-QPP-R-Y---------------------------
----------------------------T-------------------------------------------
---------------D------MIS--EMEI------------------QYYQWVPLILLFQALLF-----K
VPCILWRI-L----------------------T-ASA---G-VN-LD-KIV-TL-AAETAY--VAP-DDRDR
-----------------TIK----H---IVRYMDRWIE-N-ARE---YRSG---------------------
------------------------------------------------------------------------
-----------------------------------------------------------------------C
F-----------------------------------------------------------------------
---IRL------------------------------------------RQQI---SKYCCIVWG-K------
-RYGN-YLV-TL------YMFIKLLYLANAIGQ---LFILNEFLG---------------------------
-------T--NF----------------NVYGFEVMDHLARG--------------------EN--W-S---
------ES--P--RFPRITHCFFK--IRQ-L-T-N-VH---DY---TVQCVLPINLFNEKIFIFI-W-FWLV
FVA-TLSTFNFLIWVYTMIF--RQH--R----L-RY-LKKFLRINDCYKSE---------------------
--------------------LD------KKMA------VK--FCEQYLR-----QDGIFVL-R---------
-LV------G-KNAND--V-----LVSELILQ-LWNHYR---------------------------------
----------------------------
>Mo_Bgl_05/12-381
-------------------------------------------NVKV---RNDDD-------LNDRVNH---
LYTTGI--L--IIFTV-VVSA-RQ--Y-V---GDP--IRCWCPAQ-F--T---------G-A-HVD------
-----YTNNICWISNTYFV----------PM----DV-SVP-E-S---------------------------
----------------------------V-------------------------------------------
---------------P------KRR--ENEL------------------TYYQWVPVMLLIQALMF-----Y
IPCILWRL-F----------------------N-GQS---G-IN-VD-RIV-SL-ASDAQY--EAP-EVRIR
-----------------TIK----Y---VVRHIDRCLD-N-QRE---SRHR---------------------
------------------------------------------------------------------------
-----------------------------------------------------------------------C
C-----------------------------------------------------------------------
---VTL------------------------------------------RHVL---SVKMSLLCG-R------
-RYGN-YLI-TV------YLVMKMLYIANAIGQ---LFMLNAFLA---------------------------
-------S--EY----------------NMYGFQVLEDLIEG--------------------DE--W-T---
------AS--R--RFPRVTMCDFD--IRQ-M-T-N-NH---HY---SVQCVLPINLFNEKIYIFL-W-FWLV
FVS-ALTCYSFISWLWQMVF--PSS--R----I-HY-IRKFLKIMDRIGSG---------------------
--------------------PD------KKLA------TR--FTMEYLR-----HDGVFTL-R---------
-LV------G-KNSSD--I-----VVAEIISG-LWDLYR---------------------------------
----------------------------
>Mo_Bgl_06/12-381
-------------------------------------------NVKV---RNDDD-------LNDRVNH---
LYTTGI--L--IIFTV-VVSA-RQ--Y-V---GDP--IRCWCPAQ-F--T---------G-A-HVD------
-----YTNNICWISNTYFV----------PM----DV-SVP-E-S---------------------------
----------------------------V-------------------------------------------
---------------P------KRR--ENEL------------------TYYQWVPVMLLIQALMF-----Y
IPCILWRL-F----------------------N-GQS---G-IN-VD-RIV-SL-ASDAQY--EAP-EVRIR
-----------------TIK----Y---VVRHIDRCLD-N-QRE---SRHR---------------------
------------------------------------------------------------------------
-----------------------------------------------------------------------C
C-----------------------------------------------------------------------
---VTL------------------------------------------RHVL---SVKMSLLCG-R------
-RYGN-YLI-TV------YLVMKMLYIANAIGQ---LFMLNAFLA---------------------------
-------S--EY----------------NMYGFQVLEDLIEG--------------------DE--W-T---
------AS--R--RFPRVTMCDFD--IRQ-M-T-N-NH---HY---SVQCVLPINLFNEKIYIFL-W-FWLV
FVS-ALTCYSFISWLWQMVF--PSS--R----I-HY-IRKFLKIMDRIGSG---------------------
--------------------PD------KKLA------TR--FTMEYLR-----HDGVFTL-R---------
-LV------G-KNSSD--I-----VVAEIISG-LWDLYR---------------------------------
----------------------------
>Mo_Bgl_07/12-381
-------------------------------------------KLTS---NNDDD-------WVDRLNH---
LYTVIL--L--AIFTV-FIST-CQ--Y-A---GNP--IECWCPAY-F--T---------G-S-YVS------
-----YTKSYCWIKNTYYI----------PI----DEQ-IP-S-S---------------------------
----------------------------K-------------------------------------------
---------------H------DRT--SEEI------------------TYYQWVPIILLFMAFLF-----K
FPALLWRM-F----------------------N-GGS---G-IN-IN-KIV-DM-TSAVQI--GGQ-DKRDE
-----------------TVN----H---IAIYVDRWLD-A-HRQ---YRFN---------------------
------------------------------------------------------------------------
-----------------------------------------------------------------------I
V-----------------------------------------------------------------------
---VRM------------------------------------------RQKL---SKFFCFLCA-K------
-RDGT-YLT-GL------YIFIKLLYVVNVVTQ---FFLLNAFMG---------------------------
-------S--WY----------------NMYGFEVIGGLASD--------------------HT--W-P---
------DS--P--RFPKITMCDFE--IRQ-L-QN--VQ---PH---TVQCVLPINLFNEKIFIFI-W-FWFV
FVA-ICTAGNFLFWIWRALF--RSN--R----A-SY-IKKYLKLLDQIKGE---------------------
--------------------ED------KMLL------RK--FADQYLR-----DDGVFIL-R---------
-LI------A-RNTSD--I-----LLSDIVLK-LWSTFK---------------------------------
----------------------------
>Mo_Bgl_08/12-381
-------------------------------------------NVKV---RNDDD-------LNDRVNH---
LYTTGI--L--IIFTV-VVSA-RQ--Y-V---GDP--IRCWCPAQ-F--T---------G-A-HVD------
-----YTNNICWISNTYFV----------PM----DV-SVP-E-S---------------------------
----------------------------V-------------------------------------------
---------------P------KRR--ENEL------------------TYYQWVPVMLLIQALMF-----Y
IPCILWRL-F----------------------N-GQS---G-IN-VD-RIV-SL-ASDAQY--EAP-EVRIR
-----------------TIK----Y---VVRHIDRCLD-N-QRE---SRHR---------------------
------------------------------------------------------------------------
-----------------------------------------------------------------------C
C-----------------------------------------------------------------------
---VTL------------------------------------------RHVL---SVKMSLLCG-R------
-RYGN-YLI-TV------YLVMKMLYIANAIGQ---LFMLNAFLA---------------------------
-------S--EY----------------NMYGFQVLEDLIEG--------------------DE--W-T---
------AS--R--RFPRVTMCDFD--IRQ-M-T-N-NH---HY---SVQCVLPINLFNEKIYIFL-W-FWLV
FVS-ALTCYSFISWLWQMVF--PSS--R----I-HY-IRKFLKIMDRIGSG---------------------
--------------------PD------KKLA------TR--FTMEYLR-----HDGVFTL-R---------
-LV------G-KNSSD--I-----VVAEIISG-LWDLYR---------------------------------
----------------------------
>Mo_Bgl_09/12-381
-------------------------------------------RLKG---RYDDD-------WIDRLNH---
LYTTII--L--IIFTI-VVST-KQ--Y-V---GEP--IHCWCPAQ-F--E---------E-S-HVD------
-----YTNNVCWVSNTFYV----------HF----ND-QPP-R-Y---------------------------
----------------------------T-------------------------------------------
---------------D------MIS--EMEI------------------QYYQWVPLILLFQALLF-----K
VPCILWRI-L----------------------T-ASA---G-VN-LD-KIV-TL-AAETAY--VAP-DDRDR
-----------------TIK----H---IVRYMDRWIE-N-ARE---YRSG---------------------
------------------------------------------------------------------------
-----------------------------------------------------------------------C
F-----------------------------------------------------------------------
---IRL------------------------------------------RQQI---SKYCCIVWG-K------
-RYGN-YLV-TL------YMFIKLLYLANAIGQ---LFILNEFLG---------------------------
-------T--NF----------------NVYGFEVMDHLARG--------------------EN--W-S---
------ES--P--RFPRITHCFFK--IRQ-L-T-N-VH---DY---TVQCVLPINLFNEKIFIFI-W-FWLV
FVA-TLSTFNFLIWVYTMIF--RQH--R----L-RY-LKKFLRINDCYKSE---------------------
--------------------LD------KKMA------VK--FCEQYLR-----QDGIFVL-R---------
-LV------G-KNAND--V-----LVSELILQ-LWNHYR---------------------------------
----------------------------
>Mo_Bgl_10/12-381
-------------------------------------------RLKG---RYDDD-------WIDRLNH---
LYTTII--L--IIFTI-VVST-KQ--Y-V---GEP--IHCWCPAQ-F--E---------E-S-HVD------
-----YTNNVCWVSNTFYV----------HF----ND-QPP-R-Y---------------------------
----------------------------T-------------------------------------------
---------------D------MIS--EMEI------------------QYYQWVPLILLFQALLF-----K
VPCILWRI-L----------------------T-ASA---G-VN-LD-KIV-TL-AAETAY--VAP-DDRDR
-----------------TIK----H---IVRYMDRWIE-N-ARE---YRSG---------------------
------------------------------------------------------------------------
-----------------------------------------------------------------------C
F-----------------------------------------------------------------------
---IRL------------------------------------------RQQI---SKYCCIVWG-K------
-RYGN-YLV-TL------YMFIKLLYLANAIGQ---LFILNEFLG---------------------------
-------T--NF----------------NVYGFEVMDHLARG--------------------EN--W-S---
------ES--P--RFPRITHCFFK--IRQ-L-T-N-VH---DY---TVQCVLPINLFNEKIFIFI-W-FWLV
FVA-TLSTFNFLIWVYTMIF--RQH--R----L-RY-LKKFLRINDCYKSE---------------------
--------------------LD------KKMA------VK--FCEQYLR-----QDGIFVL-R---------
-LV------G-KNAND--V-----LVSELILQ-LWNHYR---------------------------------
----------------------------
>Mo_Bgl_11/12-381
-------------------------------------------RLKG---RYDDD-------WIDRLNH---
LYTTII--L--IIFTI-VVST-KQ--Y-V---GEP--IHCWCPAQ-F--E---------E-S-HVD------
-----YTNNVCWVSNTFYV----------HF----ND-QPP-R-Y---------------------------
----------------------------T-------------------------------------------
---------------D------MIS--EMEI------------------QYYQWVPLILLFQALLF-----K
VPCILWRI-L----------------------T-ASA---G-VN-LD-KIV-TL-AAETAY--VAP-DDRDR
-----------------TIK----H---IVRYMDRWIE-N-ARE---YRSG---------------------
------------------------------------------------------------------------
-----------------------------------------------------------------------C
F-----------------------------------------------------------------------
---IRL------------------------------------------RQQI---SKYCCIVWG-K------
-RYGN-YLV-TL------YMFIKLLYLANAIGQ---LFILNEFLG---------------------------
-------T--NF----------------NVYGFEVMDHLARG--------------------EN--W-S---
------ES--P--RFPRITHCFFK--IRQ-L-T-N-VH---DY---TVQCVLPINLFNEKIFIFI-W-FWLV
FVA-TLSTFNFLIWVYTMIF--RQH--R----L-RY-LKKFLRINDCYKSE---------------------
--------------------LD------KKMA------VK--FCEQYLR-----QDGIFVL-R---------
-LV------G-KNAND--V-----LVSELILQ-LWNHYR---------------------------------
----------------------------
>Mo_Bgl_12/12-372
--------------------------------------------LSR-G-ARDDD-------GIDQLHH---
FGTVAL--F--AAFAA-LIGM-NQ--Y-V---GDP--IHCWVPAE-F--P-----------G--TA------
-----YAENICWISQMYYI----------PM----TEE-VP-D-K---------------------------
----------------------------A-------------------------------------------
---------------E-------RM--KRDI------------------SFYRWVVAVFLIQCFLF-----K
FPNMLWKE-L----------------------R-SYS---G-IN-VQ-KIV-NM-ADEVVM--SPP-DNREK
-----------------KIS----D---ISFFMHKWLK-S-YRVYKY---N---------------------
------------------------------------------------------------------------
------------------------------------------------------------------------
------------------------------------------------------------------------
--VV-V-----------RV----------------KE--------K--M------SSVLCFAFG-K------
-RQGT-YLT-GL------FLFIKLLNVLNVISQ---FLLLSSFLKF--------------------------
----------NY----------------WTYGFDVMRHLGK-------------------------W-V---
------DI--D--HFPRVVMCDFE--IR-QL-Q-N-VQ---DF---SLQCVLSINLFIEKIFAVT-W-FWLF
FLG-IASLVNFWKWTYDT-L-FSKR--R----E-HF-IEKYLMILGEE------------------------
--------------------EE------KTLF------KR--FVHDYLR-----DDGVFLL-R---------
-SV------G-NNSSE--L-----VLMDLIKV-LWSNFR---------------------------------
----------------------------
>Mo_Bgl_13/12-381
-------------------------------------------KLQG---ASNDD-------WVDRLNH---
VWTVFL--L--ALFAI-VVST-GQ--F-V---GDP--IHCWCPAE-F--T---------G-A-YVD------
-----YTKSYCWIKNTYFI----------PM----DSA-IP-V-E---------------------------
----------------------------H-------------------------------------------
---------------V------NRE--SEEI------------------TYYQWVPLILLFMAFMF-----K
FPNILWRL-F----------------------N-GGS---G-IN-LD-KIV-DM-AEKTQL--GSP-DDRDK
-----------------TID----H---ISKYMDRWLE-T-HRE---YHWN---------------------
------------------------------------------------------------------------
-----------------------------------------------------------------------R
L-----------------------------------------------------------------------
---VRA------------------------------------------KQMM---AKICCFFCN-K------
-RAGT-YLT-AF------YLFVKVVYAANVISQ---FFILNAFLS---------------------------
-------Q--DY----------------NLYGFEVMEMLGNN--------------------GE--W-K---
------ES--K--RFPRITLCDFK--IRQ-M-QN--IQ---NW---TVQCVLPINLFNEKIFIVI-W-FWLV
FVA-TLSCINLVSWLYRVLF--KRN--R----A-GY-IKKYLKINNELQTG---------------------
--------------------FD------KKLC------QK--FADEYLR-----DDGVFVI-R---------
-VI------A-KNSTD--L-----VATDLVDK-LWKLYK---------------------------------
----------------------------
>Mo_Bgl_14/12-371
--------------------------------------------LRN-K-AHDDD-------VVDQLNH---
WATTGL--L--FALAL-GIGA-KQ--Y-V---GDP--IHCWVPAE-Y--S---------K-K--QQ------
-----YCDSYCWVHPMYNV----------PF----EET-IP-A-E---------------------------
----------------------------E-------------------------------------------
---------------D-------RW--YNDI------------------SYYRWVFILFLIQAFLF-----Y
FPHLVWQE-L----------------------K-KYS---G-LN-VS-KIV-AM-ALDTAM--LTQ-EKREE
-----------------KMR----H---ITHFIDRWLV-T-YSQYRY---N---------------------
------------------------------------------------------------------------
------------------------------------------------------------------------
------------------------------------------------------------------------
--AL-T-----------NF----------------RD--------K--C------SRV-MFCFG-K------
-RSGT-YLS-GL------YMLTKILYFVNVIGQ---FFLLSAFLDI--------------------------
----------NF----------------WTFGFRAIESLGN-------------------------W-Q---
------DH--H--TFPRVGWCDYK--VR-QL-Q-N-LQ---TY---TLQCVLSINLFLEKMYLIF-W-CWLI
MLL-VFNAVNLFQWIMRS-I-LPRT--G----E-DF-FSKYFLLLNIN------------------------
---------------------E------SKLF------KK--FVRNYLR-----TDGVFMM-R---------
-IV------A-SNIGD--M-----LALDLVNH-LWKKFK---------------------------------
----------------------------
>Mo_Bgl_15/12-381
-------------------------------------------RLKG---RYDDD-------WIDRLNH---
LYTTII--L--IIFTI-VVST-KQ--Y-V---GEP--IHCWCPAQ-F--E---------E-S-HVD------
-----YTNNVCWVSNTFYV----------HF----ND-QPP-R-Y---------------------------
----------------------------T-------------------------------------------
---------------D------MIS--EMEI------------------QYYQWVPLILLFQALLF-----K
VPCILWRI-L----------------------T-ASA---G-VN-LD-KIV-TL-AAETAY--VAP-DDRDR
-----------------TIK----H---IVRYMDRWIE-N-ARE---YRSG---------------------
------------------------------------------------------------------------
-----------------------------------------------------------------------C
F-----------------------------------------------------------------------
---IRL------------------------------------------RQQI---SKYCCIVWG-K------
-RYGN-YLV-TL------YMFIKLLYLANAIGQ---LFILNEFLG---------------------------
-------T--NF----------------NVYGFEVMDHLARG--------------------EN--W-S---
------ES--P--RFPRITHCFFK--IRQ-L-T-N-VH---DY---TVQCVLPINLFNEKIFIFI-W-FWLV
FVA-TLSTFNFLIWVYTMIF--RQH--R----L-RY-LKKFLRINDCYKSE---------------------
--------------------LD------KKMA------VK--FCEQYLR-----QDGIFVL-R---------
-LV------G-KNAND--V-----LVSELILQ-LWNHYR---------------------------------
----------------------------
>Mo_Bgl_16/12-381
-------------------------------------------KLQG---ASNDD-------WVDRLNH---
VWTVFL--L--ALFAI-VVST-GQ--F-V---GDP--IHCWCPAE-F--T---------G-A-YVD------
-----YTKSYCWIKNTYFI----------PM----DSA-IP-V-E---------------------------
----------------------------H-------------------------------------------
---------------V------NRE--SEEI------------------TYYQWVPLILLFMAFMF-----K
FPNILWRL-F----------------------N-GGS---G-IN-LD-KIV-DM-AEKTQL--GSP-DDRDK
-----------------TID----H---ISKYMDRWLE-T-HRE---YHWN---------------------
------------------------------------------------------------------------
-----------------------------------------------------------------------R
L-----------------------------------------------------------------------
---VRA------------------------------------------KQMM---AKICCFFCN-K------
-RAGT-YLT-AF------YLFVKVVYAANVISQ---FFILNAFLS---------------------------
-------Q--DY----------------NLYGFEVMEMLGNN--------------------GE--W-K---
------ES--K--RFPRITLCDFK--IRQ-M-QN--IQ---NW---TVQCVLPINLFNEKIFIVI-W-FWLV
FVA-TLSCINLVSWLYRVLF--KRN--R----A-GY-IKKYLKINNELQTG---------------------
--------------------FD------KKLC------QK--FADEYLR-----DDGVFVI-R---------
-VI------A-KNSTD--L-----VATDLVDK-LWKLYK---------------------------------
----------------------------
>Mo_Aca_01/12-381
-------------------------------------------NVKV---RNDDD-------LNDRVNH---
LYTTGI--L--IIFTV-VVSA-RQ--Y-V---GDP--IRCWCPAQ-F--T---------G-A-HVD------
-----YTNNICWISNTYYI----------PM----DF-IVP-E-S---------------------------
----------------------------I-------------------------------------------
---------------D------KRM--ETQL------------------TYYQWVPVMLLIQALLF-----Y
IPCIIWRL-L----------------------N-GQS---G-IN-VD-RIV-SL-ASDAQY--EAP-EVRIR
-----------------TIK----Y---VVRHIDRCLD-N-QRE---SRHR---------------------
------------------------------------------------------------------------
-----------------------------------------------------------------------C
C-----------------------------------------------------------------------
---VTL------------------------------------------RHIL---SAKLNLLCG-R------
-RYGN-YLV-ST------YLAMKVLYISNAIGQ---FFMMNAFLA---------------------------
-------T--DY----------------NLYGFQVLEDLIEG--------------------ES--W-T---
------AS--R--RFPRVTMCDFE--IRQ-M-T-N-KH---NY---SVQCVLPINLFNEKIYIFL-W-FWLV
LVC-TLTCYSFLSWLWHMVF--PSS--R----I-HY-VRKFLKIMDRIGSG---------------------
--------------------PD------KKLA------TR--FTMEYLR-----HDGVFTL-K---------
-LV------G-KNSSD--I-----VVAEIMSG-LWDLYR---------------------------------
----------------------------
>Mo_Aca_02/12-381
-------------------------------------------RLKG---RYDDD-------WIDRLSH---
LYTTII--L--IIFTI-VVST-KQ--Y-V---GEP--IHCWCPAQ-F--E---------E-S-HVE------
-----YTNNVCWVSNTFWV----------HF----KN-QPP-R-D---------------------------
----------------------------W-------------------------------------------
---------------N------LPY--DSEI------------------QYYQWVPMILLFQALLF-----K
VPCILWRI-L----------------------T-ASA---G-VN-LD-KIV-TL-AAETAY--VAP-DDRDR
-----------------TIK----H---IVRYMDRWIE-N-ARE---YRSG---------------------
------------------------------------------------------------------------
-----------------------------------------------------------------------C
F-----------------------------------------------------------------------
---IRL------------------------------------------RQQI---SKYCCIVWG-K------
-RYGN-YLV-TL------YMFIKLLYLTNAIGQ---LFILNEFLG---------------------------
-------T--NF----------------NVYGFEVMDHLARG--------------------ES--W-S---
------ES--P--RFPRITHCFFK--IRQ-M-S-N-VH---DY---TVQCVLPINLFNEKIFIFI-W-FWLV
FVA-TLSTFNFLIWVYTMIF--RQH--R----L-RY-LKKFLRINDCYKSE---------------------
--------------------LD------KKMA------VK--FCEQYLR-----QDGIFVL-R---------
-LV------G-KNAND--V-----LVSELILQ-LWNHYR---------------------------------
----------------------------
>Mo_Aca_03/12-381
-------------------------------------------KLQG---ASNDD-------WIDRLNH---
VWTVFL--M--ALFAI-VVST-GQ--F-V---GDP--IHCWCPAE-F--T---------G-A-YVD------
-----YAKSYCWIKNTYYI----------PM----DTP-IP-T-D---------------------------
----------------------------H-------------------------------------------
---------------D------NRE--SEEL------------------TYYQWVPLILLFQAFMF-----K
FPNILWRL-F----------------------N-GGS---G-IN-LD-KIV-DM-AEKTQL--GSP-EDRDK
-----------------TID----H---ISKYMDRWLE-T-HRE---YHWN---------------------
------------------------------------------------------------------------
-----------------------------------------------------------------------A
L-----------------------------------------------------------------------
---IKA------------------------------------------KQTL---SRVCCFFCN-K------
-RAGT-YLT-AF------YLFIKVVYAANVIAQ---FFILNAFLS---------------------------
-------Q--DY----------------NLYGFEVLNMLGSS--------------------EE--W-K---
------ES--T--RFPRVTLCDFK--IRQ-L-QN--IQ---TW---TVQCVLPINLFNEKIFIVI-W-FWLV
LVA-TLTCLNLVSWLYRVMV--KRN--R----A-TY-IKKYLKINNELHTG---------------------
--------------------FD------KKLC------QK--FADEYLR-----DDGVFVI-R---------
-VI------A-KNSTD--L-----VATDLVDK-MWKLYR---------------------------------
----------------------------
>Mo_Aca_04/12-381
-------------------------------------------KLTS---SNDDD-------WVDRLNH---
LYTVIL--L--AIFAV-FISG-GQ--Y-V---GNP--IECWCPAH-F--T---------G-S-FTA------
-----YTKSYCWVKNTYYI----------PM----DTP-IP-V-D---------------------------
----------------------------R-------------------------------------------
---------------D------NRN--SEEL------------------TYYQWVPIILLFMAFMF-----K
FPALLWRM-F----------------------N-GGS---G-IN-MD-KIV-TM-TAGTQI--GAS-EKREE
-----------------TVG----H---IAKYMDRWLE-A-HRQ---YRYN---------------------
------------------------------------------------------------------------
-----------------------------------------------------------------------A
L-----------------------------------------------------------------------
---VRM------------------------------------------RQKA---SRVMCFLCS-K------
-RDGT-YLT-GL------YIFVKVLYVVNVIIQ---FFLLNGFMG---------------------------
-------D--WY----------------NLYGFEVLDGLAND--------------------RY--W-R---
------DS--P--RFPKVTLCDFE--IRQ-L-QN--IQ---TH---TVQCVLPINLFNEKIFIFL-W-FWFV
FVA-VCTCGNFLFWIWRALF--LRN--R----V-AY-VKKYLKILDEIRSE---------------------
--------------------EE------KKLV------RK--FADQYLR-----DDGVFIL-R---------
-II------A-RNTSD--I-----LLSDIVRK-LWGIYK---------------------------------
----------------------------
>Mo_Aca_05/12-372
--------------------------------------------LSR-G-ARDDD-------AVDQFHH---
FASVAI--F--AASAA-LIGM-NQ--Y-V---GDP--IHCWVPAQ-F--P-----------D--QD------
-----YAENLCWISQMYYV----------PM----DEE-IP-Y-K---------------------------
----------------------------D-------------------------------------------
---------------D-------RM--KWDI------------------SFYRWVVAIFLIQCLLF-----K
FPNMLWRE-L----------------------R-GYS---G-IN-VQ-KIV-NM-AEEVST--SPP-SERED
-----------------KIT----D---ITLFVDRWLQ-S-YRVYKY---N---------------------
------------------------------------------------------------------------
------------------------------------------------------------------------
------------------------------------------------------------------------
--MM-I-----------RM----------------KE--------K--M------TSIFCFVLG-K------
-RQGT-YLT-GL------YLFTKLLYLVNVIGQ---FVMLTAFLKF--------------------------
----------NY----------------WWYGFEVLQHLGR-------------------------W-V---
------DI--E--HFPRVVMCDFE--IR-QL-Q-N-IQ---TY---SLQCVLSINLFIEKIFAVI-W-FWLF
ILM-IATIINFGMWCYDI-F-MSKR--R----E-HF-IQKYLIILGDN------------------------
--------------------DE------RSLF------KK--FVQNYLR-----DDGVFLL-R---------
-SV------G-NNSSE--I-----ILMDLIKE-LWKNFR---------------------------------
----------------------------
>Mo_Aca_06/12-371
--------------------------------------------LRS-R-IRDDD-------AIDQLNH---
WASSGL--L--LALAI-GTGA-KQ--Y-V---GDP--IHCWVPAL-Y--K---------K-K--QK------
-----YSDSYCWIHPMYNV----------PM----EDS-IP-D-E---------------------------
----------------------------E-------------------------------------------
---------------E-------RW--FNDV------------------GFYRWVFLMFILQAALF-----K
FPNILWQE-L----------------------K-IYS---G-LN-VS-KVV-GM-AWETSM--MKQ-EERDE
-----------------KMG----H---IAHFIDRWLR-T-YSQYKY---N---------------------
------------------------------------------------------------------------
------------------------------------------------------------------------
------------------------------------------------------------------------
--AL-T-----------RF----------------RD--------R--F------SSV-IWCFG-E------
-RTGT-YIS-GL------YMFTKLLYFVNVIGQ---FFLLSAFLDL--------------------------
----------NF----------------WRFGIDAFTIWGR-------------------------W-Q---
------DL--Y--NFPRIGLCDYK--VR-QL-E-N-IQ---TL---SVQCVLSINLFLEKMYLIL-W-FWLV
MLL-VFNTVNMIQWIIRG-I-SQTR--S----E-AF-LAKNLNLLGID------------------------
---------------------Q------RKLF------VR--FTRNYLR-----TDGVFML-R---------
-IV------A-DNTSE--I-----MTLDLLKQ-LWKKFK---------------------------------
----------------------------
>Mo_Pca_01/12-381
-------------------------------------------KLQG---ASNDD-------WTDRLNH---
VWTVFL--F--AMFAV-IVST-GQ--F-V---GDP--IHCWCPAE-F--T---------G-A-YVD------
-----YTKSYCWIKNTYYI----------AM----DEA-IP-L-D---------------------------
----------------------------V-------------------------------------------
---------------I------KRE--NEEL------------------TYYQWVPLILLLQAFMF-----K
FPNIIWRL-F----------------------N-GGS---G-IN-LD-KVV-EM-AEKTQL--GSP-EDRDK
-----------------TID----H---IAKYLDRWLE-T-HRQ---YHWN---------------------
------------------------------------------------------------------------
-----------------------------------------------------------------------V
L-----------------------------------------------------------------------
---VRA------------------------------------------KQKM---ARFCCFFCN-K------
-RAGT-YLT-AF------YLFVKVLYAANVISQ---FFILNAFLA---------------------------
-------T--DY----------------NLYGFEVLAKLGSD--------------------ET--W-K---
------ES--P--RFPRVTLCDFR--IRQ-L-AN--IQ---TW---TVQCVLPINLFNEKIFIFL-W-FWLV
LVA-TLTCINLLAWLYRVVV--KRN--R----A-AY-IKKYLKINNQLQTG---------------------
--------------------FD------KKLC------HK--FADSYLR-----DDGVFVM-R---------
-VI------A-KNSTD--L-----VVTRATKM-MWCLLR---------------------------------
----------------------------
>Mo_Pca_02/12-359
-------------------------------------------NVKV---RNDDD-------LNDRLNH---
LYTTGI--L--IIFTV-VVSA-RQ--Y-V---GDP--IRCWCPAQ-F--T---------G-A-HVD------
-----YTNNICWISNTYYI----------PM----DF-IVP-E-D---------------------------
----------------------------I-------------------------------------------
---------------S------RRN--EREL------------------TYYQWVPVVLLLQALMF-----Y
IPCLLWRL-L----------------------N-GQS---G-IN-VD-RIV-SL-ASEAQY--ESP-EVRMR
-----------------TIK----Y---VVRHIDRCLD-N-QRE---SRHR---------------------
------------------------------------------------------------------------
-----------------------------------------------------------------------C
C-----------------------------------------------------------------------
---VKL------------------------------------------RHVL---SAKLSILCG-K------
-RYAV-HAE-R-------------------------------LPV---------------------------
-------H--GL----------------QHVRLQVLEDLVTG--------------------TE--W-T---
------AS--R--RFPRVTMCDFE--IRQ-M-T-N-NH---RY---TVQCVLPINLFNEKIYIFL-W-FWLV
FVS-MLTCYSFTSWLWHMVF--PTS--R----V-HY-VRKFLKIMDRLGTG---------------------
--------------------PD------KKLA------TR--FTMEYLR-----HDGVFTL-R---------
-LI------G-KNSSD--I-----VVAEIVSG-LWDMYR---------------------------------
----------------------------
>Mo_Pca_03/12-373
--------------------------------------------LRS-S-VRDDD-------GIDQLHH---
FVTVTM--L--AFFAA-IAGF-KE--Y-A---SEP--INCWNYGN-Y--L-----------L-QQQ------
-----HVNSFCWTHSLYQY----------PN----QSN-LN-------------------------------
------------------------------------------------------------------------
---------------SVV---REED--FDKI------------------TFYRWVTVVFLLQAFLF-----K
FPNLVWRE-F----------------------N-SYS---G-SN-IV-KMV-EM-LQGVLFA--KT-EEKA-
----------------EKLQ----Q---VALFLEQWLR-IHRK-P---------------------------
------------------------------------------------------------------------
------------------------------------------------------------------------
-----R-------WF---------------------------------------------------------
-----L-----------------KHGYM-----------------K-K---T---ISCCMMCIG-T------
-DTSN-YLS-TL------YLVVKALFLFNNLMQ---FFILSGFLHI--------------------------
-------N-----------FWN--------YGVQALGS---Y--------------------ST--V-F---
------SN--T--IFPIVALCHFQ--TYD-N-Y-Q-AK---GI---WVQCILTINMFLEKLFLIE-W-LWLL
IML-VVTIISFSAWCYKI-L-QTQA--A----L-KF-VESYL------RLM---------------------
-----------Q-V------PK------TCTV------EQ--FVTEYLR-----SDGIFVL-R---------
-IL------A-VNTDE--V-----VVSQLVEE-LWKRYI---------------------------------
----------------------------
>Mo_Pca_04/12-370
--------------------------------------------LHS-T-IRDDD-------GIDQLHH---
FVTVTL--Y--VLCAT-VAGF-KE--Y-A---SEP--ITCWNYGQ-Y--M-----------F-PGQ------
-----HVNSYCWTQYLYQY----------PN----ETN-LN-------------------------------
------------------------------------------------------------------------
---------------TK------TG--VGKI------------------TFYRWVTMLFLMQAFSF-----K
FPNMIWRE-L----------------------N-AYA---G-SN-IV-KIV-QM-LQDVIFA--KR-AEKT-
----------------ERLQ----Q---VALFLEQWLR-IHRK-P---------------------------
------------------------------------------------------------------------
------------------------------------------------------------------------
-----R-------WF---------------------------------------------------------
-----M-----------------RHQYI-----------------D-T---T---LSSCMMCIG-T------
-DTSN-YLS-TF------YLMTKALYLLNTVMQ---FFILSIFLHT--------------------------
-------N-----------FFI--------YGIRLLNS---Y--------------------SE--A-H---
------SK--S--MFPTVVMCHFR--TYQ-D-H-R-TT---GR---WVQCVLTINLFLEQLFLIE-W-LWLL
LLL-TVTTFSFIVWCFKI-L-QTQT--A----L-KF-VRRYM------RLM---------------------
-----------N-A------SK------SFSV------EE--FVTEYLR-----SDGVFVL-R---------
-IL------S-VNTNE--V-----VVSELVTE-LWNRYL---------------------------------
----------------------------
>Mo_Mye_01/12-375
----------------------------------------------T-G-RVDEN-------FIDRTNR---
YYTVIF--L--SFYNL-YLMT-DD--Y-I---GNP--IYCWCPDE-F--T---------E---QVK------
-----YVHSLCYVSNTYYI----------PF----NRQ-IP-F-E---------------------------
----------------------------I-------------------------------------------
---------------R------REE--STEL------------------VYYQWVPLILFLMAFLL-----F
LPRLIWKL-L----------------------M-LKA---G-ME-LK-KMC-IA-AKKTID----P-EQREK
-----------------GLT----I---IAGYIDLFCA-N-ISRFRGGP-----------------------
------------------------------------------------------------------------
------------------------------------------------------------------------
------------------------------------------------------------------------
-----C-----------AL----------------RE--------S--F------STNFVFGCG-R------
-HYGN-YFI-SC------KILLRFLYFCVSFGL---LFFLNEFLGN--------------------------
----------RF----------------YIYGYEVIRGFLR--------------G------DD--W-T---
------VT--E--RFPRQTLCDFD--LR-QL-N-N-VH---RW---TLQCVLPMNLFNEKFFIIL-W-FWYT
MLT-FLNILNVCVTLCIA-V-FPFQ--R----S-KF-IKKYLQMAGIYER----------------------
-------------------HLQ------KTRI------NL--FIHGHLK-----QDGVYIL-K---------
-QI------S-DNANT--V-----IVQDIIEK-MWKLFL---------------------------------
----------------------------
>Mo_Mye_02/1-345
------------------------------------------------------------------------
----MI--L--MMFTA-MVVT-KH--Y-V---GSP--IQCFCPAH-F--T---------S---TVK------
-----YTNRVCWVSNTYYI----------PF----SRE-IP-Y-E---------------------------
----------------------------T-------------------------------------------
---------------R------M----STEI------------------TYYQWVPVMLLLMAMFL-----K
LPRLVWRL-G----------------------V-QMS---G-IG-LK-NSL-KL-THLTQD----P-EDREK
-----------------RLR----S---LSKYIGRWAS-SSASPYRSGI-----------------------
------------------------------------------------------------------------
------------------------------------------------------------------------
------------------------------------------------------------------------
-----C-----------GL----------------WE--------R--F------GNYFFLGCG-R------
-HYGN-YLV-SL------AIIIRLLYFINNVGL---LFFLNEFLGN--------------------------
----------KF----------------YLFGYEVIASVFK--------------G------EE--W-V---
------MS--P--RFPLVTLCDLD--LR-QM-T-N-VQ---RW---TLQCVLPVNFYNERFFVFL-W-FWFT
MLA-VLSFINLISLLFAT-V-VPQN--R----E-SF-IKKYLLLNSLDLW----------------------
-------------------SAF------PKLI------TK--FVGGFLK-----PDGVYLL-K---------
-LI------S-SNSQS--T-----GVSDIIKY-LWEDFR---------------------------------
----------------------------
>Mo_Mye_03/12-381
-------------------------------------------RLKG---RYDDD-------WIDRLNH---
LYTTII--F--IIFTI-VVST-KQ--Y-V---GEP--IHCWCPAE-F--E---------D-S-MVD------
-----YTNNVCWISNTYYV----------HI----DD-DIP-K-E---------------------------
----------------------------R-------------------------------------------
---------------A------VRT--EREI------------------TYYQWVPMILLFQAFLF-----K
VPCILWRI-L----------------------T-ASA---G-VN-LD-KIV-TL-AAETQY--ISP-DDRER
-----------------TIK----H---IVRYMDRWLE-N-ARE---YRSG---------------------
------------------------------------------------------------------------
-----------------------------------------------------------------------C
F-----------------------------------------------------------------------
---IRL------------------------------------------RQTI---SKYCCIVCG-K------
-RYGN-YLV-TI------YMFIKLLYMSNAIGQ---LFILNEFLG---------------------------
-------T--NY----------------NAYGLEVLDHLANG--------------------ID--W-K---
------ES--P--RFPRVTLCDFR--IRK-L-A-T-VQ---DY---TVQCVLPINLFNEKIFIFI-W-FWLV
FVS-VLSSANFLVWCYTMIF--RQH--R----I-RY-LKKFLRINDCYKSE---------------------
--------------------LD------KKMA------VK--FAEQYLR-----QDGIFVL-R---------
-LV------G-KNAND--V-----LVSEIILQ-LWNHYR---------------------------------
----------------------------
>Mo_Mye_04/12-366
--------------------------------------------RLR-K-DSGDT-------FCQRLNL---
FVAAIL--F--ILSFL-SYGV-DV--I-L---AVS--VYCYCPAE-F--P---------T-S-RVH------
-----FTNSVCFTKGFYYL----------PF----DEP-LS-D-N---------------------------
------------------------------------------------------------------------
--------------------DKDNE--DELL------------------KYYPWVSHILLLQATLF-----C
IPRLLWSL-G----------------------A-IRE---G-FH-HV-SAI-DM-MDRHIF--DND-NELKS
----------------KGVN----N---IENYLTRLIQ-LRDS-----------------------------
------------------------------------------------------------------------
------------------------------------------------------------------------
------------------------------------------------------------------------
-----------------------------------------------A-------ICNSKLLPF-I------
-PTGY-CYT-VW------FMATEFLMIGNSVSQ---FYLLDF-LLG--------------------------
-------I----------NFTR--------FGIDYLSQVP-N--------------------LL--W-E---
------DH--S--RFPRTAFCDLK--IRQ-H--TN-IH---TY---TVQCALPSNMLNEKIFLLV-W-VMLL
SVS-AMNVLSFLHHLYTI-Q-QMHL--KTVE----K-INSYQ------LR----------------------
--------------------------------------TY--FDTNVLT-----------------------
--V------K-RFVYE--Y-----LKSDILVY-LWQLSKGHKPLTDD---------------VTHRLWNRYV
----------------------------
>Mo_Mye_05/12-377
--------------------------------------------GYR-K-AFDDN-------YIDRISR---
YYTIIF--L--LFFNT-YVVT-EE--Y-V---GEP--IYCWCPPE-F--T---------D---NVW------
-----YTENVCWVSNTYYI----------PF----SKT-IP-Y-Q---------------------------
----------------------------V-------------------------------------------
---------------R------KDE--SIDI------------------TYYQWVPLALFFMALLC-----Y
IPRFIWRY-A----------------------T-AMA---G-LD-LK-KFC-VI-AKHFRD----P-EEREM
-----------------RLR----N---MATYMDVWCT-G-INRYRAGF-----------------------
------------------------------------------------------------------------
------------------------------------------------------------------------
------------------------------------------------------------------------
-----Y-----------AV----------------RE--------K--L------STYCSLGCG-R------
-HFGT-FYI-SL------MLFIRFLYFANAFGQ---LFFLNEFLGN--------------------------
----------KF----------------YVYGYEVFQAFLE--------------G------KD--W-T---
------MS--P--RFPRVTLCDLE--FR-QL-S-N-VQ---RH---TLQCVLPINLFNEKIFLTL-W-FWFL
GLS-ILSLVNLCCTIAIF-L-IPSF--N----E-SF-IKKYLNMLGVYGT----------------------
-------------------ACS------KKLA------YK--FTHRYLR-----QDGVYVL-K---------
-EL------S-ANANT--A-----ILQELFGY-IWECFL---------------------------------
----------------------------
>Mo_Mye_06/12-382
-------------------------------------------KLKG---NDDDD-------WIDRMNH---
LYTVVL--L--CIFAV-FTGG-GQ--Y-V---GDP--IQCWCPAQ-F--T---------G-S-YVS------
-----YTKSYCWIKNTYYI----------PM----DDS-IP-E-A---------------------------
----------------------------Y-------------------------------------------
---------------E------ARD--KEEL------------------TYYQWVPIILVFMAFMF-----K
FPCLVWRM-L----------------------N-GYS---G-IN-VQ-RIV-NM-AADTQS--SEP-KKRDE
-----------------TVK----H---IAVYIDRWLD-T-HRQ---YQYN---------------------
------------------------------------------------------------------------
-----------------------------------------------------------------------F
V-----------------------------------------------------------------------
---VRM------------------------------------------RQKA---SKVCCLLCN-K------
-RDGT-FLI-GL------YMFVKILYCVNIICQ---FFILNGFMGH--------------------------
-------D--FY----------------SAYGLEVMGDLASG--------------------SS--I-R---
------ES--T--RFPRVTLCDFD--IRQ-L-QN--LQ---RW---TVQCVLPINLFNEKIFIFL-W-FWFV
FVA-VLTLGNFCFWVWRTVV--KQN--R----V-AY-VKKFLKVKDQLHGN---------------------
--------------------DD------KKIC------KS--FADDYLR-----DDGLFVL-R---------
-LV------A-RNSNA--I-----LLTDLVMN-LWGIYR---------------------------------
----------------------------
>Mo_Mye_07/10-349
--------------------------------------------LTQ-S-VRMSD-------QCGRLNS---
TWTVGI--L--VLFAA-LTFF-IQ--I-S---SDP--VNCWTPSQ-F--T---------H-P-MTV------
-----YTNKVCGESYYVGI----------DK----DIP-RE-D-----------------------------
------------------------------------------------------------------------
----------------------------EQT------------------FKWRWLPLILLVQALLF-----K
VPDLVLSV-G----------------------Q-GLV---G-LR-FT-KII-GL-TDGYES--LNM-VGRA-
----------------QMGR----Q---VGRYVKSWID-STVL-----------------------------
------------------------------------------------------------------------
------------------------------------------------------------------------
------------------------------------------------------------------------
-----------------------------------------------K-------GCP--------------
--WGW--LT-LL------FLFTKLLYFINIITQ---LSVMDGLLTY--------------------------
-------E----------NQSS--------FGRQMLDEIVST--------------------VE--W-R---
-----LLN--G--PFTRIVFCDFQ--IRL-L--ET-IQ---RW---TVQCTLNNITYYEMVLCFL-W-LWFV
VVS-VVTTMSGMLQLLTV-L-VPVF--R-KR----Y-IKSYL------YLS--KE--VS----DN-------
------------------------------DI------SR--FAGSEIT-----EEGVFI--L---------
KAI------G-EASSE--H-----LVRDAVIY-LWQSTH---------------------------------
----------------------------
>Mo_Mye_08/12-377
--------------------------------------------GSK-I-AFDDN-------YIDRISR---
YYTIMF--L--LFFNI-YVVT-EE--Y-V---GKP--IYCWCPPE-F--T---------E---NVK------
-----YTNDLCWVSNTYYL----------PF----EIQ-VP-F-Q---------------------------
----------------------------E-------------------------------------------
---------------R------KDE--SDEI------------------TYYQWVPLVLFLQALMF-----Y
LPRLVWKL-Y----------------------A-TRA---G-IE-VK-KMC-IL-AKLSID----A-EDREQ
-----------------RLR----H---IASYLDAYAV-N-TKHFRGGI-----------------------
------------------------------------------------------------------------
------------------------------------------------------------------------
------------------------------------------------------------------------
-----C-----------SV----------------RE--------K--F------AKQIGFGCG-R------
-HFGN-FFI-TL------SILVRLLYFANAFGQ---LFFLNEFLGN--------------------------
----------KF----------------YLFGIEVVQAFLA--------------G------LD--W-T---
------MS--P--RFPRMTLCDLD--RR-QL-S-N-VN---RY---TLQCVIPINLYNEKIFLFL-W-FWFL
IIS-VLSLVNLCVTIVIA-A-LPHY--K----E-TF-MMKYLKMAKIYDV----------------------
-------------------SSQ------RKVC------RR--FLKIYLT-----QDTVFVI-K---------
-RI------S-DNTNT--A-----VTTDVVMY-LFYRFL---------------------------------
----------------------------
>Mo_Mye_09/10-352
--------------------------------------------LTQ-S-VRLSD-------QCGRLNS---
TWTVGI--L--VLFAA-LTFY-IQ--T-S---NDT--VSCWTPAE-L--T---------P-P-MVT------
-----YVNKACGESYYLPM----------AE----KIP-QR-K-----------------------------
------------------------------------------------------------------------
---------------------R--D--FQVS------------------FKWRWLPLILLVQALLF-----K
LPDIVLSV-G----------------------Q-SLV---G-FR-FT-KII-GL-TDGYES--LNM-ADRA-
----------------QMGR----Q---VGRYMKSWID-STVM-----------------------------
------------------------------------------------------------------------
------------------------------------------------------------------------
------------------------------------------------------------------------
-----------------------------------------------K-------GCP--------------
--WGW--LT-LL------FLFTKLLYFINIITQ---LSVLDSFLTS--------------------------
-------E----------NQTS--------FGRQMYDDIVST--------------------ME--W-R---
-----SFD--R--SFTRIVLCDFK--IRQ-L--QR-ER---SF---TVQCTLNNITYYEMVLCFL-W-IWFV
SLS-VITTLSGKLQFLTV-L-IPVF--R-KR----F-VKRYL------YLS--NE--VS----DN-------
------------------------------DI------SR--FAGSEIT-----EEGVFI--L---------
KAI------G-EASSE--H-----LVRDAVIY-LWQSTH---------------------------------
----------------------------
>Mo_Mye_10/12-381
-------------------------------------------NVKV---RNDDD-------IVDRVNH---
FYTTGI--F--IIFTV-VVSA-RQ--Y-V---GDP--IRCWCPAQ-F--P---------G-T-HVD------
-----YTNNICWISNTYYI----------PM----KD-IVP-E-Q---------------------------
----------------------------L-------------------------------------------
---------------H------MRK--EKEL------------------NYYQWVPVMLLVQALLF-----Y
CPCIIWRL-M----------------------N-GNS---G-IN-VD-RIV-SL-AGDAQY--ESP-DSRIR
-----------------TIK----Y---LVRHMDRCLD-N-QRD---TRGW---------------------
------------------------------------------------------------------------
-----------------------------------------------------------------------C
C-----------------------------------------------------------------------
---VTL------------------------------------------RHIL---SAKLSLICG-R------
-RYGN-YLV-AI------YLLIKALYIANCIGQ---LFMLNSFLG---------------------------
-------T--DY----------------HVYGFQVMEELIDG--------------------KE--W-S---
------AS--H--RFPRVTLCDFQ--IRQ-I-T-N-VQ---QY---TVQCVLPINLFNEKIYIFM-W-FWLV
FVA-IVTCYSFANWIWHMMF--PTT--R----I-QY-VRKFLKLMDRLGTG---------------------
--------------------PD------RKLA------GR--FVLEYLR-----HDGVFTL-R---------
-LI------G-KNSSD--I-----VVAEIVAG-LWDMYR---------------------------------
----------------------------
>Mo_Mye_11/12-380
-------------------------------------------GLKS---VYDDD-------FIDRLSH---
YYTVII--L--IIFTV-IVST-NQ--Y-V---GDP--IECWCPAD-F--T---------E-N-RVE------
-----YTNFVCWVSNTYYI----------PM----QH-QIP-V-E---------------------------
----------------------------L-------------------------------------------
---------------E------GRR--QKEL------------------TYYQWIPMILLTMALLF-----K
LPRMVFKV-F----------------------S-AAS---G-IS-LD-RLC-TL-AKETQY--ANP-EDREK
-----------------KLS----Y---IVKYLDQWME-G-VTQ---FRAG---------------------
------------------------------------------------------------------------
-----------------------------------------------------------------------M
C-----------------------------------------------------------------------
---VRF------------------------------------------RQRV---GQVCCFLCG-R------
-HYGN-YLV-TA------VMAVKLLYLGNAVGQ---LFLLNAFLG---------------------------
-------T--SY----------------NVYGFEVLTNLVSG--------------------DD--W-T---
------YS--P--RFPRVTLCDFE--IRQ-M-T-N-LQ---RW---TVQCVLPINLFNEKIFIFM-W-FWIV
LVA-ALSAFSFVINIYAVIF--PQH--R----R-SY-LRKYLRLNDMYKKE---------------------
--------------------LD------KKVV------RK--FVESYLQ-----QDGVFVL-R---------
-AV------S-NNAND--V-----IASELIKL-LYINF----------------------------------
----------------------------
>Mo_Mye_12/12-381
-------------------------------------------KLRG---STSDD-------WIDRISH---
MYTVLM--L--VVFAI-VVSS-GQ--F-F---GDP--IHCWCPAE-F--T---------D-A-FEE------
-----YTKYVCWISNTYYI----------PM----TDS-IP-D-E---------------------------
----------------------------D-------------------------------------------
---------------E------IRQ--EKEL------------------TYYQWIPLILLLQAFLF-----K
IPNIAWRM-L----------------------N-TQA---G-IN-ID-KVV-RL-AEETQD--GSP-EDRLE
-----------------TIE----N---LAMYMDKWLG-T-YQE---YKRN---------------------
------------------------------------------------------------------------
-----------------------------------------------------------------------I
I-----------------------------------------------------------------------
---VRV------------------------------------------HAQM---TKVMCCLMN-R------
-RAGT-FLT-GL------YMIIKIIYVVNAISQ---FFILNAFMA---------------------------
-------T--DY----------------NMYGIQYIESLIKN--------------------EP--V-R---
------EN--P--RFPRVTLCDFR--IRQ-L-QN--VQ---PW---TVQCVLPINLFNEKIFIFL-W-FWFV
LVA-TLACFSLLKTAIYHIF--KQN--K----I-RY-VKKYLKISNEIHSN---------------------
--------------------YD------KKLC------AQ--FAEGYLR-----NDGIFVL-Y---------
-MI------A-KNSTD--L-----VVVDLMRE-LWKIFK---------------------------------
----------------------------
>Mo_Mye_13/11-380
-------------------------------------------RLTG---SSDDD-------WIDRLNH---
IWTVVM--L--SLFAV-IVSS-GQ--Y-V---GDP--IQCWCPAE-F--T---------G-A-RVS------
-----YTKSVCWISNTYYI----------PN----ENE-IP-R-D---------------------------
----------------------------D-------------------------------------------
---------------T------VRE--EAEL------------------SYYQWVPLIFLIQALMF-----K
LPNVAWHM-L----------------------N-GYS---G-IS-LD-KIT-TM-AEDTLL--ASP-EKRYE
-----------------KIM----Y---IAKYMNRWIE-T-HRD---WHYN---------------------
------------------------------------------------------------------------
-----------------------------------------------------------------------F
F-----------------------------------------------------------------------
---VRM------------------------------------------RQKL---SNILCFCVG-K------
-RDGT-YLT-GF------YLFVKALYCVNIVGQ---FFLLNEFLS---------------------------
-------M--DY----------------NLFGVEVLSFLMAN--------------------GE--W-K---
------AS--P--RFPRVTLCDLQ--IRQ-L-NN--LQ---RF---TVQCVLPINLFNEKLFIFL-W-FWLL
FVA-VLTFINFSSWVYDIIF--KEN--K----V-RF-VRKYLTILGQLETG---------------------
--------------------FD------KKVS------RK--FAEEYLR-----GDGVFVL-R---------
-VV------G-KNSSD--M-----VLTDLVQH-LWKVFK---------------------------------
----------------------------
>Mo_Mye_14/12-364
---------------------------------------------AN-N-NVCEF-------FVQHFNS---
SYCSLL--F--VLATM-VVVA-KE--V-F---GEQ--IKCWCPAT-F--T--------------VK------
-----YTNNYCYVRNTYYV----------PF----GHT-IS-------------------------------
------------------------------------------------------------------------
---------------HYP---EDRQ--EREI------------------TYYPWVPIILLSQSVLF-----V
VPKWAWME-F----------------------Q-SSS---S-CS-FV-SK---L-TKDQ-SS-FNT-EDQS-
-----------------KVA----H------IMNRWLR-NRL------------------------------
------------------------------------------------------------------------
------------------------------------------------------------------------
-----L-------KT--NR------------------------G----------------------M-----
-------------------------L-------------------------L---R-RNMFSFE-F------
-SRES-CLA-RA------NVFCCLLYALNSIGQ---IFVLDNILGN--------------------------
-------E-----------FLT--------IGIDILFENNYE-------------------QH---G-L---
------GM--L--RFPTVTLCDAD--IRR-M-T-N-VK---TY---TVQCSLPNNLFNEKIFLAS-W-FLLV
ILS-IVNLISLFSNL-TI-F-IRRR--R----S-VL-IKRLL------ICS---------------------
-----------E-NPVN--GND------RELF------DE--FSDTYLG-----VDGVFVI-S---------
-MV------G-HQLGA--V-----YTSVLVEN-LWNIFY---------------------------------
----------------------------
>Mo_Mye_15/12-368
--------------------------------------------------VSDDT-------FVQQTNR---
KLCLAF--L--ITLSV-LVCG-RQ--Y-V---GEP--ITCFCPAQ-F--E--------------VA------
-----YTNSFCWINNNYAV----------PF----NEI-LP-V-S---------------------------
----------------------------D-------------------------------------------
---------------E------SRE--DHEI------------------SYYQWVPLILVFLAAMF-----Y
MPRLFWKG-M----------------------C-GHT---G-IN-IK-KIL-LM-SNDA-A--YTP-KRRDE
-----------------HIE----V---VTLYIDKWID-I-RDGKPSAN-R---------------------
------------------------------------------------------------------------
------------------------------------------------------------------------
------------------------------------------------------------------------
--RF-K-----------RI----------------KE--------T--L-----------HVRG-I------
-NSGN-YLS-FI------YIITCLFYFLNTVLQ---IFLINAFLGN--------------------------
----------DF----------------MSLGPDFVRGITA--------------N------RK--W-E---
------DL--R--RFPRVAFCDMN--IR-QL-Q-N-VQ---RW---TIQCSLPVNLFNEKVFILL-W-FLLI
TMS-VVNGVYFVYNIIMT-F-LPKR--K----N-MY-IRKFLDYTRFPAK----------------------
-------------------L--------LDVE------KS--FVESYLK-----HDGVFIL-W---------
-LV------S-HNTSQ--V-----IGSQLVER-LWINYC---------------------------------
----------------------------
>Mo_Mye_16/12-368
--------------------------------------------------LSDDT-------SIHVLNR---
KFCVVS--L--IILAL-LVCA-KQ--Y-V---GEP--IQCWCPAE-F--A--------------VS------
-----YANSYCWIKNTYSV----------PF----DEI-LP-V-E---------------------------
----------------------------D-------------------------------------------
---------------V------ERE--DTEI------------------EYYQWVPLIFVFMAFLF-----Y
LPKIFWKG-F----------------------Y-PKS---G-IN-IK-KTL-NL-ASDA-T--YGP-VKRAE
-----------------RMV----D---IASYIDKWIE-I-RDGRTSAY-Q---------------------
------------------------------------------------------------------------
------------------------------------------------------------------------
------------------------------------------------------------------------
--RM-Q-----------AF----------------KE--------T--L-----------GHRG-C------
-HYGN-YLT-MI------YMVTCALYTVNTIGQ---LFLVDSLLGN--------------------------
----------DF----------------LSLGPDFVKGVST--------------N------QK--W-E---
------DL--K--RFPRVTFCDFN--IR-QL-Q-N-IQ---RW---TVQCSLPINLFNEKMFIIL-W-FLLV
IMS-FVNAVNFIYNFAML-F-FPRR--K----N-EY-IKRFIDEDVLSPR----------------------
-------------------L--------SDVQ------VK--FVDKYLR-----QDGVFLI-W---------
-LI------N-HNTSP--V-----VASEIVAK-LWKDYC---------------------------------
----------------------------
>Mo_Mye_17/12-375
--------------------------------------------EPR-T-VHDNN-------YIDRLSH---
HYTIML--L--FFFST-YLTT-EE--Y-V---GDP--IQCWCPAH-F--T---------E---VVD------
-----YTNAVCWVSNTYYI----------PF----TRV-IP-Y-E---------------------------
----------------------------L-------------------------------------------
---------------R------A----TYEI------------------TYYQWTPIILLLMALTM-----Y
LPRMFWKY-H----------------------I-NRC---G-IT-IK-TVL-EI-CYNAQN----P-NDREK
-----------------ALY----N---LATYIGKYCY-S-VHLYRAGL-----------------------
------------------------------------------------------------------------
------------------------------------------------------------------------
------------------------------------------------------------------------
-----F-----------PL----------------RE--------I--F------GKKSCIKIG-R------
-HYGN-NIV-TL------AIFVKFLYAINVLLH---LFFLNEFLSH--------------------------
----------RF----------------YVFGYEAVLNFLE--------------G------GQ--R-E---
------LS--P--RFPRVTLCDFD--MR-QI-S-N-VN---RY---TLQCVIPVNYYNEMFFVLL-W-FWLS
ILS-ILAFCNFCYSLLST-F-VPLN--Q----R-SF-AKKYLLMKNEDEH----------------------
-------------------RAF------PKLL------NR--FLKRYLR-----RDGLFIL-K---------
-LI------S-KHSNT--F-----LLIDLVHH-LWKDFL---------------------------------
----------------------------
>Mo_Mye_18/12-381
-------------------------------------------KLRG---KPNDD-------WIDRMSH---
VYTVVV--L--VIFTV-LVSS-GQ--F-F---KDP--IQCWHPAE-F--K---------D-S-MES------
-----YTKWNCWVKNTYYV----------PM----SDI-IP-E-D---------------------------
----------------------------I-------------------------------------------
---------------S------DRQ--EAEI------------------TYYQWVPLILLFQAFLF-----K
FPNMIWRI-F----------------------N-GGS---G-LN-LD-KVV-RF-AEKTQL--VSP-ADRDD
-----------------TIN----S---LARFMDKWLD-S-NKE---HRWN---------------------
------------------------------------------------------------------------
-----------------------------------------------------------------------V
V-----------------------------------------------------------------------
---VRT------------------------------------------KHQI---SRFMCFFCN-K------
-RAGK-YLT-AM------YLFVKVLYVANAIGQ---LFLLNAFMS---------------------------
-------T--SF----------------NFYGFEFLDNLNSD--------------------RP--W-R---
------ES--P--RFPRVTLCDFQ--IRQ-L-QN--IQ---RF---TVQCVLPINLFNEKVFIFI-W-FWLI
FIA-VLACINLFRWLYLIVF--AKN--K----I-DY-IKKYLKINNELHTN---------------------
--------------------FD------KKMC------TR--FAENYLR-----DDGVFVL-R---------
-LV------A-KNSTD--I-----VVTDLVRD-LWKIFK---------------------------------
----------------------------
>Mo_Mye_19/12-356
--------------------------------------------LTQ-S-LRLND-------QCGRLNS---
TWTVGI--L--VLCSL-LTLY-IH--M-A---YDP--VTCWTPAH-F--T---------S-Q-TVK------
-----YTNKICWESYYLRN----------DD----VNN-PL-D-S---------------------------
------------------------------------------------------------------------
--------------------NP--S--PMTK------------------PPYRWIPLILLVQALLF-----K
LPDIVLSV-G----------------------Q-GLV---G-FR-FT-KIL-GL-TDGYET--LNM-ADRA-
----------------QMGR----Q---VGRYVKSWID-STVL-----------------------------
------------------------------------------------------------------------
------------------------------------------------------------------------
------------------------------------------------------------------------
-----------------------------------------------K-------GCP--------------
--WGW--LT-LL------FLFTKLLYFINVITQ---LSIMNVVLKA--------------------------
-------E----------NQTS--------FVQQLAEDISST--------------------LT--W-R---
-----TID--P--KFLKVFLCDYS--IRQ-I--TN-TI---RF---SVQCTFNNITYYEMMFGFL-W-VWLM
IVC-VITGLSGLFHLILA-L-VPVF--R-RR----F-VKSYL------YLS--EE--VS----DN-------
------------------------------DI------AW--FAGSEIT-----EDGVCI--L---------
KEI------G-EASSE--H-----LVRDVVLY-MWSTTH---------------------------------
----------------------------
>Mo_Mco_01/12-381
-------------------------------------------SVSG---SADDD-------WIDRVNH---
IWTVLL--L--ALFAI-VVTS-GQ--Y-I---LDA--IQCWTPAE-F--T---------G-Q-FNS------
-----YAKSICWISNTYYI----------PQ----GDV-IP-E-N---------------------------
----------------------------I-------------------------------------------
---------------A------TRQ--DAEI------------------TYYQWVPIILLFQALMF-----K
VPNIAWRL-L----------------------N-GYS---G-IN-MD-KIC-TL-SESTLM--SSP-DDRQK
-----------------NIS----H---IAKYMHRWIE-S-QRD---FHDN---------------------
------------------------------------------------------------------------
-----------------------------------------------------------------------A
L-----------------------------------------------------------------------
---VRM------------------------------------------RRRV---SSVIIFCLG-K------
-RDGT-FLT-GY------YIFIKFLYAANVVGQ---FFLLNAFMA---------------------------
-------T--DY----------------NVFGFEVLSYLFTN--------------------GE--W-T---
------PS--P--RFPRVTLCDFV--IRQ-L-SN--HH---RY---TVQCVLPLNLFNEKIFIFL-W-FWLF
LMA-FLTFFNFASWLYYTLF--KEN--R----T-RY-VKKYLNLCNEISTG---------------------
--------------------FD------KKLA------RK--FADDYLR-----NDGIFVL-R---------
-VI------E-KNSSG--M-----VLADLVIS-LWKLFK---------------------------------
----------------------------
>Mo_Mco_02/12-381
-------------------------------------------KLRG---KPNDD-------WIDRMSH---
VYTTVV--L--IIFTV-AVSS-GQ--F-F---KDP--IQCWHPAE-F--K---------D-S-MES------
-----YTKYHCWVKNTYYV----------PM----YDE-IP-E-N---------------------------
----------------------------I-------------------------------------------
---------------S------ERQ--DAEI------------------TYYQWVPLILLFMAFLF-----K
LPNVVWRI-F----------------------N-GGS---G-LN-LD-KIV-HF-AEQSQL--GSP-DDRDK
-----------------SVK----S---LANFMDKWLD-S-NVE---RNWN---------------------
------------------------------------------------------------------------
-----------------------------------------------------------------------V
I-----------------------------------------------------------------------
---NRT------------------------------------------KQQI---SRYFCFFCN-K------
-KAGK-YLV-AL------YLFVKVLYVLNAIGQ---IFILNAFLS---------------------------
-------T--KF----------------SFYGFEFLENLNSD--------------------RP--W-R---
------ES--P--RFPRVTLCDFQ--IRQ-L-QN--VQ---RF---TVQCVLPINLFNEKIFIFI-W-FWLI
FIA-ILAVYNLFMWIYLVML--NVN--K----T-QY-CKKYLKINNALHTS---------------------
--------------------FD------KKLC------AK--FAENYMR-----DDGVFVL-R---------
-VI------A-KNSTD--L-----VVTDLVKE-LWELYK---------------------------------
----------------------------
>Mo_Mco_03/12-369
--------------------------------------------------ITDDS-------SIHLLNR---
LYCVVF--L--IILAM-LVSS-KQ--Y-V---GNP--IQCWCPAM-F--T--------------VK------
-----YTNNYCWVSNTYYV----------DF----ESS-LP-L-E---------------------------
----------------------------K-------------------------------------------
---------------E------IRV--NKEI------------------EYYQWVPLILVFQALLF-----Y
LPRMFWKR-F----------------------G-GYT---L-LN-IK-KML-NM-AANA-G--YTG-EERDK
-----------------SLD----D---IVAYLHKYIK-I-RNTISSPH-H---------------------
------------------------------------------------------------------------
------------------------------------------------------------------------
------------------------------------------------------------------------
--KM-E-----------IA----------------KE--------K--M-----------SRIG-L------
-HYGN-YLV-FL------FMVTSFLYIMTAAVQ---IIIVDIFLGN--------------------------
----------DF----------------KNLGFEFLAMIFK--------------G------KK--F-E---
------DL--E--RFPRVTFCDLD--VR-QM-T-N-VQ---TW---TVQCSLPINLFNEKLFFCN-W-LMLI
SMV-IINSTNFLYNLISI-F-LPYR--T----D-NY-VTKFMEMEGVRAG----------------------
-------------------RYG------EV-K------KE--FVREYLR-----HDGVFLI-W---------
-FL------S-NKTNQ--V-----IASEIVSK-LWQRYT---------------------------------
----------------------------
>Mo_Mco_04/6-304
--------------------------------------------YIK-P-ISHAS-------WSDRLNT---
SLTCGL--F--LLLSI-VTLL-RQ--Y-I---GPN--AVCVTPET-S--G---------E-Q-LNR------
-----YFDNTCWMSREFHN----------RD----VKT-LP-N-E---------------------------
------------------------------------------------------------------------
--------------------NRRFE--NMSR------------------SLYQWVPVILVIQALSF-----R
IPYILVKG-F----------------------D-DLF---G-IR-FS-RII-GS-ID---S--QMK-GDET-
----------------RLAQ----D---ISKFLDEFLR-SRAS-----------------------------
------------------------------------------------------------------------
------------------------------------------------------------------------
------------------------------------------------------------------------
-----------------------------------------------K-------YHR--------------
--FGV--LS-IL------LGVSKMLIFINAFVQ---LILLDLSLSS--------------------------
-------P----------DTRS--------YIQHIVENLLQN--------------------YS--K-T---
-----VSS--P--AFPRQIQCLIY--IRR-A--QH-LS---VY---SAQCSLPINEFYEQVCLLL-W-IWLS
MLC-LISFASAVTFLVKA-L-KRSF--R-ER----Q-VNSPH------NVL--HV--C--------------
------------------------------------------------------------------------
------------------------------------------------------------------------
----------------------------
>Mo_Mco_05/11-380
-------------------------------------------RLTG---SADDD-------WIDKINH---
IWSVVL--L--TAFTI-IVSS-AQ--F-V---GDP--IHCWMPGE-F--S---------F-A-RIA------
-----YAKSTCWISNTYYI----------PM----DDT-IP-E-H---------------------------
----------------------------V-------------------------------------------
---------------E------MRQ--NKEI------------------TYYQWIPIILLFMAFLF-----K
VPNIAWRL-L----------------------N-GYS---G-ID-MD-KIV-SL-SNASLL--SSP-DDRTK
-----------------NIS----H---IAKYLHRWTE-C-QQD---YHSN---------------------
------------------------------------------------------------------------
-----------------------------------------------------------------------I
L-----------------------------------------------------------------------
---VRM------------------------------------------RHRF---SNIFCFCYG-K------
-RDGT-FLT-GY------YLFIKLMYCANVVGQ---FFILNAFMS---------------------------
-------I--DY----------------NVFGFEILDYLLSK--------------------GE--W-K---
------ES--P--RFPRITLCDFQ--IRQ-L-NN--VQ---RW---TIQCVLPINLFNEKIFIFI-W-FWLF
LVS-ILTFINYFSWVFYCTF--KEK--K----L-HY-VKKYLKMEHEIRTG---------------------
--------------------MD------KKLA------RK--FVETYLR-----DDGVFIL-R---------
-VV------G-KNSSD--M-----VLTDLVVN-LWKIFK---------------------------------
----------------------------
>Mo_Mco_06/5-342
--------------------------------------------YFK-P-INHSS-------WADRFSS---
VWTFVA--F--IIIAL-VTAW-RH--H-V---GPN--VSCYLPPN-F--T---------S-E-MAK------
-----YIHDRCWSARQYEY----------A-------V-VS-D-E---------------------------
------------------------------------------------------------------------
--------------------YR--K--ESQR------------------TLYQWLPVIIACQALFF-----R
LPDVLLRV-C----------------------D-SLF---G-YG-SS-KIV-GL-VRGYKS--LSA-IDRT-
----------------ALAR----E---LANYFNVIFA-SRTL-----------------------------
------------------------------------------------------------------------
------------------------------------------------------------------------
------------------------------------------------------------------------
--------------------------------------------------------KK--------------
--IGI--LA-IV------IIFVKLSFFANALTQ---LILLDGYLSP--------------------------
-------T----------NNTS--------YGQHIVDGIISN--------------------YS--E-I---
-----DPS--P--AFPRQVYCYVN--LHR-F--IP-NL---NH---TLQCSVPVNEFNEQICFFL-W-VWLL
VVC-VAAALSLIVFIIKG-F-VPTF--R-ER----F-ILKYL------KMA--SL--AT-------------
------------------------------QT------AT--FTNSVIG-----QDGVLL--L---------
KLV------R-EVSSD--I-----LVRDIVIK-IWYLHY---------------------------------
----------------------------
>Mo_Mco_07/12-381
-------------------------------------------RLKG---RYDDD-------WIDRLNH---
LYTTII--F--IIFTI-VVST-KQ--Y-V---GEP--IHCWCPAE-F--K---------E-S-MVD------
-----YTNNVCWISNTYYV----------HI----DK-DIP-K-Y---------------------------
----------------------------N-------------------------------------------
---------------H------ARY--ESEI------------------TYYQWVPMILLFQALLF-----K
VPCIMWRI-L----------------------T-ASA---G-VN-LD-KIV-TL-AAETQY--ISP-DDRER
-----------------TIK----H---IVRYMDRWLE-N-ARE---YRSG---------------------
------------------------------------------------------------------------
-----------------------------------------------------------------------C
F-----------------------------------------------------------------------
---IRL------------------------------------------RQTI---SKYCCIVCG-K------
-RYGN-YLV-TI------YMFIKLLYMSNAIGQ---LFILNEFLG---------------------------
-------T--NY----------------NAYGLEVLSHLASG--------------------EE--W-D---
------ES--A--RFPRVTLCDFK--IRK-L-A-T-LQ---QY---TVQCVLPINLFNEKIFIFI-W-FWLV
FVS-VLSSANFLVWCYTMIF--RQH--R----I-RY-LKKFLRINECYKSE---------------------
--------------------LD------KKMA------VK--FAEQYLR-----QDGIFVL-R---------
-LV------G-KNAND--V-----LVSEIVLQ-LWNHYR---------------------------------
----------------------------
>Mo_Mco_08/12-338
--------------------------------------------QNR-V-VYDDN-------LIDRVNH---
YYTGMM--L--FMFVV-VIGT-PE--L-V---GTP--IECWCPTE-F--N---------K-DYEVK------
-----YVNYICWISNTYYI----------PM----SKP-IP-Y-E---------------------------
----------------------------I-------------------------------------------
---------------R------Q----ANKI------------------YYYQWTPLIFLVMAFLF-----K
VPRAIWKY-L----------------------S-QKC---G-IG-IK-KFM-TT-AKDTQTY-EME-VERQK
-----------------VLQ----S---LGKYISIWCS-D-AN--KGAQ-----------------------
------------------------------------------------------------------------
------------------------------------------------------------------------
------------------------------------------------------------------------
-----L-----------KT----------------RK--------R--I------NKLFDFGVG-R------
-HHGN-FLM-TL------LILVRFLYLVNVAGQ---LILLNEFLAD--------------------------
----------DF----------------YIYGYDVMEKFFA--------------G------KD--W-A---
------LN--HK-RFPRVTLCDFD--LR-QL-T-N-VQ---RY---TLQCVLPINLYNEKVFIAL-W-FWLT
FIL-VVTFLNFAFTLIMA-L-TSRS--R----E-NF-IIKYLLLNDIDVH----------------------
-------------------GNL------DKR-----------------------------------------
------------------------------------------------------------------------
----------------------------
>Mo_Mco_09/12-381
-------------------------------------------NVKV---RNDDD-------IVDRLNH---
FYTTGI--L--IIFTV-VVSA-RQ--Y-V---GDP--IRCWCPAE-F--P---------G-T-HVD------
-----YTNNLCWIKDTYYI----------PM----ES-QVP-E-H---------------------------
----------------------------I-------------------------------------------
---------------H------LRK--EKEI------------------NYYQWVPVMLLIQALLF-----Y
LPCIIWRI-L----------------------N-GHS---G-IN-VD-RIV-SL-ASDAMM--ESP-ENRAR
-----------------AIK----Y---LVRHLDRCLD-N-QRE---TRHA---------------------
------------------------------------------------------------------------
-----------------------------------------------------------------------C
C-----------------------------------------------------------------------
---VKL------------------------------------------RHIL---SANLNLLCG-R------
-KYGN-FLV-AV------YFLMKVLYIMNAVGQ---LFLLNEFLG---------------------------
-------S--NY----------------KVYGFEVLQELTEG--------------------KE--W-S---
------GS--H--RFPKVTMCDFR--IRQ-I-T-N-LQ---HY---SVQCVLPINIFNEKIYIFM-W-FWLV
FVS-ICTCVNFVMWFWYMLF--PST--R----I-HF-VKKFLKLMERITTG---------------------
--------------------PE------RKLV------GR--FVLDYLR-----HDGVFTL-R---------
-LI------G-KNSSE--I-----VVAEIVAG-LWDIYR---------------------------------
----------------------------
>Mo_Mco_10/12-379
-------------------------------------------GIRG---TYDDD-------FIDRLNH---
KYTVML--L--VIFTV-IVST-SQ--Y-V---GNP--IECWCPTD-F--T---------E-N-RVD------
-----YTNFVCWVSNTYYI----------PM----QS-QIP-A-Q---------------------------
----------------------------Y-------------------------------------------
---------------D------QRR--EQEL------------------TYYQWVPLILLVCSMFY-----K
VPRLIYKV-L----------------------G-SYS---G-IS-ID-KIN-GM-ARDTQY--LAP-EERKK
-----------------KLE----H---ISKYMGQWLK-S-ASP---HRAG---------------------
------------------------------------------------------------------------
-----------------------------------------------------------------------L
C-----------------------------------------------------------------------
---PHL------------------------------------------RERI---GDVCFFLCG-R------
-HYGN-YLT-TV------AMVYKLLFLVNSIAM---MYTMNAFMG---------------------------
-------S--KY----------------SVYGFEVLTSLYEG--------------------ED--W-T---
------YS--P--KFPRVTLCDFE--IRQ-M-T-N-LQ---RW---TVQCVLPVNLFNEKIFIFL-W-FWMV
FIA-IANGFGFLTNLYGYIL--PHH--R----R-SY-IRKYLKINDQHKKD---------------------
--------------------SD------RRIR------KD--FVKDFLK-----QDGIFVL-R---------
-QI------S-NNAND--V-----IASDVIRY-LYAG-----------------------------------
----------------------------
>Mo_Mco_11/12-367
-------------------------------------------KLRG---RPNDD-------WIDRMSH---
VYTTSI--L--IIFTV-AVSS-GQ--I-F---KHP--IQCWVPAE-F--E---------E-S-MEW------
-----YTEYHCWIKNTYYV----------PM----LEE-IP-D-N---------------------------
----------------------------I-------------------------------------------
---------------S------ERQ--DAEI------------------TYYQWVPLILLFMAVLF-----K
CPNVVWRI-F----------------------N-DGS---G-MN-LD-QMV-LF-AEQTQL--GSP-KDRDK
-----------------SIK----S---LANFMDKWLD-S-NVE---KNLT---------------------
------------------------------------------------------------------------
-----------------------------------------------------------------------F
I-----------------------------------------------------------------------
---N-----------------------------------------------------------R-K------
-KAGK-YLT-VL------FLFVKVLYVLNAFGQ---IFLLNAFLS---------------------------
-------T--KN----------------SFYGFDFFENWKSN--------------------RP--W-R---
------DS--P--RFPRVTLCDFQ--IRQ-L-QN--VQ---RF---TVQCVLPINLFNEKIFIFI-W-FWLI
FIT-FLAVCNLFMWIYLVIL--NTS--K----I-QY-CRKYLKMNHELHKK---------------------
--------------------FD------KKLC------RK--FAENYMR-----DDGILVL-R---------
-VI------A-NNLSD--M-----VVNDLVKE-LWKIYK---------------------------------
----------------------------
>Mo_Mco_12/5-347
--------------------------------------------FYK-P-VNYGS-------WADRFSS---
TWTFLL--L--LILAL-LTAW-RH--Y-R---GPN--FICKVPPE-F--S---------Q-H-TTA------
-----FTEESCWLSRQFSD----------SV----DNI-VT-D-S---------------------------
------------------------------------------------------------------------
--------------------LS--K--DSTR------------------TLYQWLPLILALQALLF-----L
LPDIILRI-C----------------------E-SSF---G-SG-CQ-KLS-KM-IQDYRQ--NSA-DDRK-
----------------SFAI----E---IGSYLYQEFS-DRFL-----------------------------
------------------------------------------------------------------------
------------------------------------------------------------------------
------------------------------------------------------------------------
-----------------------------------------------T-------VLP--------------
--FGI--LT-VL------LAFVKLLFFVNAVTQ---LIILEGYLSP--------------------------
-------Q----------NVTS--------YGQYVFESITNN--------------------YS--K-I---
-----AYS--P--VFPREVLCDLK--FVT-L--SN-VR---RY---AFQCLVPVNEFNEQIYFFV-W-IWLL
VVC-VAAGTSGILFLVKS-L-LPMV--R-QR----Y-IKKYL------CMS--NI--PS-------------
------------------------------EV------SS--FSGTTIG-----QDGVMV--L---------
KMI------G-DISSD--I-----LVKDIVIQ-IWNIHK---------------------------------
----------------------------
>Mo_Mco_13/12-382
-------------------------------------------KLRG---NDDDD-------WVDRLNH---
LYTVVL--L--CVFAV-FTGG-GQ--Y-V---GDP--IQCWCPAQ-F--T---------G-A-YVS------
-----YTKSYCWIKNTYYI----------PM----NNA-IP-T-D---------------------------
----------------------------H-------------------------------------------
---------------M------DRE--SEEL------------------AYYQWIPIILVFMAFMF-----K
FPCLVWRM-L----------------------N-GYS---G-LN-VE-KIV-NM-AVSTQT--SDP-KKRDE
-----------------SVK----H---ISIYVDRWLE-T-HRP---YSHN---------------------
------------------------------------------------------------------------
-----------------------------------------------------------------------F
M-----------------------------------------------------------------------
---VRM------------------------------------------QHKM---ARFCCVFCN-K------
-REGT-FLT-GL------YMFVKILYCVNIICQ---FFILNAFMGH--------------------------
-------D--FF----------------SAYGFEVLNGLARD--------------------WE--I-K---
------ES--Y--RFPRVTLCDFD--IRQ-L-AN--VQ---RW---TVQCVLPINLFNEKIFIFL-W-FWFV
CIA-IVTTGNFLFWIWRVVV--KQN--R----V-AY-VKKFLKVNDQLHGE---------------------
--------------------DE------KKLC------RK--FANDYLR-----DDGLFVL-R---------
-IV------A-RNTNS--I-----LLTDLVMC-LWGIYK---------------------------------
----------------------------
>Mo_Mco_14/12-358
--------------------------------------------------LTDDS-------RIHQLNR---
SGCLIF--F--IIVAI-AVST-KL--Y-T---GNP--IQCWCPAQ-F--T--------------IP------
-----YINNYCWVRNTYVV----------DF----DST-IP-------------------------------
------------------------------------------------------------------------
---------------NEK---YARY--ETEI------------------QYYQWTPIILLFQSVLF-----Y
APRLFWKA-F----------------------S-GYS---S-LN-IK-RFI-KI-ANEI-SY-YGD-ERKK-
-----------------TVK----S---TVEYFEKYLK-IRNC-V---------------------------
------------------------------------------------------------------------
------------------------------------------------------------------------
-----T-------TR--NR------------------------N----------------------M-----
-------------------------E-------------------------Q---SKETLVAMG-I------
-HKGN-YIV-LI------FLLTSFLYAATALSQ---IFIVDSLLGI--------------------------
-------R-----------FKT--------LGPDILKRAVMG-------------------DS---L-L---
------DH--N--RFPIVTFCDFE--LRQ-M-T-N-IQ---TW---TVQCSLPINLFSEKIFIAN-W-FLLV
IMT-IINAIYFLYNLVST-F-LPYR--A----E-VY-VQKFL------MID---------------------
-----------G-V-HT--GIP------EHLT------ES--QNTLF------------IA-I---------
-CI------G-MEFS---L-----YGCLVIRS-TKS------------------------------------
----------------------------
>Mo_Mco_15/12-378
--------------------------------------------GHR-T-VFDDN-------FIDRLCH---
YYTIIG--L--FFGTI-LVGT-AE--Y-V---GNP--IECWCPAE-L--S---------P---EVK------
-----YVNFVCWVQNTYYI----------PP----FKP-VP-Y-E---------------------------
----------------------------F-------------------------------------------
---------------R------Y----SNTI------------------FYYQWVPLILLIMAVIC-----K
FPRLVWKY-M----------------------S-NRC---G-VG-IK-KLV-EL-AKQTHLT-SK--EDREQ
-----------------KLK----F---VAQYIDKWCL-N-IRPHRSGI-----------------------
------------------------------------------------------------------------
------------------------------------------------------------------------
------------------------------------------------------------------------
-----F-----------AT----------------RE--------H--A------ASLCDIGCG-R------
-HHGN-YLI-SI------RIMVRIMYFAVSFGL---LFFLNEFLQN--------------------------
----------DI----------------YIYGYDVINKFLA--------------G------KD--W-S---
------LN--HM-RFPRVTLCDFD--LR-QL-S-N-IQ---RY---TMQCVLPVNLYNEKLFIIL-W-FWMT
LIS-VMSFLNVIYTLVVA-L-MKKS--R----K-NF-IKKYLRLNELYEK----------------------
-------------------ALT------KKLL------QK--FVDLHLR-----YDGIFLL-Q---------
-LM------S-NNVGS--A-----VMGDVIKH-LWDLYR---------------------------------
----------------------------
>Mo_Mco_16/12-370
--------------------------------------------------LTDDS-------RIHLLNR---
LYCVVV--L--IVFVV-IVSA-KQ--Y-V---GEP--IQCWCPAV-F--E--------------VA------
-----YTNNYCWVSNTYYV----------DF----ESS-LP-I-E---------------------------
----------------------------R-------------------------------------------
---------------E------IRV--DKEI------------------EYYQWVPLIFLLQALLF-----Y
MPRMVWKR-F----------------------G-GGS---Y-IN-VK-QIL-RR-ADEA-V--FTH-SERDE
-----------------ALN----D---IVMYLDKYIK-V-RNCISSPY-K---------------------
------------------------------------------------------------------------
------------------------------------------------------------------------
------------------------------------------------------------------------
--KM-E-----------KV----------------KT--------K--M-----------ANAG-V------
-HYGN-YLC-FL------FMVTSFLYLANAVAQ---IILVDAFLGN--------------------------
----------DF----------------KTLGFHFLKSLFS--------------G------KS--F-E---
------DH--L--RFPRVTFCDLD--VR-QM-T-N-VQ---TW---TVQCSLPINLFNEKIFCIN-W-MMLV
SMV-LINGTSFLYNLVAI-F-LPFR--N----R-NY-VRKFLDMEGIRDG----------------------
-------------------EYE------ETLQ------HN--FVFEYLR-----HDGVFLI-W---------
-FV------S-NKTNQ--V-----IASEIVIK-LWKNYV---------------------------------
----------------------------
>Mo_Cgi_01/12-381
-------------------------------------------GLRT---IYDDD-------FIDRLNH---
YYTVIL--L--IVFTV-IVST-NQ--Y-V---GDP--IECWCPAD-F--T---------E-N-RVD------
-----YTNFVCWVSNTYYI----------PM----QN-QIP-V-N---------------------------
----------------------------I-------------------------------------------
---------------D------NRR--QKEL------------------TYYQWVPIILLILALLF-----K
MPRMVWKV-L----------------------S-ASS---G-IS-MD-KLG-NL-AKETQY--ISP-EDREK
-----------------KLN----H---IVKYLDQWLS-G-VQH---YRAG---------------------
------------------------------------------------------------------------
-----------------------------------------------------------------------M
C-----------------------------------------------------------------------
---VKL------------------------------------------RESA---SKFACCFCG-R------
-HFGN-YLV-TC------VLFIKLLYLVNAISQ---LYILNAFLG---------------------------
-------T--DY----------------SVYGIEVLTSLYNG--------------------ED--W-T---
------YS--P--RFPRVTLCDFE--IRQ-M-T-N-LQ---RW---TVQCVLPINLFNEKIFIFL-W-FWHV
LLA-FLSAFSLVVSAYAFMF--PQH--R----K-SY-IRKYLLLNKLYKTE---------------------
--------------------RE------KKMV------RR--FVDNYLR-----HDGCYVL-R---------
-VF------S-NNAND--V-----ITSEIIKY-LYQDYV---------------------------------
----------------------------
>Mo_Cgi_02/12-369
--------------------------------------------------TTDDT-------GVHRLNR---
LYCMAF--F--IVLTL-FASA-KQ--F-V---GEP--ISCWCPAQ-F--K--------------VA------
-----YANAYCWIKNTYLV----------PF----EQV-LP-E-E---------------------------
----------------------------H-------------------------------------------
---------------K------ERE--EMEI------------------MYYQWVPVIFAFQAFLF-----F
LPRMFWKH-W----------------------N-GYS---G-FD-LK-KVL-KI-AEDA-T--YSP-DERKE
-----------------KVG----Y---LAIFVDRWID-V-RDSIVSKS-K---------------------
------------------------------------------------------------------------
------------------------------------------------------------------------
------------------------------------------------------------------------
--TK-T-----------KI----------------KA--------A--C-----------ANGG-F------
-HHGN-FMS-VF------YIFTDFLYFANSLGQ---IFLLEAILGN--------------------------
----------NF----------------LRVGPDFIKLVFE--------------S------KK--W-E---
------DM--S--RFPLVTYCDFD--IR-QL-S-N-LQ---RW---TVQCSLPVNLFNEKLFVVI-W-FLLF
GMT-LLNGLHFIWSAIIF-C-LPWR--Q----H-EY-VKKYLSLTGPMFY----------------------
-------------------R-Q------KDLV------DK--FVERYLK-----RDGVFVI-W---------
-MV------S-ANTSQ--V-----LASELVDA-LWLNYC---------------------------------
----------------------------
>Mo_Cgi_03/1-260
--------------------------------------------------SSAES-------WVDGLNG---
RWTPLL--F--LVLGV-FSLI-GQ--L-Y---VGP--IVCTFPSG-F--T---------E-S-DVK------
-----YGTYRCFTATNEP-----------------MFK-VP-S-K---------------------------
------------------------------------------------------------------------
--------------------IKEQD--YGGR------------------TLHQYVPLILIMQAIFL-----R
FPYILWKL-G----------------------E-KKL-----------------------------------
------------------------------------------------------------------------
------------------------------------------------------------------------
------------------------------------------------------------------------
------------------------------------------------------------------------
------------------------------------------------------------------------
-------------------------------------GLLDPFLKK--------------------------
-------E----------NQTS--------FGSQVLGNIRED--------------------AR--F-F---
-----KTS--P--AFPREIMCDYE--IRY-L--SN-VQ---RY---TVQCVLPFNPYLEQIMSVV-W-WWLI
FLV-AATVADGLIYSFGA-V-LPCF--R-VC--------------------------LT----EQ-------
------------------------------NI------SR--FSNNKLG-----EDVIVF--L---------
KHI------Q-DQENG--C-----VVMETVTE-LEMVSH---------------------------------
----------------------------
>Mo_Cgi_04/12-371
--------------------------------------------NLS-G-NKDDD-------LADRLSC---
VFTMVL--L--GAFAV-YTAF-LQ--F-I---ISP--IDCWCPAE-F--T---------D-S-HVE------
-----YVQNYCWISYTYYV----------PP----SEG-LS-Q-N---------------------------
----------------------------D-------------------------------------------
---------------E------VRR--RHLI------------------KYYPWIPVILLLMALMF-----K
LPNVLWRL-I----------------------S-NSS---G-IN-LG-HLA-RL-ASDTKE--MTW-DERQQ
-----------------SIE----H---TSVYIERWLQ-L-HRKKENAF-K---------------------
------------------------------------------------------------------------
------------------------------------------------------------------------
------------------------------------------------------------------------
------------------------------------------------N-----------TLCG-K------
-RSGN-YLP-AI------YIFIKCLYCLNVIGQ---FFLLDAVLGQ--------------------------
----------HF-Y--------------LNLGVDFFGRRRS--------------E------IN--Q-L---
------GL--V--EFPRVAMCDFK--IR-QL-S-N-VQ---SW---TVQCVLPFNMFFESFFFIL-W-FWYA
FVA-MVTCGSLVLWLWRV-F-FPIN--K----M-LF-IEKLLEINPDLRD----------------------
-------------------FHK------KKEF------RR--FVNEYLR-----QEGAFAL-R---------
-IV------Q-RNSSD--V-----YASDLTAK-LWLRFI---------------------------------
----------------------------
>Mo_Cgi_05/12-369
--------------------------------------------------TTDDT-------GVHRLNR---
LYCMAF--F--IVLTL-FASA-KQ--F-V---GEP--ISCWCPAQ-F--K--------------VA------
-----YANAYCWIKNTYLV----------PF----EQV-LP-E-E---------------------------
----------------------------H-------------------------------------------
---------------K------ERE--EMEI------------------MYYQWVPVIFAFQAFLF-----F
LPRMFWKH-W----------------------N-GYS---G-FD-LK-KVL-KI-AEDA-T--YSP-DERKE
-----------------KVG----Y---LAIFVDRWID-V-RDSIVSKS-K---------------------
------------------------------------------------------------------------
------------------------------------------------------------------------
------------------------------------------------------------------------
--TK-T-----------KI----------------KA--------A--C-----------ANGG-F------
-HHGN-FMS-VF------YIFTDFLYFANSLGQ---IFLLEAILGN--------------------------
----------NF----------------LRVGPDFIKLMFE--------------S------KK--W-E---
------DM--S--RFPLVTYCDFD--IR-QL-S-N-LQ---RW---TVQCSLPVNLFNEKLFVVI-W-FLLF
GMT-LLNGLHFIWSAIIF-C-LPWR--Q----H-EY-VKKYLSLTGPMFY----------------------
-------------------R-Q------KDLV------DK--FVERYLK-----RDGVFVI-W---------
-MV------S-ANTSQ--V-----LASELVDA-LWLNYC---------------------------------
----------------------------
>Mo_Cgi_06/12-381
-------------------------------------------KLRG---KPNDD-------GLDRMSH---
VVTVVL--L--IIFTV-AISS-GQ--F-F---KDP--IVCWNPAE-F--K---------D-H-MES------
-----YTKWNCWVKNTYYV----------PM----TEE-IP-L-N---------------------------
----------------------------I-------------------------------------------
---------------D------QRQ--SAEL------------------TYYQWVPIILLFMAFLF-----K
LPNMVWRI-F----------------------N-GGS---G-LN-MD-KCV-YF-AEKAQY--DSP-EERDK
-----------------SLY----A---VARFMDKWLD-T-NKE---YKWN---------------------
------------------------------------------------------------------------
-----------------------------------------------------------------------V
F-----------------------------------------------------------------------
---VRT------------------------------------------KHQA---SRFLCFFCN-K------
-RAGR-YLT-AM------YLFVKVLYVANAIGQ---LFLLNAFLS---------------------------
-------T--SY----------------NFYGFEFMENMAQN--------------------GP--W-R---
------ES--P--RFPRVTLCDIR--IRQ-L-QN--LQ---RF---TVQCVLPINLFNEKIFIFI-W-FWLV
FIA-CIASFNLVYWTYLIMF--TKN--K----V-DY-AKKYLKINDELHTN---------------------
--------------------FD------KKLA------AK--FAESYLR-----DDGIFLL-R---------
-II------A-RNSTD--M-----VVTDLVKH-LWAIFK---------------------------------
----------------------------
>Mo_Cgi_07/12-381
-------------------------------------------KLRG---TNNDD-------WIDRLNH---
RYTVLL--L--VIFAV-VVST-GQ--F-V---GEP--IQCWCPAE-F--T---------D-A-YEA------
-----YTTYICWISNTYYI----------PM----EET-IP-I-D---------------------------
----------------------------I-------------------------------------------
---------------R------QRQ--DAEI------------------TYYQWVPIILLFQALLF-----K
IPNLFWRF-T----------------------H-SAS---G-VN-LD-KIV-AM-SEETQL--GSP-EDRAE
-----------------AIK----N---LAMYLDKWLD-T-YQE---YKNN---------------------
------------------------------------------------------------------------
-----------------------------------------------------------------------I
F-----------------------------------------------------------------------
---VRA------------------------------------------KKKA---QTFCFFMCD-R------
-RGGT-YLV-GL------FITIKILYMANVIGQ---FFLLNAFMA---------------------------
-------T--KY----------------NLYGFEVIKSLIEN--------------------EP--M-M---
------ES--P--RFPRVTLCDFQ--IRQ-L-QN--LQ---RW---TVQCVLPVNLFNEKIFIFL-W-FWYC
LIA-FLTAVNLVKWVFYQLY--QNN--K----V-QY-VKKYLKTSNEINSG---------------------
--------------------FD------KKLC------AK--FSRDYLR-----NDGIFLM-Y---------
-VI------S-KNSTN--L-----VVADLIKE-LWKIFK---------------------------------
----------------------------
>Mo_Cgi_08/12-381
-------------------------------------------RLKG---RYDDD-------WIDRLNH---
LYTTII--F--IIFTI-VVST-KQ--Y-V---GEP--IHCWCPAE-F--M---------E-S-MVD------
-----YTNNVCWIQNTYYV----------HV----DD-DIP-K-T---------------------------
----------------------------Q-------------------------------------------
---------------L------ARE--DRQI------------------KYYQWVPMILLFQALLF-----K
VPCILWRI-L----------------------T-ASA---G-VN-LD-KIV-TL-AAETQY--ISP-EDREK
-----------------TIK----H---IVRYMDRWLE-N-ARE---YRSG---------------------
------------------------------------------------------------------------
-----------------------------------------------------------------------C
F-----------------------------------------------------------------------
---IRL------------------------------------------RQTI---SKYCCIVCG-K------
-RYGN-YLV-TI------YMIIKLLYMTNAIGQ---LFILNEFLG---------------------------
-------T--NY----------------NAYGLEVMQHLAEG--------------------IE--M-V---
------DS--I--RFPRVTLCDFK--IRK-L-A-T-VQ---QY---TVQCVLPINLFNEKIFIFI-W-FWLV
FVA-VLSSANFLVWCYTMIF--RQH--R----V-RY-LKKFLRINDCYKSE---------------------
--------------------LD------KKMA------VK--FAEQYLR-----QDGIFVL-R---------
-LV------G-KNAND--V-----LVSEIILQ-LWTHYR---------------------------------
----------------------------
>Mo_Cgi_09/12-382
-------------------------------------------KLRG---NDDDD-------WVDRVNH---
IYTVVL--L--CIFAV-FTGG-GQ--Y-V---GNP--IECWCPAQ-F--T---------G-S-YVS------
-----YTKSYCWIKNTYYV----------PL----EEA-IP-L-D---------------------------
----------------------------H-------------------------------------------
---------------D------TRR--QEEL------------------TYYQWVPIILVFMAFLF-----K
VPCLVWRM-L----------------------S-GHS---G-LN-LE-KIV-TM-AAGTQT--AEP-KKRDE
-----------------TVK----H---IAVYIDRWLE-T-HRQ---YNYN---------------------
------------------------------------------------------------------------
-----------------------------------------------------------------------F
M-----------------------------------------------------------------------
---VRM------------------------------------------KQKA---SKVCLIMCN-K------
-REGT-YLT-GL------YMFVKILYCVNIICQ---FFILNAFMGH--------------------------
-------G--FY----------------SAYGLEVLDGLANN--------------------WE--I-K---
------ES--Y--RFPRVTLCDFD--IRQ-L-QN--LQ---RW---TVQCVLPINLFNEKIFIFL-W-FWFV
VVA-VVTLGNFLFWIWRVII--KHN--R----V-AY-IKKFLKVRDQLLGE---------------------
--------------------DD------KKVC------RQ--FADQYLR-----DDGLFVL-R---------
-IV------A-RNTNA--I-----LLTDLVLN-LWGIYK---------------------------------
----------------------------
>Mo_Cgi_10/11-376
---------------------------------------------KR-P-FTDDN-------YVDRMSY---
YYTNMF--L--LFYIM-FSVS-EE--W-F---EFP--VKCFCPNT-F--T---------D---EAI------
-----YATHVCWVEKMYFV----------PW----NST-IP-------------------------------
------------------------------------------------------------------------
---------------YD----IRQL--EMQI------------------QYYQYVPVACMLMSALF-----Y
LPRLIWKQ-C----------------------T-NSS---G-LK-LK-KLI-EL-ARSYQLP-YSD-ERRK-
-----------------DVV----R------ILTEYID-LYCS-K---------------------------
------------------------------------------------------------------------
------------------------------------------------------------------------
-----A-------ES--YR------------------------AG---------------------LFP---
---I-------------------RER-------------------------F---GTLCYLGIG-R------
-HYGN-FFP-AL------QLGIRILYFLNALGH---LWFLNSFIGN--------------------------
-------D-----------FAF--------YGYEVVKRFFNG-------------------EEN--Y-I---
------GT--S--RFPIVTLCDLE--IRR-M-F-T-FY---RY---TIQCVVPINIFNEKFFLFL-W-CWLV
VLS-VCSLFNLFITFVKF-V-TPFT--N----I-SF-LKKYL------AMN---------------------
-----------G-IYSR--SM-------KIPI-------L--RFYNHLK-----QDGVFIL-R---------
-LL------A-KTTNT--V-----VVFEVVRE-LWEKFR---------------------------------
----------------------------
>Mo_Cgi_11/12-381
-------------------------------------------NVKV---RNDDD-------LIDRLNH---
FYTTGI--L--IIFTV-VVSA-RQ--Y-V---GDP--IRCWCPAE-F--P---------G-T-HVD------
-----YTNNICWISNTYYI----------PL----DE-MVP-H-Q---------------------------
----------------------------L-------------------------------------------
---------------H------LRR--EKEL------------------NYYQWVPVMLLIQALMF-----Y
IPCIIWRI-L----------------------N-GQS---G-IN-VD-RIV-SL-GSNAQF--ESP-ETRVR
-----------------TIK----Y---LVKHVDRCLS-N-QRD---TRGT---------------------
------------------------------------------------------------------------
-----------------------------------------------------------------------C
C-----------------------------------------------------------------------
---VQL------------------------------------------RHIL---STKLSILCG-R------
-RYGN-FLV-AI------YFLMKALYIANAIGQ---LFLLNEFLG---------------------------
-------T--DF----------------NVYGFQVLDELVNG--------------------KE--W-T---
------GS--H--RFPRVTLCDFQ--IRQ-V-T-N-LQ---QY---TVQCVLPINLFNEKIYIFL-W-FWLV
FVC-ILSCYSLTNWMWHMVF--PTT--R----I-QY-VRKFLKLMERLGTG---------------------
--------------------PD------RKLA------AR--FVMDYLR-----HDGVFTL-R---------
-LI------G-KNSSD--I-----VVAEIVSE-LWDMYR---------------------------------
----------------------------
>Mo_Cgi_12/12-379
--------------------------------------------GLR-T-VHDDN-------YVDRLSH---
YYTVIF--L--LFMQI-TVVT-NE--Y-V---GDP--IHCFCPTE-F--T---------Y---NID------
-----YTNYLCWVANTYQI----------PF----SKP-IP-Y-E---------------------------
----------------------------V-------------------------------------------
---------------R------R----TDEI------------------TYYQWVPLILLLMAFLF-----K
LPRNIWKY-F----------------------AYTHS---G-IG-LK-RML-DL-VKMTQGD-T-P-EDRKK
-----------------KLK----T---VAMFLDQWMT-N-ISPHRGGC-----------------------
------------------------------------------------------------------------
------------------------------------------------------------------------
------------------------------------------------------------------------
-----F-----------PQ----------------RS--------K--V------IGYFGIGIG-R------
-HHGN-YLV-FL------CLFTKCLFLLNAVGQ---LFFLNEFLGS--------------------------
---------DKF----------------YIYGYEVIQSILT--------------E------ND--W-S---
------RT--H--RFPRVTLCDFD--LR-QM-T-N-VQ---RW---TLQCVLPVNLYNEKFFIFL-W-FWIT
IVA-VLTFFNVLYTVLLI-V-VPFN--R----K-SF-IKKYLKIIDAYDR----------------------
-------------------LFT------QKLT------RD--FVDKYLH-----QDGIFLL-K---------
-LI------T-SNCNT--V-----MVTDIVQE-LFDVYK---------------------------------
----------------------------
>Mo_Cgi_13/1-340
----------------------------------------------M-S-SSVES-------WVDGLNG---
RWTPLL--F--LVLGV-FSFI-GQ--L-Y---VGP--VACNFPPE-F--T---------E-S-NVK------
-----YGTSRCFTATNEPL----------ET----MFR-DP-S-N---------------------------
------------------------------------------------------------------------
--------------------MKDQK--YVVR------------------TLYQYVPLILIMQAIFL-----R
IPYVLWKL-G----------------------E-KKL---G-IH-FS-VKS-GN-TN----------DNTR-
----------------TIGK----S---LAMYLEQWIK-DRKI-----------------------------
------------------------------------------------------------------------
------------------------------------------------------------------------
------------------------------------------------------------------------
-----------------------------------------------N-------ILS--------------
--IGA--FT-MF------HLFVKLLYFVNVSTH---LGLIDPFLKG--------------------------
-------E----------NQAS--------FGSQVLGNIGED--------------------AS--F-F---
-----QTS--P--VFPREIMCNYE--ILR-L--AN-LR---RF---TVQCILPFNPYLEQIMAVV-W-WWLI
FLL-AATVADGLICFFGA-V-LPCF--R-VW----F-VKSNL------LRA--ELGNLT----EQ-------
------------------------------NI------SR--FSNNKLG-----EDVIVF--L---------
KHI------Q-DQEHG--C-----MVMETITE-LWRLSH---------------------------------
----------------------------
>Mo_Cgi_14/11-380
-------------------------------------------KISG---SSDDD-------WIDRLNH---
LWTVVL--M--TLFAV-VTSS-GQ--Y-A---GNP--IECWVPAE-F--T---------G-A-YTS------
-----YAKSYCWISNTYYV----------PQ----EEP-IP-H-R---------------------------
----------------------------I-------------------------------------------
---------------S------DRY--NQEL------------------TYYQWVPIILMFQALMF-----K
VPNIVWRM-M----------------------N-GQS---G-VN-ME-RII-AL-SENGMM--GDP-DDRMK
-----------------NIS----H---LAKYLNRWIE-T-HRE---YRYN---------------------
------------------------------------------------------------------------
-----------------------------------------------------------------------F
I-----------------------------------------------------------------------
---VKM------------------------------------------REKY---SNVFCFCCG-K------
-RDGT-FLT-GF------YIFIKFLYCANVVGQ---FFLLNAFMA---------------------------
-------T--DF----------------NMFGFEVIENFIYD--------------------RN--W-R---
------ES--P--RFPRVTLCDFK--IRQ-L-AN--VQ---TF---TVQCVLPINLFNEKIFIFL-W-FWFF
IVA-ALSFGNLFHWIYQIVF--GEN--K----V-TY-VRKYLKVAGEIHTN---------------------
--------------------FD------KKLS------RK--FAEHYLR-----SDGIFVL-R---------
-MV------G-KNTSA--M-----FMTDLVQL-LWKTFK---------------------------------
----------------------------
>Mo_Obi_01/12-381
-------------------------------------------KVKV---RNDDD-------LIDRMNH---
LYTTGI--L--IIFTV-VVSA-RQ--Y-V---GDP--IRCWCPAQ-F--T---------S-A-HVE------
-----YTNNVCWISNTYYV----------DM----QD-QIP-V-A---------------------------
----------------------------H-------------------------------------------
---------------N------KRK--EKEL------------------GYYQWVPVVLLLQALLF-----Y
LPCIIWRL-L----------------------N-GQS---G-IN-VD-RIV-SV-ASDAQY--ESP-ENRTR
-----------------NIK----Y---VVRHMDRCLD-N-QRE---TRHS---------------------
------------------------------------------------------------------------
-----------------------------------------------------------------------C
C-----------------------------------------------------------------------
---VRL------------------------------------------RHIL---SANLSLLCG-R------
-RYGN-YLV-AV------YFLVKIFYIANVIGQ---LFLLDSFLG---------------------------
-------S--GY----------------RIYGWQVLEDLVEG--------------------ND--W-T---
------AS--R--RFPRVTLCDFE--IRQ-L-P-N-LN---RY---TVQCVLPINLFNEKIYIFL-W-FWLV
FVS-MLSCYSFATWIFHMIF--PTT--R----I-QY-VRKFLKIMDRIGST---------------------
--------------------PD------KKLA------NR--FTVEYLR-----HDGVFTL-R---------
-LI------G-KNSSD--I-----VVAEIVSG-LWDMYR---------------------------------
----------------------------
>Mo_Obi_02/12-382
-------------------------------------------RLKG---SNDDD-------WADRCNH---
LYTVLL--L--ALFSI-FVST-GQ--Y-V---GDP--IQCWCPAE-F--T---------S-A-FVA------
-----YTKYYCWISNTYYI----------PM----RDV-IP-S-E---------------------------
----------------------------I-------------------------------------------
---------------H------WRE--SKEI------------------NYYQWVPIILLFMALMF-----K
IPCIIWRV-F----------------------N-GAS---G-VS-LE-KIV-DL-TAATQI--GSP-VTRDQ
-----------------TIH----H---IAIYMDRWLE-T-HRE---YHWN---------------------
------------------------------------------------------------------------
-----------------------------------------------------------------------V
I-----------------------------------------------------------------------
---VRI------------------------------------------RQKI---AKFCCFFCG-K------
-REGT-YLT-GF------YLFIKMLYVVNVFSQ---FFILNAFLGH--------------------------
-------N--FY----------------SMFGFEVVENLAKN--------------------YE--W-R---
------ES--H--RFPRVTLCDFQ--IRQ-L-QN--IH---RY---TVQCVLPINLFNEKIFIFI-W-FWLV
LIS-AATSGNFLFWIYRVVF--RQN--R----V-KY-IKKYLKITNNIHTI---------------------
--------------------AD------KKLA------RR--FADQYLR-----DDGIFVL-R---------
-LV------S-KNSND--M-----VLSDLVQE-LWRIFR---------------------------------
----------------------------
>Mo_Obi_03/12-381
-------------------------------------------RLTS---AANDD-------WVDRMSH---
IYSSVV--L--VLFAI-VVTT-GQ--L-V---GDP--IHCWCPAQ-F--T---------G-A-YVA------
-----YTKWICWISNTYYI----------PM----SDT-IP-V-N---------------------------
----------------------------I-------------------------------------------
---------------N------ERE--DRQL------------------TYYQWVPLILLFQALLF-----K
APNLLWRI-L----------------------H-GTS---G-VN-LD-KLC-EL-SEKTQY--GSP-DDRKK
-----------------TIE----H---IAYFMDRWLD-S-NRI---YHCN---------------------
------------------------------------------------------------------------
-----------------------------------------------------------------------F
V-----------------------------------------------------------------------
---VKT------------------------------------------RQKF---AKICCCFCG-K------
-REGT-YLS-GL------YLSIKVLYLVNIIGQ---FFMLNSFLS---------------------------
-------T--DF----------------GIYGFQVMQHFNEY--------------------GA--F-K---
------ES--P--LFPRVTLCDFS--IRQ-M-TN--LQ---RF---TVQCVLPINLFNEKIFIFL-W-FWFV
FVA-ILASANMISWLYYMIY--RRN--N----A-AY-VKKYLKLSATPLIN---------------------
--------------------ND------KKQY------RN--FADNYLR-----NDGVFVL-R---------
-VI------G-KNSTD--L-----VLTDLVKQ-LWKIFK---------------------------------
----------------------------
>Mo_Obi_04/12-381
-------------------------------------------RLTS---AANDD-------WVDRMSH---
IYSSVV--L--VLFAI-VVTT-GQ--L-V---GDP--IHCWCPAQ-F--T---------G-A-YVA------
-----YTKWICWISNTYYI----------PM----SDT-IP-V-N---------------------------
----------------------------I-------------------------------------------
---------------N------ERE--DRQL------------------TYYQWVPLILLFQALLF-----K
APNLLWRI-L----------------------H-GTS---G-VN-LD-KLC-EL-SEKTQY--GSP-DDRKK
-----------------TIE----H---IAYFMDRWLD-S-NRI---YHCN---------------------
------------------------------------------------------------------------
-----------------------------------------------------------------------F
V-----------------------------------------------------------------------
---VKT------------------------------------------RQKF---AKICCCFCG-K------
-REGT-YLS-GL------YLSIKVLYLVNIIGQ---FFMLNSFLS---------------------------
-------T--DF----------------GIYGFQVMQHFNEY--------------------GA--F-K---
------ES--P--LFPRVTLCDFS--IRQ-M-TN--LQ---RF---TVQCVLPINLFNEKIFIFL-W-FWFV
FVA-ILASANMISWLYYMIY--RRN--N----A-AY-VKKYLKLSATPLIN---------------------
--------------------ND------KKQY------RN--FADNYLR-----NDGVFVL-R---------
-VI------G-KNSTD--L-----VLTDLVKQ-LWKIFK---------------------------------
----------------------------
>Mo_Obi_05/12-381
-------------------------------------------RVRG---SINDD-------WVDRLNH---
LYTVVL--L--VIFAV-IIST-GQ--Y-V---GDA--IQCWCPAE-F--T---------D-A-FVD------
-----YTKSYCWIANTYYI----------PM----TDV-IP-V-E---------------------------
----------------------------I-------------------------------------------
---------------R------KRE--DKQI------------------TYYQWVPLILLFQAFMF-----K
FPNILWTS-T----------------------H-ELS---G-LN-LD-KIV-SM-AEETQL--GSP-DDREE
-----------------TIK----N---IAHFLTRWLE-A-YRE---YKLN---------------------
------------------------------------------------------------------------
-----------------------------------------------------------------------F
L-----------------------------------------------------------------------
---VKL------------------------------------------RQRS---SRMCCFLCS-R------
-RQGT-FLT-GL------YVFVKMLYVANVIGQ---FFLLNAFMA---------------------------
-------T--DY----------------TVYGLEVLQSLASN--------------------TV--W-Q---
------ES--P--RFPRVTLCDLQ--IRQ-L-QN--LQ---RY---TVQCVLPINLFNEKIFIFL-W-FWFV
FVA-ACSCINLLSWFYRFIF--SQA--H----I-DY-VTKYIRWWDSIQTK---------------------
--------------------QD------RKLC------QK--FTKEYLR-----DDGFLVL-R---------
-VI------A-KNSTD--L-----VAGDLLHY-LWKAYK---------------------------------
----------------------------
>Mo_Obi_06/12-381
-------------------------------------------RLRG---STNDD-------WGDRLNH---
LWTVFL--L--VLFAI-VVTT-TQ--Y-V---GDP--IHCWAPAE-F--P---------G-H-YVE------
-----YVKSYCWISNTYYI----------SM----NDI-IP-T-D---------------------------
----------------------------L-------------------------------------------
---------------T------TRS--DAEI------------------TYYQWTPLILLFMAFLF-----K
FPNIIWRL-L----------------------S-SVS---G-VN-LE-RVV-DL-AEQTQL--GSP-EDRQK
-----------------TIE----H---IAFYMDRWLE-T-YRE---YKMN---------------------
------------------------------------------------------------------------
-----------------------------------------------------------------------Y
V-----------------------------------------------------------------------
---VRM------------------------------------------RQKM---TKVCCLMCS-K------
-REGT-FLV-GF------YVCVKALYAANVIGQ---FFLLNAFMS---------------------------
-------N--QF----------------SVYGYEVLEMVRNK--------------------VP--W-K---
------ES--I--RFPRVTLCDFE--IRQ-L-QN--IQ---RF---TVQCVLPVNLFNEKIFIFL-W-FWLV
FIS-IVTCGNLLLWIYRTIF--RQS--H----V-NY-IAKYLKSSEDIFTS---------------------
--------------------ED------KKLV------HR--FTTDYLR-----DDGFFVL-R---------
-LV------S-KNSTD--L-----VLVDLVKE-LWHLYK---------------------------------
----------------------------
>Mo_Obi_07/12-375
--------------------------------------------LVS-Q-EINED-------LCSAISH---
TWTVFL--L--IIFAV-IVTF-TY--L-I---GEP--IHCLAPPN-W--P---------K-Q-EVN------
-----YAKSYCWVSNTYYI----------GM----KYP-IP-T-D---------------------------
----------------------------P-------------------------------------------
---------------T------SRT--EEEV------------------TYYQWAPIIFLFMATLF-----K
TPDMVWRF-V----------------------N-SMS---G-IR-LK-KII-AL-AQSSLL--ESP-EKYKM
-----------------NIR----N---IACFIDMWLE-G-CWK--RKL-H---------------------
------------------------------------------------------------------------
------------------------------------------------------------------------
------------------------------------------------------------------------
--RV-V-----------TI----------------KG--------R--N------LNVSWLPFS-K------
-KEGT-YFI-SF------YIFVKFLFTVNVIGQ---FFLLNAFLSD--------------------------
----------NF-T-----------------PYD----IFR--------------T------IP--S-K---
------GS--A--RFPRVTLCDLE--LR-QL-Q-N-IH---LY---TLQCVLPVNLFNEKIFIFL-W-FWLI
FVA-VVTCANVVLWIYRA-I-FSKR--Q----S-KY-VLHHLSPSKNILI----------------------
-------------------ADG------KKMF------KH--FTTDYLR-----NDGFFIL-R---------
-MI------A-KNTTN--L-----VLEDLLKE-LWHLYN---------------------------------
----------------------------
>Mo_Ovu_01/12-381
-------------------------------------------KVKV---RNDDD-------LIDRMNH---
LYTTGI--L--IIFTV-VVSA-RQ--Y-V---GDP--IRCWCPAQ-F--T---------S-A-HVE------
-----YTNNVCWISNTYYV----------DM----QD-QIP-V-A---------------------------
----------------------------H-------------------------------------------
---------------N------KRK--EKEL------------------GYYQWVPVVLLLQALLF-----Y
LPCIIWRL-L----------------------N-GQS---G-IN-VD-RIV-SV-ASDAQY--ESP-ENRTR
-----------------NIK----Y---VVRHMDRCLD-N-QRE---TRHS---------------------
------------------------------------------------------------------------
-----------------------------------------------------------------------C
C-----------------------------------------------------------------------
---VRL------------------------------------------RHIL---SANLSLLCG-R------
-RYGN-YLV-AV------YFLVKIFYIANVIGQ---LFLLDSFLG---------------------------
-------S--GY----------------RIYGWQVLEDLVEG--------------------ND--W-T---
------AS--R--RFPRVTLCDFE--IRQ-L-P-N-LN---RY---TVQCVLPINLFNEKIYIFL-W-FWLV
FVS-MLSCYSFATWIFHMIF--PTT--R----I-QY-VRKFLKIMDRIGST---------------------
--------------------PD------KKLA------NR--FTVEYLR-----HDGVFTL-R---------
-LI------G-KNSSD--I-----VVAEIVSG-LWDMYR---------------------------------
----------------------------
>Mo_Ovu_02/12-381
-------------------------------------------KVKV---RNDDD-------LIDRMNH---
LYTTGI--L--IIFTV-VVSA-RQ--Y-V---GDP--IRCWCPAQ-F--T---------S-A-HVE------
-----YTNNVCWISNTYYV----------DM----QD-QIP-V-A---------------------------
----------------------------H-------------------------------------------
---------------N------KRK--EKEL------------------GYYQWVPVVLLLQALLF-----Y
LPCIIWRL-L----------------------N-GQS---G-IN-VD-RIV-SV-ASDAQY--ESP-ENRTR
-----------------NIK----Y---VVRHMDRCLD-N-QRE---TRHS---------------------
------------------------------------------------------------------------
-----------------------------------------------------------------------C
C-----------------------------------------------------------------------
---VRL------------------------------------------RHIL---SANLSLLCG-R------
-RYGN-YLV-AV------YFLVKIFYIANVIGQ---LFLLDSFLG---------------------------
-------S--GY----------------RIYGWQVLEDLVEG--------------------ND--W-T---
------AS--R--RFPRVTLCDFE--IRQ-L-P-N-LN---RY---TVQCVLPINLFNEKIYIFL-W-FWLV
FVS-MLSCYSFATWIFHMIF--PTT--R----I-QY-VRKFLKIMDRIGST---------------------
--------------------PD------KKLA------NR--FTVEYLR-----HDGVFTL-R---------
-LI------G-KNSSD--I-----VVAEIVSG-LWDMYR---------------------------------
----------------------------
>Mo_Ovu_03/12-381
-------------------------------------------KVKV---RNDDD-------LIDRMNH---
LYTTGI--L--IIFTV-VVSA-RQ--Y-V---GDP--IRCWCPAQ-F--T---------S-A-HVE------
-----YTNNVCWISNTYYV----------DM----QD-QIP-V-A---------------------------
----------------------------H-------------------------------------------
---------------N------KRK--EKEL------------------GYYQWVPVVLLLQALLF-----Y
LPCIIWRL-L----------------------N-GQS---G-IN-VD-RIV-SV-ASDAQY--ESP-ENRTR
-----------------NIK----Y---VVRHMDRCLD-N-QRE---TRHS---------------------
------------------------------------------------------------------------
-----------------------------------------------------------------------C
C-----------------------------------------------------------------------
---VRL------------------------------------------RHIL---SANLSLLCG-R------
-RYGN-YLV-AV------YFLVKIFYIANVIGQ---LFLLDSFLG---------------------------
-------S--GY----------------RIYGWQVLEDLVEG--------------------ND--W-T---
------AS--R--RFPRVTLCDFE--IRQ-L-P-N-LN---RY---TVQCVLPINLFNEKIYIFL-W-FWLV
FVS-MLSCYSFATWIFHMIF--PTT--R----I-QY-VRKFLKIMDRIGST---------------------
--------------------PD------KKLA------NR--FTVEYLR-----HDGVFTL-R---------
-LI------G-KNSSD--I-----VVAEIVSG-LWDMYR---------------------------------
----------------------------
>Mo_Ovu_04/12-381
-------------------------------------------RLKG---RYDDD-------WIDRLNH---
LYTTII--F--IIFTI-VVST-KQ--Y-V---GEP--IHCWCPAQ-F--T---------S-G-HRD------
-----YANNVCWISNTYYV----------PF----EE-RIP-L-H---------------------------
----------------------------R-------------------------------------------
---------------E------GKQ--QKEI------------------GYYQWVPMILLFQALLF-----K
VPCILWRI-L----------------------G-ASG---G-VN-LD-KIV-TL-AADTQF--VAP-EDRER
-----------------TIK----H---IVRYMDRWLE-N-ARE---YRSG---------------------
------------------------------------------------------------------------
-----------------------------------------------------------------------C
L-----------------------------------------------------------------------
---IRM------------------------------------------RQTL---SKYCCIVWG-K------
-RYGN-YLF-II------YMVIKIFYMGNAVGQ---LFILNEFLG---------------------------
-------T--NY----------------NLYGFEVLSHLANG--------------------DD--W-T---
------ES--P--RFPRVTMCDFE--IRQ-M-Q-N-VH---KY---TVQCVLPINLFNEKIFIFI-W-FWLV
FVS-TFSAGNFLIWFYAMVF--RQH--R----I-RY-LKKFLRVNECYKTE---------------------
--------------------LD------KKMA------VK--FADQYLR-----HDGIFVL-R---------
-LV------G-KNAND--V-----LVSELVLQ-LWNHYR---------------------------------
----------------------------
>Mo_Ovu_05/12-381
-------------------------------------------RLKG---RYDDD-------WIDRLNH---
LYTTII--F--IIFTI-VVST-KQ--Y-V---GEP--IHCWCPAQ-F--T---------S-G-HRD------
-----YANNVCWISNTYYV----------PF----EE-RIP-L-H---------------------------
----------------------------R-------------------------------------------
---------------E------GKQ--QKEI------------------GYYQWVPMILLFQALLF-----K
VPCILWRI-L----------------------G-ASG---G-VN-LD-KIV-TL-AADTQF--VAP-EDRER
-----------------TIK----H---IVRYMDRWLE-N-ARE---YRSG---------------------
------------------------------------------------------------------------
-----------------------------------------------------------------------C
L-----------------------------------------------------------------------
---IRM------------------------------------------RQTL---SKYCCIVWG-K------
-RYGN-YLF-II------YMVIKIFYMGNAVGQ---LFILNEFLG---------------------------
-------T--NY----------------NLYGFEVLSHLANG--------------------DD--W-T---
------ES--P--RFPRVTMCDFE--IRQ-M-Q-N-VH---KY---TVQCVLPINLFNEKIFIFI-W-FWLV
FVS-TFSAGNFLIWFYAMVF--RQH--R----I-RY-LKKFLRVNECYKTE---------------------
--------------------LD------KKMA------VK--FADQYLR-----HDGIFVL-R---------
-LV------G-KNAND--V-----LVSELVLQ-LWNHYR---------------------------------
----------------------------
>Mo_Ovu_06/12-381
-------------------------------------------RLKG---RYDDD-------WIDRLNH---
LYTTII--F--IIFTI-VVST-KQ--Y-V---GEP--IHCWCPAQ-F--T---------S-G-HRD------
-----YANNVCWISNTYYV----------PF----EE-RIP-L-H---------------------------
----------------------------R-------------------------------------------
---------------E------GKQ--QKEI------------------GYYQWVPMILLFQALLF-----K
VPCILWRI-L----------------------G-ASG---G-VN-LD-KIV-TL-AADTQF--VAP-EDRER
-----------------TIK----H---IVRYMDRWLE-N-ARE---YRSG---------------------
------------------------------------------------------------------------
-----------------------------------------------------------------------C
L-----------------------------------------------------------------------
---IRM------------------------------------------RQTL---SKYCCIVWG-K------
-RYGN-YLF-II------YMVIKIFYMGNAVGQ---LFILNEFLG---------------------------
-------T--NY----------------NLYGFEVLSHLANG--------------------DD--W-T---
------ES--P--RFPRVTMCDFE--IRQ-M-Q-N-VH---KY---TVQCVLPINLFNEKIFIFI-W-FWLV
FVS-TFSAGNFLIWFYAMVF--RQH--R----I-RY-LKKFLRVNECYKTE---------------------
--------------------LD------KKMA------VK--FADQYLR-----HDGIFVL-R---------
-LV------G-KNAND--V-----LVSELVLQ-LWNHYR---------------------------------
----------------------------
>Mo_Ovu_07/12-381
-------------------------------------------RLKG---RYDDD-------WIDRLNH---
LYTTII--F--IIFTI-VVST-KQ--Y-V---GEP--IHCWCPAQ-F--T---------S-G-HRD------
-----YANNVCWISNTYYV----------PF----EE-RIP-L-H---------------------------
----------------------------R-------------------------------------------
---------------E------GKQ--QKEI------------------GYYQWVPMILLFQALLF-----K
VPCILWRI-L----------------------G-ASG---G-VN-LD-KIV-TL-AADTQF--VAP-EDRER
-----------------TIK----H---IVRYMDRWLE-N-ARE---YRSG---------------------
------------------------------------------------------------------------
-----------------------------------------------------------------------C
L-----------------------------------------------------------------------
---IRM------------------------------------------RQTL---SKYCCIVWG-K------
-RYGN-YLF-II------YMVIKIFYMGNAVGQ---LFILNEFLG---------------------------
-------T--NY----------------NLYGFEVLSHLANG--------------------DD--W-T---
------ES--P--RFPRVTMCDFE--IRQ-M-Q-N-VH---KY---TVQCVLPINLFNEKIFIFI-W-FWLV
FVS-TFSAGNFLIWFYAMVF--RQH--R----I-RY-LKKFLRVNECYKTE---------------------
--------------------LD------KKMA------VK--FADQYLR-----HDGIFVL-R---------
-LV------G-KNAND--V-----LVSELVLQ-LWNHYR---------------------------------
----------------------------
>Mo_Ovu_08/12-381
-------------------------------------------RLKG---RYDDD-------WIDRLNH---
LYTTII--F--IIFTI-VVST-KQ--Y-V---GEP--IHCWCPAQ-F--T---------S-G-HRD------
-----YANNVCWISNTYYV----------PF----EE-RIP-L-H---------------------------
----------------------------R-------------------------------------------
---------------E------GKQ--QKEI------------------GYYQWVPMILLFQALLF-----K
VPCILWRI-L----------------------G-ASG---G-VN-LD-KIV-TL-AADTQF--VAP-EDRER
-----------------TIK----H---IVRYMDRWLE-N-ARE---YRSG---------------------
------------------------------------------------------------------------
-----------------------------------------------------------------------C
L-----------------------------------------------------------------------
---IRM------------------------------------------RQTL---SKYCCIVWG-K------
-RYGN-YLF-II------YMVIKIFYMGNAVGQ---LFILNEFLG---------------------------
-------T--NY----------------NLYGFEVLSHLANG--------------------DD--W-T---
------ES--P--RFPRVTMCDFE--IRQ-M-Q-N-VH---KY---TVQCVLPINLFNEKIFIFI-W-FWLV
FVS-TFSAGNFLIWFYAMVF--RQH--R----I-RY-LKKFLRVNECYKTE---------------------
--------------------LD------KKMA------VK--FADQYLR-----HDGIFVL-R---------
-LV------G-KNAND--V-----LVSELVLQ-LWNHYR---------------------------------
----------------------------
>Mo_Ovu_09/12-381
-------------------------------------------RLKG---RYDDD-------WIDRLNH---
LYTTII--F--IIFTI-VVST-KQ--Y-V---GEP--IHCWCPAQ-F--T---------S-G-HRD------
-----YANNVCWISNTYYV----------PF----EE-RIP-L-H---------------------------
----------------------------R-------------------------------------------
---------------E------GKQ--QKEI------------------GYYQWVPMILLFQALLF-----K
VPCILWRI-L----------------------G-ASG---G-VN-LD-KIV-TL-AADTQF--VAP-EDRER
-----------------TIK----H---IVRYMDRWLE-N-ARE---YRSG---------------------
------------------------------------------------------------------------
-----------------------------------------------------------------------C
L-----------------------------------------------------------------------
---IRM------------------------------------------RQTL---SKYCCIVWG-K------
-RYGN-YLF-II------YMVIKIFYMGNAVGQ---LFILNEFLG---------------------------
-------T--NY----------------NLYGFEVLSHLANG--------------------DD--W-T---
------ES--P--RFPRVTMCDFE--IRQ-M-Q-N-VH---KY---TVQCVLPINLFNEKIFIFI-W-FWLV
FVS-TFSAGNFLIWFYAMVF--RQH--R----I-RY-LKKFLRVNECYKTE---------------------
--------------------LD------KKMA------VK--FADQYLR-----HDGIFVL-R---------
-LV------G-KNAND--V-----LVSELVLQ-LWNHYR---------------------------------
----------------------------
>Mo_Ovu_10/12-381
-------------------------------------------RLKG---RYDDD-------WIDRLNH---
LYTTII--F--IIFTI-VVST-KQ--Y-V---GEP--IHCWCPAQ-F--T---------S-G-HRD------
-----YANNVCWISNTYYV----------PF----EE-RIP-L-H---------------------------
----------------------------R-------------------------------------------
---------------E------GKQ--QKEI------------------GYYQWVPMILLFQALLF-----K
VPCILWRI-L----------------------G-ASG---G-VN-LD-KIV-TL-AADTQF--VAP-EDRER
-----------------TIK----H---IVRYMDRWLE-N-ARE---YRSG---------------------
------------------------------------------------------------------------
-----------------------------------------------------------------------C
L-----------------------------------------------------------------------
---IRM------------------------------------------RQTL---SKYCCIVWG-K------
-RYGN-YLF-II------YMVIKIFYMGNAVGQ---LFILNEFLG---------------------------
-------T--NY----------------NLYGFEVLSHLANG--------------------DD--W-T---
------ES--P--RFPRVTMCDFE--IRQ-M-Q-N-VH---KY---TVQCVLPINLFNEKIFIFI-W-FWLV
FVS-TFSAGNFLIWFYAMVF--RQH--R----I-RY-LKKFLRVNECYKTE---------------------
--------------------LD------KKMA------VK--FADQYLR-----HDGIFVL-R---------
-LV------G-KNAND--V-----LVSELVLQ-LWNHYR---------------------------------
----------------------------
>Mo_Ovu_11/12-381
-------------------------------------------RLKG---RYDDD-------WIDRLNH---
LYTTII--F--IIFTI-VVST-KQ--Y-V---GEP--IHCWCPAQ-F--T---------S-G-HRD------
-----YANNVCWISNTYYV----------PF----EE-RIP-L-H---------------------------
----------------------------R-------------------------------------------
---------------E------GKQ--QKEI------------------GYYQWVPMILLFQALLF-----K
VPCILWRI-L----------------------G-ASG---G-VN-LD-KIV-TL-AADTQF--VAP-EDRER
-----------------TIK----H---IVRYMDRWLE-N-ARE---YRSG---------------------
------------------------------------------------------------------------
-----------------------------------------------------------------------C
L-----------------------------------------------------------------------
---IRM------------------------------------------RQTL---SKYCCIVWG-K------
-RYGN-YLF-II------YMVIKIFYMGNAVGQ---LFILNEFLG---------------------------
-------T--NY----------------NLYGFEVLSHLANG--------------------DD--W-T---
------ES--P--RFPRVTMCDFE--IRQ-M-Q-N-VH---KY---TVQCVLPINLFNEKIFIFI-W-FWLV
FVS-TFSAGNFLIWFYAMVF--RQH--R----I-RY-LKKFLRVNECYKTE---------------------
--------------------LD------KKMA------VK--FADQYLR-----HDGIFVL-R---------
-LV------G-KNAND--V-----LVSELVLQ-LWNHYR---------------------------------
----------------------------
>Mo_Ovu_12/12-382
-------------------------------------------RLKG---SNDDD-------WADRCNH---
LYTVLL--L--ALFSI-FVST-GQ--Y-V---GDP--IQCWCPAE-F--T---------S-A-FVA------
-----YTKYYCWISNTYYI----------PM----RDV-IP-S-E---------------------------
----------------------------I-------------------------------------------
---------------H------WRE--SKEI------------------NYYQWVPIILLFMALMF-----K
IPCIIWRV-F----------------------N-GAS---G-VS-LE-KIV-DL-TAATQI--GSP-VTRDQ
-----------------TIH----H---IAIYMDRWLE-T-HRE---YHWN---------------------
------------------------------------------------------------------------
-----------------------------------------------------------------------V
I-----------------------------------------------------------------------
---VRI------------------------------------------RQKI---AKFCCFFCG-K------
-REGT-YLT-GF------YLFIKMLYVVNVYSQ---FFILNAFLGH--------------------------
-------N--FY----------------SMFGFEVVENLAKN--------------------YE--W-R---
------ES--H--RFPRVTLCDFQ--IRQ-L-QN--IH---RY---TVQCVLPINLFNEKIFIFI-W-FWLV
LIS-AATSGNFLFWIYRVVF--RQN--R----V-KY-IKKYLKITNNIHTI---------------------
--------------------AD------KKLA------RR--FADQYLR-----DDGIFVL-R---------
-LV------S-KNSND--M-----VLSDLVQE-LWRIFR---------------------------------
----------------------------
>Mo_Ovu_13/12-381
-------------------------------------------RLTS---AANDD-------WVDRMSH---
IYSSVV--L--VLFAI-VVTT-GQ--L-V---GDP--IHCWCPAQ-F--T---------G-A-YVA------
-----YTKWICWISNTYYI----------PM----SDT-IP-V-N---------------------------
----------------------------I-------------------------------------------
---------------N------ERE--DRQL------------------TYYQWVPLILLFQALLF-----K
APNLLWRI-L----------------------H-GTS---G-VN-LD-KLC-EL-AEKTQY--GSP-DDRKK
-----------------TIE----H---IAYFMDRWLD-S-NRI---YHCN---------------------
------------------------------------------------------------------------
-----------------------------------------------------------------------F
V-----------------------------------------------------------------------
---VKT------------------------------------------RQKF---AKICCCFCG-K------
-REGT-YLS-GL------YLTIKVLYLVNIIGQ---FFMLNSFLS---------------------------
-------T--DF----------------GIYGFQVMQHFNEY--------------------GA--F-K---
------ES--P--LFPRVTLCDFS--IRQ-M-TN--LQ---RF---TVQCVLPINLFNEKIFIFL-W-FWFV
FVA-VLASANMISWLYYMIY--RRN--N----A-AY-VKKYLKLSATPLIN---------------------
--------------------ND------KKQY------RN--FADNYLR-----NDGVFVL-R---------
-VI------G-KNSTD--L-----VLTDLVKQ-LWKIFK---------------------------------
----------------------------
>Mo_Ovu_14/12-381
-------------------------------------------RLTS---AANDD-------WVDRMSH---
IYSSVV--L--VLFAI-VVTT-GQ--L-V---GDP--IHCWCPAQ-F--T---------G-A-YVA------
-----YTKWICWISNTYYI----------PM----SDT-IP-V-N---------------------------
----------------------------I-------------------------------------------
---------------N------ERE--DRQL------------------TYYQWVPLILLFQALLF-----K
APNLLWRI-L----------------------H-GTS---G-VN-LD-KLC-EL-AEKTQY--GSP-DDRKK
-----------------TIE----H---IAYFMDRWLD-S-NRI---YHCN---------------------
------------------------------------------------------------------------
-----------------------------------------------------------------------F
V-----------------------------------------------------------------------
---VKT------------------------------------------RQKF---AKICCCFCG-K------
-REGT-YLS-GL------YLTIKVLYLVNIIGQ---FFMLNSFLS---------------------------
-------T--DF----------------GIYGFQVMQHFNEY--------------------GA--F-K---
------ES--P--LFPRVTLCDFS--IRQ-M-TN--LQ---RF---TVQCVLPINLFNEKIFIFL-W-FWFV
FVA-VLASANMISWLYYMIY--RRN--N----A-AY-VKKYLKLSATPLIN---------------------
--------------------ND------KKQY------RN--FADNYLR-----NDGVFVL-R---------
-VI------G-KNSTD--L-----VLTDLVKQ-LWKIFK---------------------------------
----------------------------
>Mo_Ovu_15/12-381
-------------------------------------------RVRG---SINDD-------WVDRLNH---
LYTVVL--L--VIFAV-IIST-GQ--Y-V---GDA--IQCWCPAE-F--T---------D-A-FVD------
-----YTKSYCWIANTYYI----------PM----TDV-IP-V-E---------------------------
----------------------------I-------------------------------------------
---------------R------KRE--DKQI------------------TYYQWVPLILLFQAFMF-----K
FPNILWTS-T----------------------H-ELS---G-LN-LD-KIV-SM-AEETQL--GSP-DDREE
-----------------TIK----N---IAHFLTRWLE-A-YRE---YKLN---------------------
------------------------------------------------------------------------
-----------------------------------------------------------------------F
L-----------------------------------------------------------------------
---VKL------------------------------------------RQRS---SRMCCFLCS-R------
-RQGT-FLT-GL------YVFVKMLYVANVIGQ---FFLLNAFMA---------------------------
-------T--DY----------------TVYGLEVLNSLASN--------------------TV--W-Q---
------ES--P--RFPRVTLCDLQ--IRQ-L-QN--LQ---RY---TVQCVLPINLFNEKIFIFL-W-FWFV
FVA-ACSCINLLSWFYRFIF--SQA--H----I-DY-VTKYIRWWDSIQTK---------------------
--------------------QD------RKLC------QK--FTKEYLR-----DDGFLVL-R---------
-VI------A-KNSTD--L-----VAGDLLHY-LWKAYK---------------------------------
----------------------------
>Mo_Ovu_16/12-381
-------------------------------------------RVRG---SINDD-------WVDRLNH---
LYTVVL--L--VIFAV-IIST-GQ--Y-V---GDA--IQCWCPAE-F--T---------D-A-FVD------
-----YTKSYCWIANTYYI----------PM----TDV-IP-V-E---------------------------
----------------------------I-------------------------------------------
---------------R------KRE--DKQI------------------TYYQWVPLILLFQAFMF-----K
FPNILWTS-T----------------------H-ELS---G-LN-LD-KIV-SM-AEETQL--GSP-DDREE
-----------------TIK----N---IAHFLTRWLE-A-YRE---YKLN---------------------
------------------------------------------------------------------------
-----------------------------------------------------------------------F
L-----------------------------------------------------------------------
---VKL------------------------------------------RQRS---SRMCCFLCS-R------
-RQGT-FLT-GL------YVFVKMLYVANVIGQ---FFLLNAFMA---------------------------
-------T--DY----------------TVYGLEVLNSLASN--------------------TV--W-Q---
------ES--P--RFPRVTLCDLQ--IRQ-L-QN--LQ---RY---TVQCVLPINLFNEKIFIFL-W-FWFV
FVA-ACSCINLLSWFYRFIF--SQA--H----I-DY-VTKYIRWWDSIQTK---------------------
--------------------QD------RKLC------QK--FTKEYLR-----DDGFLVL-R---------
-VI------A-KNSTD--L-----VAGDLLHY-LWKAYK---------------------------------
----------------------------
>Mo_Ovu_17/12-381
-------------------------------------------RLQG---STNDD-------WGDRLNH---
LWTVSL--L--ALFAI-VVTT-TQ--Y-V---GDP--IHCWAPAE-F--P---------G-H-YVE------
-----YVKSYCWISNTYYI----------SM----NNI-IP-T-D---------------------------
----------------------------I-------------------------------------------
---------------T------ARS--DAEI------------------TYYQWTPLILLFMAFLF-----K
FPNIIWRL-L----------------------S-SVS---G-VN-LE-RVV-DL-AEQTQL--GSP-EDRQK
-----------------TIE----H---IAFYMDRWLE-T-YRE---YKMN---------------------
------------------------------------------------------------------------
-----------------------------------------------------------------------Y
V-----------------------------------------------------------------------
---VRM------------------------------------------RQKM---TKVCCLMCS-K------
-RDGT-FLV-GF------YVCVKVLYAVNVIGQ---FFLLNAFMS---------------------------
-------N--QF----------------SVYGYEVLEMVRNK--------------------VP--W-K---
------ES--V--RFPRVTLCDFE--IRQ-L-QN--IQ---RF---TVQCVLPVNLFNEKIFIFL-W-FWLV
FIS-IVTCGNLLFWIYRTIF--RQS--R----V-NY-IAKYFKSSEDIFTR---------------------
--------------------ED------KKLV------HR--FTTDYLR-----DDGLFVL-R---------
-LV------S-KNSTD--L-----VLVDLVKE-LWHLYK---------------------------------
----------------------------
>Mo_Ovu_18/12-381
-------------------------------------------RLRG---STNDD-------WGDRLNH---
LWTVFL--L--VLFAI-VVTT-TQ--Y-V---GDP--IHCWAPAE-F--P---------G-H-YVE------
-----YVKSYCWISNTYYI----------SM----NDI-IP-T-D---------------------------
----------------------------I-------------------------------------------
---------------T------ARS--DAEI------------------TYYQWTPLILLFMAFLF-----K
FPNIIWRL-L----------------------S-SVS---G-VN-LE-RVV-DL-AEQTQL--GSP-EDRQK
-----------------TIE----H---IAFYMDRWLE-T-YRE---YKMN---------------------
------------------------------------------------------------------------
-----------------------------------------------------------------------Y
V-----------------------------------------------------------------------
---VRM------------------------------------------RQKM---TKVCCLMCS-K------
-REGT-FLV-GF------YVCVKALYAANVIGQ---FFLLNAFMS---------------------------
-------N--QF----------------SVYGYEVLEMVRNK--------------------VP--W-K---
------ES--V--RFPRVTLCDFE--IRQ-L-QN--IQ---RF---TVQCVLPVNLFNEKIFIFL-W-FWLV
FIS-IVTCGNLLLWIYRTIF--RQS--H----V-NY-IAKYLKSSEDIFTS---------------------
--------------------ED------KKLV------HR--FTTDYLR-----DDGFFVL-R---------
-LV------S-KNSTD--L-----VLVDLVKE-LWHLYK---------------------------------
----------------------------
>Mo_Ovu_19/12-366
--------------------------------------------ASQ-T-STDDD-------GIDRLNH---
RYTVII--L--IIFSI-IVST-KQ--Y-V---GEP--ISCWCYDS-C------------R-E-EVE------
-----YMNKVCWVKNTYYY----------PI----RRD-LP-P-----------------------------
----------------------------G-------------------------------------------
---------------TE-----ETN--NLEI------------------SYYQWVPLILLAQAILF-----Y
IPGMIWRS-F----------------------N-RKS---G-IT-IQ-NII-DA-AEMFQST-LRI-DEKDK
-----------------IAK----H---VTRYIDNYLD-H-QQAKTIF------------------------
------------------------------------------------------------------------
------------------------------------------------------------------------
------------------------------------------------------------------------
------------------------------------------------G------R-LGCF-----------
-TSGR-YVS-IL------YLITKLLYVANTVVQ---LVLLDSFLGS--------------------------
---------E-Y----------------GMYGFKMIRGLIS---------------D-----Q---I-N---
------LT--P--GFPTITMCDFD--VR-KL-GV---H---NY---RVQCVLPINLFNEKIFIFI-W-FWLV
ITA-ILTCINFVLWFFAL-M-LPLS--R----Y-RF-IKKHLRLAGKYSS----------------------
-------------------ATE------RRRC------RE--FVSNFIM-----TDGVLIL-H---------
-LI------S-KNSSD--I-----ITSQIVGA-MWENYR---------------------------------
----------------------------
>Mo_Ovu_20/12-375
----------------------------------------------G-N-RKDDD-------ATDRLNH---
IYTSML--L--ILFAV-VVTT-KQ--Y-V---GEP--IECWCPAQ-F--T---------G----IR------
-----YTSNICWVKNTYYI----------SM----DEM-VP-T-N---------------------------
----------------------------S-------------------------------------------
----------------------LKD--KPQL------------------RYYQWMPFILLGLALFY-----Q
LPCLFWRA-N----------------------N-ESS---G-MN-LD-NII-NI-SIQYIDA-GNM-DTKDN
-----------------CVK----M---LTKHFDRYLE-M-R-----KRWNR-----PNT------------
------------------------------------------------------------------------
------------------------------------------------------------------------
----------------------------------------------------------------------R-
--RV--------------------------------K--------E--I------MRAACVCTG-R------
-KYGN-YIT-LL------YVTTKSMYLLNTVAQ---FILIDMLLSN--------------------------
---------GVV----------------NGYGIRLVQNFIN---------------------ES--F-K---
------GS--Y--YFPRITLCDFN--VR-EM-G-Y-GH---RY---TVQCVLSINLFSEAIFAFY-W-FWLI
MAV-CFNAFSLCKWVWYS-L-FKSD--S----I-NY-IRKHIRDELIDEG----------------------
--------------------DM------YSTL------RD--FVLNYLR-----SDGVFAM-R---------
-LI------S-HNSTD--I-----VVTDLVSA-MYENFK---------------------------------
----------------------------
>Mo_Ovu_21/12-375
--------------------------------------------LVS-Q-EFNED-------LCSAISH---
VWTVFL--L--IIFAV-IVTF-TY--L-I---GEP--IHCLAPAN-W--L---------E-Q-EVN------
-----YAKAYCWISNTYYI----------GM----KFP-IP-M-D---------------------------
----------------------------P-------------------------------------------
---------------G------TRT--QEEI------------------TYYQWAPMIFLFMAALF-----K
TPDWVWRV-V----------------------N-SVS---G-IR-LK-KII-TL-AQSSLL--DSP-EKYKK
-----------------NIK----N---IACFIDMWLE-G-CWK--RKL-H---------------------
------------------------------------------------------------------------
------------------------------------------------------------------------
------------------------------------------------------------------------
--RV-K-----------TI----------------KG--------K--D------LNFSWIPFS-K------
-KEGT-YFI-SF------YVLVKILYTVNIIGQ---FFLLNAFLSD--------------------------
----------TF-T-----------------PFD----IFR--------------T------VP--S-K---
------GS--V--RFPRVTLCDLE--LR-QL-Q-N-IQ---LY---TIQCVLPVNIFNEKIFIFL-W-FWLI
FVA-VATCANVLLWIYRA-I-FSKG--Q----N-KY-VLHHLSPSKSIII----------------------
-------------------SDG------KKMF------KH--FINDYLR-----SDGFFIL-R---------
-MI------A-KNTTN--L-----VLEDLLKE-LWHLYN---------------------------------
----------------------------
>An_Hro_01/19-392
----------------------------------------------------DDT-------ITDRVNH---
VTTTAM--L--VVMAT-LVTT-TN--F-V---GNP--IECFVPKE-L--S---------K-T-HVQ------
-----YFNTLCWINGMYNV----------SF----DTE-YI-------------------------------
------------------------------------------------------------------------
---------------PSARR-NGGR--KATI------------------LYYPWIPLILLGMALMY-----S
LPCLVWRS-F----------------------Q-AKS---G-FD-VS-NFV-DY-GFKSSPK-IKN-DVRD-
----------------TLLD----H---MTLQFERYLS-HSNK-S---------------------------
------------------------------------------------------------------------
------------------------------------------------------------------------
-----Q-------SLT-SF------------------------SS---------------------KWT---
---ISF-----------------KH-----------------------LF-T---KT-CFKYIG-H------
-KRLN-YFS-AL------KILVKFLYVVNSIVL---IFLLDVVLGV--------------------------
-------S-----------FHN--------YGTDIIKSLFAWNF------SNEL---D--RQLN--H-H---
------QE--I--RFPKVTMCDVK--VRW-L-A-V-VN---TY---SVQCALPNNLFNEKIFLIL-W-FWMV
FVA-ALNIASLIRWVLKI-S-VGKD--R----Y-NY-VKNLL------LLS---------------------
-----------G-----------------MLL------LK--FVKEHLG-----TDGVLLL-H---------
-IL------D-QATNT--I-----VAMEMVEK-LWINFR---------------------------------
----------------------------
>An_Hro_02/19-375
----------------------------------------------------DDD-------VIDRLSS---
RYTVVM--L--ICFSL-LVSM-NQ--Y-V---RNP--ITCMIPSS-L--K---------G-N--EK------
-----FATSFCWIRNTYYI----------TW----DTI-LE-------------------------------
------------------------------------------------------------------------
---------------QAG---RNSN--KQTV------------------AYYQWIPFVLVAQAVLF-----Y
LPSVIWHS-L----------------------N-SRS---G-VD-AD-NIL-AA-AHTFSLT-DKV-ETRD-
----------------RTMK----M---LVQQIHRFLK-SHTV-D---------------------------
------------------------------------------------------------------------
------------------------------------------------------------------------
-----H-------KK--KR------------------------KK---------------------NCC---
---GC---------------------------------------------------K-GRQCVG-T------
-RIGN-YLV-II------FIISKIFYLLNIFAQ---LYFLGRLMST--------------------------
-------N-----------FFQ--------FGFHLFSQIIDK------------------IDWT--I-E---
------EE--V--VFPRETYCDIN--IIGDA-G-N-RQ---NF---TLQCVLPVNAYNEKIYLFL-W-CWMM
FLA-VATSCCLLMWLLRS-L-CTAD--R----E-RF-VKNHV------LDA---------------------
-----------T-----------------RNI------KR--FCRKYLM-----QDGELLL-R---------
-LI------A-HNTDH--V-----TTTEVIYE-VWKNWL---------------------------------
----------------------------
>An_Hro_03/20-372
----------------------------------------------------DDD-------RVDRLNR---
NVTVVM--L--IFFAI-IVTT-KT--F-V---GDP--IYCFSPGE-F--D---------S-T-QPD------
-----YANSYCWIRNTYSF----------SN----DHQ-NK-D-F---------------------------
----------------------------D-------------------------------------------
---------------K------IKD--QNRV------------------TYYQWVPLILLVQAFFF-----Y
VPHVLWKN-C----------------------S-GKS---G-LD-LN-SIV-VA-GESFLAT-ETA-EVRDK
-----------------TVS----Y---MISQMDRYLA-E-A-----KKNYY--------------------
------------------------------------------------------------------------
------------------------------------------------------------------------
------------------------------------------------------------------HEPTI-
--S----------------------------------------------------FKQLFACCS-C------
-FHGC-YLF-SF------YLFVKFLFLLNAICQ---FICLNLLFGS--------------------------
---------DY-----------------YSFGVEIIKTSMN-D------------Q------YG--A-V---
------GS--R--QFPRMTMCDLK--IR-RV-V-N-IH---DY---KIQCVLPINHFNEKIFLML-W-FWFL
IMI-LVTALSLLSWLKRM-Y-PRSK--L----F-TY-TYRHLKYAAK-------------------------
-------------------------------Q------VK--QFVDYLN-----RDGVFVV-K---------
-LL------A-INADT--I-----TASDFVYA-LFTNFR---------------------------------
----------------------------
>An_Hro_04/19-363
----------------------------------------------------ADS-------FSDRLSC---
QYTVTI--L--IIFAI-MTTT-RQ--Y-V---SEP--ISCWCPNY-F--T---------R-D-QID------
-----YVNKVCWTTSTYYL----------SE----EIA-E----I---------------------------
----------------------------P-------------------------------------------
---------------DE----K-DI--GNMV------------------SYYQWIPLMAVGQAAMF-----F
MPRIIWNL-L----------------------N-KKS---G-IS-VS-SIT-DA-AVERQKK-ADQ-CSAEK
-----------------TME----F---MVKSLGKFLK-E-LSWDRTKDV----------------------
------------------------------------------------------------------------
------------------------------------------------------------------------
------------------------------------------------------------------------
-----G-----------KS-------------------------------------------GH-K------
-VYGN-YLT-CL------YILIKLIYIINVILQ---IFLLNGFLKT--------------------------
----------NY----------------ELYGFETIRKMLA---------------G-----QD--W-T---
------TS--E--RFPRISMCSFT--IR-AM-GEN-MH---KY---LVQCAIPINLLHEIFYIFL-W-FWFV
FLL-VVTSYSTVSWCHLC-F-PLSK--R----E-TY-VRNKLYADI--------------------------
------------------------------IL------AG--FVKCYLR-----RDGCFIA-R---------
-LV------G-RNTSD--V-----VAAELLGG-LWKDYR---------------------------------
----------------------------
>An_Hro_05/19-375
----------------------------------------------------DDD-------IVDRLNH---
RYTSLL--L--VIFTI-VIST-TQ--Y-V---GTP--IHCWCPAF-F--S---------S-N-HEK------
-----YANNFCWISDTYYL----------TD----ENA-MP-G-V---------------------------
----------------------------G-------------------------------------------
---------------V--------R--RKHI------------------GYYQWIPVALLVQALLF-----F
MPCLFWRI-L----------------------S-DRS---G-IN-VN-NLV-EA-AETIQNA-LYP-ERREK
-----------------TIR----Y---MIRHLDHYLD-Y-QRD---YRSV---------------------
------------------------------------------------------------------------
-----------------------------------------------------------------------D
Y-----------------------------------------------------------------------
---SFF------------------------------------------RLWQ---QVGRNISTG-M------
-VRGN-YLV-GL------YLTTKLIYIINSIGQ---IYLLNLFLG---------------------------
-------A--DY----------------HMYGIQIIIDLMKY--------------------RESRL-Q---
------RQ--N--RFPRSTLCDFK--IFQ-M-GN--VQ---PH---TVQCVLPINFFNEKIYLFL-W-FWIV
FVS-LATFLSLFRWVFVLAI--GQS--R----T-RY-VRKHLKIMDK-------------------------
------------------------------LS------YK--FAEKYLR-----QDGVFVL-K---------
-LV------A-KNSTD--L-----VVADIVAA-LWDHFK---------------------------------
----------------------------
>An_Hro_06/19-363
----------------------------------------------------ADS-------FSDKLSS---
KYTVSL--L--SLFAL-LSSS-TL--I-I---DEP--ISCWCPTE-F--T---------S-S-QTD------
-----YVTKYCWTSITFSV----------PD----SVA-VR-N-T---------------------------
----------------------------K-------------------------------------------
------------------------E--RRLI------------------SFYQWVSLMLAFQAFLF-----Y
LPNPLWKI-F----------------------S-KKS---G-LA-LS-SVT-DA-SSTCRKC-PDL-EESEN
-----------------NLR----Y---VASTLFNYLN-T-IGKTHK-------------------------
------------------------------------------------------------------------
------------------------------------------------------------------------
-----------------------------------------------------------SRGIF--------
------------------------------------------------E------R----VVWV--------
-PGGN-YMS-FL------YLFIKCLYMANAVGQ---LYMLNSFLGY--------------------------
---------KY-----------------SLYGLEVLNNIST--------------N------SE--V-F---
------QS--K--RFPKYAYCTPT--IR-VL-N-N-NH---KY---IVQCALPMNMLYEMIFLII-W-FWLV
IVM-VTTASSLLKWLALT-F-VRHL--Q----C-SY-VLEMLRQSG--------------------------
-----------------------------VEV------DQ--FVSSFLR-----RDGCFIL-M---------
-MI------D-ENAGS--W-----VTSKVMGE-LWLKYL---------------------------------
----------------------------
>An_Hro_07/19-376
----------------------------------------------------DDD-------YIDRLTR---
QYTVII--L--ICFGF-LVST-KQ--F-V---GRP--ITCWCPAN-F--E---------E-S-HRD------
-----YADAICWVSNTYYL----------PL----KTI-IP-A-K---------------------------
----------------------------T-------------------------------------------
---------------LS----DAAN--HHMI------------------SYYQWVPLILIFQGLLS-----F
IPCLFWRF-L----------------------N-RRS---G-VN-MT-AIM-DA-ARVCSQA-SYL-EIREK
-----------------AIR----Y---VVNQMDRYLL-A-QREY-----R---------------------
------------------------------------------------------------------------
------------------------------------------------------------------------
------------------------------------------------------------------TGC---
----VV-----------RI----------------KH--------F--I------AKACCLIGG-K------
-LYGN-YLI-SC------YMMIKILYVANAVGQ---LFLLDAFLKI--------------------------
----------DY----------------HMYGVHIVEKLVR---------------G-----QD--W-G---
------YS--E--KFPRVTLCEFD--IR-YQ--SR-LH---SY---VVQCALTINLFNEKLFTFL-W-FWFV
FLA-FATAVNFLRWLFRS-L-YWPG--H----V-QY-VRKQIRVMD--------------------------
-----------------------------T-L------AK--FAENYLR-----RDGMFIV-R---------
-LI------G-MNMGE--V-----VAGEVLCG-LWNNYS---------------------------------
----------------------------
>An_Hro_08/20-375
----------------------------------------------------TDN-------SVDRLTR---
TYTVAL--L--LTFSC-LITS-KQ--F-V---GNP--IECWCPAQ-F--T---------D-S-QVR------
-----YTTSYCWISHTHYL----------PT----E-R-II-P-Y---------------------------
----------------------------S-------------------------------------------
---------------F-------SK--DSKV------------------VYYQWVPIILLVQSALC-----L
APALIWRM-L----------------------I-GRS---G-LN-VE-GLF-EA-AMIASGA-SYL-EMRKK
-----------------SID----Y---IVSQFDRHTM-T-Q-----RHSD---------------------
------------------------------------------------------------------------
------------------------------------------------------------------------
------------------------------------------------------------------SVCYS-
--RIM-------------------------------N--------I--L------SRKCFIFGG-K------
-SYGN-CIV-NC------YLSVKILYALNAVGQ---IYLIDYFLGG--------------------------
--------KEY-----------------HMYGLHVLHGLMQ--------------Q------TS--L-L---
------NP--D--HFPTVTLCEID--IR-DQ-S-R-IH---TY---VIQCVLSVNIFNEKIFIIL-W-FWFV
FVA-LANICDFLRWLFGV-F-HWKL--S----L-KF-IKKRLKSGE--------------------------
-----------------------------VML------SR--FLRGYLR-----RDGVFLI-K---------
-LI------S-LNYGD--V-----LVGDVLDA-MWECYL---------------------------------
----------------------------
>An_Hro_09/19-376
----------------------------------------------------DDD-------FADRLSS---
RYTVVL--L--VLFAV-LVGM-NQ--Y-V---RNP--ITCWAPVH-F--T---------G-P-HTK------
-----FATNFCWVKNTYYL----------PW----QNE-VP-R-----------------------------
----------------------------E-------------------------------------------
----------------------MEK--KQMI------------------PYYQWVPFILLFQAVLF-----Y
LPTIVWHG-M----------------------N-SKA---G-ID-AD-SIM-QS-AHSLSRM-EKS-DAHKR
-----------------TML----L---LTNQMDRFLS-N-RL-NRKKGCG---------------------
------------------------------------------------------------------------
------------------------------------------------------------------------
------------------------------------------------------------------------
------------------C----------------NT--------RSCF------MICCCGLCG-R------
-RLGN-YLV-IL------FLFSKFCYIVNILAQ---LFVLNGVLSI--------------------------
---------K-F----------------NTFGVDLIRLIMS---------------T-----DD--W-T---
------EQNHV--AFPRVTYCDFY--IRGDM-AN--VQ---PY---TIQCVLPINLYNEKIYFFL-W-FWMV
FVL-LASTISFFLWFMRA-L-FFRD--R----L-KF-IRNHLLL----------------------------
---------------------G------SSNI------RE--FASRYLK-----QDGTFLL-R---------
-LI------A-HNTNN--I-----TTTEIICG-LWDYWL---------------------------------
----------------------------
>An_Hro_10/19-376
----------------------------------------------------DDD-------FADRLSS---
RYTVVF--L--ILFAI-LVSM-GQ--Y-V---RNP--ITCWAPKH-F--H---------D-S-HTK------
-----FTTNYCWVKDTYYL----------PW----DSN-VK-N-----------------------------
----------------------------D-------------------------------------------
---------------ES----HYEP--RQRI------------------AYYQWIPFILLGMAVCF-----F
FPSLVWHG-F----------------------N-TKS---G-VD-AD-SIL-SA-SHKLERI-DSY-DSKKK
-----------------TLR----I---ITKQIDRFLN-S-RQIVD---FK---------------------
------------------------------------------------------------------------
------------------------------------------------------------------------
------------------------------------------------------------------------
------------------S----------------RV--------GCFL------STVFCHCCG-R------
-RTSS-YLV-IL------FLISKVIYIFNVVFQ---LVALSYVLKA--------------------------
---------K-F----------------HSFGIDMLSRFFN--------------LK-----ND--W-T---
------EDSFV--AFPRVTLCDFR--IRGDF-AN--VQ---NH---TVQCVLPVNMYNEKIFLFL-W-FWMF
IVA-AVSVINLLIWIARI-L-SRRD--R----M-TF-IRNRL------------------------------
---------------------S------SELV------KH--FVLDYLG-----QDGCFIL-R---------
-LV------A-HNTNH--V-----TTTEIIND-LWDSWY---------------------------------
----------------------------
>An_Hro_11/19-376
----------------------------------------------------DDD-------YIDRLSR---
QYTVVL--M--VLFAF-LVST-KQ--F-V---GTP--INCWCPAE-F--T---------S-S-HVD------
-----YTNAVCWVSNTYYV----------TI----DSI-VP-A-E---------------------------
----------------------------R-------------------------------------------
---------------LD----MTTR--DNKI------------------SYYQWVPFILIIQGVLS-----F
IPCQIWRF-M----------------------N-KRS---G-IN-LS-TVM-DA-AHVSSEA-AYL-EIREK
-----------------AVR----Y---VVNQMDRYLM-A-QRDH-----R---------------------
------------------------------------------------------------------------
------------------------------------------------------------------------
------------------------------------------------------------------TGC---
----CV-----------RV----------------KH--------F--V------AKLCCIIGG-R------
-LYGN-YLI-SA------YLFIKLLYIINAIGQ---LFLLDVLLVS--------------------------
----------DF----------------HLYGVYILERLLR---------------G-----QD--W-T---
------WS--N--NFPRVTLCEFD--MR-LQ--SR-IL---SY---IVQCTLTINLFNEKIFFFV-W-FWYV
FVA-GVTLINFFQWLFKA-L-YWPG--Q----I-QY-VRKHIRAFD--------------------------
-----------------------------V-L------SK--FTECYLR-----RDGMFII-R---------
-LI------G-INMGE--V-----AAGEVLCG-LWNNYS---------------------------------
----------------------------
>An_Hro_12/19-376
----------------------------------------------------DDD-------YVDRLSR---
QYSVII--L--ICFGF-LVST-KQ--F-V---GKP--INCWCPAE-F--K---------P-S-HRD------
-----YTDAVCWVSNTYYL----------PI----DDI-IQ-K-D---------------------------
----------------------------H-------------------------------------------
---------------LE----TQKN--RQLI------------------SYYQWVPLILIFQALLA-----F
VPCLLWRF-V----------------------N-KRS---G-VN-MA-AIM-DA-SRHCSQA-HYL-EIREK
-----------------AIR----Y---IVNQMDRYLL-A-QREY-----R---------------------
------------------------------------------------------------------------
------------------------------------------------------------------------
------------------------------------------------------------------TGC---
----MV-----------RI----------------KH--------V--I------AKFCCFVGG-K------
-LYGN-YLI-SC------YMIIKVLYLANALGQ---LFLLETFLKI--------------------------
----------NF----------------HLYGVHVLERLIK---------------G-----ED--W-S---
------HS--E--RFPRVTLCEFE--IR-HQ--SR-IH---SY---IVQCALTINLFNEKLFIFI-W-FWYV
FLA-FMTAVNFLRWLFRS-L-YWPG--H----V-QY-LRKQLRAFD--------------------------
-----------------------------I-L------AK--FAENYLR-----RDGMFIV-R---------
-LI------G-INMGE--V-----VAGEVICG-LWNNYS---------------------------------
----------------------------
>An_Hro_13/19-376
----------------------------------------------------DDD-------YVDRLSH---
RVTVII--L--VGFAF-IAST-KQ--F-V---GVP--MSCWCPPE-F--K---------P-S-HRD------
-----YTDTICWVSNTYYL----------PV----NEI-IP-R-D---------------------------
----------------------------K-------------------------------------------
---------------FS----MQSK--KQVI------------------CYYQWVPLILIFQAVLS-----F
IPCQLWRF-L----------------------N-QRS---G-VN-LC-TIM-DA-AHVCSEA-SYL-EVREK
-----------------AVR----Y---IVNHMDRYLL-S-QREF-----R---------------------
------------------------------------------------------------------------
------------------------------------------------------------------------
------------------------------------------------------------------TGC---
----LV-----------RI----------------KH--------F--V------AKVCCLIGG-R------
-LYGN-YLI-TA------YLCIKMLYIVVAIVQ---LMLMEVFLGI--------------------------
----------EY----------------HWYGTYVIDKLIK---------------G-----QE--W-E---
------PS--E--RFPRVTLCEFD--LR-YQ--SR-II---NY---VVQCALTINLFNEKIFVFV-W-FWFV
FVI-IVTSINLLKWLFRS-L-YWPG--Q----V-QY-VRQRLRAFD--------------------------
-----------------------------V-L------AK--FTENYLR-----RDGMFIL-R---------
-LI------S-QNMGE--V-----VSGEALCG-LWNNYN---------------------------------
----------------------------
>An_Hro_14/19-375
----------------------------------------------------DDD-------FSDRLSY---
RFTTSF--L--IVFAI-LVTT-KQ--F-V---GDP--IQCWVPAH-F--T---------M-N-HEE------
-----YTNDYCWIRNTYYL----------PY----DEYV-P-K-E---------------------------
----------------------------H-------------------------------------------
---------------E------REK--RQMI------------------PYYQWMPLILLVQALNF-----Y
LPILQWRT-F----------------------N-KRS---G-VD-VN-NIV-EA-GKKFIDA-EHV-DKRNS
-----------------TLE----Y---MAHQMDRYLS-S-QNI---YKTE---------------------
------------------------------------------------------------------------
-----------------------------------------------------------------------C
T-----------------------------------------------------------------------
---LSL------------------------------------------KHLF---TRICCKICG-R------
-NYGN-YLV-TL------YISTKILVLINVIGQ---LFLLDTFLG---------------------------
-------I--DF----------------HIYGLQVLASALRG--------------------ED--W-T---
------IS--P--RFPRTTMCDFK--VRR-L-GN--VQ---RY---TVQCVLPINLFNEKIYLFL-W-FWMV
FVA-LMTSISLATWILRVGF--RID--R----H-RY-IKKHLKLMNR-------------------------
------------------------------FA------IN--FVDDYLR-----QDGVFVM-R---------
-LV------G-HNTNA--L-----TVTEFVCC-LWDHYK---------------------------------
----------------------------
>An_Hro_15/15-369
----------------------------------------------------DDD-------LVDRMNH---
QYSVIF--L--FIFMV-IIST-SQ--Y-V---GEP--IHCWMPGH-F--T---------P-N-QGE------
-----YANRVCWISYTYSV----------PE----NTL-VG-Q-Q---------------------------
----------------------------D-------------------------------------------
---------------I--------V--KKVI------------------SYYQWVPLVMLLQAFFF-----Y
LPCLLWRV-F----------------------S-ERS---G-IN-IN-NLV-EA-AETIQNA-LYP-ERRDK
-----------------TIK----Y---MIRHLDHYLD-Y-QRE---YQGG---------------------
------------------------------------------------------------------------
-----------------------------------------------------------------------C
C-----------------------------------------------------------------------
---GGL------------------------------------------RRFM---ARKMFLICG-N------
-RQGN-YLL-TL------YLISKVMYLANLVCQ---LFILNLFLG---------------------------
-------T--NY----------------HLYGVEVIRDIVLG--------------------KE--V-K---
------PS--V--RFPLTTLCDFK--IHV-L-GN--TH---NH---TVQCVLPINFFNEKIYLFL-W-FWMV
LVA-AATIISLLRWIWLVGF--RHS--R----I-RY-VRKHLKVMGK-------------------------
------------------------------LS------RK--FAQMYLR-----QDGVFVL-K---------
-LV------A-KNSTD--L-----VVADIVSA-LWDNYK---------------------------------
----------------------------
>An_Hro_16/19-375
----------------------------------------------------DDD-------FSDRLLY---
RHTSAI--F--VVFAI-IVST-KQ--Y-V---GDP--IQCWVPAE-F--T---------G-N-HEE------
-----YTNNFCWIRNTYYL----------PY----EKNI-P-K-E---------------------------
----------------------------N-------------------------------------------
---------------E------SEK--RQVI------------------PYYQWMPMILAVQALLC-----Y
LPILLWRG-L----------------------N-DKS---G-ID-VN-TIV-EA-GETFTNA-DVA-ENKEK
-----------------TLS----Y---MIKQMDRYLS-S-QKD---VSTG---------------------
------------------------------------------------------------------------
-----------------------------------------------------------------------C
T-----------------------------------------------------------------------
---ISL------------------------------------------KHFL---SRTCFSSCG-R------
-RRGN-YLV-LL------YLTVKVLSFACVVSQ---LFVLNFFLG---------------------------
-------Q--DF----------------HLYGFEAIKSAIIG--------------------TN--L-S---
------VS--P--RFPRVTMCDFK--IRR-L-GN--VQ---RY---TVQCVLPINLFNEKIYLFI-W-FWLA
LVS-IVLAFSLVTWMTRVAL--RVE--K----R-RY-VKKHLHLMNK-------------------------
------------------------------QV------VK--FVEDYLK-----QDGVFIL-R---------
-LV------G-HNTNA--I-----TVTEFVCH-LWDFYR---------------------------------
----------------------------
>An_Hro_17/19-375
----------------------------------------------------DDD-------FSDRLLY---
RHTSAL--F--VLFAI-VVST-KQ--Y-V---GDP--IQCWVPAE-F--T---------G-N-HEE------
-----YTNNFCWIRNTYYL----------PY----EKNI-P-K-E---------------------------
----------------------------Y-------------------------------------------
---------------E------HDK--RQII------------------PYYQWMPMILAIQGLLC-----Y
LPILLWRC-L----------------------N-DKS---G-ID-VN-TVV-EA-GEAFTNA-EIA-ESREK
-----------------TLT----H---MTRQLDRYLS-N-QKD---VPKG---------------------
------------------------------------------------------------------------
-----------------------------------------------------------------------C
T-----------------------------------------------------------------------
---ISL------------------------------------------KQCF---SHACCSLFG-R------
-HKGN-YLM-CL------YLIVKVLALASVFGQ---LFALNFFLG---------------------------
-------Q--DF----------------HMYGFDAIHSMITG--------------------TD--V-S---
------AS--P--RFPRVTMCDFK--IRR-L-GN--VQ---RY---TVQCVLPINLFNEKIYLFV-W-FWLA
FVS-AILSFSLISWIARAVM--KSD--K----H-RY-IRKHLHLMEK-------------------------
------------------------------NA------VK--FVEDYLK-----QDGVFIL-R---------
-LV------G-HNTNA--L-----TVTEFVGH-LWDNYR---------------------------------
----------------------------
>An_Hro_18/1-350
----------------------------------------------------DDD-------TCDRINR---
LISAVL--I--LLLGL-VVSA-RQ--C-L---GEA--IYCWCPEI-C--A---------T-N-HEK------
-----YANLMCWVDDTYFV----------PF----LDR-IP-H-P---------------------------
----------------------------E-------------------------------------------
---------------E-------VR--QRKI------------------TYYQWVPIILMLQALMF-----L
APWIVWRV-L----------------------A-GRV---G-IK-LG-NII-QA-ACKSQLS-DKC-EEREA
-----------------AHK----F---AFYLLNRFH------------H----------------------
------------------------------------------------------------------------
--------------------------------------H---------------------------------
----------------------------------------------------------QTSP----------
-------------------------------------------------------PLPHLISPS-KCFSNTC
HFFKP-HLF-TS------YIVVKILYLTNSVGQ---LFLLDKFLGV--------------------------
---------EF-----------------YTFGYHV-----LTF------LI---AN------RQ--W-T---
------PT--D--RFPHVTMCDFR--IR-QS-T-N-VH---QY---TVQCVLPINIFNEKVFTVI-W-FWLV
IVA-AITLCSLLGWVWSM-T-LGTT--I----S-EY-VKENLSVLN--------------------------
-----------------------------QSL------EI--FAKKYIG-----RDGMFIL-K---------
-LV------A-KNSGE--L-----VAAELLQS-LWAHY----------------------------------
----------------------------
>An_Hro_19/3-347
----------------------------------------------------IDD-------GIDRLNR---
YYTCCI--L--LAATT-IVSL-KQ--Y-A---GSP--IDCWCPGN-F--A---------P-S-HVD------
-----YANSICWVNGTYFA----------PF----EEA-IP-R-D---------------------------
----------------------------I-------------------------------------------
---------------K-------LR--S-FV------------------LYYQWIPFLLVGQAVTF-----F
SPYILWQF-C----------------------L-KNL---G-IN-LF-AIV-NV-KDDN--Y-HRS-E-KER
-----------------ST-----A---ASY-----------------------------------------
------------------------------------------------------------------------
------------------------------------------------------------------------
--------------------------------------------------------CKQIVGYL--KRC---
--------------------------------------------------------YRWLVRCS-RCFIIN-
-PLSD-KLS-FL------YLTTKLIYLCNVMLN---IVIVDSLLVK--------------------------
---------KL-----------------FSSTFSNH--SKINF------NINEFSD------VF--Q-L---
------DP--S--RFPKVTLCDFL--IR-QQ-I-N-VH---RY---TVQCVLPINLINEKVFIFL-L-AWFF
FLF-SLTTTNFLNWLARL-W-FVFC--Q----A-NS-IHQRLKSAD--------------------------
-----------------------------QMT------SK--FVRDYLK-----RDGLLVM-D---------
-LI------S-LNAND--Q----DLVTEILFH-LW-------------------------------------
----------------------------
>An_Hme_01/22-405
----------------------------------------------------NDD-------SVDRLHR---
HYTCCF--L--LLSAS-MVGL-KQ--F-A---GAP--IDCWCPGQ-F--S---------P-S-HVS------
-----YANSICWVNGTYYV----------PF----DDY-LP-L-P---------------------------
----------------------------N-------------------------------------------
---------------Q-------SR--T-AI------------------LYYQWVPFLLLTQSFVF-----T
LPGFFWRV-F----------------------S-SKL---G-MN-LS-SII-GC-MKADSGF-QKS-T-KQA
-----------------VVQ----V---VSYLRGRSQL-K-PAWRNDYHF----------------------
------------------------------------------------------------------------
--------------------------------------RN--------------------------------
-------------E-----------------------------DGL---------EHYDIIGME--KKSYY-
--STFL-----------RF--------------------------C--S------ILMWPVCCL--C-RRS-
-PAPG-RLC-LL------FLAMKLLNLVNTCFQ---FLFLNSFLNK--------------------------
---------TP-----------------HDGFLRTIATSLERI------SLGE-LV------NF--Q-L---
------DQ--G--RFPKVTMCDFH--IR-QQ-V-N-LH---RY---TVQCVLPINLFNEKVFLML-W-VWLV
LLI-LITVLNLFSWTPV--M-FPCC--Q----A-GY-IKQRLRLVT--------------------------
-----------------------------RST------MK--FLTSYMG-----SDGVLTL-K---------
-LV------A-SNSDE--E-----GAARLLHG-LWQDYR---------------------------------
----------------------------
>An_Hme_02/19-386
----------------------------------------------------DDT-------ITDRLNH---
VTTSAI--L--VVMAV-LVST-KQ--Y-V---GDP--IECWCPKE-F--T---------K-N-QVE------
-----YADSFCWIRGTYYV----------PF----EREDMP-S-V---------------------------
----------------------------Y-------------------------------------------
---------------G------RGR--TPTV------------------TYYQWVPLILLVQSFLF-----S
LPSLFWRG-M----------------------Q-AKS---G-FD-AS-NFI-DY-GRKSSPK-VKN-DIRGT
-----------------LLD----H---MTLQLERYLK-Y-GNPQSKTKAG---------------------
------------------------------------------------------------------------
------------------------------------------------------------------------
------------------------------------------------------------------------
--SFTI-----------SM----------------KH--------L--F------TRTCFRFFG-H------
-RRLN-YFC-TL------QLATKFFYLVNSVGQ---IFLLDYLLNM--------------------------
----------KF----------------HTYGSDILSSLTL--------------GSGSNRELV--R-H---
------QE--T--RFPKVTMCDFK--VR-RL-G-A-VH---NY---SIQCALTVNLFNEKVFLIL-W-LWMV
FIS-AANFFSLFRWSLRN-L-MGGE--R----Y-GY-IKNLLLISGR-------------------------
------------------------------LL------VG--FVGYHLG-----PDGVLLL-Q---------
-LL------N-QATDT--I-----VVMEMLER-LWVNFR---------------------------------
----------------------------
>An_Hme_03/19-375
----------------------------------------------------DDD-------IADRLSS---
RYTVAL--L--ITFAV-LISM-NQ--Y-V---RNP--ITCWAPVH-F--T---------G-A-HTK------
-----FATNYCWVKNTYYI----------PW----GNE-VP-K-----------------------------
----------------------------G-------------------------------------------
----------------------PDD--KQTV------------------PYYQWIPFILLFQAILF-----Y
LPTQIWHG-L----------------------N-SKS---G-ID-AD-NIL-QA-AHAISKI-GEG-EAQKR
-----------------TMK----M---LSNQMDRFLS-N-RT-E-RKGCK---------------------
------------------------------------------------------------------------
------------------------------------------------------------------------
------------------------------------------------------------------------
------------------L----------------HA--------KTIM------SYMCCFICG-R------
-RLGN-YLI-IV------FIISKMFYIANIFAQ---LFVLNKILSI--------------------------
---------R-F----------------DSFGFDLLKNMVS---------------S-----DD--W-T---
------ESSAV--AFPRVTYCDFA--VRGDL-AN--TQ---TY---TVQCVLPINLYNEKIYFFL-W-FWMV
FVL-IASIISFFIWMFRF-V-LFSD--R----V-KF-IRNHLLL----------------------------
---------------------G------GRLI------ND--FTSKYLR-----QDGAFIL-R---------
-LI------A-HNTNN--I-----STTEIICN-LWQFWM---------------------------------
----------------------------
>An_Hme_04/19-371
----------------------------------------------------GDS-------FTDQLSC---
KYTVYI--L--SLVVI-LSTT-RV--F-I---DEP--ISCYCPTH-F--T---------D-N-QVE------
-----YTKKTCWVMNTQYI----------EA----HEA-PR-N-D---------------------------
----------------------------P-------------------------------------------
---------------SR----KDSA--EKLV------------------TYYQWIPLFLTLQAILF-----Y
TPRFIWKR-L----------------------N-KKS---G-IA-VN-NIT-DG-SIDCLRK-GDS-EESQK
-----------------TIT----F---LAQYMERFLG-W-QKQKLDNNFK---------------------
------------------------------------------------------------------------
------------------------------------------------------------------------
------------------------------------------------------------------GKN---
---------------------------------------------------------KLCHLRS-T------
-LRGN-YLV-VV------YLAIKALYIANVIGQ---IFLLNAFLGN--------------------------
----------DF----------------HMYGIDVVSRLIR---------------R-----LP--W-R---
------IS--Y--RFPRITRCNLP--IR-VV-D-T-VH---TH---KIQCVLPMNLFYEIIFIFI-W-FWFV
FVA-AATVGSFIFWLVNS-I-RMSV--Q----E-SY-IKQRLLVME--------------------------
------------------------------EV------KT--FVGDYLK-----RDGCFVL-R---------
-MA------A-KNSSD--L-----IASELICE-LWDKYR---------------------------------
----------------------------
>An_Hme_05/19-376
----------------------------------------------------DDD-------YVDRLSR---
QYTVVI--L--ICFGF-LVST-KQ--F-V---GKP--ITCWCPAQ-F--T---------S-S-HRD------
-----YTDAVCWFSNTYFL----------PL----EDE-LK-A-D---------------------------
----------------------------H-------------------------------------------
---------------LS----IHTN--IRMI------------------SYYQWIPLILIFQALLA-----F
VPCLLWRF-V----------------------N-KRS---G-VN-MA-AIM-DA-ARHCSQA-HYL-EIREK
-----------------AIR----Y---IVNQMDRYLL-A-QREY-----R---------------------
------------------------------------------------------------------------
------------------------------------------------------------------------
------------------------------------------------------------------TGC---
----VV-----------RI----------------KH--------V--I------AKFCCFVGG-K------
-LYGN-YLI-SC------YMVIKVLYLINALGQ---IFLLEAFLKI--------------------------
----------DF----------------HLYGVHVMERLAR---------------G-----MD--W-S---
------HS--D--KFPRVTLCEFE--IR-QH--SR-MH---NY---IVQCALTINLFNEKLFIFV-W-FWYV
FLA-FITAVNALRWLFRS-L-YWPG--H----V-QY-LRKQLRAFD--------------------------
-----------------------------I-L------AK--FAENYLR-----RDGMFII-R---------
-LI------G-NNMGE--V-----VAGEVICG-LWNNYS---------------------------------
----------------------------
>An_Hme_06/20-367
----------------------------------------------------DDD-------RVDRLSR---
NVTVTM--L--VFFSI-VVTT-KT--F-V---GEP--IHCWVPPR-F--S---------G-S-QED------
-----YINSYCWIRNTYFL----------DH----HED-VP-L-----------------------------
----------------------------E-------------------------------------------
---------------H-----DETP--KEEI------------------TYYQWVPLILLIQALFF-----Y
MPYLFWKS-C----------------------S-NKT---G-LD-LN-SIV-LA-GESFNAT-ETA-EVRDK
-----------------TMG----Y---MTTQMDRYLA-E-SRKDFRKSRT---------------------
------------------------------------------------------------------------
------------------------------------------------------------------------
------------------------------------------------------------------------
-----------------------------------------------IS------FKQILACCT-C------
-LKGT-CLY-GF------YMFIKVLFLINALLQ---FFALTYIFGN--------------------------
---------G----------------------LEIIKSSVN---------------------DT--G-Q---
------MMGSR--HFPRTTMCDFK--VR-RL-GN--NH---RT---TVQCVLPINHFNEKIFILL-W-FWFL
VVI-VVTLFSIFIWLVRM-F-PRSR--L----D-GY-AQRHLDY----------------------------
---------------------A------LKQV------KT--FV-DYLD-----RDGIFVM-R---------
-ML------A-INADT--I-----TATDFLYA-LFENFR---------------------------------
----------------------------
>An_Hme_07/19-362
----------------------------------------------------ADS-------FSDQLNC---
KHTVYI--L--SLVAI-LSTT-RF--F-V---DDP--ITCHCPNQ-F--T---------S-S-QVD------
-----YTEKVCWVTNTHYV----------PF----DRA-Y----L---------------------------
----------------------------P-------------------------------------------
---------------KE----GDPN--KKFI------------------SYYQWIPLFLALQALLF-----Y
LPRFTWKN-L----------------------S-RKS---G-LI-VS-NIT-DG-CIECQKK-AYS-DGAEK
-----------------VMD----S---LIKYMSRFLR-E-YSRNLR-------------------------
------------------------------------------------------------------------
------------------------------------------------------------------------
------------------------------------------------------------------AK----
-----------------------------------------------------------KAFQY-F------
-FRGN-YLI-LV------YALIKILYLANVIGQ---LFLLNAFLGN--------------------------
----------EF----------------HIYGIEVIRKMLR---------------D-----EP--W-S---
------TS--H--RFPRVTICDFE--LR-VL-G-N-VH---RH---TVQCVLPMNLFYEIIFIFI-W-FWFV
LVA-VSSLASLVFWLGSN-L-RLSG--H----E-SY-IRQRLLVSR--------------------------
------------------------------DV------LT--FVRDHLR-----RDGCFIV-R---------
-MA------A-ENSND--L-----VTSELIHG-LWEDYK---------------------------------
----------------------------
>An_Hme_08/19-375
----------------------------------------------------DDD-------FADRLVY---
KTTVGM--F--ILFAI-VIST-KQ--Y-V---GDP--IQCWVPAE-F--T---------G-N-QEE------
-----YTNNYCWIKNTYYL----------PY----EKNI-P-K-E---------------------------
----------------------------H-------------------------------------------
---------------E------AEK--RKII------------------PYYQWAPLILGVQALIC-----Y
LPIILWRY-L----------------------N-KKS---G-ID-VN-AIV-EA-GEKFTNA-EAA-ENRDK
-----------------TLN----F---MTKLMDRYLA-N-QRD---VPTG---------------------
------------------------------------------------------------------------
-----------------------------------------------------------------------C
T-----------------------------------------------------------------------
---LSL------------------------------------------KHVF---SRTCFKWCG-R------
-KRGN-YLT-TL------YLFSKFLLLVSVLGQ---LFALNFFLG---------------------------
-------Q--DF----------------HMYGFDAIRNMFMG--------------------ED--Q-A---
------AS--D--RFPRVTMCDFK--VRR-L-GN--VQ---RY---TVQCVLPINLFNEKIYLFI-W-FWLA
FTA-SVMTFSIVNWMFRFFY--SND--R----R-RY-VKKHLSLMDK-------------------------
------------------------------AL------AK--FVEDYLK-----QDGIFVL-R---------
-MV------G-HNTNA--I-----TATEFVCQ-LWDNYR---------------------------------
----------------------------
>An_Hme_09/18-354
----------------------------------------------------ADT-------PTDQLSN---
KYSVII--L--GIFAL-VATT-GN--Y-F---HQP--ISCYCPTE-F--K---------G-S-EIE------
-----FVEKVCYTQTTYYL----------NY----AEF-DT-------------------------------
------------------------------------------------------------------------
------------------------N--TQSV------------------SYYQWISLILAGQAFLF-----Y
LPSSIWKI-M----------------------G-KKS---G-LA-LS-SIT-DS-VKRCRRN-LDF-EGNE-
----------------TALQ----F---ASNTLNNYLH-VQN------------------------------
------------------------------------------------------------------------
------------------------------------------------------------------------
-----------------KN------------------------TS---------------------EKK---
---K----------------------------------------------------K-----WL-I------
-FKGN-YLA-YL------YLFIKFLYCLNAVGQ---LFILNAFLGD--------------------------
-------N-----------YHF--------YGIEFLDNMRNG--------------------VT--W-K---
------SS--R--KFPKVTFCNVS--IFV-P-F-N-IH---HR---FLQCVLPMNLIYEMMFLVI-W-MWLV
FIG-IVSCVSMAKWTFET-I-RVGK--R----V-EY-VKDL--------LI---------------------
-----------K-----------------SEI------RK--FVCDYLR-----KDGCFIL-R---------
-MV------E-ANADK--W-----ITWRLLGE-IWSKYQ---------------------------------
----------------------------
>An_Hve_01/19-389
----------------------------------------------------DND-------HIDRLNH---
RWTSIL--L--VVASL-LLTT-AN--Y-G---SLP--MFCWCPAY-F--V---------S-A-YEK------
-----YAQKICWVSETYNI----------VY----STQ-PQ-------------------------------
------------------------------------------------------------------------
---------------QQSSTPSRKK--VLRV------------------SYYQWIPLLLLLQSFLF-----Y
LPGLVWKT-L----------------------A-ARS---G-LD-LA-NIV-EA-SDTVQNA-IYP-ERRE-
----------------KTLR----Y---MSRHINRFLT-YQN------------------------------
------------------------------------------------------------------------
------------------------------------------------------------------------
-----------------NY------------------------RG---------------------GCC---
---SCL-----------------RG-----------------------II-T---RR-MCFCCG-N------
-RFGN-YLS-CL------YLGLKTVNLVNIVLQ---VLFIDFYLGS--------------------------
-------H-----------FHL--------MGVAFLHGVSTNQT------IETM---ASLKSFP--Y-L---
------SS--K--LFPKITYCDFT--VRQ-M-T-T-FQ---LF---TTQCVLSINFINEKLFLLL-W-FWFC
LLF-FINLYSITIWSVRL-C-SRSS--R----E-DY-VRRQL------AMI---------------------
-----------Q-----------------QAI------NS--FIHCRLK-----QDGIFIL-K---------
-IL------A-TNTTR--L-----VELDVLAL-LWSVHE---------------------------------
----------------------------
>An_Hve_02/22-405
----------------------------------------------------NDD-------SVDRLHR---
HYTCCF--L--LLSAS-MVGL-KQ--F-A---GAP--IDCWCPGQ-F--S---------P-S-HVS------
-----YANSICWVNGTYYV----------PF----DDY-LP-L-P---------------------------
----------------------------N-------------------------------------------
---------------Q-------SR--T-AI------------------LYYQWVPFLLLTQSFVF-----T
LPGFFWRV-F----------------------S-SKL---G-MN-LS-SII-GC-MKADSGF-QKS-T-KQA
-----------------VVQ----V---VSYLRGRSQL-K-PAWRNDYHF----------------------
------------------------------------------------------------------------
--------------------------------------RN--------------------------------
-------------E-----------------------------DGL---------EHYDIIGME--KKSYY-
--STFL-----------RF--------------------------C--S------ILMWPVCCL--C-RRS-
-PAPG-RLC-LL------FLAMKLLNLVNTCFQ---FLFLNSFLNK--------------------------
---------TP-----------------HDGFLRTIATSLERI------SLGE-LV------NF--Q-L---
------DQ--G--RFPKVTMCDFH--IR-QQ-V-N-LH---RY---TVQCVLPINLFNEKVFLML-W-VWLV
LLI-LITVLNLFSWTPV--M-FPCC--Q----A-GY-IKQRLRLVT--------------------------
-----------------------------RST------MK--FLTSYMG-----SDGVLTL-K---------
-LV------A-SNSDE--E-----GAARLLHG-LWQDYR---------------------------------
----------------------------
>An_Hve_03/19-386
----------------------------------------------------DDT-------ITDRLNH---
VTTSAI--L--VVMAV-LVST-KQ--Y-V---GDP--IECWCPKE-F--T---------K-N-QVE------
-----YADSFCWIRGTYYV----------PF----EREDMP-S-V---------------------------
----------------------------Y-------------------------------------------
---------------G------RGR--TPTV------------------TYYQWVPLILLVQSFLF-----S
LPSLFWRG-M----------------------Q-AKS---G-FD-AS-NFI-DY-GRKSSPK-VKN-DIRGT
-----------------LLD----H---MTLQLERYLK-Y-GNPQSKTKAG---------------------
------------------------------------------------------------------------
------------------------------------------------------------------------
------------------------------------------------------------------------
--SFTI-----------SM----------------KH--------L--F------TRTCFRFFG-H------
-RRLN-YFC-TL------QLATKFFYLVNSVGQ---IFLLDYLLNM--------------------------
----------KF----------------HTYGSDILSSLTL--------------GSGSNRELV--R-H---
------QE--T--RFPKVTMCDFK--VR-RL-G-A-VH---NY---SIQCALTVNLFNEKVFLIL-W-LWMV
FIS-AANFFSLFRWSLRN-L-MGGE--R----Y-GY-IKNLLLISGR-------------------------
------------------------------LL------VG--FVGYHLG-----PDGVLLL-Q---------
-LL------N-QATDT--I-----VVMEMLER-LWVNFR---------------------------------
----------------------------
>An_Hve_04/18-380
----------------------------------------------------ATS-------FSDRLNS---
KYSALI--L--VIFAL-LTTT-RQ--Y-I---SEP--ISCWCPSD-F--T---------E-E-QVD------
-----YVNQVCWTTSTYHL----------PE----SIR-E----I---------------------------
----------------------------P-------------------------------------------
---------------KE----F-QV--VQKV------------------SYYQWIPLMAVGQAVMF-----L
VPKIMWGV-L----------------------N-KKS---G-IA-VN-SVT-NA-AKERHKI-VHQ-GDAEK
-----------------IME----F---MVKTMGKFLK-E-LSWDQCIAYE---------------------
------------------------------------------------------------------------
------------------------------------------------------------------------
------------------------------------------------------------------SQT---
----LA-----------KT----------------GG--------KLWP------CPCWIKLYV-V------
-IYGN-YLT-CL------YIITKIFYILNVILQ---IILLNAFLQT--------------------------
----------NF----------------NMYGIETMSRMVK---------------G-----ED--W-T---
------TS--H--RFPRIAMCNFI--IR-AM-GEN-MH---RY---SVQCAIPINLIHEIFYIFL-W-FWLV
FLF-ITTSCSLFSWTFLS-F-PKGK--R----I-SF-VRNKLYADR--------------------------
------------------------------LF------VD--FVIKYLR-----RDGCLIA-R---------
-LV------A-RNTGD--V-----VAADLLGG-LWRDFV---------------------------------
----------------------------
>An_Hve_05/19-371
----------------------------------------------------YYD-------LVDRISS---
RYSVVL--L--VLFAV-LVSM-NQ--Y-V---RNP--ITCWTPDH-F--S---------G-G-HTK------
-----YATSLCWVKNTYYL----------PW----NET-VP-R-----------------------------
----------------------------E-------------------------------------------
---------------H-----EHEK--KQMI------------------PYYQWVPFILVAQAVMF-----Y
LPSLVWHS-F----------------------N-SRA---G-VD-AD-NIL-AA-AHTFSMT-DKV-ETRDR
-----------------TMK----M---LVQQLHRFLR-S-HNNDGKHNQR---------------------
------------------------------------------------------------------------
------------------------------------------------------------------------
------------------------------------------------------------------------
--------------------------------------------------------CCHCHCST-K------
-RVGN-YLV-LI------FLVSKLLYIANTVGQ---MFLLGKLLST--------------------------
---------R-Y----------------LTFGFDLTKRLFD---------------N-----QD--W-T---
------EAHDV--AFPRVTICDFK--VRGDM-IN--PH---PY---TIQCVLPVNMYNEKIYIFL-W-YWII
FVF-ALSVLSFVVWFLRC-L-VASD--R----E-KF-VKNHIIE----------------------------
---------------------A------SKNI------RR--FSRSYLM-----QDGELIL-R---------
-LI------A-HNTNH--V-----TTTEVINE-LYRNWI---------------------------------
----------------------------
>An_Hve_06/19-376
----------------------------------------------------DDD-------YVDRLTR---
QYTVII--L--ICFGF-LVST-KQ--F-V---GRP--ITCWCPAQ-F--T---------D-S-HRD------
-----YADAICWVSNTYFL----------PI----DDP-VP-Q-E---------------------------
----------------------------K-------------------------------------------
---------------LQ----SYSR--DQMI------------------SYYQWVPLILIFQGLLS-----F
IPCLFWRF-L----------------------N-RRS---G-VN-MT-AVM-DA-ARVCSQA-SYL-EIREK
-----------------AIR----Y---VVNQMDRYLL-A-QREY-----R---------------------
------------------------------------------------------------------------
------------------------------------------------------------------------
------------------------------------------------------------------TGC---
----VV-----------RI----------------KH--------F--I------AKACCLIGG-K------
-LYGN-YLI-SC------YMMIKILYVANAVGQ---LFLLDAFLKI--------------------------
----------DY----------------HMYGVHIIERLAK---------------G-----QD--W-G---
------YP--D--RFPRVTLCEFE--LR-SN--NR-VH---SY---VLQCALTINLFNEKLFTFL-W-FWFV
FLA-FATAINFLRWLFRS-L-YWPG--H----V-QY-VRKQIRVMD--------------------------
-----------------------------T-L------AK--FAENYLR-----RDGMFIV-R---------
-LI------G-MNMGE--V-----VAGEVLCG-LWNNYS---------------------------------
----------------------------
>An_Hve_07/19-371
----------------------------------------------------ADS-------FSDRLNN---
KYTVSI--L--VIFAL-LTTT-RQ--Y-V---SEP--ISCWCPNY-F--T---------K-D-QVD------
-----YVNKVCWTTSTYYL----------ED----SVT-E----I---------------------------
----------------------------P-------------------------------------------
---------------GE----D-EP--IDKV------------------SYYQWIPLVAVGQAFMF-----V
MPKILWTI-F----------------------S-RKT---G-IP-VD-TIT-DA-AMERQKK-SEQ-AAADK
-----------------TME----F---MVKTLGKFLK-E-LSWDKRYAKR---------------------
------------------------------------------------------------------------
------------------------------------------------------------------------
------------------------------------------------------------------LKC---
-------------------------------------------------------YSLRRKIYV-T------
-FYGN-YLT-CL------YVLIKLLYILNVILQ---IVLLNFFLQT--------------------------
----------NY----------------SMYGFETMSRMVK---------------G-----ED--W-T---
------TS--H--RFPRIAMCNFI--IR-AM-GEN-MH---RY---SVQCAIPINLIHEIFYIFL-W-FWFV
FIL-TLTSASCIFWCYSC-F-PKTH--R----L-LY-VREKLYADR--------------------------
------------------------------HF------KN--FVLKYLK-----RDGCFIA-R---------
-LV------A-KNTND--V-----ISADLLAG-LWKDYV---------------------------------
----------------------------
>An_Hve_08/19-375
----------------------------------------------------DDD-------IADRLSS---
RYTVAL--L--ITFAV-LISM-NQ--Y-V---RNP--ITCWAPVH-F--T---------G-A-HTK------
-----FATNYCWVKNTYYI----------PW----GNE-VP-K-----------------------------
----------------------------G-------------------------------------------
----------------------PDD--KQTV------------------PYYQWIPFILLFQAILF-----Y
LPTQIWHG-L----------------------N-SKS---G-ID-AD-NIL-QA-AHAISKI-GEG-EAQKR
-----------------TMK----M---LSNQMDRFLS-N-RT-E-RKGCK---------------------
------------------------------------------------------------------------
------------------------------------------------------------------------
------------------------------------------------------------------------
------------------L----------------HA--------KTIM------SYMCCFICG-R------
-RLGN-YLI-IV------FIISKMFYIANIFAQ---LFVLNKILSI--------------------------
---------R-F----------------DSFGFDLLKNMVS---------------S-----DD--W-T---
------ESSAV--AFPRVTYCDFA--VRGDL-AN--TQ---TY---TVQCVLPINLYNEKIYFFL-W-FWMV
FVL-IASIISFFIWMFRF-V-LFSD--R----V-KF-IRNHLLL----------------------------
---------------------G------GRLI------ND--FTSKYLR-----QDGAFIL-R---------
-LI------A-HNTNN--I-----STTEIICN-LWQFWM---------------------------------
----------------------------
>An_Hve_09/21-376
----------------------------------------------------VEN-------FIDRLNR---
YYSSIF--L--LFLAC-LVSS-KQ--L-V---GNP--IECWCPAQ-F--T---------D-N-QVR------
-----YTNSYCWVSSTHYL----------SK----EHA-VI-P-R---------------------------
----------------------------S-------------------------------------------
---------------F-------SK--DYSI------------------AYYQWVPLMFLMQCFLS-----H
IPYLLWRF-F----------------------L-QQN---G-AN-VS-GLL-EA-ALMANET-SQL-EMRKK
-----------------AIE----H---IAYQLDRYTS-T-R-----RHSD---------------------
------------------------------------------------------------------------
------------------------------------------------------------------------
------------------------------------------------------------------SSCYT-
--RVM-------------------------------N--------V--L------SRKFFLFGG-R------
-NYGN-FLA-NC------YIFIKAIYICNSVLQ---IHLLDMLLGE--------------------------
-------ERSY-----------------HLYGIKAIHGMIL--------------R------MP--W-T---
------DP--D--HFPTGTLCELE--IR-DQ-S-R-IH---NY---VVQCVLSINIFNEKIFVFL-W-FWFF
VLI-AITSLDLIIWFFHN-F-YWEG--A----T-NF-VSKRLC--R--------------------------
-----------------------------VLL------SR--FVRSYLR-----RDGMVIL-R---------
-LM------G-CNCGD--V-----LIGEILDQ-LWFCYM---------------------------------
----------------------------
>An_Hve_10/19-371
----------------------------------------------------GDS-------FTDQLSC---
KYTVYI--L--SLVVI-LSTT-RV--F-I---DEP--ISCYCPTH-F--T---------D-N-QVE------
-----YTKKTCWVMNTQYI----------EA----HEA-PR-N-D---------------------------
----------------------------P-------------------------------------------
---------------SR----KDSA--EKLV------------------TYYQWIPLFLTLQAILF-----Y
TPRFIWKR-L----------------------N-KKS---G-IA-VN-NIT-DG-SIDCLRK-GDS-EESQK
-----------------TIT----F---LAQYMERFLG-W-QKQKLDNNFK---------------------
------------------------------------------------------------------------
------------------------------------------------------------------------
------------------------------------------------------------------GKN---
---------------------------------------------------------KLCHLRS-T------
-LRGN-YLV-VV------YLAIKALYIANVIGQ---IFLLNAFLGN--------------------------
----------DF----------------HMYGIDVVSRLIR---------------R-----LP--W-R---
------IS--Y--RFPRITRCNLP--IR-VV-D-T-VH---TH---KIQCVLPMNLFYEIIFIFI-W-FWFV
FVA-AATVGSFIFWLVNS-I-RMSV--Q----E-SY-IKQRLLVME--------------------------
------------------------------EV------KT--FVGDYLK-----RDGCFVL-R---------
-MA------A-KNSSD--L-----IASELICE-LWDKYR---------------------------------
----------------------------
>An_Hve_11/19-376
----------------------------------------------------DDD-------YVDRLSR---
QYTVVI--L--ICFGF-LVST-KQ--F-V---GKP--ITCWCPAQ-F--T---------S-S-HRD------
-----YTDAVCWFSNTYFL----------PL----EDE-LK-A-D---------------------------
----------------------------H-------------------------------------------
---------------LS----IHTN--IRMI------------------SYYQWIPLILIFQALLA-----F
VPCLLWRF-V----------------------N-KRS---G-VN-MA-AIM-DA-ARHCSQA-HYL-EIREK
-----------------AIR----Y---IVNQMDRYLL-A-QREY-----R---------------------
------------------------------------------------------------------------
------------------------------------------------------------------------
------------------------------------------------------------------TGC---
----VV-----------RI----------------KH--------V--I------AKFCCFVGG-K------
-LYGN-YLI-SC------YMVIKVLYLINALGQ---IFLLEAFLKI--------------------------
----------DF----------------HLYGVHVMERLAR---------------G-----MD--W-S---
------HS--D--KFPRVTLCEFE--IR-QH--SR-MH---NY---IVQCALTINLFNEKLFIFV-W-FWYV
FLA-FITAVNALRWLFRS-L-YWPG--H----V-QY-LRKQLRAFD--------------------------
-----------------------------I-L------AK--FAENYLR-----RDGMFII-R---------
-LI------G-NNMGE--V-----VAGEVICG-LWNNYS---------------------------------
----------------------------
>An_Hve_12/19-368
----------------------------------------------------DDD-------CSDRVSR---
LISAVL--I--IILAT-IVSA-RQ--C-L---GEA--IHCWCPEV-C--A---------T-N-HEK------
-----YANLMCWVDDTYFV----------PF----PDR-IP-H-P---------------------------
----------------------------D-------------------------------------------
----------------------EAR--LRKV------------------TYYQWVPIILMLQALLF-----L
APWVVWKI-L----------------------S-GRC---G-VH-LG-SIV-EA-ASKSQLS-FKQ-EEREV
-----------------ALN----F---AVFLLDRFLL-N-KNNTQSWLNK---------------------
------------------------------------------------------------------------
------------------------------------------------------------------------
------------------------------------------------------------------------
---------------------------------------------N--C------PLGCCSTRS-K------
-C--C-SLY-VS------YLSVKLLYLVNAVGQ---LFLLDQFLGV--------------------------
----------EF----------------YTFGYHVLSYLVS---------------N-----RK--W-I---
------PT--D--RFPHVTLCDFR--IR-QS--TN-VN---QY---TVQCVLPINIFNEKVFAVI-W-FWLV
TVA-AITLWSLFGWLWAV-V-ISQS--V----S-NY-VEENLEIFG--------------------------
-----------------------------QSL------KI--FSNSYLG-----RDGLFVL-K---------
-LV------S-GNAGG--L-----VAAEILCS-LWMNYG---------------------------------
----------------------------
>An_Hve_13/19-376
----------------------------------------------------DDD-------YVDRLSR---
QYTVVL--M--VLFAF-LVST-KQ--F-V---GSP--INCWCPAE-F--K---------E-S-HVD------
-----YTNAVCWVSNTYYL----------NM----GTP-IP-N-I---------------------------
----------------------------Q-------------------------------------------
---------------LD----TALP--PKRI------------------SYYQWVPLILIVQGVLS-----F
VPCQIWRF-L----------------------N-KRS---G-IN-LS-TIM-DA-AHVSSEA-AYL-EIREK
-----------------AVR----Y---VVNQMDRYLM-A-QRDH-----R---------------------
------------------------------------------------------------------------
------------------------------------------------------------------------
------------------------------------------------------------------TGC---
----CV-----------RV----------------KH--------F--V------AKLCCVVGG-R------
-LYGN-YLI-TA------YLFIKTLYIANAIGQ---LFLLDLLLVN--------------------------
----------DF----------------HMYGAFIVERLLK---------------G-----QD--W-T---
------ES--E--IFPRVTLCEYQ--LR-HH--SR-LH---SY---IVQCALSINLFNEKIFFFV-W-FWFV
FLA-MASLVNFFQWLFKA-L-YWPG--Q----V-QY-VRKQIRAFD--------------------------
-----------------------------V-L------AK--FTECYLR-----RDGMFIV-R---------
-LI------G-INMGE--V-----AAGEVLCG-LWNNYS---------------------------------
----------------------------
>An_Hve_14/20-367
----------------------------------------------------DDD-------RVDRLSR---
NVTVTM--L--VFFSI-VVTT-KT--F-V---GEP--IHCWVPPR-F--S---------G-S-QED------
-----YINSYCWIRNTYFL----------DH----HED-VP-L-----------------------------
----------------------------E-------------------------------------------
---------------H-----DETP--KEEI------------------TYYQWVPLILLIQALFF-----Y
MPYLFWKS-C----------------------S-NKT---G-LD-LN-SIV-LA-GESFNAT-ETA-EVRDK
-----------------TMG----Y---MTTQMDRYLA-E-SRKDFRKSRT---------------------
------------------------------------------------------------------------
------------------------------------------------------------------------
------------------------------------------------------------------------
-----------------------------------------------IS------FKQILACCT-C------
-LKGT-CLY-GF------YMFIKVLFLINALLQ---FFALTYIFGN--------------------------
---------G----------------------LEIIKSSVN---------------------DT--G-Q---
------MMGSR--HFPRTTMCDFK--VR-RL-GN--NH---RT---TVQCVLPINHFNEKIFILL-W-FWFL
VVI-VVTLFSIFIWLVRM-F-PRSR--L----D-GY-AQRHLDY----------------------------
---------------------A------LKQV------KT--FV-DYLD-----RDGIFVM-R---------
-ML------A-INADT--I-----TATDFLYA-LFENFR---------------------------------
----------------------------
>An_Hve_15/19-376
----------------------------------------------------DDD-------HVDRLSH---
RVTVII--L--VCFAF-IIST-KQ--F-V---GVP--ISCWCPAQ-F--T---------P-S-HRE------
-----YADTVCWVSNTYYL----------LT----DEE-IP-K-E---------------------------
----------------------------R-------------------------------------------
---------------LS----TEKK--KQVV------------------CYYQWAPLILIFQAILS-----F
IPCQIWRF-L----------------------N-QRS---G-VN-LC-TVM-DA-AHVCSEA-SYL-EVREK
-----------------AIR----Y---IVNHMDRYLL-S-QREF-----R---------------------
------------------------------------------------------------------------
------------------------------------------------------------------------
------------------------------------------------------------------TGC---
----MI-----------RI----------------KH--------F--I------AKVCCLVGG-R------
-LYGN-YLI-TA------YLSVKILYIVVAVVQ---LMLMEVFLGI--------------------------
----------EH----------------CWYGAYVVDKLIK---------------G-----QK--W-E---
------QS--E--RFPRVTLCEFE--LR-QQ--AR-VH---YH---IVQCALTINLFNEKIFVFV-W-FWFV
FLV-IITFINVLKWLFRS-L-YWPG--Q----V-QY-VRRRLRAFD--------------------------
-----------------------------V-L------AK--FTENYLR-----RDGMFIL-R---------
-LI------S-MNMGE--V-----VAGEALCG-LWNNYN---------------------------------
----------------------------
>An_Hve_16/19-362
----------------------------------------------------ADS-------FSDQLNC---
KHTVYI--L--SLVAI-LSTT-RF--F-V---DDP--ITCHCPNQ-F--T---------S-S-QVD------
-----YTEKVCWVTNTHYV----------PF----DRA-Y----L---------------------------
----------------------------P-------------------------------------------
---------------KE----GDPN--KKFI------------------SYYQWIPLFLALQALLF-----Y
LPRFTWKN-L----------------------S-RKS---G-LI-VS-NIT-DG-CIECQKK-AYS-DGAEK
-----------------VMD----S---LIKYMSRFLR-E-YSRNLR-------------------------
------------------------------------------------------------------------
------------------------------------------------------------------------
------------------------------------------------------------------AK----
-----------------------------------------------------------KAFQY-F------
-FRGN-YLI-LV------YALIKILYLANVIGQ---LFLLNAFLGN--------------------------
----------EF----------------HIYGIEVIRKMLR---------------D-----EP--W-S---
------TS--H--RFPRVTICDFE--LR-VL-G-N-VH---RH---TVQCVLPMNLFYEIIFIFI-W-FWFV
LVA-VSSLASLVFWLGSN-L-RLSG--H----E-SY-IRQRLLVSR--------------------------
------------------------------DV------LT--FVRDHLR-----RDGCFIV-R---------
-MA------A-ENSND--L-----VTSELIHG-LWEDYK---------------------------------
----------------------------
>An_Hve_17/19-368
----------------------------------------------------NDD-------VIDRLSS---
KYTVIS--L--IVFAV-LVSL-NQ--Y-V---RNP--ITCWAPKQ-F--H---------G-S-HTK------
-----FTNNYCWVTGTYYL----------PW----REE-VL-K-----------------------------
----------------------------D-------------------------------------------
---------------QA----RNKL--HHSV------------------SYYQWIPFILLGQALLF-----Y
FPSFIWHA-L----------------------N-SKS---G-VD-AD-SIL-ET-AHRLERT-DSM-ETRNK
-----------------IMR----M---MTKQIDRFLS-S-RKSFK---DP---------------------
------------------------------------------------------------------------
------------------------------------------------------------------------
------------------------------------------------------------------------
[truncated: 1,558,263 more chars]
