# Supplementary material for: Connexins evolved after early chordates lost innexin diversity
Source: eLife. 2022 Jan 19;11:e74422. doi: 10.7554/eLife.74422 (PMC8769644; doi:10.7554/eLife.74422)
Supplement: Figure 1—source data 3. — The identified NGSs have a high potential score (see Materials and methods) and the amino acid distribution around the N-glycosylation motif shows no indications for an unoccupancy of the predicted NGSs (Petrescu, 2003). [file elife-74422-fig1-data3.zip]

Archive with 1 entries (1 files):
- Figure 1source data 3.docx
