# Supplementary material for: Connexins evolved after early chordates lost innexin diversity
Source: eLife. 2022 Jan 19;11:e74422. doi: 10.7554/eLife.74422 (PMC8769644; doi:10.7554/eLife.74422)
Supplement: Figure 1—source data 4. [file elife-74422-fig1-data4.zip]

Archive with 1 entries (1 files):
- 9a8c739a-e0b8-49bd-81d5-b90f41c302cc.fa
