# Supplementary material for: Connexins evolved after early chordates lost innexin diversity
Source: eLife. 2022 Jan 19;11:e74422. doi: 10.7554/eLife.74422 (PMC8769644; doi:10.7554/eLife.74422)
Supplement: Figure 1—source data 4. [file elife-74422-fig1-data4.zip › 9a8c739a-e0b8-49bd-81d5-b90f41c302cc.fa]

>Ct_Pba_01/1-399
MLISSLSQFSRLSPFKEITIDDGWDQLNRSFMFVLMVICGTVVTVRQHTGSIISCNGFSKYDASFSEDYCWT
QGLYTIREAYNENSMHVPYPGLIPEEVPLCLGDNCADGVPTTTSRVYHLWYQWIPFYFWLAAAAFFLPYLIY
KRSGFGDLKPLIAMLYNPMEGEEGIKADAEKASVWLYHRFAIYMNEHSMYANFMQRHGIGLLVIGIKICYLI
VSVLLMTLTAEMFELADFKQYGIVWAQQWPDPPANVTGIKDLLFPKMVACEIKRWGPTGLEDENGMCVLAPN
VINQYIFLILWWSLVFTIVSNVFNVLAGIIRVVFIYGSYQRMLASAFLKDDPHYKKVYYKVGTSGRVYLNVI
ASSISPVAFQEIMNNVCPRLIRTHVSKKGRNMGDDPDLN---------------------------------
------------------------------------------------------------------------
------------------------------------------------------------------------
------------------------------------------------------------------------
------------------------------------------------------------------------
------------------------------------------------------------------------
------------------------------------------------------------------------
------------------------------------------------------------------------
------------------------------------------------------------------------
------------------------------------------------------------------------
------------------------------------------------------------------------
------------------------------------------------------------------------
------------------------------------------------------------------------
------------------------------------------------------------------------
------------------------------------------------------------------------
------------------------------------------------------------------------
------------------------------------------------------------------------
------------------------------------------------------------------------
------------------------------------------------------------------------
------------------------------------------------------------------------
------------------------------------------------------------------------
-----------------------------------------------
>Ct_Pba_02/1-435
MTIHPFWIVHSLRQYSPFKDVTVDDGWDQVNRCYVFIIILTMCMVVSLKQYGGETITCDGVTKFGQQFVEDY
CWSIGMYTVREAYDLPTPMLPYPGIVPDQLPACIPRLLTDGTRLECPSEKDILPPEKIFHLWYQWVQFYFAI
VAAAYYTPYLLFKHFAAGEYKPLIRQLCKTTLSDGQAAEKTQEKVVSWLYYRFKHHIFGKGLKFWFKRNSFS
LAIGCTKLFYLGITVAVFYLTGEMFEYGSDTWYNYGADWFGVRFTLYEENLVNHTTLNKDKLFPKMVACEVQ
RFGLSGLETETAMCVLTPNVLYQYLFLITWFVLIVAFFSNLCSCFLHISEMFFWRGTYERMIDDCMMPNRPR
YQYVFRSIGAGGRELIQVLMGNTNPVIFTRIFDELTYRLVTKATMDVEVVRNQFAMDRDTTVDDNTGVIQAD
KLV---------------------------------------------------------------------
------------------------------------------------------------------------
------------------------------------------------------------------------
------------------------------------------------------------------------
------------------------------------------------------------------------
------------------------------------------------------------------------
------------------------------------------------------------------------
------------------------------------------------------------------------
------------------------------------------------------------------------
------------------------------------------------------------------------
------------------------------------------------------------------------
------------------------------------------------------------------------
------------------------------------------------------------------------
------------------------------------------------------------------------
------------------------------------------------------------------------
------------------------------------------------------------------------
------------------------------------------------------------------------
------------------------------------------------------------------------
------------------------------------------------------------------------
------------------------------------------------------------------------
-----------------------------------------------
>Ct_Pba_03/1-421
MVLEVLALFPRLAPFKVITLDDAWDQWNRSFMFIVTVLFGSIVTIRGYTGSVIECDGFIKVPVEFAKDYCWT
QGIYTLREAYDYHSSEIPYPGVVPEDLPGCFDDYDPETQKVIPCPPEIKHKKLHRVYHAWYQFTAFYFWTSS
CAFFLPYMVFKFFGMGDIKPVIAMLHNPVETAEDLDILCQKAARWLYVRIHAYIHTDQYFGKRVEKHLLFFT
IIGSKIMYLINVLMTFWLTEKMFHIGSFIEFGLLWATEEDEPGPDYATLIQDKLFPKMASCEIKRWGTTGME
EEQGMCVLPANVINQYLFLIFWGGLIITVFINLISLLISISNLCFVTGSYRHLLATSFLRDVPDYSEIWRKS
GTSGRVILQVIARNVNPKIFEHVLNELVNLLKREGESEEPENGDDGEFESGNEALEFDERF-----------
------------------------------------------------------------------------
------------------------------------------------------------------------
------------------------------------------------------------------------
------------------------------------------------------------------------
------------------------------------------------------------------------
------------------------------------------------------------------------
------------------------------------------------------------------------
------------------------------------------------------------------------
------------------------------------------------------------------------
------------------------------------------------------------------------
------------------------------------------------------------------------
------------------------------------------------------------------------
------------------------------------------------------------------------
------------------------------------------------------------------------
------------------------------------------------------------------------
------------------------------------------------------------------------
------------------------------------------------------------------------
------------------------------------------------------------------------
------------------------------------------------------------------------
------------------------------------------------------------------------
-----------------------------------------------
>Ct_Pba_04/1-479
MGLEVLFPVVGRCTAPVKAINIDDWYAQFNRVFMFYLSLTFAVVLTIRQLLGGPSIACDGFPPQRERFAEDW
CWARGIYTLKEAYEMSNVVSPYPGILPEEIPACMEYQLLNGSKINCPKAHEVKPFTRIYHTWYPFVMFYFWM
TSAFFFFPYKMYKLWGFNRLKEIIDLLQNPVEDGREKKELIRRGCVWLYLQSSVCLNQNSLYSSLTVAHRLG
IVATAVKILYLAVSVSTIYLTQKMFKFDSFARYGLLWEGSSPLNNMRSLIQEKLFPKVAACELKRYGVSGME
VDKGMCMLGINMLNQYIFLIYWFFLFTSILLNIITFLITLAKLLLPGFHLNSFLVNSGLQKHKSLPTIRKLY
FGSGSSIRFILEVLSANLDRKLLAELCVQLFAMISDELRVRRHRQEQEKSASPLLKMKRGIQNRVRKIRRSG
EQGRSSGDMSGDNLAPPEGRKERSGSLGIPMVLINDEIVSLRSEQCR-------------------------
------------------------------------------------------------------------
------------------------------------------------------------------------
------------------------------------------------------------------------
------------------------------------------------------------------------
------------------------------------------------------------------------
------------------------------------------------------------------------
------------------------------------------------------------------------
------------------------------------------------------------------------
------------------------------------------------------------------------
------------------------------------------------------------------------
------------------------------------------------------------------------
------------------------------------------------------------------------
------------------------------------------------------------------------
------------------------------------------------------------------------
------------------------------------------------------------------------
------------------------------------------------------------------------
------------------------------------------------------------------------
------------------------------------------------------------------------
------------------------------------------------------------------------
-----------------------------------------------
>Ct_Pba_05/1-441
KNISCNGFEKFGEDFSQDYCWTQGLYTIKEAYDLPESQIPYPGIIPENVPACREHSLKNGGKIVCPPKDQLK
PLTRARHLWYQWIPFYFWVIAPVFYLPYMFVKRAGLDRMKPLLKIMSDYYHCTTETPSEEIIVKCADWVYNS
IVDRLSEGSSWTSWRNRHGLGLAVLFSKLMYLGGSVLVMFLTTVMFQVGDFHTYGIEWLRQFPSEENYTTSI
KHKLFPKMVACEIKRWGPSGLEEENGMCVLAPNVIFQYIFLIMWFALAITICTNFINIFFWIFKLTAIRYNY
NKLIATGHFSHKHPGWKYMYYHIGTSGRATFIELQETVALLTENLKDKSKVRAELLNRPEMVATLDKIVRQT
YQETKEQYKNPIPLLDVFSSTPIKPNPTTPVTPMSLPKAYRGDKKAESSRKRRRGKSPSPSRRMRYQRKYTK
LLIPEKDAL---------------------------------------------------------------
------------------------------------------------------------------------
------------------------------------------------------------------------
------------------------------------------------------------------------
------------------------------------------------------------------------
------------------------------------------------------------------------
------------------------------------------------------------------------
------------------------------------------------------------------------
------------------------------------------------------------------------
------------------------------------------------------------------------
------------------------------------------------------------------------
------------------------------------------------------------------------
------------------------------------------------------------------------
------------------------------------------------------------------------
------------------------------------------------------------------------
------------------------------------------------------------------------
------------------------------------------------------------------------
------------------------------------------------------------------------
------------------------------------------------------------------------
------------------------------------------------------------------------
-----------------------------------------------
>Ct_Bab_01/1-489
MFVRSPVLYMTLLNGSSEPAEEGPDSKQNHASDKKVLKKRPSLEKPDPTSRVIHRHTVLQNRALSQEHFFCE
QGKCSNMLLLGSLGTIKNLSIFKDLSLDDWLDQMNRTFMFLLLCFMGTIVAVSQYTGKNISCNGFEKFSDDF
SQDYCWTQGLYTIKEAYDLPESQIPYPGIIPENVPACREHNLKNGGKIICPPPEEIKPLTRARHLWYQWIPF
YFWVIAPVFYLPYMFVKRMGLDRMKPLLKIMSDYYHCTTETPSEEIIVKCADWVYNSIVDRLSEGSSWTSWR
NRHGLGLAVLFSKLMYLGGSILVMMITTFMFQVGDFKTYGIEWLKQFPSDENYTTSVKHKLFPKMVACEIKR
WGPSGLEEENGMCVLAPNVIYQYIFLIMWFALAITICTNFFNIFFWIFKLTATRYTYSKLVATGHFSHKHPG
WKFMYYRIGTSGRVLLNIVAQNTNPIIFGAIMEKLTPSVIKHLRIGHVPGEYLTDAA---------------
------------------------------------------------------------------------
------------------------------------------------------------------------
------------------------------------------------------------------------
------------------------------------------------------------------------
------------------------------------------------------------------------
------------------------------------------------------------------------
------------------------------------------------------------------------
------------------------------------------------------------------------
------------------------------------------------------------------------
------------------------------------------------------------------------
------------------------------------------------------------------------
------------------------------------------------------------------------
------------------------------------------------------------------------
------------------------------------------------------------------------
------------------------------------------------------------------------
------------------------------------------------------------------------
------------------------------------------------------------------------
------------------------------------------------------------------------
------------------------------------------------------------------------
-----------------------------------------------
>Ct_Bab_02/1-402
MVIDILSGFKGITPFKGITLDDGWDQINRSFMFVLCVLMGTVVTVRQYAGGIISCDGFTKYSGSFSEDYCWT
QGLYTIKEAYDHLSVNVPYPGLIPEEIPACIERDLYNGGKVSCPDPEDVMPPTRVYHLWYQWIPFYFWLAAA
AFFFPYLIYKHFGVGDLKPLIQMLHNPIVDEGDQNIMAEKASMWLFYKLNVFMNESTIFAVLTEKHRLFFIV
MLVKGLYLITSILALYLTDEMFHIGSFISYGSEWANKLPEGDNETTLVKDRLFPKMVACEIKRWGPSGIEEE
QGMCVLAPNVINQYLFLILWFAIILTIACNCLSVLFALTKLIFVLGSYKRLLASAFLKDELHYKHMFFNVGT
SGRVLLQVVATNVSPRIFEGIMANLATKLIAERLKGNGKGSV------------------------------
------------------------------------------------------------------------
------------------------------------------------------------------------
------------------------------------------------------------------------
------------------------------------------------------------------------
------------------------------------------------------------------------
------------------------------------------------------------------------
------------------------------------------------------------------------
------------------------------------------------------------------------
------------------------------------------------------------------------
------------------------------------------------------------------------
------------------------------------------------------------------------
------------------------------------------------------------------------
------------------------------------------------------------------------
------------------------------------------------------------------------
------------------------------------------------------------------------
------------------------------------------------------------------------
------------------------------------------------------------------------
------------------------------------------------------------------------
------------------------------------------------------------------------
------------------------------------------------------------------------
-----------------------------------------------
>Ct_Bab_03/1-404
MLISSLAQFSRLSPFKEITIDDGWDQLNRSFMFVLMVICGTVVTVRQHTGNIISCNGFTKYDGSFSEDYCWT
QGLFTIKEAYHVSSKNVPYPGLIPEEIPLCLDIGDGGSGDKCDGDFFQTTRVYHLWYQWIPFYFWLAAAAFF
LPYLIYKRYGFGDVKPLIHMLYNPLDGEEGVKADSEKASIWIYHRFSIYMNEHSMYANFMERHGVGILVISI
KVMYLIISVLLMVMTAMMFELADFKQYGIIWAQQWPDPPENVTGIKDLLFPKMVACEIKRWGPSGLEDENGM
CVLAPNVINQYIFLILWWSLVFVIICNVFNVLGGIIRVVFIYGSYRRMLASAFLRDDPHYKKVYYKIGTSGR
VILNVLAASISPSCFQEIMNNVCPRLIRAHISKKGRNLGDDPNL----------------------------
------------------------------------------------------------------------
------------------------------------------------------------------------
------------------------------------------------------------------------
------------------------------------------------------------------------
------------------------------------------------------------------------
------------------------------------------------------------------------
------------------------------------------------------------------------
------------------------------------------------------------------------
------------------------------------------------------------------------
------------------------------------------------------------------------
------------------------------------------------------------------------
------------------------------------------------------------------------
------------------------------------------------------------------------
------------------------------------------------------------------------
------------------------------------------------------------------------
------------------------------------------------------------------------
------------------------------------------------------------------------
------------------------------------------------------------------------
------------------------------------------------------------------------
------------------------------------------------------------------------
-----------------------------------------------
>Ct_Bab_04/1-405
MDILGQLPSKLVNPFKQFVLDDAISRLNRIYLFVICILAGVIINIKDYAGEKISCHGFTIFSTPFAENYCWV
QGIYVILEAFDIPADRIPYPGIIPEQIPCLDHMLSDGTMFICPDSGTIAPLTRVKLMWYQWIPFYFFLCAAA
LYLPYVIYHASELGKLKVVGKLLTESFDDEAEESAKLERASLWLSAKILTYIKAKGFFQCVFLRHRFFLIIL
FSKLANLAVVALVLITTNQMFEVSSFLTYGSDWLSYIVAEDNGSETNPVHKLFPKMAACEVKVWGTTGIVNE
AGMCVLAPNVVNSYIFIIFWFLLIISLAANLFSVLFTTTSYLFTLGMWKALLARTFMDDTAQGKWLYFRSGM
SGQISLEILAKNLPSKTFKKLFVKMCSKVVRSASKETLAELQEVQ---------------------------
------------------------------------------------------------------------
------------------------------------------------------------------------
------------------------------------------------------------------------
------------------------------------------------------------------------
------------------------------------------------------------------------
------------------------------------------------------------------------
------------------------------------------------------------------------
------------------------------------------------------------------------
------------------------------------------------------------------------
------------------------------------------------------------------------
------------------------------------------------------------------------
------------------------------------------------------------------------
------------------------------------------------------------------------
------------------------------------------------------------------------
------------------------------------------------------------------------
------------------------------------------------------------------------
------------------------------------------------------------------------
------------------------------------------------------------------------
------------------------------------------------------------------------
------------------------------------------------------------------------
-----------------------------------------------
>Ct_Bin_01/1-411
MLLLGSLGTIKNLSIFKDLSLDDWLDQMNRTFMFLLLCFMGTIVAVGQYTGKNISCDGFTKFTEDFSQDYCW
TQGLYTIKEAYDLPESQIPYPGIIPENVPSCRPHTLKNGGKIVCPPESEVKPLTRARHLWYQWIPFYFWVVA
PVFYLPYMFVKRMGLDRMKPLLKIMSDYYHCTTETPSEEIIIKCADWVYNSIVDRLSEGSSWTSWRNRHGLG
LAVLASKFMYLGGSVLVMVLTSVMFQVGDFQTYGYDWITQFPEPDNYSTSVKHKLFPKMVACEIKRWGTTGL
EEENGMCVLTPNVIYQYVFLIMWFALTITIFTNFGNIFFYVFKLTATRYTYSKLVATGHFSHKHPGWKFMYY
RIGTSGRVLLNIVAQNTNPIIFGAIMEKLCPSVIKHLRIGHVPGEYLTDPA---------------------
------------------------------------------------------------------------
------------------------------------------------------------------------
------------------------------------------------------------------------
------------------------------------------------------------------------
------------------------------------------------------------------------
------------------------------------------------------------------------
------------------------------------------------------------------------
------------------------------------------------------------------------
------------------------------------------------------------------------
------------------------------------------------------------------------
------------------------------------------------------------------------
------------------------------------------------------------------------
------------------------------------------------------------------------
------------------------------------------------------------------------
------------------------------------------------------------------------
------------------------------------------------------------------------
------------------------------------------------------------------------
------------------------------------------------------------------------
------------------------------------------------------------------------
------------------------------------------------------------------------
-----------------------------------------------
>Ct_Bin_02/1-413
MGMDGLLTNLLVVANPFKSLSLDDTYSRYNRLYLFAMCLVSGAVVTVNDYAGETIECHGFDIFEHDFSENYC
WVQGIYTIKEAYDIPLGGNVPYPGIIPEETPCFDFTYADGTTYECPDEESILPMTRVYHLWYQWIPFYFWIC
AGVFYLPYLIFHHSDIGNLKPLIKLLGNSVDSEEDERTKIDKASSWVANRLVCYMKASGPLQYVLVRHKFFF
IVLFTKIANLFVVVIVLIFTEQIFGIGSFMTYGFDWITYNYYGGSEDESTDSPVDKLFPKMVACEVEKWGTT
GIVNEAGMCVLAPNVVNSYFFLAYWFVLMTGLAFNCFSVIFTTTSHLFTLGRWKSLLSATFMKGTSQGKWVY
FNSGTSGQITLDIIAHNIPPRTFEKFFNKVADKVAREPSKKNIYSNANTTETA-------------------
------------------------------------------------------------------------
------------------------------------------------------------------------
------------------------------------------------------------------------
------------------------------------------------------------------------
------------------------------------------------------------------------
------------------------------------------------------------------------
------------------------------------------------------------------------
------------------------------------------------------------------------
------------------------------------------------------------------------
------------------------------------------------------------------------
------------------------------------------------------------------------
------------------------------------------------------------------------
------------------------------------------------------------------------
------------------------------------------------------------------------
------------------------------------------------------------------------
------------------------------------------------------------------------
------------------------------------------------------------------------
------------------------------------------------------------------------
------------------------------------------------------------------------
------------------------------------------------------------------------
-----------------------------------------------
>Ct_Dgl_01/1-371
MFVLCVLMGTVVTVRQYAGGIISCDGFTKYSGSFSEDYCWTQGLYTIREAYDLLSLNVPYPGVIPEDMPACV
ERDLYNGGKVACPDPEDVKPPTRVYHLWYQWVPFYFWLAAAAFFFPYLIYKHFGVGDLKPLILMLHNPIVDE
GDQNAMAEKASMWLFYKLNVFMNENTIFAVLTEKHRLFFIVMIVKIMYLIISIMALVLTDEMFEIGSFVSYG
SEWATKLPAGDNETTLIKDKLFPKMVACEIKRWGPTGIEEEQGMCVLAPNVINQYLFLILWFAIVFAIACNC
LSVLFALTKLIFVLGSYKRLLATAFLKDELHYKHMFFNVGTSGRVLLQIVAGNVSPRVFEAIMANLATKLIA
ERLKGNGKGSV-------------------------------------------------------------
------------------------------------------------------------------------
------------------------------------------------------------------------
------------------------------------------------------------------------
------------------------------------------------------------------------
------------------------------------------------------------------------
------------------------------------------------------------------------
------------------------------------------------------------------------
------------------------------------------------------------------------
------------------------------------------------------------------------
------------------------------------------------------------------------
------------------------------------------------------------------------
------------------------------------------------------------------------
------------------------------------------------------------------------
------------------------------------------------------------------------
------------------------------------------------------------------------
------------------------------------------------------------------------
------------------------------------------------------------------------
------------------------------------------------------------------------
------------------------------------------------------------------------
------------------------------------------------------------------------
-----------------------------------------------
>Ct_Dgl_02/1-397
MLISSLAQFSRLSPFKEITIDDGWDQLNRSFMFVLMVICGTVVTVRQHTGNIISCNGFTKYDGSFSEDYCWT
QGLYTIREAYHVSNINIPYPGIIPEEIPLCLGSNCDPNGSATTRVFHLWYQWIPFYFWLTAAAFFLPYLIYK
RYGFGDVKPLIQMLYSPLDGDEGVKADSEKASIWIYHRFSIYMNEHSMYANFMERHGIGLLVIGIKVMYLII
SVLIMTLTAEMFELGDFKQYGIIWAQQWPDPPANITGIKDLMFPKMVACEIKRWGPTGLEDENGMCVLAPNV
INQYIFLILWWSLVFVITSNVFNVLAGIIRVVFIYGSYRRMLASAFLRDDPHYKKVYYKVGSSGRVILNVLA
ASISPACFQEIMNNVCPRLIRAHISRKGHNMCDDPNL-----------------------------------
------------------------------------------------------------------------
------------------------------------------------------------------------
------------------------------------------------------------------------
------------------------------------------------------------------------
------------------------------------------------------------------------
------------------------------------------------------------------------
------------------------------------------------------------------------
------------------------------------------------------------------------
------------------------------------------------------------------------
------------------------------------------------------------------------
------------------------------------------------------------------------
------------------------------------------------------------------------
------------------------------------------------------------------------
------------------------------------------------------------------------
------------------------------------------------------------------------
------------------------------------------------------------------------
------------------------------------------------------------------------
------------------------------------------------------------------------
------------------------------------------------------------------------
------------------------------------------------------------------------
-----------------------------------------------
>Ct_Edu_01/1-576
MIGLPTLLKAYLETKFFSKHALDDVFDQLNRSFMTSLLFVMGTIVTINSLIGKTISCHGFTKTSDDFSEDYC
WTQGMFTILEAYHYPTDNVPYPGIVPEDIPCLKCDQEQQPLTRVYHLWYQWVPFYFWLATIAFYMPYILYKS
YGFNDIKPLVAMLRFDLTVKDKDKGDRKEKNSKDISKASAWVFSRLHLYMNHSSVAASVPHKHKLGLLLMGV
KLLYLGISVLLMYLTSMMFPLSDYKTYGYQWFQKKKSEHQSDTADLFFPKMVACEIKKWGPSGLEDENGMCV
LAPNVLNQYLFLILWFCLVFTICCNVLSILVAMVNLMFLPGSYSKFCMRGYLKDQKKYRKVYNSVGSSGRMI
LDLLAKHTSTTSGGVMEEIMDNVCDRLLKSYNPYGSGGNALSKSFVLTNEGNVRQRREEERVSRQSESSSIA
CAPPCESPCSPSCGSTRLNRLPDEYTDHKRTLDNDPNLRREQEAFYMAKFGRQDSVNKNRDISQESMKKNRE
TSQEPNSMRKDRDNRQESTRKGSVKWESDVFAQTRPRVQSMISEESVHAERPTVERVKDWERVHPSYDDTSM
------------------------------------------------------------------------
------------------------------------------------------------------------
------------------------------------------------------------------------
------------------------------------------------------------------------
------------------------------------------------------------------------
------------------------------------------------------------------------
------------------------------------------------------------------------
------------------------------------------------------------------------
------------------------------------------------------------------------
------------------------------------------------------------------------
------------------------------------------------------------------------
------------------------------------------------------------------------
------------------------------------------------------------------------
------------------------------------------------------------------------
------------------------------------------------------------------------
------------------------------------------------------------------------
------------------------------------------------------------------------
------------------------------------------------------------------------
-----------------------------------------------
>Ct_Edu_02/1-370
MFVLCVVMGTVVTVRQYAGGIISCDGFTKFSGSFSEDYCWTQGLYTIKEAYDHLPENMPYPGVIPEDIPACF
ERELVNGGKVTCPDPELVKKPTRVYHLWYQWVPFYFWLAAAAFFTPYLIFKHFGVGDIKPLIQMLHNPICDE
GDQNAMSEKASMWLFYKLNVFMNENTIFAMLTEKHRLFFIVMVVKAMYLVISILALYLTDEMFSIGSFISYG
SEWATSLPVGDNETTLIKDKLFPKMVACEIKRWGPSGIEEEQGMCVLAPNVINQYLFLILWFAIIFAIACNC
LSILFALTKLVFVLGSYRRLLASAFLKDELHYKHMFFNVGSSGRVLLQIVASNVSPRIFENIMASLSTKLIQ
ERLKGNGKSV--------------------------------------------------------------
------------------------------------------------------------------------
------------------------------------------------------------------------
------------------------------------------------------------------------
------------------------------------------------------------------------
------------------------------------------------------------------------
------------------------------------------------------------------------
------------------------------------------------------------------------
------------------------------------------------------------------------
------------------------------------------------------------------------
------------------------------------------------------------------------
------------------------------------------------------------------------
------------------------------------------------------------------------
------------------------------------------------------------------------
------------------------------------------------------------------------
------------------------------------------------------------------------
------------------------------------------------------------------------
------------------------------------------------------------------------
------------------------------------------------------------------------
------------------------------------------------------------------------
------------------------------------------------------------------------
-----------------------------------------------
>Ct_Edu_03/1-408
MLLLGSLGTIKNLSVFKDLSLDDTWDQLNRTFMFLLVCFMGTIVAVNQYTGKNISCDGFTKFQEDFAQDYCW
TQGLYTIKEAYDLPESQIPYPGIVPENVPACREHKLKNGGKIICPPADQVKPLTRARHLWYQWIPFYFWVIA
PFFYFPYVLVKRMGLERMKPLLKIMSDYYHCTTETPSAEVIDKCADWVYNSIVDRLTEGSSWTSWRNRHGLG
LAVLFSKVLYLLGSTAVMGVTSMMFHVGDFNTYGIEWLRQFPDTDNYSTSIKHKLFPKMVACEIKRWGTTGL
EEENGMCVLAPNVIYQYIFLIMWFALFLVIICNFINIFVWIFKMYAITYTYKKLVATGHFSKKHPGWKFLYY
RVGTSGRVLLNIVANNTNPIIFGAIMTELAPRLIESHLRAGKHLMDKA------------------------
------------------------------------------------------------------------
------------------------------------------------------------------------
------------------------------------------------------------------------
------------------------------------------------------------------------
------------------------------------------------------------------------
------------------------------------------------------------------------
------------------------------------------------------------------------
------------------------------------------------------------------------
------------------------------------------------------------------------
------------------------------------------------------------------------
------------------------------------------------------------------------
------------------------------------------------------------------------
------------------------------------------------------------------------
------------------------------------------------------------------------
------------------------------------------------------------------------
------------------------------------------------------------------------
------------------------------------------------------------------------
------------------------------------------------------------------------
------------------------------------------------------------------------
------------------------------------------------------------------------
-----------------------------------------------
>Ct_Vmu_01/1-396
MLISSIAQFSRLSPFKEITIDDGWDQLNRSFMFVLMVVCGTVVTVRQHTGNIISCNGFTKFDGTFTEDYCWT
QGLYTIREAYHHNLMAVPYPGIIPEDIPLCLGKDCNKNGETTRVYHLWYQWIPFYFWLAAAAFFMPYLIYKR
YGFGDVKPLIGMLYNPVDGEECVSADAEKASVWLYHRFCIYMNEHSMYANFMERHGIGLLVIITKVLYLIIS
VVLMVLTAEMFELADFKRYGIVWAQQWPDPPANVTGIKDLLFPKMVACEIQRWGPTGLEDENGMCVLAPNVI
NQYIFLILWWSLVFVIVSNVFNVIIGIIKLVFIYGSYRRMIASAFLKDDPRYKAVYYKIGTSGRMILNSLAA
SISPAAFSKIMDNICPRLINSHVSKRGRDLRENMPL------------------------------------
------------------------------------------------------------------------
------------------------------------------------------------------------
------------------------------------------------------------------------
------------------------------------------------------------------------
------------------------------------------------------------------------
------------------------------------------------------------------------
------------------------------------------------------------------------
------------------------------------------------------------------------
------------------------------------------------------------------------
------------------------------------------------------------------------
------------------------------------------------------------------------
------------------------------------------------------------------------
------------------------------------------------------------------------
------------------------------------------------------------------------
------------------------------------------------------------------------
------------------------------------------------------------------------
------------------------------------------------------------------------
------------------------------------------------------------------------
------------------------------------------------------------------------
------------------------------------------------------------------------
-----------------------------------------------
>Ct_Vmu_02/1-402
MVIDILSGFKGITPFKGITLDDGWDQINRSFMFVLCVLMGTVVTVRQYAGGIISCDGFTKYSGSFSEDYCWT
QGLYTIKEAYDLLTMNVPYPGVIPEDMPTCIERELINGGRVSCPDPETVKPPTRVYHLWYQWVPFYFWLAAA
AFFFPYLIYKHFGVGDLKPLIQMLHNPIVDEGDQNCMAEKASMWLFYKLNVFMNENTIFAILTEKHRLFFIV
MLVKVLYLIISILALYLTDEMFHIGSFVSYGSEWATSLPEGDNETTLVKDKLFPKMVACEIKRWGPTGLEEE
QGMCVLAPNVINQYLFLILWFAIIFCIACNCLSVLFALTKLVFVLGSYKRLLASAFLKDELHYKHMFFNIGT
SGRVLLQIVATNVSPRVFESIMANLATKLIAERLKGNGKGSV------------------------------
------------------------------------------------------------------------
------------------------------------------------------------------------
------------------------------------------------------------------------
------------------------------------------------------------------------
------------------------------------------------------------------------
------------------------------------------------------------------------
------------------------------------------------------------------------
------------------------------------------------------------------------
------------------------------------------------------------------------
------------------------------------------------------------------------
------------------------------------------------------------------------
------------------------------------------------------------------------
------------------------------------------------------------------------
------------------------------------------------------------------------
------------------------------------------------------------------------
------------------------------------------------------------------------
------------------------------------------------------------------------
------------------------------------------------------------------------
------------------------------------------------------------------------
------------------------------------------------------------------------
-----------------------------------------------
>Ct_Vmu_03/1-398
MLISSLVQFSRLSPFKEITIDDGWDQLNRSFMFVLMVICGTIVTVRQHTGNIISCNGFTKYDGSFSEDYCWT
QGLYTIREAYHVSDVNVPYPGVIPEEIPLCLGDNCDKLANSNTTRVYHLWYQWIPFYFWLASAAFFLPYLIY
KRYGFGDIKPLIHMLYNPLDGDEGVKADSEKASIWLYHRFSIYMNEHSMYANFMERHGIGILVIAIKVMYLI
ISVLLMVMTAMMFELADFKQYGIVWAQQWPDPPANVTGIKDLLFPKMVACEIKRWGPTGLEDENGMCVLAPN
VINQYIFLILWWALVFTIVSNVFNVLAGVIRIVFIYGSYRRMLASAFLRDDPHYKKVYYKIGTSGRVILNML
AASISPTCFQEIMNNVCPRLIRAHVSKKGRNLGDDPLL----------------------------------
------------------------------------------------------------------------
------------------------------------------------------------------------
------------------------------------------------------------------------
------------------------------------------------------------------------
------------------------------------------------------------------------
------------------------------------------------------------------------
------------------------------------------------------------------------
------------------------------------------------------------------------
------------------------------------------------------------------------
------------------------------------------------------------------------
------------------------------------------------------------------------
------------------------------------------------------------------------
------------------------------------------------------------------------
------------------------------------------------------------------------
------------------------------------------------------------------------
------------------------------------------------------------------------
------------------------------------------------------------------------
------------------------------------------------------------------------
------------------------------------------------------------------------
------------------------------------------------------------------------
-----------------------------------------------
>Ct_Pbp_01/1-370
MFVLLVVMGTTVTVRQYTGSVISCDGFKKFGSTFAEDYCWTQGLYTVLEGYDQPYENVPYPGLLPDEVPPCT
PVRLKDGTRLNCPAPDMLMEPTRISHLWYQWVPFYFWLAAAAFFMPYLLYKNFGMGDIKPLVRLLHNPVESD
QELKKMTDKAATWLFYKFDLYMSEQSLLASLTRKHGLGLAMVFVKVLYAVVSFGCFILTDEMFSIGDFKTYG
SKWVQKLKIEDTLATEEKDKLFPKMVACEVKRWGASGIEEEQGMCVLAPNVINQYLFLILWFCLVFVMFCNI
ISIFASLIKLLFTYGSYRRLLSTAFLRDDSAIKHMYFNVGSSGRLILHVLANNTAPRVFEDILLTLAPKLIQ
RKLRGNGKAV--------------------------------------------------------------
------------------------------------------------------------------------
------------------------------------------------------------------------
------------------------------------------------------------------------
------------------------------------------------------------------------
------------------------------------------------------------------------
------------------------------------------------------------------------
------------------------------------------------------------------------
------------------------------------------------------------------------
------------------------------------------------------------------------
------------------------------------------------------------------------
------------------------------------------------------------------------
------------------------------------------------------------------------
------------------------------------------------------------------------
------------------------------------------------------------------------
------------------------------------------------------------------------
------------------------------------------------------------------------
------------------------------------------------------------------------
------------------------------------------------------------------------
------------------------------------------------------------------------
------------------------------------------------------------------------
-----------------------------------------------
>Ct_Pbp_02/1-355
MFVLCVVMGTVVTVRQYAGGIISCDGFNKYSGSFSEDYCWTQGLYTILEAYDLLEKHVPYPGIIPEEVPPCM
ERELINGGRIACPDPELVKPPTRVYHLWYQWVPFYFWVVAAAFFFPYLIYKHFGVGDLKPLIHMLHNPIVDE
GDQIGMAEKASVWLYYKLNVYMNENTMFAFLTEKHRLFFIVMLVKVLYLIISIMTLYLTDEMFAIGSFVSYG
SEWATKLPIGDNETTLVKDKLFPKMVACEIKRWGPSGIEEEQGMCVLAPNVINQYLFLILWFAIIFTIACNC
LSVLFALTKLIFVLGSYKRLLASAFLKDQLHFKHMFFNIGTSGRHMLQIVASNVSPRIFESIMSNLS-----
------------------------------------------------------------------------
------------------------------------------------------------------------
------------------------------------------------------------------------
------------------------------------------------------------------------
------------------------------------------------------------------------
------------------------------------------------------------------------
------------------------------------------------------------------------
------------------------------------------------------------------------
------------------------------------------------------------------------
------------------------------------------------------------------------
------------------------------------------------------------------------
------------------------------------------------------------------------
------------------------------------------------------------------------
------------------------------------------------------------------------
------------------------------------------------------------------------
------------------------------------------------------------------------
------------------------------------------------------------------------
------------------------------------------------------------------------
------------------------------------------------------------------------
------------------------------------------------------------------------
------------------------------------------------------------------------
-----------------------------------------------
>Ct_Pbp_03/1-368
MFVLMVICGTVVTVRQHTGSIISCNGFSKYDASFSEDYCWTQGLYTIREAYNENSMHVPYPGLIPEEVPLCL
GDNCADGVPTTTSRVYHLWYQWIPFYFWLAAAAFFLPYLIYKRYGFGDLKPLITMLYNPMDGEEGIKADAEK
ASVWLYHRFAIYMNEHSMYANFMQRHGIGLLVIGIKVLYLIVSVLLMTLTAEMFELADFKQYGIVWAQQWPD
PPENVTGIKDLLFPKMVACEIKRWGPTGLEDENGMCVLAPNVINQYIFLILWWSLVFTIVSNVFNVLAGIIR
VVFIYGSYQRMLASAFLKDDPHYKKVYYKIGTSGRVYLNVIASSISPAAFQEIMNNVCPRLIRTHVSKKGRN
MGDDPDLN----------------------------------------------------------------
------------------------------------------------------------------------
------------------------------------------------------------------------
------------------------------------------------------------------------
------------------------------------------------------------------------
------------------------------------------------------------------------
------------------------------------------------------------------------
------------------------------------------------------------------------
------------------------------------------------------------------------
------------------------------------------------------------------------
------------------------------------------------------------------------
------------------------------------------------------------------------
------------------------------------------------------------------------
------------------------------------------------------------------------
------------------------------------------------------------------------
------------------------------------------------------------------------
------------------------------------------------------------------------
------------------------------------------------------------------------
------------------------------------------------------------------------
------------------------------------------------------------------------
------------------------------------------------------------------------
-----------------------------------------------
>Ct_Pbp_04/1-430
MNFHPFWVVHSLKHYSPFKDVTVDDAWDQVNRCYVFIIILTMCICVSLKQYGGETISCDGFTKFSKDFVEDY
CWAIGMYTIREAYDQPSTMVPYPGVIPAELPACVPRMLKNGTILRCPSEKDVLPGEKIFHLWYQWVQFYFAI
VAAAYYTPYLLFKHFAAGEYKPLIRQLSSATLSDGSAAEKTQERVVCWLYYRFKNTIFGKGLKYWFKRNSFS
FAIGCTKLLYLGITVAVFYLTGEMFEYGSGTWHTYGANWFGTRFTLYERGRVNHTTLNKDKLFPKMVSCQIQ
RFGPSGLESETAQCVLAPNVLYQYFFLITWVVLIIAFFSNLCSCFLHLSEMFFWRGTYERMIDDCMMPNRPR
YQYVFKSIGAGGRELIQVLMGNTHPVIFTRIFDELTFRLVTKASMDVEVLKNQVAAVSPDSGSAGGDKLA--
------------------------------------------------------------------------
------------------------------------------------------------------------
------------------------------------------------------------------------
------------------------------------------------------------------------
------------------------------------------------------------------------
------------------------------------------------------------------------
------------------------------------------------------------------------
------------------------------------------------------------------------
------------------------------------------------------------------------
------------------------------------------------------------------------
------------------------------------------------------------------------
------------------------------------------------------------------------
------------------------------------------------------------------------
------------------------------------------------------------------------
------------------------------------------------------------------------
------------------------------------------------------------------------
------------------------------------------------------------------------
------------------------------------------------------------------------
------------------------------------------------------------------------
------------------------------------------------------------------------
-----------------------------------------------
>Ct_Hca_01/1-314
NLQQALPKYKTIDGSIERLNRRTLATIFVILSVLSIEDGLLGNRITCVGFKIFKNSEFVKDYCWTQGIFTNR
YAYDRPPDSMPAPGIIPCIRAVDGYKCSLAEQRKQIVFHLWYQWVPMFFIISAFAFYIPYIITRSSIVGKLS
VFVDTLQDPADLVGSNGSAERLGKLLFKWIDHNLNQRYKASPFDQFLVPFIQILTKVAYLGVSIGHFYVTGM
MFPIGNYYQLGITWHIPESENYTHVGDVLFPKMAGCLVQKYTATGLSQESGMCNLAPNVVFQYLFLITWWCV
AILIVLNAISLLKGTGELFIHHFIYK----------------------------------------------
------------------------------------------------------------------------
------------------------------------------------------------------------
------------------------------------------------------------------------
------------------------------------------------------------------------
------------------------------------------------------------------------
------------------------------------------------------------------------
------------------------------------------------------------------------
------------------------------------------------------------------------
------------------------------------------------------------------------
------------------------------------------------------------------------
------------------------------------------------------------------------
------------------------------------------------------------------------
------------------------------------------------------------------------
------------------------------------------------------------------------
------------------------------------------------------------------------
------------------------------------------------------------------------
------------------------------------------------------------------------
------------------------------------------------------------------------
------------------------------------------------------------------------
------------------------------------------------------------------------
------------------------------------------------------------------------
-----------------------------------------------
>Ct_Hca_02/1-374
MFYLSLSFAVILTIRQLLGGPSIACDGFPPQRERFAEDWCWSRGIYTLKEAYELSNTASPYPGIVPEDIPAC
MEYTLENGSKIHCPKAHEVKPFTRIYHTWYPFVLFYFWLTATFFFFPYKMFKLWGFSRLKEIIDLLQNPVED
GAEKKELIRRGCVWLYLQTSLCLSHTSLYSRLTVAHGLGIVAVAVKVLYLAVSLATIYMTHKMFQFGAFAKY
GLLWEGSTPLNNVRSLIQEKLFPKVAACELKRYGVTGLEVDRGMCMLGMNLLNQYIFLVYWGCLFASVLINA
LSLLLTTTRLILPDIHLGSFLRSSGLQSHPATPTLRKLFTGSGSSLRFILEVFAVNLDRKLLAEVCVQLYAM
ICDELRARELQRRE----------------------------------------------------------
------------------------------------------------------------------------
------------------------------------------------------------------------
------------------------------------------------------------------------
------------------------------------------------------------------------
------------------------------------------------------------------------
------------------------------------------------------------------------
------------------------------------------------------------------------
------------------------------------------------------------------------
------------------------------------------------------------------------
------------------------------------------------------------------------
------------------------------------------------------------------------
------------------------------------------------------------------------
------------------------------------------------------------------------
------------------------------------------------------------------------
------------------------------------------------------------------------
------------------------------------------------------------------------
------------------------------------------------------------------------
------------------------------------------------------------------------
------------------------------------------------------------------------
------------------------------------------------------------------------
-----------------------------------------------
>Ct_Hca_03/1-361
MFVLLVVMGTTVTVRQYTGSVISCDGFKKFGSTFAEDYCWTQGLYTVLEGYDQPYENVPYPGLLPDEVPPCT
PVKLKDGTRLNCPEPDQLMEPTRVSHLWYQWVPFYFWLAAAAFFMPYLLYKNFGMGDIKPLVRLLHNPVESD
QELKKMTDKAATWLFYKFDLYMSEQSLLASLTRKHGLGLAMVFVKVLYAIVSFGCFLLTDEMFSIGDFKTYG
SKWVQKLRIEDTLATEEKDKLFPKMVACEVKRWGASGIEEEQGMCVLAPNVINQYLFLILWFCLVFVMFCNI
ISIFASLIKLLFTYGSYRRLLSTAFLRDDSAIKHMYFNVGSSGRLILHVLANNTAPRVFEDILLTLAPKLIQ
R-----------------------------------------------------------------------
------------------------------------------------------------------------
------------------------------------------------------------------------
------------------------------------------------------------------------
------------------------------------------------------------------------
------------------------------------------------------------------------
------------------------------------------------------------------------
------------------------------------------------------------------------
------------------------------------------------------------------------
------------------------------------------------------------------------
------------------------------------------------------------------------
------------------------------------------------------------------------
------------------------------------------------------------------------
------------------------------------------------------------------------
------------------------------------------------------------------------
------------------------------------------------------------------------
------------------------------------------------------------------------
------------------------------------------------------------------------
------------------------------------------------------------------------
------------------------------------------------------------------------
------------------------------------------------------------------------
-----------------------------------------------
>Ct_Hca_04/1-360
MFVLCVVMGTVVTVRQYAGGIISCDGFSKYSGSFSEDYCWTQGLYTILEAYDLLEAHVPYPGVIPEEVPACM
ERELINGGRISCPDPETVKPPTRVYHLWYQWVPFYFWVVAAAFFFPYLIYKHFGVGDLKPLINMLHNPIVDE
GDQIGMAEKASVWLYYKLNVYMNENTMFAFLTEKHRLFFIVMLVKVLYLIISIMTLYLTDEMFSIGSFVSYG
SEWATKLPVGDNETTLVKDKLFPKMVACEIKRWGPSGIEEEQGMCVLAPNVINQYLFLILWFAIIFTIACNC
LSVLFALTKLIFILGSYKRLLASAFLKDQLHYKHMFFNVGTSGRHMLQIVASNVSPRIFEAIMSNLSSKLIS
------------------------------------------------------------------------
------------------------------------------------------------------------
------------------------------------------------------------------------
------------------------------------------------------------------------
------------------------------------------------------------------------
------------------------------------------------------------------------
------------------------------------------------------------------------
------------------------------------------------------------------------
------------------------------------------------------------------------
------------------------------------------------------------------------
------------------------------------------------------------------------
------------------------------------------------------------------------
------------------------------------------------------------------------
------------------------------------------------------------------------
------------------------------------------------------------------------
------------------------------------------------------------------------
------------------------------------------------------------------------
------------------------------------------------------------------------
------------------------------------------------------------------------
------------------------------------------------------------------------
------------------------------------------------------------------------
-----------------------------------------------
>Ct_Hca_05/1-430
MNFHPFWIVHSLKQYSPFKDVTVDDWWDQVNRCYVFIIILTMCICVSLKQYGGETITCDGFTKFSKDFVEDY
CWSIGMYTIREAYDLPVTMVPYPGIVPEEVPACVPRLLTNGSYLKCPNEKDVLPPEKIFHLWYQWVQFYFAI
VAAAYYTPYLLFKHFAAGEYKPLIRQLASATLSEGRAAEQIQERVVSWLYYRFKNYIFGKGIKYWVKRNSFS
FAIGAAKLMYLGITVGVFYLTGAMFEYGSSTWHTYGAEWFGTRFTLYERGRVNHTTLNKDKLFPKMVSCQIQ
RFGPSGLETETAQCVLAPNVLYQYFFLITWFVLIAAFFANLCSCFLHVSEMLFWRGTYDRMIDDCMMTNRPR
YQYVFKSVGAGGRELLQVLMANTHPVIFTRIFDELTFRLVTKASMDCEAVKNLQAEGQIGETAIDLEKAV--
------------------------------------------------------------------------
------------------------------------------------------------------------
------------------------------------------------------------------------
------------------------------------------------------------------------
------------------------------------------------------------------------
------------------------------------------------------------------------
------------------------------------------------------------------------
------------------------------------------------------------------------
------------------------------------------------------------------------
------------------------------------------------------------------------
------------------------------------------------------------------------
------------------------------------------------------------------------
------------------------------------------------------------------------
------------------------------------------------------------------------
------------------------------------------------------------------------
------------------------------------------------------------------------
------------------------------------------------------------------------
------------------------------------------------------------------------
------------------------------------------------------------------------
------------------------------------------------------------------------
-----------------------------------------------
>Ct_Hca_06/1-375
APFKVITLDDAWDQWNRSFMFIVTVLFGSIVTIRGYTGSVIECDGFLKVPVEFAKDYCWTQGIYTLREAYDY
HSHVIPYPGVVPEDLPGCFDGYDQVNKVKLPCPAEIKNKKMHRVYHAWYQFTAFYFWTSSCAFFLPYMVFKF
FGMGDLKPVIAMLHNPVETAEDLDILCQKAARWLYVRIHAYMHTDQYFGKRVEKHLLFFTIVGTKLLYLAFA
MLTLWLTERMFHIGSFVQFGLLYATEEDEPGPNYTTLIQDKLFPKMASCEIRRWGSTGMEEEQGMCVLPANV
INQYLFLIFWLGLLLTILFNLLSLLLSISNLCFIAGSYRHILATTFLRDIPAYSEIWRKSGTSGRVILQVIA
RNVNPKVFEHVLNEL---------------------------------------------------------
------------------------------------------------------------------------
------------------------------------------------------------------------
------------------------------------------------------------------------
------------------------------------------------------------------------
------------------------------------------------------------------------
------------------------------------------------------------------------
------------------------------------------------------------------------
------------------------------------------------------------------------
------------------------------------------------------------------------
------------------------------------------------------------------------
------------------------------------------------------------------------
------------------------------------------------------------------------
------------------------------------------------------------------------
------------------------------------------------------------------------
------------------------------------------------------------------------
------------------------------------------------------------------------
------------------------------------------------------------------------
------------------------------------------------------------------------
------------------------------------------------------------------------
------------------------------------------------------------------------
-----------------------------------------------
>Ct_Hca_07/1-380
LISSLSQFSRLSPFKEITIDDGWDQLNRSFMFVLMVICGTVVTVRQHTGSIISCNGFSKYEAAFAEDYCWTQ
GLYTIREAYNENSLHVPYPGLVPEEVPLCLGGSCPNGVPSQTSRVYHLWYQWIPFYFWLAAAAFFLPYLVYK
RYGFGDIKPLISMLYNPMDGEEGIKADSEKASVWLYHRFSIYMNEHSMYANFMQRHGIGLLVIGIKVLYLII
SVLLMTLTAEMFELADFKQYGVVWAQQWPDPPANVTGIKDLLFPKMVACEIKRWGPTGLEDENGMCVLAPNV
INQYIFLILWWSLVFTIVSNVFNVLAGVIRVVFIYGSYQRMLASAFLKDDPHYKKVYYKIGTSGRVILNVIA
SSIAPSAFQEIMNNVCPRLI----------------------------------------------------
------------------------------------------------------------------------
------------------------------------------------------------------------
------------------------------------------------------------------------
------------------------------------------------------------------------
------------------------------------------------------------------------
------------------------------------------------------------------------
------------------------------------------------------------------------
------------------------------------------------------------------------
------------------------------------------------------------------------
------------------------------------------------------------------------
------------------------------------------------------------------------
------------------------------------------------------------------------
------------------------------------------------------------------------
------------------------------------------------------------------------
------------------------------------------------------------------------
------------------------------------------------------------------------
------------------------------------------------------------------------
------------------------------------------------------------------------
------------------------------------------------------------------------
------------------------------------------------------------------------
-----------------------------------------------
>Ct_Hca_08/1-381
LLSKFKGVTPFKSIVLDDKWDQINRCYMFLLCLLLGTVVTLKQYSGNIIACDGLTKFSSSFVDDYCWTQGLY
TIMEAYEIKDGRLPYPGLIPEDAPPCLQRKLKSGGRVACPPGEMYMPPTRVYHTWYQWVPFYFWLSSVAFFA
PYLVYKQLGVFELKPVLKLLYNPVGTEEVMSDKVAKASRWLAIKLSIFIQEKSTYAKITQSHRMFLLTFTVK
LLYLGAAVGLMYATNSMFESASFITYGTEWFSSLDKTANVTAFVKDRLFPKMVACEIKRWGPSGLEEEQGMC
VLAPNVMNQYLFLIYWFALVLTIFCNIFSLFFTISTHCFVDGGYQRFLTRCFLKGDNKLKYIYFNCGTTGRT
YLHLIANNVNPRVFEQLVIRL---------------------------------------------------
------------------------------------------------------------------------
------------------------------------------------------------------------
------------------------------------------------------------------------
------------------------------------------------------------------------
------------------------------------------------------------------------
------------------------------------------------------------------------
------------------------------------------------------------------------
------------------------------------------------------------------------
------------------------------------------------------------------------
------------------------------------------------------------------------
------------------------------------------------------------------------
------------------------------------------------------------------------
------------------------------------------------------------------------
------------------------------------------------------------------------
------------------------------------------------------------------------
------------------------------------------------------------------------
------------------------------------------------------------------------
------------------------------------------------------------------------
------------------------------------------------------------------------
------------------------------------------------------------------------
-----------------------------------------------
>Ct_Hca_09/1-382
TIKNLSIFKDLSLDDWLDQMNRTFMFLLLCFMGTIVAVSQYTGKNISCNGFEKFGEDFSQDYCWTQGLYTIK
EAYDLPESQIPYPGIIPENVPACREHSLKNGGKIICPPKDQLKPLTRARHLWYQWIPFYFWVIAPVFYLPYM
FVKRAGLDRMKPLLKIMSDYYHCTTETPSEEIIVKCADWVYNSIVDRLSEGSSWTSWRNRHGLGLAVLFSKL
MYLGGSVLVMALTTMMFQVGDFHTYGIEWLRQFPSDENYTTSVKHKLFPKMVACEIKRWGPSGLEEENGMCV
LAPNVIFQYIFLIMWFALAITICTNFANIFFWIFKLTAIRYNYNKLIATGHFSHKHPGWKYMYYHIGTSGRV
LLNIVAQNTNPIIFGAIMEKLT--------------------------------------------------
------------------------------------------------------------------------
------------------------------------------------------------------------
------------------------------------------------------------------------
------------------------------------------------------------------------
------------------------------------------------------------------------
------------------------------------------------------------------------
------------------------------------------------------------------------
------------------------------------------------------------------------
------------------------------------------------------------------------
------------------------------------------------------------------------
------------------------------------------------------------------------
------------------------------------------------------------------------
------------------------------------------------------------------------
------------------------------------------------------------------------
------------------------------------------------------------------------
------------------------------------------------------------------------
------------------------------------------------------------------------
------------------------------------------------------------------------
------------------------------------------------------------------------
------------------------------------------------------------------------
-----------------------------------------------
>Ct_Mle_01/1-280
TIDGAIERLNRRTLTTIFILLCVVATQDGILGAKIHCNGFESFKRRRFVKDYCWTQGLFTNRFAYHKPPEQL
PGPGVVPCIRAEDGFKCSNEEKAEQQVYHLWYQWVPMYFALSAAAFYFPHIITKITIVGKLSRFVDELQRPE
ELLGDNGSAARLGSMMARWAKLNLNGRYGESIIKQYRVPAMELLSKMSFLAMSIFHFWITAKMFPIGNYYKL
GLLWHRPSTDNYTHIGDVLFPKLVGCNIKKYSLSGLNEESGMCTLPPNVVFQYLFLITWWCVVI--------
------------------------------------------------------------------------
------------------------------------------------------------------------
------------------------------------------------------------------------
------------------------------------------------------------------------
------------------------------------------------------------------------
------------------------------------------------------------------------
------------------------------------------------------------------------
------------------------------------------------------------------------
------------------------------------------------------------------------
------------------------------------------------------------------------
------------------------------------------------------------------------
------------------------------------------------------------------------
------------------------------------------------------------------------
------------------------------------------------------------------------
------------------------------------------------------------------------
------------------------------------------------------------------------
------------------------------------------------------------------------
------------------------------------------------------------------------
------------------------------------------------------------------------
------------------------------------------------------------------------
------------------------------------------------------------------------
------------------------------------------------------------------------
-----------------------------------------------
>Ct_Mle_02/1-381
YWVWAVFKRMAPFKVVTLDDRWDQMNRSFMMPLTMSFAYLIDYGIIAGSTIKCTGFEDSFRSEAFVDEYCWT
QGIYTLREAYDLENTKIPYPGIIPEGFPNCMPYERWDGMKVECPKEEQYLKPTRVYHLYYQHIQLYFWLVCT
LFYLPYMVGICLGFNYTKPLINLLHNPLTRDEEELEALLDKAARSLRLRLDIYSDQKSWFDLLYRRHTMLYL
LFFIKLQYLGFSVAILGLTQAKFKIGNFVTYGFEWVGSQVPNGSTYTLVQHKLFPKMAACEIKRWGASGLDV
LRGMCVLPQNVSNSYIFLVFWIFLLLTILGNVIGCILTVKQYLVKSEGYSKLVACTFWNDWNLRHLYWNVGG
SGRVILHHLADNLHPCTFEKL---------------------------------------------------
------------------------------------------------------------------------
------------------------------------------------------------------------
------------------------------------------------------------------------
------------------------------------------------------------------------
------------------------------------------------------------------------
------------------------------------------------------------------------
------------------------------------------------------------------------
------------------------------------------------------------------------
------------------------------------------------------------------------
------------------------------------------------------------------------
------------------------------------------------------------------------
------------------------------------------------------------------------
------------------------------------------------------------------------
------------------------------------------------------------------------
------------------------------------------------------------------------
------------------------------------------------------------------------
------------------------------------------------------------------------
------------------------------------------------------------------------
------------------------------------------------------------------------
------------------------------------------------------------------------
-----------------------------------------------
>Ct_Mle_03/1-388
ILSGFKGITPFKGITLDDGWDQINRSFMFVLCVLMGTVVTVRQYAGGIISCDGFTKYSGSFSEDYCWTQGLY
TIKEAYDLLTMNVPYPGVIPEDMPTCIERELINGGRVSCPDPETVKPPTRVYHLWYQWVPFYFWLAAAAFFF
PYLIYKHFGVGDLKPLIQMLHNPIVDEGDQNCMAEKASMWLFYKLNVFMNENTIFAILTEKHRLFFIVMLVK
VLYLIISILALYLTDEMFHIGSFVSYGSEWATSLPEGDNETTLVKDKLFPKMVACEIKRWGPTGLEEEQGMC
VLAPNVINQYLFLILWFAIIFCIACNCLSVLFALTKLVFVLGSYKRLLASAFLKDELHYKHMFFNIGTSGRV
LLQIVATNVSPRVFESIMANLATKLIAE--------------------------------------------
------------------------------------------------------------------------
------------------------------------------------------------------------
------------------------------------------------------------------------
------------------------------------------------------------------------
------------------------------------------------------------------------
------------------------------------------------------------------------
------------------------------------------------------------------------
------------------------------------------------------------------------
------------------------------------------------------------------------
------------------------------------------------------------------------
------------------------------------------------------------------------
------------------------------------------------------------------------
------------------------------------------------------------------------
------------------------------------------------------------------------
------------------------------------------------------------------------
------------------------------------------------------------------------
------------------------------------------------------------------------
------------------------------------------------------------------------
------------------------------------------------------------------------
------------------------------------------------------------------------
-----------------------------------------------
>Ct_Mle_04/1-386
TIKNLSIFKDLSLDDWLDQMNRTFMFLLLCFMGTIVAVSQYTGKNISCDGFTKFGEDFSQDYCWTQGLYTIK
EAYDLPESQIPYPGIIPENVPACREHALKNGGKIVCPPEDQVKPLTRARHLWYQWIPFYFWVIAPVFYLPYM
FVKRMGLDRMKPLLKIMSDYYHCTTETPSEEIIVKCADWVYNSIVDRLSEGSSWTSWRNRHGLGLAVLVSKF
MYLGGSVLVMMMTTLMFQVGDFKTYGIEWLRQFPNPENYSTSVKHKLFPKMVACEIKRWGTTGLEEENGMCV
LAPNVIYQYIFLIMWFALAITICTNFGNIFFYLFKLTATRYTYNKLVATGHFSHKHPGWKFMYYRIGTSGRV
LLNIVAQNTNPIIFGAIMEKLTPSVI----------------------------------------------
------------------------------------------------------------------------
------------------------------------------------------------------------
------------------------------------------------------------------------
------------------------------------------------------------------------
------------------------------------------------------------------------
------------------------------------------------------------------------
------------------------------------------------------------------------
------------------------------------------------------------------------
------------------------------------------------------------------------
------------------------------------------------------------------------
------------------------------------------------------------------------
------------------------------------------------------------------------
------------------------------------------------------------------------
------------------------------------------------------------------------
------------------------------------------------------------------------
------------------------------------------------------------------------
------------------------------------------------------------------------
------------------------------------------------------------------------
------------------------------------------------------------------------
------------------------------------------------------------------------
-----------------------------------------------
>Ct_Mle_05/1-418
VTPTMVIELLAGYKGLSPFKDATVDDSWDQINRCYVFIAMVVMGAVTTMRQYSGTLIACDGFTKFHPQFAED
YCWSIGMYTVREAYDLPSSMVAYPGVIPWDMPACVPRLLKNGTRTKCGSEKDVMPSEKIYHLWYQWASFYFW
IVAILYYAPYIMFKQLGGGEYKPLIKLLCLASGSPEQQMQDIQERVVKWLFFRFKTYIFAKGYYAWLRKNSF
SIAIGVTKLSYLLITILVFYLTGFMFEYGSNTWYRYGADWYGTRFSSYHETNNSITLTKDIIFPKMVACEIK
RWGPSGIEVETAQCVLAPNVLYQYLFLFTWYLLIAVFFTNLISCFLHISEMFFSNGTYNRMIDQGMLPDKPS
YRYVFMNIGAGGREIVQILTDNSNPLLFSKIFDDLTNLLITTSKNADVIENLSKLDSS--------------
------------------------------------------------------------------------
------------------------------------------------------------------------
------------------------------------------------------------------------
------------------------------------------------------------------------
------------------------------------------------------------------------
------------------------------------------------------------------------
------------------------------------------------------------------------
------------------------------------------------------------------------
------------------------------------------------------------------------
------------------------------------------------------------------------
------------------------------------------------------------------------
------------------------------------------------------------------------
------------------------------------------------------------------------
------------------------------------------------------------------------
------------------------------------------------------------------------
------------------------------------------------------------------------
------------------------------------------------------------------------
------------------------------------------------------------------------
------------------------------------------------------------------------
------------------------------------------------------------------------
-----------------------------------------------
>Ct_Mle_06/1-380
LISSLVQFSRLSPFKEITIDDGWDQLNRSFMFVLMVICGTIVTVRQHTGNIISCNGFTKYDGSFSEDYCWTQ
GLYTIREAYHVSDVNVPYPGVIPEEIPLCLGDNCDKLANSNTTRVYHLWYQWIPFYFWLASAAFFLPYLIYK
RYGFGDIKPLIHMLYNPLDGDEGVKADSEKASIWLYHRFSIYMNEHSMYANFMERHGIGILVIAIKVMYLII
SVLLMVMTAMMFELADFKQYGIVWAQQWPDPPANVTGIKDLLFPKMVACEIKRWGPTGLEDENGMCVLAPNV
INQYIFLILWWALVFTIVSNVFNVLAGVIRIVFIYGSYRRMLASAFLRDDPHYKKVYYKIGTSGRVILNMLA
ASISPTCFQEIMNNVCPRLI----------------------------------------------------
------------------------------------------------------------------------
------------------------------------------------------------------------
------------------------------------------------------------------------
------------------------------------------------------------------------
------------------------------------------------------------------------
------------------------------------------------------------------------
------------------------------------------------------------------------
------------------------------------------------------------------------
------------------------------------------------------------------------
------------------------------------------------------------------------
------------------------------------------------------------------------
------------------------------------------------------------------------
------------------------------------------------------------------------
------------------------------------------------------------------------
------------------------------------------------------------------------
------------------------------------------------------------------------
------------------------------------------------------------------------
------------------------------------------------------------------------
------------------------------------------------------------------------
------------------------------------------------------------------------
-----------------------------------------------
>Ct_Mle_07/1-387
APFKVITLDDVWDQWNRSFMFIMTVLFGSIVTIRSYTGSVIECDGFLKVPVEFAKDYCWTQGIYTLREGYDY
HSSLLPYPGVFPEDAPGCLDKVLDNGGRVICPMDKKYRKYQRVYHSWYQFTAFYFWTASCAFFLPYMMFKFF
GMGDLKPVISMLHNPVETAEELDMLTKKAARWLYVRVHAYIHTDQYYGKRVEKHLLFFSIMLTKSCYLLFSV
LLFWLTEKMFHIGSFFSYGVDWAAEEPEPGEDYKTLIQDKLFPKMASCEIKRWGTTGIEEEQGMCVLAANVI
NQYLFLIFWGGMVVTIIVNVLSVLIALSNLCFIQGAYRNLLATAFLRDEPAYSEIWRKSGTSGRVILQLIAK
NVNPKIFEHVLNELVNLLRLAERSGYD---------------------------------------------
------------------------------------------------------------------------
------------------------------------------------------------------------
------------------------------------------------------------------------
------------------------------------------------------------------------
------------------------------------------------------------------------
------------------------------------------------------------------------
------------------------------------------------------------------------
------------------------------------------------------------------------
------------------------------------------------------------------------
------------------------------------------------------------------------
------------------------------------------------------------------------
------------------------------------------------------------------------
------------------------------------------------------------------------
------------------------------------------------------------------------
------------------------------------------------------------------------
------------------------------------------------------------------------
------------------------------------------------------------------------
------------------------------------------------------------------------
------------------------------------------------------------------------
------------------------------------------------------------------------
-----------------------------------------------
>Ct_Mle_08/1-399
RATAPIKSVNIDDLSSQLNRTFMFYLSLTFAITITIRQQLGGAYIACDGFSRDEEYERFAEEWCWSSGIYTI
KEAYEMSNRVSPYPGIIPENLPACIEMELISGGRVECPEEKDVKPFTRIYQSWYPFVMFYYWLTALMFFLPY
QLYKVFGFEDVKAVVAMLQNPVEDGFEKKELIKRGSVWLYLKSTMTLSNPSVYSSFIVKHSLAFYALTVKVM
YLGNTLLMYWLTHKMFKFGSFAEYGLLWDTRNPLNNVQSLVQEKLFPKVAACEVKRFGASGLEEDQGMCMLA
LNVLNQYLFLIFWFCLLFVTIVNTISLLLTLLNIISPCFMLQQFLLASSLDRSPAVGVISKLYLDCGSSLRF
IMTIFAWNVDPKLFGEILVQLNSLLAKDESPRAEVLKRR---------------------------------
------------------------------------------------------------------------
------------------------------------------------------------------------
------------------------------------------------------------------------
------------------------------------------------------------------------
------------------------------------------------------------------------
------------------------------------------------------------------------
------------------------------------------------------------------------
------------------------------------------------------------------------
------------------------------------------------------------------------
------------------------------------------------------------------------
------------------------------------------------------------------------
------------------------------------------------------------------------
------------------------------------------------------------------------
------------------------------------------------------------------------
------------------------------------------------------------------------
------------------------------------------------------------------------
------------------------------------------------------------------------
------------------------------------------------------------------------
------------------------------------------------------------------------
------------------------------------------------------------------------
-----------------------------------------------
>Ct_Mle_09/1-375
ITIDDGWDQLNRSFMFVLLVVMGTTVTVRQYTGSVISCDGFKKFGSTFAEDYCWTQGLYTVLEGYDQPSQNI
PYPGLLPDEAPPCTPVRLKDGTRLKCPDPDQLLSPTRISHLWYQWVPFYFWLAAAAFFMPYLLYKNFGMGDI
KPLVRFLHNPVESDQELKKMTDKAATWLFYKFDLYMSEQSLLASLTRKHGLGLSMVFVKILYAAVSFGCFLL
TAEMFSIGDFKTYGSEWIKKLKLEDNLATEEKDKLFPKMVACEVKRWGASGIEEEQGMCVLAPNVINQYLFL
ILWFCLVFVMFCNIVSIFASLIKLLFTYGSYRRLLSTAFLRDDSAIKHMYFNVGSSGRLILHVLANNTAPRV
FEDILLTLAPKLIQR---------------------------------------------------------
------------------------------------------------------------------------
------------------------------------------------------------------------
------------------------------------------------------------------------
------------------------------------------------------------------------
------------------------------------------------------------------------
------------------------------------------------------------------------
------------------------------------------------------------------------
------------------------------------------------------------------------
------------------------------------------------------------------------
------------------------------------------------------------------------
------------------------------------------------------------------------
------------------------------------------------------------------------
------------------------------------------------------------------------
------------------------------------------------------------------------
------------------------------------------------------------------------
------------------------------------------------------------------------
------------------------------------------------------------------------
------------------------------------------------------------------------
------------------------------------------------------------------------
------------------------------------------------------------------------
-----------------------------------------------
>Ct_Mle_10/1-398
VITSFAIVGKNFKTNVYKLIGIDDGFDRWNRGFMVFISVLFGTAVVMHHYLYDVINCLDFQSPPNGYQADME
AMSNFQRFAEEYCWAQGMYTIKEAYDLETSKTPFPGIIPEEMSVCVERELVGGGKIICPRPHEMVPFQRIYL
RWYPIVFFYFWIAASLYFFPWRIYKLLGLRDLKDVVLMLQNRPQFADDLPFYVNRAAKWLHNNLSVFIDTRD
TLRGKILRHWYLILLVCFKLIYLGISLGLMHYTNKMLITNHDHGASFINYGPQWFADVTNNTAPRFTPIQNK
LFPKMVACEVKRWGVSGIEEWQGMCVLAGNVLYQWLFLIYWLCVVISIFINSIAVVTILFTEILPNVSYSKF
LNSTYVEDTKELRLIYKNIGSSGRIILRVIGNNVEPYV----------------------------------
------------------------------------------------------------------------
------------------------------------------------------------------------
------------------------------------------------------------------------
------------------------------------------------------------------------
------------------------------------------------------------------------
------------------------------------------------------------------------
------------------------------------------------------------------------
------------------------------------------------------------------------
------------------------------------------------------------------------
------------------------------------------------------------------------
------------------------------------------------------------------------
------------------------------------------------------------------------
------------------------------------------------------------------------
------------------------------------------------------------------------
------------------------------------------------------------------------
------------------------------------------------------------------------
------------------------------------------------------------------------
------------------------------------------------------------------------
------------------------------------------------------------------------
------------------------------------------------------------------------
-----------------------------------------------
>Ct_Bfo_01/1-385
FKIIKIDDGFDWWNRGFMVFITFLFGVAIIFHHWMFDVINCLDFQYPASGYEPTESMHNFHEFAQEYCWSFG
LYTVREAYDLHPSQTPYPGILPEEHSGCLELELVGGGRIECPDQSEVMPYQRLYLRWYPVVIFYFMFTFFLF
FFPYRLYKLQGLKDIKDVVLMLQTQPEFADDLPFYIERAAVWLDKTLTVYIENRDSIRGKLKRHEYFLLVLV
MKLSYLGITVGLILFTDRMFVSDHRHGGSYLTYGIQWLADITSSEPTLITPVQTKLFPKMVQCEVKRWGVTG
LEEWQGMCVLAGNVLYQWLFLGYWYCLAATLLLNIISVVFICISELKVDYSYQRFLNTAYVEDTQELRLIYR
NIGTSGRIVLRIIANNVSPKVTDEL-----------------------------------------------
------------------------------------------------------------------------
------------------------------------------------------------------------
------------------------------------------------------------------------
------------------------------------------------------------------------
------------------------------------------------------------------------
------------------------------------------------------------------------
------------------------------------------------------------------------
------------------------------------------------------------------------
------------------------------------------------------------------------
------------------------------------------------------------------------
------------------------------------------------------------------------
------------------------------------------------------------------------
------------------------------------------------------------------------
------------------------------------------------------------------------
------------------------------------------------------------------------
------------------------------------------------------------------------
------------------------------------------------------------------------
------------------------------------------------------------------------
------------------------------------------------------------------------
------------------------------------------------------------------------
-----------------------------------------------
>Ct_Bfo_02/1-377
ILDEVRKAHGCRKHAIDSPSDWMNRILMPLLMVIFFIISTISMLVGQPVSCVGFNREDQGFAEEYCMMHGIY
THRAAYDMPHIVPYPGIAPCVGFYDSNRHRFICNNQEQEKFKIYHIWYQWVPFYYLAVGIAYYMPYLILKMT
RLRRIKPLLMQLNDENNLEMPPQMLVDTASVWLFDELVYPKSAPISLPYKLYHDCGLAVAVLIVKLCYLLTS
IGHFMGTARMFNVGNWFLYGVQFKNRRRDLDHLTPARDLLFPKMTSCRFVKWGTTGQEPSTGLCALTLNVLN
QYVFLVVWYLNVTLIILDFLALIYTTLNLVMPRIMHHSIVTSTLMQDTKEFTRFFYYIGPSGRIAVSKISEN
TQGDILSMIAARVMKKL-------------------------------------------------------
------------------------------------------------------------------------
------------------------------------------------------------------------
------------------------------------------------------------------------
------------------------------------------------------------------------
------------------------------------------------------------------------
------------------------------------------------------------------------
------------------------------------------------------------------------
------------------------------------------------------------------------
------------------------------------------------------------------------
------------------------------------------------------------------------
------------------------------------------------------------------------
------------------------------------------------------------------------
------------------------------------------------------------------------
------------------------------------------------------------------------
------------------------------------------------------------------------
------------------------------------------------------------------------
------------------------------------------------------------------------
------------------------------------------------------------------------
------------------------------------------------------------------------
------------------------------------------------------------------------
-----------------------------------------------
>Ct_Bfo_03/1-386
TIKNLSIFKDLSLDDWLDQMNRTFMFLLLCFMGTIVAVSQYTGKNISCNGFEKFSDEFSQDYCWTQGLYTIK
EAYDLPESQIPYPGIIPENVPACREHNLKNGGKIICPPPEKIKPLTRARHLWYQWIPFYFWVIAPVFYLPYM
FVKRMGLDRMKPLLKIMSDYYHCTTETPSEEIIVKCADWVYNSIVDRLSEGSSWTSWRNRHGLGLAVLVSKL
MYLGGSVLVMMLTTLMFQVGDFKTYGIEWLRQFPNDENYTTSVKHKLFPKMVACEIKRWGPSGLEDENGMCV
LAPNVIYQYIFLIMWFALAITICTNFFNIFFWIFKLTATRYTYNKLVATGHFSHKHPGWKFMYYRIGTSGRV
LLNIVAQNTNPIIFGAIMEKLTPSVI----------------------------------------------
------------------------------------------------------------------------
------------------------------------------------------------------------
------------------------------------------------------------------------
------------------------------------------------------------------------
------------------------------------------------------------------------
------------------------------------------------------------------------
------------------------------------------------------------------------
------------------------------------------------------------------------
------------------------------------------------------------------------
------------------------------------------------------------------------
------------------------------------------------------------------------
------------------------------------------------------------------------
------------------------------------------------------------------------
------------------------------------------------------------------------
------------------------------------------------------------------------
------------------------------------------------------------------------
------------------------------------------------------------------------
------------------------------------------------------------------------
------------------------------------------------------------------------
------------------------------------------------------------------------
-----------------------------------------------
>Ct_Bfo_04/1-385
NPFKDFVLDDAYSRLNRIYLFAICIIAGVIVNINDYAGDTIKCHGFTIFSGPFAENYCWVQGIYVILEAYDI
PDDRIPYPGIIPEEIPCLDHMKADGTMFICPDESEIAPLTRVRLMWYQWIPFYFFLCAAVFYIPYLIYHGSD
IGKLKHIGKLLGNQFDEEAEENAKLERASLWLSNKMTTYIKARGFFQKLFLRHKFFLIILISKLVNLAVVAL
VIILTDQMFVVGPFLSYGVDWAMYLSKDDRGSLDNPVERLFPRMASCEVKVWGPTGINNEAGICVLAPNVVN
SYFFIIFWFLLVLSLAANLFSVIFTTTSYLFTLGTWKALLARTFMDNTAQGKWLYFKSGLSGQITMDILAKN
LPAKTFERLYHLTCNRVVQSGDKEI-----------------------------------------------
------------------------------------------------------------------------
------------------------------------------------------------------------
------------------------------------------------------------------------
------------------------------------------------------------------------
------------------------------------------------------------------------
------------------------------------------------------------------------
------------------------------------------------------------------------
------------------------------------------------------------------------
------------------------------------------------------------------------
------------------------------------------------------------------------
------------------------------------------------------------------------
------------------------------------------------------------------------
------------------------------------------------------------------------
------------------------------------------------------------------------
------------------------------------------------------------------------
------------------------------------------------------------------------
------------------------------------------------------------------------
------------------------------------------------------------------------
------------------------------------------------------------------------
------------------------------------------------------------------------
-----------------------------------------------
>Ct_Bfo_05/1-388
HPAMIYWIWVVFKRMGPLKTVTIDDMWDQMNRSFLYPVIITFAYMIDFSSIAGTAIKCFGFNANLSPSFVDN
YCWTQGIYTIVEAYDMENTHVPYPGIIPEDAPACISATRYDGVRVDCPKSYEIVPPTRAYHRWYPFVVLYFW
LLSVIFYTPYMMSVVLGLGYVKPIVKMLSEVIPDEEEFEEQVEKAARSIRLRFDTFLDNKSLYNMICSRNTM
LLIILFAKLQYLFFSVSTLVLTHRQFRIGNFYYYGFDWIAAKLPDFPANGTLPQEKLFPRMAACEIKRWGTT
GIEVSKGMCVLPQNVSNSYLFLVFWIFLMMTIVGNIIGIIVTIAQYFCKPIGYKKLVYKTFWNDAKIRRLYW
NIGASGRVILHQLADNLHPCLFEKLIRK--------------------------------------------
------------------------------------------------------------------------
------------------------------------------------------------------------
------------------------------------------------------------------------
------------------------------------------------------------------------
------------------------------------------------------------------------
------------------------------------------------------------------------
------------------------------------------------------------------------
------------------------------------------------------------------------
------------------------------------------------------------------------
------------------------------------------------------------------------
------------------------------------------------------------------------
------------------------------------------------------------------------
------------------------------------------------------------------------
------------------------------------------------------------------------
------------------------------------------------------------------------
------------------------------------------------------------------------
------------------------------------------------------------------------
------------------------------------------------------------------------
------------------------------------------------------------------------
------------------------------------------------------------------------
-----------------------------------------------
>Ct_Bfo_06/1-390
NPFKSLALDDTFSRFNRIYIFAFAIIAGVVVTINDLAGEKIECHGFSIFERDFHENYCWTQGIYTILEAYNL
PDERIPYPGIIPEDTPCFDFTYPNGTEYTCPDGDSLIPLTRAYHLWYQWIPFYFWICAIVFFLPYMFFHHSD
VGSLKPMLKLLVEETVETSADEEKKMDRAAGWLAKKLHIYVKAKGPFQWLLVKQKFAFIVIFTKLANLVVVL
LVLYATNEIFPVAPYASYGYDWVVFLTRDAAQSPYQDNPIDKLFPKMTACEVKKWGTTGIVNEAGMCVLAPN
VVNSYFFLIFWFVLVLGIIVNVFSLIFSIVSYLFTFGRWKSLLASTFTKSNEAEKWAYFTSGTSGQITLEIV
AANLPPRKFEKLFRKTAEKLSILDRNEVNV------------------------------------------
------------------------------------------------------------------------
------------------------------------------------------------------------
------------------------------------------------------------------------
------------------------------------------------------------------------
------------------------------------------------------------------------
------------------------------------------------------------------------
------------------------------------------------------------------------
------------------------------------------------------------------------
------------------------------------------------------------------------
------------------------------------------------------------------------
------------------------------------------------------------------------
------------------------------------------------------------------------
------------------------------------------------------------------------
------------------------------------------------------------------------
------------------------------------------------------------------------
------------------------------------------------------------------------
------------------------------------------------------------------------
------------------------------------------------------------------------
------------------------------------------------------------------------
------------------------------------------------------------------------
-----------------------------------------------
>Ct_Bfo_07/1-392
QTISIDDVTDQINRNTMTRVMVLFSILSQFNQLLGANISCLGFTKYSKEFAEQFCWTQGIYTNRRHYDTTVE
RVPYPGIAPCLENVDILTGNHNLNCEDKMQFKDKVFHSWYQWVPFYFMAVGVAYYMPYLMLKATKLSRIKPL
INLLKDENNINAHPKLVVKKIATWIYNEVVYPRYATSSKLAKIWNDFGLVIGVSSVKFMYFVTALLHMIMTA
QMFKIGNWITYGILFGAPIGLSGTGNKTHVKDVLFPKVVACRIVKWGASGSEPETGMCTLALNVMNQYLFLV
MWYINVTLIFLNLLSWLFTMFKLLNPSISHKWIINSSMMQNPKDFSRMFGYIGPSGRIVITKLSESMSGYLL
AKVSAKVVRKIDNLKKTRESKTPMDFYRVNGQ----------------------------------------
------------------------------------------------------------------------
------------------------------------------------------------------------
------------------------------------------------------------------------
------------------------------------------------------------------------
------------------------------------------------------------------------
------------------------------------------------------------------------
------------------------------------------------------------------------
------------------------------------------------------------------------
------------------------------------------------------------------------
------------------------------------------------------------------------
------------------------------------------------------------------------
------------------------------------------------------------------------
------------------------------------------------------------------------
------------------------------------------------------------------------
------------------------------------------------------------------------
------------------------------------------------------------------------
------------------------------------------------------------------------
------------------------------------------------------------------------
------------------------------------------------------------------------
------------------------------------------------------------------------
-----------------------------------------------
>Ct_Bfo_08/1-380
APVKSVNIDDFFSQFNRMFMFYASLSFAVIITVRQIVVGGPVISCDGFSAGSEDWLRFAEDWCWSNGMYTIK
EAYGMSNRVSPYPGLIPEDIPACIEFPLYSGGKIECPKEHEVKPLTRIYHSWYPFTMFYFWMLSVMYHLPYR
FYKLWGFDQVKMVVAMLQNPVEDGFEKREMIKRGSVWLYLNSPEALSHHSAYSLFMVRHGLALVDLAIKSLY
LANTVFIFYLTASMFKLGSFAEYGLLWESDSMLNNVRSVIQEKLFPKVVACEVKRYGTSGLEEDQGMCMLSL
NVVNQYVFLAFWLLLVVNLVINIIALLLTILKIVFPRFMLRKFLANSSLEKSPAVDSFSRLYLTRGPSLRFV
MDIFAYNVQPKLLAEVLIQL----------------------------------------------------
------------------------------------------------------------------------
------------------------------------------------------------------------
------------------------------------------------------------------------
------------------------------------------------------------------------
------------------------------------------------------------------------
------------------------------------------------------------------------
------------------------------------------------------------------------
------------------------------------------------------------------------
------------------------------------------------------------------------
------------------------------------------------------------------------
------------------------------------------------------------------------
------------------------------------------------------------------------
------------------------------------------------------------------------
------------------------------------------------------------------------
------------------------------------------------------------------------
------------------------------------------------------------------------
------------------------------------------------------------------------
------------------------------------------------------------------------
------------------------------------------------------------------------
------------------------------------------------------------------------
-----------------------------------------------
>Ct_Bfo_09/1-388
ILSGFKGITPFKGITLDDGWDQINRSFMFVLCVLMGTVVTVRQYAGGIISCDGFTKYAGSFSEDYCWTQGLY
TIAEGYDHLLVNVPYPGLIPEEIPACVERDLYNGGKVSCPDPEDVMPPTRIYHLWYQWIPFYFWLAAAAFFF
PYLIYKHFGVGDLKPVIQMLHNPIGDEGEQIALAEKASMWLFYKLNVFMNENTIFAVLTEKHRLFFIVMLVK
VLYLIVSILALYLTDEMFEIGSFISYGSEWAHTLPDTDNETTLVKDRLFPKMVACEIKRWGPSGIEEEQGMC
VLAPNVINQYLFLILWFAIIFCIACNCLSVLFALTKLIFVLGSYKKLLATAFLKDELHYKHMFFNVGTSGRV
LLQIVATNVSPRIFEGIMANLASKLIAE--------------------------------------------
------------------------------------------------------------------------
------------------------------------------------------------------------
------------------------------------------------------------------------
------------------------------------------------------------------------
------------------------------------------------------------------------
------------------------------------------------------------------------
------------------------------------------------------------------------
------------------------------------------------------------------------
------------------------------------------------------------------------
------------------------------------------------------------------------
------------------------------------------------------------------------
------------------------------------------------------------------------
------------------------------------------------------------------------
------------------------------------------------------------------------
------------------------------------------------------------------------
------------------------------------------------------------------------
------------------------------------------------------------------------
------------------------------------------------------------------------
------------------------------------------------------------------------
------------------------------------------------------------------------
-----------------------------------------------
>Ct_Bfo_10/1-385
APFKVITLDDGWDQWNRSFMFIMCVLFGSVITMRSYTGSVIECDGFIKVPVEFAKDYCWTQGLYTLREGYDY
HSSILPYPGVFPEDAPGCLDRILDNGGRIVCPLDKKDIKYERIYHSWYQFTAFYFWTASCIFFVPYMMFKFF
GMGALKPVIAMLHNPVETAEDLELLTSKAARWLFVRIHAYMHTDQYFGKRVEKHLLFFTIVSTKTCYLAFSV
FLFWLTAQMFHIGSFLEYGILWSREEEEIGVNYKTQIQDKLFPKMAACEIKRWGATGIEEEQGMCVLPANVV
YQYLFLIFWGGLVVTVVINVISVLCAISNLCFIQGSYRNLLATSFLRDEPAYSEIWRKSGTSGRVILQLIAK
NVNPKIFEHVLNELVNLLRESERKD-----------------------------------------------
------------------------------------------------------------------------
------------------------------------------------------------------------
------------------------------------------------------------------------
------------------------------------------------------------------------
------------------------------------------------------------------------
------------------------------------------------------------------------
------------------------------------------------------------------------
------------------------------------------------------------------------
------------------------------------------------------------------------
------------------------------------------------------------------------
------------------------------------------------------------------------
------------------------------------------------------------------------
------------------------------------------------------------------------
------------------------------------------------------------------------
------------------------------------------------------------------------
------------------------------------------------------------------------
------------------------------------------------------------------------
------------------------------------------------------------------------
------------------------------------------------------------------------
------------------------------------------------------------------------
-----------------------------------------------
>Cn_Hvu_01/1-422
MAFVASDLKNLFKIKFKARYDPLTDRYNRMFMVKLLMACTIVTGLNWYADKVHCIVSGEQDPGGFKPFASST
CWIQGLYVYKEMRSRIDESSYYGIPKDMDYDGLMNNKVLCPTESKLSTLAGVDCVPMKKTFYLQYQWMPFYL
ATLAVLYYFPYFFYKTVNSDLIELTEEITKNENNLDKIIDRFFPYKLNTRTSGVLRLTLRQLFNLLIKLAYV
VINFLAFFGTNSLLHGDFKGYGKKWLDWTRLNNTVAYDYMGVRDHPKPGNELLPPFGYCELYSSSKDIKASF
GNQHKLLCEISPHILYQYVFVVLWFGMVLGMVVSIVGLIISAVSYAIGFIGINQHSRNSELKKLFNSLCYRE
IEYLELLRKKNISLYSDVLLRLKDRAHDTLPQPPHNPNDRRSSIDKSDIPMYPIKRKGAPSY----------
------------------------------------------------------------------------
------------------------------------------------------------------------
------------------------------------------------------------------------
------------------------------------------------------------------------
------------------------------------------------------------------------
------------------------------------------------------------------------
------------------------------------------------------------------------
------------------------------------------------------------------------
------------------------------------------------------------------------
------------------------------------------------------------------------
------------------------------------------------------------------------
------------------------------------------------------------------------
------------------------------------------------------------------------
------------------------------------------------------------------------
------------------------------------------------------------------------
------------------------------------------------------------------------
------------------------------------------------------------------------
------------------------------------------------------------------------
------------------------------------------------------------------------
------------------------------------------------------------------------
-----------------------------------------------
>Cn_Hvu_02/1-397
MDFLLNDVKHILSIQIKPRHDGIFDQYSRIFMPKILLLSSIAVGVNWYVDKLTCTKSENIEFSSEFINEACW
INGFYIYKNMTNRMTTYYGIPEDITKDGLKKDGSLCTVTRDSVCIRMEKLYYIQYQWFPFFIASLMILYFIP
HTAFKIVNTDLISLKNAIKTQSSDDVFCTYFNKSLNATLRVRCKIFINFAIKIAYIFSNVGTILLIDYILNG
GYLSYARNWFRWTEKTGSSMLDYSKYRSTFRAGEILLPSFGLCDIQEQWMDNTNLKNNKHKFICEFSAHVLY
HYVLILLWFFVVFGIISSALGLFYHATTYLLIILPFAKHSKKTGSVLKALTLREQEYLEYIHSQNTPLYGLI
INKLRQERFKDNSDVSIEILKQQVLELSNQLHRINRG-----------------------------------
------------------------------------------------------------------------
------------------------------------------------------------------------
------------------------------------------------------------------------
------------------------------------------------------------------------
------------------------------------------------------------------------
------------------------------------------------------------------------
------------------------------------------------------------------------
------------------------------------------------------------------------
------------------------------------------------------------------------
------------------------------------------------------------------------
------------------------------------------------------------------------
------------------------------------------------------------------------
------------------------------------------------------------------------
------------------------------------------------------------------------
------------------------------------------------------------------------
------------------------------------------------------------------------
------------------------------------------------------------------------
------------------------------------------------------------------------
------------------------------------------------------------------------
------------------------------------------------------------------------
-----------------------------------------------
>Cn_Hvu_03/1-386
MSIITGNLKSLLTIKFKPRHDTFTDQFNRIFMVKMAMVASFLLGLNWFKDTITCIVPASAGIDKGYVAQGCW
IQGFYIYKELKRVPGLLGYYGVPKDIYQDGMFEDGTLCKSSEKNCIPMTKTFYLQYQWFPFYIASLGLLYYF
PYIVFRFVNTDLISLRTSIKAINVNIDDLVKNYFNYQINPPNRMRMRLFGNLGVKLSYLIVNVVAFTVTDGL
INNDFGSYGFKWLGWSKGTNQESYDYTASRGSYKAGEVLLPNFGFCDLLEISQDIKQTTFNNHRFVCEISQN
ILYQYVLVILWFLYIIGMIISSIGFLWKLVNHFILVGFLYQGSEAKKVYEMLTFREREYLEFVRKKNMTIYG
ELIRKLKDDRLRDVATLKLLEDSTGF----------------------------------------------
------------------------------------------------------------------------
------------------------------------------------------------------------
------------------------------------------------------------------------
------------------------------------------------------------------------
------------------------------------------------------------------------
------------------------------------------------------------------------
------------------------------------------------------------------------
------------------------------------------------------------------------
------------------------------------------------------------------------
------------------------------------------------------------------------
------------------------------------------------------------------------
------------------------------------------------------------------------
------------------------------------------------------------------------
------------------------------------------------------------------------
------------------------------------------------------------------------
------------------------------------------------------------------------
------------------------------------------------------------------------
------------------------------------------------------------------------
------------------------------------------------------------------------
------------------------------------------------------------------------
-----------------------------------------------
>Cn_Hvu_04/1-397
MDILFNDIKHILSIQIKPRHDGIFDQYSRIFMPKILLLSSIAVGVNWYVDKLTCTKSENIEFSSEFINEACW
INGFYIYKNMTNRMTTYYGIPEDITRDGLKKDGSLCTVTRRSDCIPMEKLYYIQYQWFPFFIASLMILYFIP
YTAFKIVNTDLISLKNAIKTQTSDDVFCTYFNKSLNSTLRVRCKIFINFAIKIAYIFSNVATLLLIDYILNG
GYLSYARNWFRWTEKTGSSMLDYSKYRSTFRAGEILLPSFGLCDIQEQWMDKTNLKINKHKFICEFSAHVLY
HYVLILLWFFVVFGIISSALGLFFHATTYLLIILPFAKHSKKTGSVLKALTLREQEYLEYIHSQNTPLYGLI
INKLRQERFKDSSNVSIEILKQQVLELSNQLHKINRG-----------------------------------
------------------------------------------------------------------------
------------------------------------------------------------------------
------------------------------------------------------------------------
------------------------------------------------------------------------
------------------------------------------------------------------------
------------------------------------------------------------------------
------------------------------------------------------------------------
------------------------------------------------------------------------
------------------------------------------------------------------------
------------------------------------------------------------------------
------------------------------------------------------------------------
------------------------------------------------------------------------
------------------------------------------------------------------------
------------------------------------------------------------------------
------------------------------------------------------------------------
------------------------------------------------------------------------
------------------------------------------------------------------------
------------------------------------------------------------------------
------------------------------------------------------------------------
------------------------------------------------------------------------
-----------------------------------------------
>Cn_Hvu_05/1-291
MGSIGNIKDILSVKIKARHDSYTDQFVRIFMTKMFMISALVMGVDFFNDRVSCIVPKTSNLGADFVHSACWI
QGFYIYPEMAMRMKDSRYYGMPRDIIYDGMLENGVLCKTGPTLGQKCKPMQKTFYLQHQWMPFFIASLALMH
YFPYLLFRIVNTDIISLKTSLKGEVSADSLVRNYFNYKINSKTKMRIRIFLNLVIKCFYITVCCVGFWLIDL
LHNGNFKSYGPSWIRWTKYNNSASHDFQEMKHPKPGNVLLPPMGICEIAESYGDSTHSMINHNKFVCEISPN
ILY---------------------------------------------------------------------
------------------------------------------------------------------------
------------------------------------------------------------------------
------------------------------------------------------------------------
------------------------------------------------------------------------
------------------------------------------------------------------------
------------------------------------------------------------------------
------------------------------------------------------------------------
------------------------------------------------------------------------
------------------------------------------------------------------------
------------------------------------------------------------------------
------------------------------------------------------------------------
------------------------------------------------------------------------
------------------------------------------------------------------------
------------------------------------------------------------------------
------------------------------------------------------------------------
------------------------------------------------------------------------
------------------------------------------------------------------------
------------------------------------------------------------------------
------------------------------------------------------------------------
------------------------------------------------------------------------
------------------------------------------------------------------------
-----------------------------------------------
>Cn_Hvu_06/1-375
MSLFATNLKRILLIKFKHRHDSLSDQYNRLFVMKMILACTLISGLNWFKDPLNCIIPAISSIDTSFVTTACW
IQGLYVYKELINRTVDSSYYGISKDIDIDGISRTGSVCATIEKVINNSTDCVAMEKFFFLQYQWIPFSLAAI
SLLYYIPYLVFLSVNSDLVSLNKSLNDGHDSKWIAIYYFKKHNACTMFFKVILNLSIKILYVATNIGTFALF
DYMLNGSFRYFGYKWIIWARSNDNNIYKGVNNFRKPGNELFPPFGYCELYESTKDIKHSVVNKHKFVCELSQ
HILYQYCFLIIWFLVICGAVISVFGFFIQIFQYFRLLVRRCYLRDPPTKKLLNSLNLYELVYLQRIESKDRH
LYIEVIEELKRLAYI---------------------------------------------------------
------------------------------------------------------------------------
------------------------------------------------------------------------
------------------------------------------------------------------------
------------------------------------------------------------------------
------------------------------------------------------------------------
------------------------------------------------------------------------
------------------------------------------------------------------------
------------------------------------------------------------------------
------------------------------------------------------------------------
------------------------------------------------------------------------
------------------------------------------------------------------------
------------------------------------------------------------------------
------------------------------------------------------------------------
------------------------------------------------------------------------
------------------------------------------------------------------------
------------------------------------------------------------------------
------------------------------------------------------------------------
------------------------------------------------------------------------
------------------------------------------------------------------------
------------------------------------------------------------------------
-----------------------------------------------
>Cn_Hvu_07/1-400
MIAGELKKLLSIKIKYRSDGFTDQFNRVLVMKLLLVCSTVMCINWFKDSVNCVVPSSATVSSSFVSSACWIQ
GVYVYDELKERVDSVSYYGIPKDIDMDGTYEDGRPCPVMINSKVFSGCKPLTKTFFLQYQWFPFYIGAMALC
FYLPYVLHLFANEDLISLKKTVKSNGSTADAILNSYFNRKTSSKSRLRLRILYNYIIKSLYVFVNIISFILT
DKIFLGKFKNYGSQWLLWSKLPNSVAYDYMGARSFPKPGNELLPPFGYCELYESSKDIKHSVANHYRFLCEM
SQNILYQYCLIVVWFLLVLGIVISIIGLLVLLLNHLLTIVFVVFRGLSARKLYKVLSLRECEYLELIRKRNL
PLYSEIILKLRLEKYNGTGSTPCESPPPGFDDLSKLNSHV--------------------------------
------------------------------------------------------------------------
------------------------------------------------------------------------
------------------------------------------------------------------------
------------------------------------------------------------------------
------------------------------------------------------------------------
------------------------------------------------------------------------
------------------------------------------------------------------------
------------------------------------------------------------------------
------------------------------------------------------------------------
------------------------------------------------------------------------
------------------------------------------------------------------------
------------------------------------------------------------------------
------------------------------------------------------------------------
------------------------------------------------------------------------
------------------------------------------------------------------------
------------------------------------------------------------------------
------------------------------------------------------------------------
------------------------------------------------------------------------
------------------------------------------------------------------------
------------------------------------------------------------------------
-----------------------------------------------
>Cn_Hvu_08/1-440
MSLITGSIKSILSIKIKHRHDSYSDQISRIFVAKSFMVASLVIGVDWFRDNVFCTLPKNSIINEDFVHKACW
IQGFYIYPQMENYADRSAYYGIPQYVEIDGIRKDNMDLCKTRKKLYELDKMCTPMEKYYFSHYQWMPFYMAS
LSTLFYLPYVLYRLINADIISLRQHLKNSKTEVNDIVDNYFNRELNTKRKMRYRIFANILIKCAYVGINAFT
FNLLNHILNHRYRDYGVNWLKWLQYNSSMALNYNLRKIPTPGNKMLPTFGYCDVHELAMDGGSAIDNKNKVL
CEISSNILYQYVLMVIWFVLILSIIASVIGVFVYILTHLINIFYLVRSEKNSKFIYRFLTFRECEYLEFIRQ
RNLALYGNVVREINAKIVLNSNTIPTNNHIVNNNKQMATNETIKNNIKENDLMFIMAKKEGKTQTLNGISGR
LNSYETNA----------------------------------------------------------------
------------------------------------------------------------------------
------------------------------------------------------------------------
------------------------------------------------------------------------
------------------------------------------------------------------------
------------------------------------------------------------------------
------------------------------------------------------------------------
------------------------------------------------------------------------
------------------------------------------------------------------------
------------------------------------------------------------------------
------------------------------------------------------------------------
------------------------------------------------------------------------
------------------------------------------------------------------------
------------------------------------------------------------------------
------------------------------------------------------------------------
------------------------------------------------------------------------
------------------------------------------------------------------------
------------------------------------------------------------------------
------------------------------------------------------------------------
------------------------------------------------------------------------
-----------------------------------------------
>Cn_Hvu_09/1-384
MSLITGSIKDILSIKLKSRHDAYTDQFSRIFMTKMFIISALIMSVDFFNDKVACIQSDSRMTSEFVHSTCWI
QGFYTFAELNNCTKHCGYFGIPQEIQMDGKNEKNELCNTKAGSSCFPMTKVFFVQYQYFPFYIASLSVFYFI
PYIFFRVINSDLTSLKSYMKCSSITCPKKIVETYFNYKMNGGRSKLRVKVILNIGVKTLYVIVNVVGFFCTD
ALLNYRYKSYGLQWIQWSRSNNSVNTAKPGNLILPAMGICEIYEGFMDKISNLNNKHKFICEISPNILYQYV
MLVLWFIFTIGIAISCLGLLLNISSYVVIYLNFLKCHGKKINMVHNNLSIREIEYLRYIRNKDLSLYSDVQR
WLKKTRFDKETINSLENNRNNAKP------------------------------------------------
------------------------------------------------------------------------
------------------------------------------------------------------------
------------------------------------------------------------------------
------------------------------------------------------------------------
------------------------------------------------------------------------
------------------------------------------------------------------------
------------------------------------------------------------------------
------------------------------------------------------------------------
------------------------------------------------------------------------
------------------------------------------------------------------------
------------------------------------------------------------------------
------------------------------------------------------------------------
------------------------------------------------------------------------
------------------------------------------------------------------------
------------------------------------------------------------------------
------------------------------------------------------------------------
------------------------------------------------------------------------
------------------------------------------------------------------------
------------------------------------------------------------------------
------------------------------------------------------------------------
-----------------------------------------------
>Cn_Hvu_10/1-386
MSIITGNLKSLLTIKFKPRHDTFTDQFNRIFMVKMAMVASFLLGLNWFKDTITCIVPASAGIDKGYVAQGCW
IQGFYIYKELKRVPGLLGYYGVPKDIYQDGMFEDGTLCKTSKKNCIPMTKTFYLQYQWFPFYIASLGLLYYF
PYIVFRFVNTDLISLRTSIKAINVNIDDLVKNYFNYQINPPNRMRMRLFGNLGVKLSYLIVNVVAFTVTDGL
INNDFGSYGFKWLGWSKGTNQESYDYTASRGSYKAGEVLLPNFGFCDLLEISQDIKQTTFNNHRFVCEISQN
ILYQYVLVILWFLYIIGMIISSIGFIWKLVNHFIVVGFLYQGSEAKKVYEMLTFREREYLEFVRKKNMTVYG
ELIRKLKDDRLRDVASLKLLEDSTVF----------------------------------------------
------------------------------------------------------------------------
------------------------------------------------------------------------
------------------------------------------------------------------------
------------------------------------------------------------------------
------------------------------------------------------------------------
------------------------------------------------------------------------
------------------------------------------------------------------------
------------------------------------------------------------------------
------------------------------------------------------------------------
------------------------------------------------------------------------
------------------------------------------------------------------------
------------------------------------------------------------------------
------------------------------------------------------------------------
------------------------------------------------------------------------
------------------------------------------------------------------------
------------------------------------------------------------------------
------------------------------------------------------------------------
------------------------------------------------------------------------
------------------------------------------------------------------------
------------------------------------------------------------------------
-----------------------------------------------
>Cn_Hvu_11/1-396
MVVVRALKDILKIKIKNRHDDACDQFSRLFMTRVLLIASFLTGFNYFSDKISCIIPPGSNLSQDFVHSACWI
SGFYIYEEMKNKLSMSSYYGIPQKITHEGLTEDEKLCFVRDIYGRDPECMPMTKIFYLQYQWLPFYIGTISL
LYYMPYIFYSIVNTDIISLKKAVDSSSGDVDALVKNYFNYNINSVFRLRLRVFLNVGVKLFYLVCNLFGFYF
TDYLLLGNYLSYGFEYIKWSKLNSNKAHEFVNARLTPKPGEVLLPSMGFCEIFEAYKETTLEKQNANKFICE
YSTNILNQYVLILLWFFFVAGIFISAFGLARNVTGHVYQLWCVRCISGIKRSKKSITCYITLREIEYLEFMK
KSNMVLYGDVLRKLRQLRPDLHGKIAEGFETSNGFV------------------------------------
------------------------------------------------------------------------
------------------------------------------------------------------------
------------------------------------------------------------------------
------------------------------------------------------------------------
------------------------------------------------------------------------
------------------------------------------------------------------------
------------------------------------------------------------------------
------------------------------------------------------------------------
------------------------------------------------------------------------
------------------------------------------------------------------------
------------------------------------------------------------------------
------------------------------------------------------------------------
------------------------------------------------------------------------
------------------------------------------------------------------------
------------------------------------------------------------------------
------------------------------------------------------------------------
------------------------------------------------------------------------
------------------------------------------------------------------------
------------------------------------------------------------------------
------------------------------------------------------------------------
-----------------------------------------------
>Cn_Hvu_12/1-417
MAMIATDIKSMLSITIKSRHDSYTDQYNRIFMVKILLVSCLIMGISWFQDSITCIVPGTSSIEAGFVSAACW
IQGVYVYKELQSRVTEVAYFGIPKDMDADGMLSTGELCSTLSKFNKQNKECLPMHKTFFLQYQWMPFLIASL
AILYYIPYIAFRSANTDMISLRSSIKAADIDADKIAKHYFNIRMNSRRTMTLRVVFNILIKVLYIVVNLVAF
LGLDNLLNGEYVGYGSKWLKWSQLENSVAYDYMGMRDHPKPGNVLLPPFGYCEMYESAKDIKHSSANKHKFL
CELSQNILYQYCLVVLWFAIVLGIIFSVLGLLFILTHYAFGLFGVKSRGPTGNKLFKALSFRELEYLEFLRK
KNIILYGEVLEKLKDNIIGPNAPSLDDEYSRRPNDTLPLYPSLPPKSDLYDEKGVRY---------------
------------------------------------------------------------------------
------------------------------------------------------------------------
------------------------------------------------------------------------
------------------------------------------------------------------------
------------------------------------------------------------------------
------------------------------------------------------------------------
------------------------------------------------------------------------
------------------------------------------------------------------------
------------------------------------------------------------------------
------------------------------------------------------------------------
------------------------------------------------------------------------
------------------------------------------------------------------------
------------------------------------------------------------------------
------------------------------------------------------------------------
------------------------------------------------------------------------
------------------------------------------------------------------------
------------------------------------------------------------------------
------------------------------------------------------------------------
------------------------------------------------------------------------
------------------------------------------------------------------------
-----------------------------------------------
>Cn_Hvu_13/1-456
MSLITGSIKSILTIKIKHRHDSFSDQISRIFVAKMFLVASLVVGVDWFHDTVFCVLPKNSKMSENFVHSACW
IQGFYIYPQMESFINESAYHGIPQYVELDGISNEGNFLCKTVKKLYERNTNCNPMERHYFAHFQWMPFYIAS
LAVLFYVPYFLFRIVNSDMISLQLHMKISEIDSEEIVQNYFNHHVNSKSKMRLRIVFNVIIKCMYVFVNLFA
FKVLNVLLNGQFINYGMSWAKWLIQNASVQYAKGFAATPGNKMLPTFGFCDIHELALDGHYATENKNKVICE
ISSNILYQYAMVLLWFVLVFGIFVSIVGLLENIFTHILTAYWKSKPPCGSNNIYRYLTFRECEYLAYIRNKN
FAVFGNVVRIIAAKNCLLKSVIPLHLIAQKVANNRVITKSVNGFNNSSLDDIGDCSPEELNFFRSTDHEMTK
MKFKDRMKAETKYALLDDLLSGGL------------------------------------------------
------------------------------------------------------------------------
------------------------------------------------------------------------
------------------------------------------------------------------------
------------------------------------------------------------------------
------------------------------------------------------------------------
------------------------------------------------------------------------
------------------------------------------------------------------------
------------------------------------------------------------------------
------------------------------------------------------------------------
------------------------------------------------------------------------
------------------------------------------------------------------------
------------------------------------------------------------------------
------------------------------------------------------------------------
------------------------------------------------------------------------
------------------------------------------------------------------------
------------------------------------------------------------------------
------------------------------------------------------------------------
------------------------------------------------------------------------
------------------------------------------------------------------------
-----------------------------------------------
>Cn_Hvu_14/1-315
MSFIIDDMRRVLLIKTKARHDGVCDHYSRVFMPKIMCFFSLMIGVNWYFDKLTCIIPKTLSGSQQFITDVCW
INGFYIYENLTTSMTSYYGIPKNINEDGISITGILCETSYDEGCIPMVKFYYLQYQWFPFFLASFVILYIIP
HLGFKFINADLITLKNAVRIHSCDEIFDSYFNLKQNTPTQMFIKVFGSIGVKIAYIFSNVGTFYAIDHSLNK
KYLNYASNWLSWTYKNNSAMFDYSIHRQSFRAGEVLLPNYGLCDVQILFSDMIESGTNKYSIICEYSTHVLY
HYVLILLWFLIVFGITFSIIGLINQTG---------------------------------------------
------------------------------------------------------------------------
------------------------------------------------------------------------
------------------------------------------------------------------------
------------------------------------------------------------------------
------------------------------------------------------------------------
------------------------------------------------------------------------
------------------------------------------------------------------------
------------------------------------------------------------------------
------------------------------------------------------------------------
------------------------------------------------------------------------
------------------------------------------------------------------------
------------------------------------------------------------------------
------------------------------------------------------------------------
------------------------------------------------------------------------
------------------------------------------------------------------------
------------------------------------------------------------------------
------------------------------------------------------------------------
------------------------------------------------------------------------
------------------------------------------------------------------------
------------------------------------------------------------------------
------------------------------------------------------------------------
-----------------------------------------------
>Cn_Hvu_15/1-385
MSMIATSLKSLLKIKVKERNDSYTDQYNRIFMVKIMLACCIIMGISWYKDAIKCVVTSSSGMGDSGFVSQAC
WIQGLYIYKNLIDKKNEVAYFGIPKDMDLDGTLTSGELCSTSGKLGTKNEKCIPMEKRFILQYQWMPFLIGA
LSALYYIPYLLHGAVNRDIKSLLEVLKSDKPNAVQVCRTYFNRRANPYKKMFLRSLLNIIVKILYIVVNFIT
LFGLNNVLFGKFNTYGQSLIKWSTQYSSQDYDYMGTVNDPTPGNLILPPFGYCELYESSKDIKHSTANSYKF
ICELSQNILYQYCFIILWFSIVLGIIVSFVGLLILIVRYVTGMFKKQERNMFGEVIKSLSLREAEYMEIILK
KRPDVYKEVNTLLMNGDDSILLNEK-----------------------------------------------
------------------------------------------------------------------------
------------------------------------------------------------------------
------------------------------------------------------------------------
------------------------------------------------------------------------
------------------------------------------------------------------------
------------------------------------------------------------------------
------------------------------------------------------------------------
------------------------------------------------------------------------
------------------------------------------------------------------------
------------------------------------------------------------------------
------------------------------------------------------------------------
------------------------------------------------------------------------
------------------------------------------------------------------------
------------------------------------------------------------------------
------------------------------------------------------------------------
------------------------------------------------------------------------
------------------------------------------------------------------------
------------------------------------------------------------------------
------------------------------------------------------------------------
------------------------------------------------------------------------
-----------------------------------------------
>Cn_Hvu_16/1-390
MSTITNDIKKLINFKYKSRNDSITDQFNRVLMMKIMLIGAFLTGMSWYKDEIKCLAPKTPNDHIKLFSSQAC
WINGFYIYKELKTKSNFFGYYGVPIDMNHNGTTLSNETCVALGGLSKRCKPMTKLFYLQFQWFPFFLGILAL
SFYLPYLLFRYVNGDLLSLKNAIKPQEPKFDEVIRIYFNRNVNTLTRQHSKIALNIAVKVGYILVNVFAFLF
TDSLLHGEFQSFGLKWFAWIRLSNSKKYNYVGERFVIKPGESLLPTFGFCDVSEVFLDVKHAISNDYKLVCE
ISQHILYHYVLIALWVMLVLGMFVSIIGFLTLLLNYLMPWLSFSSDEIEAKKVYKNCSIRERDYLTFINKNN
MLFYGTLIRKLVEVQKYGGSEKNMGEKVYD------------------------------------------
------------------------------------------------------------------------
------------------------------------------------------------------------
------------------------------------------------------------------------
------------------------------------------------------------------------
------------------------------------------------------------------------
------------------------------------------------------------------------
------------------------------------------------------------------------
------------------------------------------------------------------------
------------------------------------------------------------------------
------------------------------------------------------------------------
------------------------------------------------------------------------
------------------------------------------------------------------------
------------------------------------------------------------------------
------------------------------------------------------------------------
------------------------------------------------------------------------
------------------------------------------------------------------------
------------------------------------------------------------------------
------------------------------------------------------------------------
------------------------------------------------------------------------
------------------------------------------------------------------------
-----------------------------------------------
>Cn_Hvu_17/1-334
MSFITGNIKDILSIKFKNRQDAYTDQFSRIFMTKIFLISAFIMSLDFFNSNISCYYKSKPLLDQEFVHRTCW
IQGLYNFVELNKMCSKNCKYFGIPHNIEMDGIKNDVLCNTKSEKKCIPMAKIFFLQYQYFPFYIGSLAVAYY
LPYIVFRAINTDIINLKTLIATSRITCPKKIVETYFNYKVNGGQLELRFKTILSIIVKLLYVIVNLFGFLLT
NLLLNNKYLTYGVDWIIWVQNKQKLGFHEIGQHNISNPGDVLLPVLALCEIPAASNNNRYQYVNNHKFICEI
SPNVLYQYVMVVLWFMFILGVLVSCAGFFLNIFEYFYIYFNIFLNR--------------------------
------------------------------------------------------------------------
------------------------------------------------------------------------
------------------------------------------------------------------------
------------------------------------------------------------------------
------------------------------------------------------------------------
------------------------------------------------------------------------
------------------------------------------------------------------------
------------------------------------------------------------------------
------------------------------------------------------------------------
------------------------------------------------------------------------
------------------------------------------------------------------------
------------------------------------------------------------------------
------------------------------------------------------------------------
------------------------------------------------------------------------
------------------------------------------------------------------------
------------------------------------------------------------------------
------------------------------------------------------------------------
------------------------------------------------------------------------
------------------------------------------------------------------------
------------------------------------------------------------------------
------------------------------------------------------------------------
-----------------------------------------------
>Cn_Hvu_18/1-401
MSLVANSIKEIISIKIKSRNDSVTDQYQRIFMTKICIVFAALIGVNYFNDKVSCIVANTNGMSDSFVGTTCW
IQGFYVFEEMINRFEDCGYYGIPKNMEHDGINSLGHLCAVNDRALGKIFGCYPMKKKYYDQYQYMPFFIASL
AILFYLPYVIFKITNSDLMSLKDTLNNKEVKAEDIVSAYFNVKTNSVRKMKLRVIMSVCIKFLYLFANVVAF
ILCDVLLNGDFRKYGLNYVRWIRSHSFIGLTSNGLKSQTEPKPGYVLLPAMGFCEIHEASRDNRNSYVNSHR
FICEISPHLLYQYVMLVFWFLLVFGIGISIAGVVVAMFGYLINFICLLSKDSPAKKIYRIVTFREIDYLECI
RRKNLPLYSDVLYSLKEKRVKKTKYSERKFEHFAFVKSDRE-------------------------------
------------------------------------------------------------------------
------------------------------------------------------------------------
------------------------------------------------------------------------
------------------------------------------------------------------------
------------------------------------------------------------------------
------------------------------------------------------------------------
------------------------------------------------------------------------
------------------------------------------------------------------------
------------------------------------------------------------------------
------------------------------------------------------------------------
------------------------------------------------------------------------
------------------------------------------------------------------------
------------------------------------------------------------------------
------------------------------------------------------------------------
------------------------------------------------------------------------
------------------------------------------------------------------------
------------------------------------------------------------------------
------------------------------------------------------------------------
------------------------------------------------------------------------
------------------------------------------------------------------------
-----------------------------------------------
>Cn_Hvu_19/1-396
MAMIATDIKGMLSVKIKPRNDTYTDQYNRIFMVKILLVTCVIMGISWFNDSVKCLVPGVNAVDGGFVSQACW
IQGVYVYKELMYRSSEVGYFGIPKDMDNDGMLASGELCSTTPKFGVVNDKCKPMQKTFFLQYQWMPFLIAAL
SILYYLPYIGFRSANSDLISLKNTIKGGTANAEKIAKNFFDRHSNPSRNMTLRVVFNILIKVLYIVANLVAF
LGLDNLLNGEFVSYGSKWVSWAKLDNAVAYDYMGKYDQPKPGNVLLPPFGYCEMYESSKDIKHSTANKHKLI
CELSQNILYQYSLVIVWFAIVFGIVISVIGLILLLVSYAVNMFGAKDNYGGKKIRSLTLREREYLEFIQKKN
PILYREVLECLHDGNDTLPLYPQADRYNEKGAGYQL------------------------------------
------------------------------------------------------------------------
------------------------------------------------------------------------
------------------------------------------------------------------------
------------------------------------------------------------------------
------------------------------------------------------------------------
------------------------------------------------------------------------
------------------------------------------------------------------------
------------------------------------------------------------------------
------------------------------------------------------------------------
------------------------------------------------------------------------
------------------------------------------------------------------------
------------------------------------------------------------------------
------------------------------------------------------------------------
------------------------------------------------------------------------
------------------------------------------------------------------------
------------------------------------------------------------------------
------------------------------------------------------------------------
------------------------------------------------------------------------
------------------------------------------------------------------------
------------------------------------------------------------------------
-----------------------------------------------
>Cn_Che_01/1-425
MAMIAGDFKSFLTIKIKQRDDNLFDQYSRIFMVKVLLITSMVCGISWYSDKFNCIIPEKMMVSEDFPAFVGA
TCWIQGVYIYKELYGRNDDVAYFGITKDIDTDGMYNGELCKTEKKLNKDSNEYCEPMEKTFYQQYQYMPFLL
GALALIYYIPYMFHKVVNHDIVKLKNQVDKENPDASAIYRIFFKQHRGKVLSQTPVMHRQILIILVKLTYLV
VNIGTFLSFDSCLNGLFVSFGSNWYSWASLENTDRFDYMGGSEFPKPANELLPPFGYCEIWSSAKDIRDTHA
NRHKVICEISQHVLYQYTFILLWLLIVIGILVSAIGLIVSFFKVFSACMGMRQIGLTPESKKIFRNLTARQW
DYLVFLKQQNIGVYGEVRDMFTADISIGEEEPSGSSTPPQMKGWDQSPARNKKDMELSQRPGYAL-------
------------------------------------------------------------------------
------------------------------------------------------------------------
------------------------------------------------------------------------
------------------------------------------------------------------------
------------------------------------------------------------------------
------------------------------------------------------------------------
------------------------------------------------------------------------
------------------------------------------------------------------------
------------------------------------------------------------------------
------------------------------------------------------------------------
------------------------------------------------------------------------
------------------------------------------------------------------------
------------------------------------------------------------------------
------------------------------------------------------------------------
------------------------------------------------------------------------
------------------------------------------------------------------------
------------------------------------------------------------------------
------------------------------------------------------------------------
------------------------------------------------------------------------
------------------------------------------------------------------------
-----------------------------------------------
>Cn_Che_02/1-427
MTIITGNIKDILSIKMKPRHDDVTDQFSRIFMAKIFLISSLIMSVDFFSDKVSCIVPGDSSLSRDFVHSACW
IQGFYIYEEMRYRFSESGYFGIPKDVELDGIYPDGKLCRRLNKASHLLDEDCKEMTKTFYIQFQYFPFYVAS
IAIMFYMPYILFRIINADIISLRDNLKAPSDTTAEKLVQNYFDYSMNGGKGKLRMRVGLNVCVKIFYVLVNV
MSFVFTDDLLNGNFKSYGLEWLKWSKLNNSLAFAYTRTRAHPKPGNMLLPAMGFCDITEGVKDVRHSFTNYN
KFICEISPHILYQYVLVVLWFLLIISIVISNIGVLINMFSLSYIMLSCRESRNVSRNTRNIVKRVRRNITIR
EIEYLQFIRVKNLAMFGEVVRLLQARAEQRYAHNFEVHETRQRSQHQSFERPSYGKQTSLLLRNTKS-----
------------------------------------------------------------------------
------------------------------------------------------------------------
------------------------------------------------------------------------
------------------------------------------------------------------------
------------------------------------------------------------------------
------------------------------------------------------------------------
------------------------------------------------------------------------
------------------------------------------------------------------------
------------------------------------------------------------------------
------------------------------------------------------------------------
------------------------------------------------------------------------
------------------------------------------------------------------------
------------------------------------------------------------------------
------------------------------------------------------------------------
------------------------------------------------------------------------
------------------------------------------------------------------------
------------------------------------------------------------------------
------------------------------------------------------------------------
------------------------------------------------------------------------
------------------------------------------------------------------------
-----------------------------------------------
>Cn_Che_03/1-346
XLKLLLVASLIMGISWFTDSINCIVPDNHKIDGGFVSATCWIQGFYIFTDLWNRTDETSYYGVTKDINMDGR
LSTGELCPMNPKLRRHVVEGCEPMEKTFFLQYHYMPFLVAAMIIPYYIPYIIHRTVNRDLINLKNAIKEDDV
DADRLTKYFFSVFRHPTLKSCWLVICNIIIKILYIAVNVGVFLCLDYILNNKFRYYGNDWLEWGKLDNPVQH
DYTSRLRNFPTPGNQLLPSFGYCEVANSAKDIKESTGNYHKVVCEISQHVLYQYTLLVLWVAILCGIIISVL
GLVFMILYYLFHICIRARFRSPRGVRKGLCMRELEYLDFIHRKNVMLYGDVIEKLRRI--------------
------------------------------------------------------------------------
------------------------------------------------------------------------
------------------------------------------------------------------------
------------------------------------------------------------------------
------------------------------------------------------------------------
------------------------------------------------------------------------
------------------------------------------------------------------------
------------------------------------------------------------------------
------------------------------------------------------------------------
------------------------------------------------------------------------
------------------------------------------------------------------------
------------------------------------------------------------------------
------------------------------------------------------------------------
------------------------------------------------------------------------
------------------------------------------------------------------------
------------------------------------------------------------------------
------------------------------------------------------------------------
------------------------------------------------------------------------
------------------------------------------------------------------------
------------------------------------------------------------------------
------------------------------------------------------------------------
-----------------------------------------------
>Cn_Che_04/1-408
MFAKDLISLLSINIKSRTDNYSDQYNRILVVKILMVCSVIMSVNWFKDTINCINDGGLDGNFVSQTCWIQGV
YIYEELKERVDDVAYYGIPKDMSHDGMLKNGELCPTERKGVYGKKERDSKCKPLTKTFFLQYQWFPFYLAAL
AIVYYLPYVLHMYGNSDIISLKKSVKKGEATPETIVRTYFDRKTNPVRYHWFRVLFNYLIKVLYMVVNLVAF
YGTNALLYGKFTSYGNKWIEWNRLENHIQYDYMGMRDHPRPGHEVLPPFGYCEVYSSSSDVLRDHANKHKFV
CEMSQNVLTQYALIILWFTLIIGIVVSIGGFVILLIDHLITFAFMVKHGNMARRIYGRLTMRECEYLEFIRK
RDIPFYADVLQRLKEVRLGCRIESGLKSGSLPTDSPPPGFEESMMKMI------------------------
------------------------------------------------------------------------
------------------------------------------------------------------------
------------------------------------------------------------------------
------------------------------------------------------------------------
------------------------------------------------------------------------
------------------------------------------------------------------------
------------------------------------------------------------------------
------------------------------------------------------------------------
------------------------------------------------------------------------
------------------------------------------------------------------------
------------------------------------------------------------------------
------------------------------------------------------------------------
------------------------------------------------------------------------
------------------------------------------------------------------------
------------------------------------------------------------------------
------------------------------------------------------------------------
------------------------------------------------------------------------
------------------------------------------------------------------------
------------------------------------------------------------------------
------------------------------------------------------------------------
-----------------------------------------------
>Cn_Che_05/1-403
MSGLIGDVKKLFKFKYKSRSDSFTDQYHRLFMTRALLVGCFLTGMKWYKDEIKCIIPKAFSGSVDGFGPKSC
WINGFYVYKQLMNQPNIDGYYGIPNRLGHNGTYQDNYASTNGEKYTTCVASSQADTDSICQPMEKLFFLQYQ
WFPFYMAFVAMFYYIPYIMFSIINNDLSSLKKDIAKQKCDVDAIVKNYFNIETNQPTRQTLRVLLNILVKIC
YMIANVLVLTFTNSLLNDQFMNFGSRWMKWSQQENQDKHVYMGLRSPHAGQRLLPVFGMCDVLELGMDIKHN
LFNEYSLVCEISQHVLYHYVLMAIWFLIIIGLVLSIVGIIHHVALHILRARFFANEEIAAQRVYNALSVREG
EYLNFIRRKNVVAYGSIIRALHKQRFEIDPVTEKGEEVKDSGF-----------------------------
------------------------------------------------------------------------
------------------------------------------------------------------------
------------------------------------------------------------------------
------------------------------------------------------------------------
------------------------------------------------------------------------
------------------------------------------------------------------------
------------------------------------------------------------------------
------------------------------------------------------------------------
------------------------------------------------------------------------
------------------------------------------------------------------------
------------------------------------------------------------------------
------------------------------------------------------------------------
------------------------------------------------------------------------
------------------------------------------------------------------------
------------------------------------------------------------------------
------------------------------------------------------------------------
------------------------------------------------------------------------
------------------------------------------------------------------------
------------------------------------------------------------------------
------------------------------------------------------------------------
-----------------------------------------------
>Cn_Che_06/1-411
MHALTESVWEVISWKSKSRYDTASDQYTRIFMPKLFIISSLIMAFSYFNDKLNCLVHKRLETSKDFVQETCW
IQGFYIYHEMEDHLTNSAFYGIPEETSKDGMNINGALCETKNRQKENQPHCRPMTRRYFLHYQWIPFYVCSL
AVLYFFPYLIFKFGNADLISLVDYIRTGGFKDVDKIVNNYFNYKINSKLKMRLIVWFNIFIKLLFILVNVSG
FILTDFVMGGRFLSYGPSWLRWNELPNDVAHNLMKSPAPKPGDYFLPSVGLCNIHEMLKNERATYTDEHVVI
CEISQNIRYQYIFIILWFFFVMGCLISVLGLVQSLFVLAKSMYWVSYPKHVGKKSLSDCVHSQLTLREMEYL
DKIRQMDMTMYGEVLRELTRFKPDIHVIKKFQTADGEVMLLPSAPLGQHNV---------------------
------------------------------------------------------------------------
------------------------------------------------------------------------
------------------------------------------------------------------------
------------------------------------------------------------------------
------------------------------------------------------------------------
------------------------------------------------------------------------
------------------------------------------------------------------------
------------------------------------------------------------------------
------------------------------------------------------------------------
------------------------------------------------------------------------
------------------------------------------------------------------------
------------------------------------------------------------------------
------------------------------------------------------------------------
------------------------------------------------------------------------
------------------------------------------------------------------------
------------------------------------------------------------------------
------------------------------------------------------------------------
------------------------------------------------------------------------
------------------------------------------------------------------------
------------------------------------------------------------------------
-----------------------------------------------
>Cn_Che_07/1-398
MFASILNVIAFKQKSRYDYPCDQYTRLFMPKLFFAASIIMTWNYFNDQITCAISNDVKISPDFIHSTCWING
FFIYKEMHERTKYSHFYGIPQDIDRDGLTKDGHLCSMKDRRGDGNPNCHTRMSKRYFLHYQWLPFYICSLSV
LYYIPYIFYKMVNKDIISLVNNIRAQQHGDKIARNYFNYRVNSKVKIHFIVTMNFFVKVGYVATNLIGFFLT
NAILEGRYYDYGYRWLQWNILPNKIAYDMKERDFPKPGNYLLPPVGICELLAAIRDNRGTHVNDHKFVCEIS
QNVMYQYILLVVWYFLTAGIIISITSFVHLFSTYVRAVFWMHNPSNCRETMHGKIQSLLTLREIEYLDIIKT
TNMALYGDVLRELTKARPDLFALTKYFDNESSYMARRV----------------------------------
------------------------------------------------------------------------
------------------------------------------------------------------------
------------------------------------------------------------------------
------------------------------------------------------------------------
------------------------------------------------------------------------
------------------------------------------------------------------------
------------------------------------------------------------------------
------------------------------------------------------------------------
------------------------------------------------------------------------
------------------------------------------------------------------------
------------------------------------------------------------------------
------------------------------------------------------------------------
------------------------------------------------------------------------
------------------------------------------------------------------------
------------------------------------------------------------------------
------------------------------------------------------------------------
------------------------------------------------------------------------
------------------------------------------------------------------------
------------------------------------------------------------------------
------------------------------------------------------------------------
-----------------------------------------------
>Cn_Che_08/1-419
MAMVATDLKGMLSISIKSRHDSHSDQYNRIFMVKLMLVCCVVMGISWYSDSISCIIPGAHGIDGGFVSSTCW
IQGVYIYKELRARVDEVAYFGIPKDIDLDGILHDTPNKELCPLEPRLSKKVKEGCTPMEKTYFLQYQYFPFL
IAALAIIFYAPYLLFRAVNNDLISLKDNVKSDEKDAEKIAKHYFSQKTNPNRNNAGRILGNILVKVLYLVAN
VVTLTGLNRLLNGEFIGYGNKWIEWTGLQNTIQYDYMGMRDHPKPGNILLPPFGYCEVRASAKDIKESYANQ
HKFVCELSQNILYQYALVVLWFALIIGIVVSVIGLLLLIIHYIVGVFGIKADGPVAKRIFKTLSFRELEYLE
FIRKRDIVLYGEILDHLKNDRLHEVAPPSNRDDAPLYPSLPNKDRYPDEQKRPDYDGGY-------------
------------------------------------------------------------------------
------------------------------------------------------------------------
------------------------------------------------------------------------
------------------------------------------------------------------------
------------------------------------------------------------------------
------------------------------------------------------------------------
------------------------------------------------------------------------
------------------------------------------------------------------------
------------------------------------------------------------------------
------------------------------------------------------------------------
------------------------------------------------------------------------
------------------------------------------------------------------------
------------------------------------------------------------------------
------------------------------------------------------------------------
------------------------------------------------------------------------
------------------------------------------------------------------------
------------------------------------------------------------------------
------------------------------------------------------------------------
------------------------------------------------------------------------
------------------------------------------------------------------------
-----------------------------------------------
>Cn_Che_09/1-416
MSFVATDLKGLLTLNIKSRHDGYLDQYNRIFMVKLLMVTTIVMGLSWYGDSINCIIPEAHGISGGFVSQTCW
IQGVYVYKELKDRIDEVAYYGIPKDITLDGYLTNTENKELCPMHPKLDKKPSEHCTHMHKTFFLQYQYFPFL
VASFAILFYVPYIFFRTANADLISLKNNIKEGEADAENIAKHYFSKTTNPQRNNMLRIVFNILIKILYLVAN
LVCFLGLDRLLNGEYIGYGNKWIQWSSLDNAVQYDYMGMRDHPKPGNELLPPFGYCEVHASAKDIKESYANK
HKFVCELSQNVLYQYALVVLWFALIIGIVVSCVGVLVLFIHYAIGIFGFKAQGPTGKKIFKMLSFRELEYLE
FIRKRDIALYGEVLDKLKDIKLGPHAPREEYPPRNGDDIPLYPTKGQYSDKPGYQL----------------
------------------------------------------------------------------------
------------------------------------------------------------------------
------------------------------------------------------------------------
------------------------------------------------------------------------
------------------------------------------------------------------------
------------------------------------------------------------------------
------------------------------------------------------------------------
------------------------------------------------------------------------
------------------------------------------------------------------------
------------------------------------------------------------------------
------------------------------------------------------------------------
------------------------------------------------------------------------
------------------------------------------------------------------------
------------------------------------------------------------------------
------------------------------------------------------------------------
------------------------------------------------------------------------
------------------------------------------------------------------------
------------------------------------------------------------------------
------------------------------------------------------------------------
------------------------------------------------------------------------
-----------------------------------------------
>Cn_Che_10/1-448
MTMGSIGSIKDILSIKIKHRHDSYTDQFCRIFMSKMFIISALVMGVDFFNDKVSCIVPKESGLGSDFVHSAC
WIQGFYIYTEMMDRIEQSGYYGIPKDIDMDGLTNDGRLCRSVPRGSRHKDPRCNIMHKTFFLQFQWMPFFIS
SLALLQYFPYLIFRIVNTDIISLKTTLKSEIDTDSIVKNYFNYKINSILKMRIRIILNVFIKMAYVCVTVMG
FWLCDMLLNGNFYSYGTNWIKWTKYNNSMSHDIKVRNHPKPGNVLLPPMGFCEIHESSRDVRQTFTNTNKFV
CEISPNILYQYVLIILWFLIVFSIIISISGLLINLVGHLVTVTCFLRHDNPSKEIYQRLTFREVEYLEMIRR
HNIPVFGEIVRKLQVSRVDCRTMSTFDDNTHELESLKHDMMKNDLSTIMNHNHNNTVAHNNAVNNNKHNPLA
KANAPDKSPETGYITT--------------------------------------------------------
------------------------------------------------------------------------
------------------------------------------------------------------------
------------------------------------------------------------------------
------------------------------------------------------------------------
------------------------------------------------------------------------
------------------------------------------------------------------------
------------------------------------------------------------------------
------------------------------------------------------------------------
------------------------------------------------------------------------
------------------------------------------------------------------------
------------------------------------------------------------------------
------------------------------------------------------------------------
------------------------------------------------------------------------
------------------------------------------------------------------------
------------------------------------------------------------------------
------------------------------------------------------------------------
------------------------------------------------------------------------
------------------------------------------------------------------------
------------------------------------------------------------------------
-----------------------------------------------
>Cn_Che_11/1-414
MTITEDIKDIISINIKPRYDSWCDQFTRIFMVKLMTVGALILGMNWYSDKFTCVVPSTLDLDVGFVSQACWI
NGLYVYEEIRYHADDVGYYGIPTDMTLDGIHPQSGEMCATINVAHKITDNCKPMKKTFFLQFQYMTFVMALL
ALLYYFPYAIHRLVNEDLGHLQDTMMEETVDAEEVVKNFFNKKYNMGYRMRMRIFGSIIVKVLYIACNLFAF
LALDFLLNHQYMTYGVKWINWVQLPNEIAYDYMGVRHYPKPGNELLPAFGFCDVREASRDMKQVVTNKHRFI
CEISPHTLYQYTFIVTWFFMILSTLISMLGFLLQIFDHAFTIPCFLKSDENARKMYSNMTLRECQYLEFIQQ
NDMTLYENVLQKLKEERYCAMVGTLTKSQKMMLMSPSGDTTPLFNGNTMEMKEN------------------
------------------------------------------------------------------------
------------------------------------------------------------------------
------------------------------------------------------------------------
------------------------------------------------------------------------
------------------------------------------------------------------------
------------------------------------------------------------------------
------------------------------------------------------------------------
------------------------------------------------------------------------
------------------------------------------------------------------------
------------------------------------------------------------------------
------------------------------------------------------------------------
------------------------------------------------------------------------
------------------------------------------------------------------------
------------------------------------------------------------------------
------------------------------------------------------------------------
------------------------------------------------------------------------
------------------------------------------------------------------------
------------------------------------------------------------------------
------------------------------------------------------------------------
------------------------------------------------------------------------
-----------------------------------------------
>Cn_Che_12/1-395
MAITDSIKQILSVKIKPRHDSYSDQFSRIFMVKIMMISALLVGLSWYTDKINCIIPSALGVDGNFVAQACWI
NGLYVYKDIRYHVNDIGYYGLPRDINNDGMFENGDICATTDSSHRVNEKCRPMEKTFYLQYQYMTFIMAALA
VLYYAPYAFFRLINQDIVSLKGSINDNDAEGIVKNYFNYKINSEFRMRMRIIGNIMIKLLYIVGNVAAFLIV
DGVLNGDYKTYGITWTTWSKLPNSMAYDYMGQRLSAKPGNILLPSFAFCEVHEAAQDIKNVITNKHKFVCEL
SQHILYQYVFIICWFTMVISIAVAVLGFIMQIAEHIMTMACFMKGGAPARKMYQVLTLRECEYLEYIRRKNM
PLYGAVIQKLKEERYDGLANDQKPMYDGGNSYEMN-------------------------------------
------------------------------------------------------------------------
------------------------------------------------------------------------
------------------------------------------------------------------------
------------------------------------------------------------------------
------------------------------------------------------------------------
------------------------------------------------------------------------
------------------------------------------------------------------------
------------------------------------------------------------------------
------------------------------------------------------------------------
------------------------------------------------------------------------
------------------------------------------------------------------------
------------------------------------------------------------------------
------------------------------------------------------------------------
------------------------------------------------------------------------
------------------------------------------------------------------------
------------------------------------------------------------------------
------------------------------------------------------------------------
------------------------------------------------------------------------
------------------------------------------------------------------------
------------------------------------------------------------------------
-----------------------------------------------
>Cn_Che_13/1-382
MTITDSIKQILTVSIKPRTDAYTDQYSRIFMVKLTMVGALLVGLNWYTDKITCIQPGALGISEVFVGQACWI
NGLYIFRDLRYRNDEVAYFGVPRDIRMDGMYADGTLCATQDTSLRHNPKCIPMKKTFYLEFQYMCFVIAGLG
ILYYAPYAFHRLVNSDIVSLKGSVAECNPDAIVKNYFNYKINPRSKLRTRVIGHVMIKIFYIIINIVAFIGT
DIVLGGNYRNYGLKWVTWSKDENDVMFEYIEARQGPKPGNYLLPSFGFCSLQEASQDIKFLITNKHKLVCEL
SQHILYQYVFLLFWFCMIFGIIISTTGFLLTVTNYVITIFTLMSNGGKGRRLCRRITLRECEYLEFIRRKNL
VLYGAVFHRLRGMKDGHHLEDI--------------------------------------------------
------------------------------------------------------------------------
------------------------------------------------------------------------
------------------------------------------------------------------------
------------------------------------------------------------------------
------------------------------------------------------------------------
------------------------------------------------------------------------
------------------------------------------------------------------------
------------------------------------------------------------------------
------------------------------------------------------------------------
------------------------------------------------------------------------
------------------------------------------------------------------------
------------------------------------------------------------------------
------------------------------------------------------------------------
------------------------------------------------------------------------
------------------------------------------------------------------------
------------------------------------------------------------------------
------------------------------------------------------------------------
------------------------------------------------------------------------
------------------------------------------------------------------------
------------------------------------------------------------------------
-----------------------------------------------
>Cn_Che_14/1-438
MHALTESVWEVIAWRTTTPYDAVTDRYSRVFMPKLFIVSSLVMGFSYFNDKLNCMVNSRLGGLKEFVQETCW
IQGFYIYHEMHTKLNESSYYGIPEYTGYDGVMKTGQLCGTIDRAGGINTKCTPMTKRYFLQYQWVPFYVCSL
AILYYFPYLIFKTVNADMISLVDTVDNGNMKDVDKIANNYFNYKINSKLKMQLIVWVNLVIKVLFIVINISG
FILTDHVMDGRFIDYGLNWMKWNDVPNHIAHDIVKRGTPKPGDHFLPSVGMCDIHEALNDKRGIYIDKHKVI
CEISQNIRYQYNFIILWLFFAVGVGISSLGLLNAVLKLLKSMFWIYYSIYIEDDQLSDKVNSQLTLREMEYL
DKIRQMDMTMYGEILRELIRYKPNIGTIRKFAPQATSEAITLLPSAPRENGAPMHALHPRTQAPPRIHAPDP
WGRSIQ------------------------------------------------------------------
------------------------------------------------------------------------
------------------------------------------------------------------------
------------------------------------------------------------------------
------------------------------------------------------------------------
------------------------------------------------------------------------
------------------------------------------------------------------------
------------------------------------------------------------------------
------------------------------------------------------------------------
------------------------------------------------------------------------
------------------------------------------------------------------------
------------------------------------------------------------------------
------------------------------------------------------------------------
------------------------------------------------------------------------
------------------------------------------------------------------------
------------------------------------------------------------------------
------------------------------------------------------------------------
------------------------------------------------------------------------
------------------------------------------------------------------------
------------------------------------------------------------------------
-----------------------------------------------
>Cn_Che_15/1-423
MMVTMHGLTTSLWEVISWKSKSQYDTAGDQYTRIFMPKLFIISSLIMAFSYFNDKLNCMVSSRLNGLKEFVQ
ETCWIQGFYIYHEMHTKLNESSYYGIPEYTGYNGITKDGQLCSTINRAGGVHTKCAPMTKRYFLHYQWVPFY
VVSLAILYYVPYLIFKSVNSDLISLVDTVETGNLRDVDKIANNYFNYRINSKVKMKIIVWVNLMIKVIFIVV
NISGFLLTDYTMDGRFIDYGLNWISWNDVPNHIAHDIVKRGTPKPGDHFLPSVGMCDIHEALNDKRGIYIDK
HKVICEISQNIRYQYNFIILWFFFASGLVISSFGLLHSIFKLLKSMFWVYSPKLFDHETSLSNRVHSQLTLR
EMEYLDKIRQMDMTMYGEILRELTRYKPSIGSIKKFAPQTTSEMITLLPSAPKEIQNHWDRLV---------
------------------------------------------------------------------------
------------------------------------------------------------------------
------------------------------------------------------------------------
------------------------------------------------------------------------
------------------------------------------------------------------------
------------------------------------------------------------------------
------------------------------------------------------------------------
------------------------------------------------------------------------
------------------------------------------------------------------------
------------------------------------------------------------------------
------------------------------------------------------------------------
------------------------------------------------------------------------
------------------------------------------------------------------------
------------------------------------------------------------------------
------------------------------------------------------------------------
------------------------------------------------------------------------
------------------------------------------------------------------------
------------------------------------------------------------------------
------------------------------------------------------------------------
------------------------------------------------------------------------
-----------------------------------------------
>Cn_Che_16/1-484
MDGDDDYNNNLPLTRSRKDWSCPKAVQVSDYFQRQQTFAASSAHADSACHFNNTFSEMSLITNNIKTILNIK
IKARHDSYTDQYMRIFMVKMCVVSSLVMGVDWFHDTVSCMVPSSSSLKPTFIHSACWIQGFYVYPEMAHRIA
ESNYYGIPKNMDFDGVLPSGGLCQTYTRQGIRNSVCRPFAKRYYLQYQWMPFYIASLSLMYYLPYVLFRIVN
TDMISLKSTLTKEKVDGAEIVETYFNYDINSNMKMRIRIGLNIILKGLYIAVSIMAYLCTDSLLLGNFKNYG
VEWIRWSHFNHSKAFDFFVGNEPKPGNVLLPSFGYCEIQEASMDIQHVFFNKNKFICEISPNILYQYVFVVL
WFVIVSSIAISIAGLIINLAGHVITMACFLKDGSPAKKVYKKLSLRECEYLTFIRRKNIPLYGEVLGKLSKQ
RMKPRLEMNGNIMDHAHEPTIPLMNGGNGVHKRPSKVESSAPPDSATRWSKI--------------------
------------------------------------------------------------------------
------------------------------------------------------------------------
------------------------------------------------------------------------
------------------------------------------------------------------------
------------------------------------------------------------------------
------------------------------------------------------------------------
------------------------------------------------------------------------
------------------------------------------------------------------------
------------------------------------------------------------------------
------------------------------------------------------------------------
------------------------------------------------------------------------
------------------------------------------------------------------------
------------------------------------------------------------------------
------------------------------------------------------------------------
------------------------------------------------------------------------
------------------------------------------------------------------------
------------------------------------------------------------------------
------------------------------------------------------------------------
------------------------------------------------------------------------
-----------------------------------------------
>Cn_Che_17/1-422
MVSFISSDIKDIFTIKLKTRQDDYTDQFSRIFMVKMFMVSALVMGFDWFQDTVNCMIPDIDLHKVGEDFVHS
ACWIQGFYVYPQLSELIGETNYYGIPKDISKNGVNAKGQLCEMKQGQYGEYDDCMELRRLYFLQYQWMPFFV
ASAAIIYYLPYIIYQIFNTDVQSLKETIQKEKVNGGDIVENFFNYDINTIFQMRFNVLMNLVVKILYLAVNL
GVFYLTDHLLNGGFQLYGKNWLDWAALPNQESYDFKTGTSVKPGDVLLPTFGFCEIYESSSTKTFKYNNKSK
FICEISLNVMYQYIFIILWFFMLAGIFISAFGILHNIAGHTITVIYFIRESPSAKALFRSLSFRECEYLSVI
RHQDSQLYHDVMERIRLKRPELAKFSVNGKINAPPLSALNCDTYKETAFKEGSIYHGNLNML----------
------------------------------------------------------------------------
------------------------------------------------------------------------
------------------------------------------------------------------------
------------------------------------------------------------------------
------------------------------------------------------------------------
------------------------------------------------------------------------
------------------------------------------------------------------------
------------------------------------------------------------------------
------------------------------------------------------------------------
------------------------------------------------------------------------
------------------------------------------------------------------------
------------------------------------------------------------------------
------------------------------------------------------------------------
------------------------------------------------------------------------
------------------------------------------------------------------------
------------------------------------------------------------------------
------------------------------------------------------------------------
------------------------------------------------------------------------
------------------------------------------------------------------------
------------------------------------------------------------------------
-----------------------------------------------
>Cn_Che_18/1-397
KMVVVRSLKDIISIKIKPRHDSPCDQFSRIFMTKMLLIASVVMGFQYFSDKINCLQAHKSDVSKDFVHAACW
ISGLYVYKERKLVENQIYPGIPSNLKMDGFTSESYHPCDSTSASNMGVGMCTKLTREYYLHYQWMPFYIGAL
AIFYYLPYVLFRIINVDLISLKSVLESVTGDADHIVRNYFNYKINSIGKLRMRIFLNVIVKCAYVIANLFGF
FFTDHLLNGNYRNYGFDYMDWARDSTDENHIGLRYRRRIEKPGNKLLPSMGMCDVEESATNLGATAHNSHSF
VCEMSTHVLYQYVLLVMWFLFVVSISISIIGCLSQVLGYFLHFMFGQFGSTPKKTILRVITLREAEYLKFIK
SKNMVMYGEVLRKLKQHRSDLQGKIAHEDFETSNGFV-----------------------------------
------------------------------------------------------------------------
------------------------------------------------------------------------
------------------------------------------------------------------------
------------------------------------------------------------------------
------------------------------------------------------------------------
------------------------------------------------------------------------
------------------------------------------------------------------------
------------------------------------------------------------------------
------------------------------------------------------------------------
------------------------------------------------------------------------
------------------------------------------------------------------------
------------------------------------------------------------------------
------------------------------------------------------------------------
------------------------------------------------------------------------
------------------------------------------------------------------------
------------------------------------------------------------------------
------------------------------------------------------------------------
------------------------------------------------------------------------
------------------------------------------------------------------------
------------------------------------------------------------------------
-----------------------------------------------
>Cn_Che_19/1-399
MNVLNLKDILSFKIRFRCDSWTDQWNRLIMCKIFLIIALVIGIDYFQDEITCMISENAAIDGAFVQSACWIM
GFYVYPDLSNQWKHVGYHGVPKDLSMDGIDKDGSLCPTITKYGTLDPNCRPMRKEFYLQYQWYPFFVGSLAL
LYYIPYLVYRFANKDIISLREVIEEGKHSKESILSSHFDRHMNSKNEMRIRVAGIFLVKILYLGVNFFAFSF
IDSSMNGRFVKYGLSYLRWNSLPNSVAHDLQQRHRSKPSDQLLPPMGICDIDESSRDIRNTLINRHRFICEL
SQNILYQYCFLIIWFLIVASIVISIYGIAQQVYYCAKGLWVLKMSQTPVYRSRXSRCITAPKDCGSSKCRKR
QSTEAVIFHYANINIWKSFAISTHFCIKIWKVIFRMNQI---------------------------------
------------------------------------------------------------------------
------------------------------------------------------------------------
------------------------------------------------------------------------
------------------------------------------------------------------------
------------------------------------------------------------------------
------------------------------------------------------------------------
------------------------------------------------------------------------
------------------------------------------------------------------------
------------------------------------------------------------------------
------------------------------------------------------------------------
------------------------------------------------------------------------
------------------------------------------------------------------------
------------------------------------------------------------------------
------------------------------------------------------------------------
------------------------------------------------------------------------
------------------------------------------------------------------------
------------------------------------------------------------------------
------------------------------------------------------------------------
------------------------------------------------------------------------
------------------------------------------------------------------------
-----------------------------------------------
>Cn_Che_20/1-334
LSFKLKQRNDSISDQFSRIVVSKIFVLASIIMLGSRFNDQDMNCVIPQNMPMSKDFVQHGCWARGFYIYPHL
GNLMDQSSYYGIPRELKYKGYLKNDHKHLCELSPSGNKDQCIPMPKEYFMQFQSMPFIIFVLAYLFYVPYIV
FCYGHIDIIHLKDRLQAGGIDANQICVNYFNHKVFTKCGNNLRIATEYLAKMLYIVNNVFVFYLISWLTNYR
FISYGNDWIKFSQNRDASKYDFYSQTEPTPGNRFLPTFAMCDLDVIHSRTYSVRLTVVCEVSSYLYFQYTFV
LLWFILVLSISISILGLLVHLTKHLKYIVFLCYAKKTNNDLLLTDK--------------------------
------------------------------------------------------------------------
------------------------------------------------------------------------
------------------------------------------------------------------------
------------------------------------------------------------------------
------------------------------------------------------------------------
------------------------------------------------------------------------
------------------------------------------------------------------------
------------------------------------------------------------------------
------------------------------------------------------------------------
------------------------------------------------------------------------
------------------------------------------------------------------------
------------------------------------------------------------------------
------------------------------------------------------------------------
------------------------------------------------------------------------
------------------------------------------------------------------------
------------------------------------------------------------------------
------------------------------------------------------------------------
------------------------------------------------------------------------
------------------------------------------------------------------------
------------------------------------------------------------------------
------------------------------------------------------------------------
-----------------------------------------------
>Cn_Che_21/1-433
MAFMAGSVKSLIEFKIKTRHDGYSDQVSRIMVTKLFIVASLIMGVDWFHDNLSCVHPKDIDVGGEYIESACW
IKGFYIYREHEPHHRESGYYGIPNSLSMDGMRPASDRFDDDEFCSTKESNNNKRKYYKTQSTCQKMDKYYFV
HYQWMPFYIFSMSALFYMPYILFRMVNTDVISLKLNMKDDEVTCDDIVEFYFNHDVNPVYKMRYRFFMNFVV
KVIYLITNISAFYILDELLDYHFQSYGLDWINWSYQNTTLRYDYERRLAPTPGNRMLPSFGMCDLVISRLDV
KVDSVDKITVLCEISSNILYQYVFVALWYVLIISISVAALGVIVYLQQHIHVAFFIKNERSSKYVYRLLTFR
ECQYLEFIRNRDLTMYGIIVKKLRQKHSLPLPKLRKMANKEGGATAPILPNGNTVKVKHHLKHLDSMEDGDS
S-----------------------------------------------------------------------
------------------------------------------------------------------------
------------------------------------------------------------------------
------------------------------------------------------------------------
------------------------------------------------------------------------
------------------------------------------------------------------------
------------------------------------------------------------------------
------------------------------------------------------------------------
------------------------------------------------------------------------
------------------------------------------------------------------------
------------------------------------------------------------------------
------------------------------------------------------------------------
------------------------------------------------------------------------
------------------------------------------------------------------------
------------------------------------------------------------------------
------------------------------------------------------------------------
------------------------------------------------------------------------
------------------------------------------------------------------------
------------------------------------------------------------------------
------------------------------------------------------------------------
-----------------------------------------------
>Cn_Che_22/1-410
MAFMAGNITALLSIKIKARHDDYTDQVSRIVVVKIFIVSSLVMGVDFFHDTISCIPPVHKDKAQIIPPKFIQ
SACWIKGFYVYPDLEIQNSVYYGIPTTLINDGTSSIDSEPCATKGVFLQSRKKQTHCVPLKKRFMRQYQWMP
FFIASMALLFYMPYIIFRVVNTDMISLRANINDQVDRDLIVQNYFNHSINSVPKMRMRVFMNFIIKLLYVLV
NVVSFLVLNASLDNTFYTYGQQWMEWTRLNSTMQLEYELRDTPLPSNRMLPSFGICDISDSRSDISSTYVNK
VSMICEISSHVLYHYLFLIFWFVLVLSITVSIIGVILNIFGHVNNMKFSRHRDSSKLIYQHLTIRECEYLEF
IRRRNLALYGLVITKLKEIKVKNHVLNGLTSHRRSRQGSDEELNSLKDSL----------------------
------------------------------------------------------------------------
------------------------------------------------------------------------
------------------------------------------------------------------------
------------------------------------------------------------------------
------------------------------------------------------------------------
------------------------------------------------------------------------
------------------------------------------------------------------------
------------------------------------------------------------------------
------------------------------------------------------------------------
------------------------------------------------------------------------
------------------------------------------------------------------------
------------------------------------------------------------------------
------------------------------------------------------------------------
------------------------------------------------------------------------
------------------------------------------------------------------------
------------------------------------------------------------------------
------------------------------------------------------------------------
------------------------------------------------------------------------
------------------------------------------------------------------------
------------------------------------------------------------------------
-----------------------------------------------
>Cn_Che_23/1-404
MTFYVGDSLKALLSIKLKTRDDHLSDQVSRILVVKVLVVVSMGLSLIWFHSETRCIPPVKSKGKELPAQFIH
RGCWAKGFYIYPQLGEHMRKSAYYGIPFELKWNGYRPDDPSQLCRVNEYGGSTDEENCFAMEREYFNQYQWM
PMSMLLLSFVFYFPYIVFRMVNTDLINLRSNLKNLQMEMNQLAYLYFSQEINSIRRNRLRVIANYGVKCLYI
FSNILAMSFLHRLLNDRFYTYGLDWLSWSKGNSTERLYFEKRETPSPGNQLLPIFGMCDLHDVRLDLTTSYT
DKMTVVCEMASHAVYQHTLVIIWFLLVFSNAMSIVGLIYYLCNHLRMLQRSKTAKTDCLLFRRYITLREMEY
LECIKNIDLAVYAKVNKILDDNLLNNSDETPKIQGGQPIQVLTM----------------------------
------------------------------------------------------------------------
------------------------------------------------------------------------
------------------------------------------------------------------------
------------------------------------------------------------------------
------------------------------------------------------------------------
------------------------------------------------------------------------
------------------------------------------------------------------------
------------------------------------------------------------------------
------------------------------------------------------------------------
------------------------------------------------------------------------
------------------------------------------------------------------------
------------------------------------------------------------------------
------------------------------------------------------------------------
------------------------------------------------------------------------
------------------------------------------------------------------------
------------------------------------------------------------------------
------------------------------------------------------------------------
------------------------------------------------------------------------
------------------------------------------------------------------------
------------------------------------------------------------------------
-----------------------------------------------
>Cn_Che_24/1-378
MAFYFGDSIHQFVNIKVKERHDSIFDQIPRIFVCKLFILSAMIMSITWFNDEARCIPPKGDANRLPAYFIHR
ACWLKGIYVYPQLHQETEYDVSYYGVPTALEKDGVLEDKEDELCKVGWRNENCKPMEREYFHQYKWIPFYVA
FLAFLFFYPYMIFKICNSDFINLKNNLGNHEVSADQIVDAFFNNTDSVRKRRNHLRILGNYIVKLLYFFNGV
IGFFIIDHLTHNRFNNLGNEWTSYSKEIRFDVDESLLATPANKFLPVFGICELMDVRADSTHSRADKVRVVC
EISTQIMYQYCFILYWFVLIFSMCCSALGIIIYICKHLILLFGRTKKGPGHIHNQYLSLRQVEYLDIIRRRH
LPMYTTIHKMLXKYLFCS------------------------------------------------------
------------------------------------------------------------------------
------------------------------------------------------------------------
------------------------------------------------------------------------
------------------------------------------------------------------------
------------------------------------------------------------------------
------------------------------------------------------------------------
------------------------------------------------------------------------
------------------------------------------------------------------------
------------------------------------------------------------------------
------------------------------------------------------------------------
------------------------------------------------------------------------
------------------------------------------------------------------------
------------------------------------------------------------------------
------------------------------------------------------------------------
------------------------------------------------------------------------
------------------------------------------------------------------------
------------------------------------------------------------------------
------------------------------------------------------------------------
------------------------------------------------------------------------
------------------------------------------------------------------------
-----------------------------------------------
>Cn_Che_25/1-413
MVVVRSLKDILALKIKARHDSPCDQFSRLFMTKMFLIAAVIMGFDYFSDRISCIHPKKTDLTKEFIHAACWI
SGFYVYKEMRDRPRESGYYGIPYKIDHDGIDTQTQQLCLTNNVKVFRPECQSMTRIYYLQYQWMPFYIGALG
VLYYLPYILFRIINVDLISLKSVLKSVTSDADHIVRNYFNYKINSISKLRMRVVLNLFVKCLYIVVNLFGFY
FTDYLLHGNYRSYGTEYVRWARSDSARSHLPIKFRKGPKPGNHLLPTMGYCEVEEASKDQLTVHHNSYVFLC
EISTNILYQYVLVVLWFLFIISICISIIGLLSALFGHLFKLTCYSRSSPKKTIYRVITLREAEYLNFIKTKN
MVMYGEVLRKLKQQRSDLQGKIIDGFETTMFIRNGLEVKASAPNAVNGSIRLC-------------------
------------------------------------------------------------------------
------------------------------------------------------------------------
------------------------------------------------------------------------
------------------------------------------------------------------------
------------------------------------------------------------------------
------------------------------------------------------------------------
------------------------------------------------------------------------
------------------------------------------------------------------------
------------------------------------------------------------------------
------------------------------------------------------------------------
------------------------------------------------------------------------
------------------------------------------------------------------------
------------------------------------------------------------------------
------------------------------------------------------------------------
------------------------------------------------------------------------
------------------------------------------------------------------------
------------------------------------------------------------------------
------------------------------------------------------------------------
------------------------------------------------------------------------
------------------------------------------------------------------------
-----------------------------------------------
>Cn_Che_26/1-420
MVVVRSLKDIISIKIKPRHDSPCDQFSRIFMTKMLLIASVVMGFQYFSDKINCLQAHKSDVSKDFVHAACWI
SGLYVYKERKLVENQIYPGIPSNLKMDGFTSESYHPCDSTSASNMGVGMCTKLTREYYLHYQWMPFYIGALA
IFYYLPYVLFRIINVDLISLKSVLESVTGDADHIVRNYFNYKINSIGKLRMRIFLNVIVKCAYVIANLFGFF
FTDHLLNGNYRNYGFDYMDWARDSTDENHIGLRYRRRIEKPGNKLLPSMGMCDVEESATNLGATAHNSHSFV
CEMSTHVLYQYVLLVMWFLFVVSISISIIGCLSQVLGYFLHFIFGQFGSTPKKTILRVITLREAEYLKFIKS
KNMVMYGEVLRKLKQHRSDLQGKIAHEDFETNTATAFLKNGFKIRASAPSPIEMTSFRLC------------
------------------------------------------------------------------------
------------------------------------------------------------------------
------------------------------------------------------------------------
------------------------------------------------------------------------
------------------------------------------------------------------------
------------------------------------------------------------------------
------------------------------------------------------------------------
------------------------------------------------------------------------
------------------------------------------------------------------------
------------------------------------------------------------------------
------------------------------------------------------------------------
------------------------------------------------------------------------
------------------------------------------------------------------------
------------------------------------------------------------------------
------------------------------------------------------------------------
------------------------------------------------------------------------
------------------------------------------------------------------------
------------------------------------------------------------------------
------------------------------------------------------------------------
------------------------------------------------------------------------
-----------------------------------------------
>Cn_Che_27/1-398
MAPPDIKKLLRIKIKPRKDPYTDQFSRIFMVKMMMLTATITGLSWAKDKFTCIVPKNHETTAAFVQKACWIN
GVYIYKNLNPVFNSFYYGIPKDISHNGENNYGALCNSDKDQNCDPLEKTFYLQYQWFPLGVAALAFLYYLPY
LLYCVVNADLILLKNSIKKKKREEVDYQELIDKLFTPSNSPHGAARTLLNLLVKILYIIVNVLGIVTIDSAI
NGEYVSFGTSWTKWLRLTPDQRHDYTVPRNPKAGHSLLPAFGLCEVVTAANDLKNTIYNKHTFVCELSQHVL
YQYILIILWYIIVAGIIISIIGFLMHIFSDFTAAFCIGFQGRDISTLYRALNTRERQLLDFVRKKNMPVFGE
LLDKLYIAKNIKPDPLSEDPDQRAAMSRKEQMMADQDY----------------------------------
------------------------------------------------------------------------
------------------------------------------------------------------------
------------------------------------------------------------------------
------------------------------------------------------------------------
------------------------------------------------------------------------
------------------------------------------------------------------------
------------------------------------------------------------------------
------------------------------------------------------------------------
------------------------------------------------------------------------
------------------------------------------------------------------------
------------------------------------------------------------------------
------------------------------------------------------------------------
------------------------------------------------------------------------
------------------------------------------------------------------------
------------------------------------------------------------------------
------------------------------------------------------------------------
------------------------------------------------------------------------
------------------------------------------------------------------------
------------------------------------------------------------------------
------------------------------------------------------------------------
-----------------------------------------------
>Cn_Nve_01/1-448
MVIFSCENLKRPGSKISKNFVRFLLITKWSEYRRNHFIQSTNFSSHLPHGVVDAFSRLVVSGGREPRVLTEA
PFDRVAKWLSVYATGLLAIFLIFKEHVLDSALVCQPINRYIRDNLSYNQAQASYDRAYCAASMMDYTHNIIR
ATADTARNVPGVTVIGIKGKPEEIYQRIFPFAMLLQAFFAYCPVLLWKLWSNELLTAAVSHVSITCKGLLKP
SGSPRMESTPKTSPRLRPSGEYQKNIGKLDMIVLQWLDQKYLTTLYISKLVLTQVILIFSLSAYICCVSLFI
SNFKSQFICRVDDQYLVTCSLSSVELYKTIWLFNIALIDISILITTFQFFNILCCMSRKRNFFFLTYAGIGP
SKQSCVTDAHLISYFCHHNLSIMPEEILLNPAVLADSRPVSSTMVTFDGETGEECENSDTVSSFHTASDVAV
PAVRSTERRKYSTTHR--------------------------------------------------------
------------------------------------------------------------------------
------------------------------------------------------------------------
------------------------------------------------------------------------
------------------------------------------------------------------------
------------------------------------------------------------------------
------------------------------------------------------------------------
------------------------------------------------------------------------
------------------------------------------------------------------------
------------------------------------------------------------------------
------------------------------------------------------------------------
------------------------------------------------------------------------
------------------------------------------------------------------------
------------------------------------------------------------------------
------------------------------------------------------------------------
------------------------------------------------------------------------
------------------------------------------------------------------------
------------------------------------------------------------------------
------------------------------------------------------------------------
------------------------------------------------------------------------
-----------------------------------------------
>Cn_Nve_02/1-518
MFPIGQLTRFEVNNSNYRLLKPWWDVFTDYLSAAMLVVAVLAGLMQASNGNLVCLPAVDCHPGMNEDIQIKN
GSCASYLHDYSNSSVITQSKTLLIKLQDRRQYDFIEAECSQKAVHGFTSYFPLIIFVQALILIIVDNFWLKF
PHTSAVVEHFIMLVVECFDAPGTCLAVSNTLWETSISRVIENEGNDVETGPKPRALESQRDGLPVSDTQPKK
TTEALEISEAIKAKSLYEKVKQFQGDVETKGGIFTLRNIYLTQSVLQAMFSLVFIGVDAGYHKKLNQTIKCE
IDEVISENYTYFKCSNVISQYFWVTLVIYYVLLVPYSVISLYTCCWTKCMKQNYDFKEEKSNREILHLSDIR
SATGDFAFMLYLLNKYSKLYLLKFAVFMSEKNKEMVRDFVLCKEWPLGKLLRLTEDGGRTLRLTDLNGIPTT
VFEITELDSLLLENCILTEEDFKRKNWANFHLRSLSLINCNLESIPDAILKQSSLKKLDLSRNRIKSIPAQI
EELSNLETLNLASN----------------------------------------------------------
------------------------------------------------------------------------
------------------------------------------------------------------------
------------------------------------------------------------------------
------------------------------------------------------------------------
------------------------------------------------------------------------
------------------------------------------------------------------------
------------------------------------------------------------------------
------------------------------------------------------------------------
------------------------------------------------------------------------
------------------------------------------------------------------------
------------------------------------------------------------------------
------------------------------------------------------------------------
------------------------------------------------------------------------
------------------------------------------------------------------------
------------------------------------------------------------------------
------------------------------------------------------------------------
------------------------------------------------------------------------
------------------------------------------------------------------------
-----------------------------------------------
>Cn_Edi_01/1-350
MDLSSQHFQPDVSLKILITFGXVILHCILLAMAFQATTSLALQLSKDTLSCVAVNCXSNDSETNKTCELLKN
PQLTEFLNSECLHSYETFFMFFEAASLLFVYNLCLVFNPRCSQTLQQFVKVVKECYESIGTPEQISKVLKSP
DESPADNEHPPNANGNENDDVENDFKRKVKTIYHKVRRFGDLQIDKTYMRWMYFIRAYSLVILSIVFALTNF
ILSLSFTSPFKCNINNDVSPALPIAYDDIVCSRHMAFYFEFTSXIFIFLLXAAGXATXYSQFYIXFMXLKXX
RXFQIXVHKCCGXGDLAFLCHLLKNYSYPEYERFILFYSKGEVLSCPXSPRESRRHSYLSLV----------
------------------------------------------------------------------------
------------------------------------------------------------------------
------------------------------------------------------------------------
------------------------------------------------------------------------
------------------------------------------------------------------------
------------------------------------------------------------------------
------------------------------------------------------------------------
------------------------------------------------------------------------
------------------------------------------------------------------------
------------------------------------------------------------------------
------------------------------------------------------------------------
------------------------------------------------------------------------
------------------------------------------------------------------------
------------------------------------------------------------------------
------------------------------------------------------------------------
------------------------------------------------------------------------
------------------------------------------------------------------------
------------------------------------------------------------------------
------------------------------------------------------------------------
------------------------------------------------------------------------
------------------------------------------------------------------------
-----------------------------------------------
>Cn_Edi_02/1-811
MMIGMETPKPDAGMKLLTPWWDLLKRYLTAGIMTIALSTVALQAAKDNLVCIPAVKCKGATAITQDMRFTNT
CKEVLKKLENDSWKEVMTTMVDRRQYDFVDSLCYQNSLEFYPTYFPFILVGMAVLLLAINNIWVMYPKTSST
LNHFVSLTMECYNSVGTNSDISRILDGPTNNAANNGAANNVAANNGAANNGTALDSSEVMKVKTLYAKVEQF
KDHFDKKNLLIRVYIIQAALEIIFSLVYLFLIFYFFAELEKSFECRLDNVFNTPYQYFVCARFIAPYYQAAT
VIFGVAVALFFMLSLCTLCWALHVRVCRYSKNLHSESETDNNINIVGDLAFLFSLLEKYDKLYFNRLTDFLS
RGRKPSHANKSDSSSSACCIRKMLCWKKGRREDEESRQNMIEMSFHMVFARDAVMGGQLKMIVTGQTPLPDA
GMKILTPWWDMLTRYLTGGIMTIGLSTVALQAAKDQLVCIPAVACKGAEAVPPSSITDDLRSTCKAVLERLS
NDSTXPVMTTMVDRRQYDFVDSLCYQNSLKWYPTYFPFVLVAMAAILLVIDNIWVMYPKTSSTLNHFVSLTM
ECYNSVGTNSDIFRVLSKSKKDGKDGESDEDDQLEDGVSFDLSEXMKVKTLYDKVEQFRDRFDEKHRLLIIV
YTVQAALEMLFSLGFLVVVIVFFAQLEKSFECRLDDNVFNTPYQYFVCSRFIVPYYEAVSLIFGAAIALYFM
ASAYTLYWTLKNSYRKNIFKDVNVDDNINIKGDLAFLFSLLEQYNKLYCDRLAFFLSQACKQSLIDEIAADR
KRQKTLRRAKSEKSRADGK-----------------------------------------------------
------------------------------------------------------------------------
------------------------------------------------------------------------
------------------------------------------------------------------------
------------------------------------------------------------------------
------------------------------------------------------------------------
------------------------------------------------------------------------
------------------------------------------------------------------------
------------------------------------------------------------------------
------------------------------------------------------------------------
------------------------------------------------------------------------
------------------------------------------------------------------------
------------------------------------------------------------------------
------------------------------------------------------------------------
------------------------------------------------------------------------
-----------------------------------------------
>Cn_Ate_01/1-384
MYYEAGIGARKPESPVTAESPFDRIVKWLSVYVIGLMALFLLVKEHVFDDVMVCQPINRAVKEHLSYSQTQA
IYDKAYCSANMTDFSNNLIRAENEAINRIPGVTVLGIKGNPKLMYQRYFPLALAIQAVVSYLPVLLWLLWCT
ERLTIAIKYIAHMCKDLAKMDCNGHPVQSTPKPFMFSRAASVEARQRLGQLDCQINYWLGQKYLTRLFIAKL
VLTELIFISSLLCYFLSSPLYVSSFKTQFVCRVDDLSLVSCTLPIVRIYVVIWYANILVLDICILFTAFQFM
NILCCMLRTKDSFFLTFLGMESDSQPKTMTDAHLISYFCYQNLRVMPPDILLCQATRAKISLTASSTLISFG
ETESDLSDEATPYYTAANTPIARK------------------------------------------------
------------------------------------------------------------------------
------------------------------------------------------------------------
------------------------------------------------------------------------
------------------------------------------------------------------------
------------------------------------------------------------------------
------------------------------------------------------------------------
------------------------------------------------------------------------
------------------------------------------------------------------------
------------------------------------------------------------------------
------------------------------------------------------------------------
------------------------------------------------------------------------
------------------------------------------------------------------------
------------------------------------------------------------------------
------------------------------------------------------------------------
------------------------------------------------------------------------
------------------------------------------------------------------------
------------------------------------------------------------------------
------------------------------------------------------------------------
------------------------------------------------------------------------
------------------------------------------------------------------------
-----------------------------------------------
>Cn_Ate_02/1-854
MIPIGLLLAEPDTGLKILTPWWDVLAHYLTAAIMTIALTSTALQAALDNLICIPAVDCSEFLNDPLAVWNKT
LPNNNLLGDICSKGKPMLNSSQAILMTTMSDRRQYDFIDSMCYRKVLPWFSAFFPFIIFSQAVFFLLIDNFW
SKMPKTSSTLNHFVALVMECYNAEATLSDVLKEIASEADEEDEGEDLLSGKVAIKPEKEPLMDTPDKEFKSE
VHENEDRKDSQREETTPSPSNAVKIKALYEKVGAFKRRYKSTYTLLRVYKLRAVSQSIMCCFALTINFLYYS
MLRNTVQCQLQQVFITDYEFFQCSRFIAPFYRAVVLIIAIPVVMCLGTSFYALCWVFYYSRDAKVKTNLDTS
ESVRIRGDMSLLFFLLNEYDQLYSNRLAAFLSKEKRKKIDKKLTLVHRKSLHRTMIVLGQTPQPDAALKILT
PWWDVLCRYLTGAIMTIALTATAIQAAKDNLVCIPAVDCTRSISPRTPTALKLKSDVCDQVQYHVINNDTTT
TVMTVMSDYRSYAYVDSECFQKNLKWYPAYFPFILVVEALILLVIDNFWIMYPKTSATLNHFVSLVTDCYKS
VGTLSDIIEVISNSEKRKGSPATTTKETSPKEPNVEDIEMAFIDPGKTPKPADEPSGSQTPQVKAKQDVATL
PFDMSEAIKVKTLYERVENFKNWHEGAHTLMKVYVFRGVIQVLYSLGILIFISYFYGALSDNLDCRLKQLFT
MKYQYFLCSRFIAPYYRAFTFIFAIPLGVYFLTSAYSFIWSVKNSERFNLYSGIEFVDNDLNVKGDMAFLFS
LLEQYDKLYAIKFSIFLSTTYKEKVEKRISALYVKSLQKKNEEWYKGLQKFLPKQKQKTAHA----------
------------------------------------------------------------------------
------------------------------------------------------------------------
------------------------------------------------------------------------
------------------------------------------------------------------------
------------------------------------------------------------------------
------------------------------------------------------------------------
------------------------------------------------------------------------
------------------------------------------------------------------------
------------------------------------------------------------------------
------------------------------------------------------------------------
------------------------------------------------------------------------
------------------------------------------------------------------------
------------------------------------------------------------------------
------------------------------------------------------------------------
-----------------------------------------------
>Cn_Pda_01/1-371
MDDGKHEQVRTETLLDSVVRQLSVYAVAAMGLFLIVKEHFIGSLIVCQPINRGVKENLSYSQSQADYDKAYC
LMSMTDTRENLIIASGGEPNTIPGVTIMGIKSEEGRVIYQNYLPFALVIQAALSCIPTILWNTWASDILRTC
IRFVADSSSKICPVRVDSGHSPVKKDQSFEILNEYLSAQVERWEGRKFLIRVYTTKLMLSLGIFIFMVTFYV
AYPVLNYVEFQGSFVCHVHKQTLVTCVFPDVDLFKLAWIVNIVLVDISIAIVVLQLLNVAFCLQRKTTFFSY
FMGVEERKISRIPNDSHLISHFCYENAAVMCPSLMNRSSSPGKTMHTPLISLGSSEEELHSPSSSSSLSYST
APQLFRRQTAD-------------------------------------------------------------
------------------------------------------------------------------------
------------------------------------------------------------------------
------------------------------------------------------------------------
------------------------------------------------------------------------
------------------------------------------------------------------------
------------------------------------------------------------------------
------------------------------------------------------------------------
------------------------------------------------------------------------
------------------------------------------------------------------------
------------------------------------------------------------------------
------------------------------------------------------------------------
------------------------------------------------------------------------
------------------------------------------------------------------------
------------------------------------------------------------------------
------------------------------------------------------------------------
------------------------------------------------------------------------
------------------------------------------------------------------------
------------------------------------------------------------------------
------------------------------------------------------------------------
------------------------------------------------------------------------
-----------------------------------------------
>Cn_Ssi_01/1-297
IKSLLKVDSVS-IDNNIFRLHYKATMFILVAFSLLVTQKQYFGDPIDCIVSDVDSNIMDTYCWIHSTFTIPS
LVDKEVGKEIAHPGVSNPYKHGPDDQYEIKYHKYYQWVTLFLYFQALLFYVPRYFWKIWEGGKIKMLVMQLN
SP---IVDDDCKRDQKTMLVNYFASNLHNHNFYAFKFFICEIFNFVNVVGQIYFTDRFLGYEFTTYGTKVVE
FTNAEFTNRNDPMDTVFPKVTKCTFHKYGASGTVERHDGLCILPLNIFNEKIYIFLWFWFIIVAVISGVGLL
YRLATFTRPFRQI-----------------------------------------------------------
------------------------------------------------------------------------
------------------------------------------------------------------------
------------------------------------------------------------------------
------------------------------------------------------------------------
------------------------------------------------------------------------
------------------------------------------------------------------------
------------------------------------------------------------------------
------------------------------------------------------------------------
------------------------------------------------------------------------
------------------------------------------------------------------------
------------------------------------------------------------------------
------------------------------------------------------------------------
------------------------------------------------------------------------
------------------------------------------------------------------------
------------------------------------------------------------------------
------------------------------------------------------------------------
------------------------------------------------------------------------
------------------------------------------------------------------------
------------------------------------------------------------------------
------------------------------------------------------------------------
------------------------------------------------------------------------
-----------------------------------------------
>Cn_Ssi_02/1-297
LKDFLTKAEFN-SESAVFRLHYQFTVIVLIGSSVLLTAAEFFGDPINCITELPQHVINTYCWITSTFTIQDY
YFRETGETAAQPGVGSPDGYDDNEALEKWKFHNYYQWVVFFLFFMAALCYFPKLVWNMCEGGLMDAIGRGLK
RGLHKEEDICGKKNAVVEYVTTHIRLHNSYVFKYWFCEILSFVNIIGQLFLIDRFLGGEFMKYGFKVVEYSE
RDQEERVDPMIYVFPRMTKCHFHQFGPSGSIERRDAFCLLPLNILNEKTFIFIWFWYVILAFLLSGLVLYRV
LLISLPGLRP--------------------------------------------------------------
------------------------------------------------------------------------
------------------------------------------------------------------------
------------------------------------------------------------------------
------------------------------------------------------------------------
------------------------------------------------------------------------
------------------------------------------------------------------------
------------------------------------------------------------------------
------------------------------------------------------------------------
------------------------------------------------------------------------
------------------------------------------------------------------------
------------------------------------------------------------------------
------------------------------------------------------------------------
------------------------------------------------------------------------
------------------------------------------------------------------------
------------------------------------------------------------------------
------------------------------------------------------------------------
------------------------------------------------------------------------
------------------------------------------------------------------------
------------------------------------------------------------------------
------------------------------------------------------------------------
------------------------------------------------------------------------
-----------------------------------------------
>Cn_Eru_01/1-258
SQKQYFGDPIDCIVDKIPSNLMDTYCWIHSTYTIPALVSAGKDVVPHPGVANANQMEDHEVVYHKYYQWVTL
FLYLQAIMFYIPRYLWKVWEGGKVKMLVMQLNSP---IVDDDAKRERKSMLVNYFTVNLHNHNFYFFRFFFC
EILNFANVVGQIYFTDRFLGYQFTTYGTKVLSMSEGELGSRSDAMDLVFPKVTKCTFRKYGSSGTVETHDGL
CVLPLNIFNEKIYIFLWFWFIIVAAISGIGLLYRLATFVTPFRRI---------------------------
------------------------------------------------------------------------
------------------------------------------------------------------------
------------------------------------------------------------------------
------------------------------------------------------------------------
------------------------------------------------------------------------
------------------------------------------------------------------------
------------------------------------------------------------------------
------------------------------------------------------------------------
------------------------------------------------------------------------
------------------------------------------------------------------------
------------------------------------------------------------------------
------------------------------------------------------------------------
------------------------------------------------------------------------
------------------------------------------------------------------------
------------------------------------------------------------------------
------------------------------------------------------------------------
------------------------------------------------------------------------
------------------------------------------------------------------------
------------------------------------------------------------------------
------------------------------------------------------------------------
------------------------------------------------------------------------
------------------------------------------------------------------------
-----------------------------------------------
>Cn_Eru_02/1-288
LKGGVKLMQRG-DDDSYDRISSRYSVAICLVFAFLVSGGQYIGDPIDCWTPAEFSGQWTKYADQYCWVKNTY
YVPEDDNFPDHELRRSLELTYYQWTPIILAFQALLFVIPGLLWKVFSSGAGYDVHQIVDLCNKDDNLNPENR
DKVLDYLTNHLDRCMAGKRYGNYLFILYMFVKIIYVANALFQLFALNFVIGPGYHLYGIEVITDLINNKGWE
ASPFFPRVTLCDFKIRRLGNNLHNYSVQCVLPYNLFNEKIYIFLWWWLVFVVAMSIIGFIVWLFTLTPNADR
K-----------------------------------------------------------------------
------------------------------------------------------------------------
------------------------------------------------------------------------
------------------------------------------------------------------------
------------------------------------------------------------------------
------------------------------------------------------------------------
------------------------------------------------------------------------
------------------------------------------------------------------------
------------------------------------------------------------------------
------------------------------------------------------------------------
------------------------------------------------------------------------
------------------------------------------------------------------------
------------------------------------------------------------------------
------------------------------------------------------------------------
------------------------------------------------------------------------
------------------------------------------------------------------------
------------------------------------------------------------------------
------------------------------------------------------------------------
------------------------------------------------------------------------
------------------------------------------------------------------------
------------------------------------------------------------------------
------------------------------------------------------------------------
-----------------------------------------------
>Cn_Cco_01/1-291
LRIYFKKQEIKYESGIFRLSYMFTTAILIAASLMTTAVQYIGTPITCMNDGDVPINVINTYCWISSTFTMPD
SFNRKIGGEVAHPGLGNENGERKYHAYYQWVCFVLFFQALFCYIPKWLWKSWEGNLMATLVMGMNSGLKTEE
EKEEKKRVLIDYLLGHVKQHTSYALRYFICETLAWVNVMVQMYVMNRFLGGQFFSYGVYVTSYADEDQESRS
DPMIYVFPRVTKCTFHKYGSSGTITRHDALCVLPQNIINEKTYIFLWFWFIILWFLLTGLVIYRAALLVWPR
TRP---------------------------------------------------------------------
------------------------------------------------------------------------
------------------------------------------------------------------------
------------------------------------------------------------------------
------------------------------------------------------------------------
------------------------------------------------------------------------
------------------------------------------------------------------------
------------------------------------------------------------------------
------------------------------------------------------------------------
------------------------------------------------------------------------
------------------------------------------------------------------------
------------------------------------------------------------------------
------------------------------------------------------------------------
------------------------------------------------------------------------
------------------------------------------------------------------------
------------------------------------------------------------------------
------------------------------------------------------------------------
------------------------------------------------------------------------
------------------------------------------------------------------------
------------------------------------------------------------------------
------------------------------------------------------------------------
------------------------------------------------------------------------
-----------------------------------------------
>Cn_Cco_02/1-234
LEFKRLLFRSTHWQYIGDPIDCIVEGVPSNVMDTYCWIHSTFTLPDRLNGRVGIDVPHPGIGPHTEKDEKKY
HKYYQWVCFVLFFQALMFYVPRYLWKTWESGKMKMLVLNLNCPIVAEDTKKSRKRLLVDYFVSNLRSHNFYA
VRFFICELLNFVNVILQIYFVDYFLGYEFTRYGSEVWRFTEEEPERRIDPMAKVFPKVTKCTFHKYGASGTV
QRFDGLCVLPLNIVNEKI------------------------------------------------------
------------------------------------------------------------------------
------------------------------------------------------------------------
------------------------------------------------------------------------
------------------------------------------------------------------------
------------------------------------------------------------------------
------------------------------------------------------------------------
------------------------------------------------------------------------
------------------------------------------------------------------------
------------------------------------------------------------------------
------------------------------------------------------------------------
------------------------------------------------------------------------
------------------------------------------------------------------------
------------------------------------------------------------------------
------------------------------------------------------------------------
------------------------------------------------------------------------
------------------------------------------------------------------------
------------------------------------------------------------------------
------------------------------------------------------------------------
------------------------------------------------------------------------
------------------------------------------------------------------------
------------------------------------------------------------------------
------------------------------------------------------------------------
-----------------------------------------------
>Cn_Hco_01/1-296
LLAYFALDAVWIDNVIFRLHYQATVIIFLISSLLVTSRQYFGDPIDCLVSGIHPNLMDAYCWITSTFSIPSR
FDGKIGKDVIPYHGISPQMHLEEGEEPTYHKYYQWVCFFLFFQAIVFNVPRLFWVDAEKGLIARLVQGLMEP
LQKHEDKSNQLNNVIRYMTLYRGTHTFYALKFFFAELLNLANVIAQIYFIDFFLGYEFRTYGLDVLNFSEEE
PEDRSDPMHVVFPKLTKCTFHKYGPSGTVVNYDGLCVLALNIINEKIFIFVWFWLVLLAILSVVAILYRLAT
LLGPQIRV----------------------------------------------------------------
------------------------------------------------------------------------
------------------------------------------------------------------------
------------------------------------------------------------------------
------------------------------------------------------------------------
------------------------------------------------------------------------
------------------------------------------------------------------------
------------------------------------------------------------------------
------------------------------------------------------------------------
------------------------------------------------------------------------
------------------------------------------------------------------------
------------------------------------------------------------------------
------------------------------------------------------------------------
------------------------------------------------------------------------
------------------------------------------------------------------------
------------------------------------------------------------------------
------------------------------------------------------------------------
------------------------------------------------------------------------
------------------------------------------------------------------------
------------------------------------------------------------------------
------------------------------------------------------------------------
------------------------------------------------------------------------
-----------------------------------------------
>Cn_Hco_02/1-306
LAQYFKPRHSVVDNTTFRLHYRTTFALLIGCTILVSMNQLIGSPIMCIAEGITAGIMNTYCWIHGTFTIPSQ
LSGVVGKHVPHPGVAPITYNSLSEEQGHLGFTEDGDVIRHAWYQWVVFVLFLQAIMFYTPHYMWKIFEGGKL
GMLIGGLDSKTLLPTDRSAAIKPVVTYLSRTTGKHDLYAFKHLFCEILNLANVLFQIYFMDVFFNGQFSKYG
FQVLNVVDEPLEQRVDPMSRVFPKVTKCTFHNYGPSGTIEKRDGLCVLALNIINEKIYVFLWFWFVALACWT
ALYTLTRLFTVASQQCRI------------------------------------------------------
------------------------------------------------------------------------
------------------------------------------------------------------------
------------------------------------------------------------------------
------------------------------------------------------------------------
------------------------------------------------------------------------
------------------------------------------------------------------------
------------------------------------------------------------------------
------------------------------------------------------------------------
------------------------------------------------------------------------
------------------------------------------------------------------------
------------------------------------------------------------------------
------------------------------------------------------------------------
------------------------------------------------------------------------
------------------------------------------------------------------------
------------------------------------------------------------------------
------------------------------------------------------------------------
------------------------------------------------------------------------
------------------------------------------------------------------------
------------------------------------------------------------------------
------------------------------------------------------------------------
------------------------------------------------------------------------
-----------------------------------------------
>Cn_Eca_01/1-246
GDPIDCIVEGISPDIMDTYCWIHSTFTVPEATKVGQAVAHPGVKQPDEEEVMYHKYYQWVVFMLFFQAMMFY
IPRYIWKTAEKGRLSIMTFSLTVPIVDEKTKTERLKLLREYYVGNLGKYNMYGLKFAFCEFLNFANVVFQIY
FTDVFLGGHFRNYAPYVFSFQRNETDYNHFAKIFPIVSKCTFHRFGASGTIQRIDGLCVLPVNILNEKIYLF
LWIWFVTLSIISGLALIYRLITLISPGVRL------------------------------------------
------------------------------------------------------------------------
------------------------------------------------------------------------
------------------------------------------------------------------------
------------------------------------------------------------------------
------------------------------------------------------------------------
------------------------------------------------------------------------
------------------------------------------------------------------------
------------------------------------------------------------------------
------------------------------------------------------------------------
------------------------------------------------------------------------
------------------------------------------------------------------------
------------------------------------------------------------------------
------------------------------------------------------------------------
------------------------------------------------------------------------
------------------------------------------------------------------------
------------------------------------------------------------------------
------------------------------------------------------------------------
------------------------------------------------------------------------
------------------------------------------------------------------------
------------------------------------------------------------------------
------------------------------------------------------------------------
------------------------------------------------------------------------
-----------------------------------------------
>Cn_Eca_02/1-327
FKGITPFKGITLDDGWDQINRSFMFVLCVLMGTVVTVRQYAGGIISCDGFTKYSGSFSEDYCWTQGYYTIKE
AYDLLTMNVPYPGVIPEDMPTCIERELINGGRVSCPDPETVKPPTRVYHLWYQWVPFYFWLAAAAFFFPYLI
YKHFGVGDLKPLIQMLHNPIVDEGDQNCMAEKASMWLFYKLNVFMNENTIFAILTEKHRLFFI-VMLVKVLY
LIISILALYLTDEMFIGSFVSYGSEWATSLPEGDNETTLVKDKLFPKMVACEIKRWGPTGLEEEQGMCVLAP
NVINQYLFLILWFAIIFCIACNCLSVLFALTKLVFVLGSY--------------------------------
------------------------------------------------------------------------
------------------------------------------------------------------------
------------------------------------------------------------------------
------------------------------------------------------------------------
------------------------------------------------------------------------
------------------------------------------------------------------------
------------------------------------------------------------------------
------------------------------------------------------------------------
------------------------------------------------------------------------
------------------------------------------------------------------------
------------------------------------------------------------------------
------------------------------------------------------------------------
------------------------------------------------------------------------
------------------------------------------------------------------------
------------------------------------------------------------------------
------------------------------------------------------------------------
------------------------------------------------------------------------
------------------------------------------------------------------------
------------------------------------------------------------------------
------------------------------------------------------------------------
------------------------------------------------------------------------
-----------------------------------------------
>Cn_Mco_01/1-328
VLGILKVKIKPRQDSYSDQFSRIFMLKVMFLGAFFTGMTWYNDKINCLSTGIVNGEFAKTSCWINGFYIYDE
AGVTTNDIGYYGIPRDVKLTGISPTDKSFCEPGEKNVYGKRISASSCRPMKKRFFIQYQYITFFFVLMGALY
YVPYTYFKLVNTDIA-SLKTTLKNKGKAANVVENYFNRGINPASKLNLRIFGIFTTKVLYIFANVMVFLLTN
IVLNGNYQNYGQKWNSWAELNNSMAYDYMGRRAFPKPGNYLLPSFALCDVYEGAMDVKIKLINKHTVICELS
QHVIYQYILILIWWAMVFGICVSVVGFIKLIVDYVYTLATV-------------------------------
------------------------------------------------------------------------
------------------------------------------------------------------------
------------------------------------------------------------------------
------------------------------------------------------------------------
------------------------------------------------------------------------
------------------------------------------------------------------------
------------------------------------------------------------------------
------------------------------------------------------------------------
------------------------------------------------------------------------
------------------------------------------------------------------------
------------------------------------------------------------------------
------------------------------------------------------------------------
------------------------------------------------------------------------
------------------------------------------------------------------------
------------------------------------------------------------------------
------------------------------------------------------------------------
------------------------------------------------------------------------
------------------------------------------------------------------------
------------------------------------------------------------------------
------------------------------------------------------------------------
------------------------------------------------------------------------
-----------------------------------------------
>Cn_Mco_02/1-327
IKGMLSISIKSRHDSHTDQYNRIFMVKLLLVSSLIMGISWFQDSIHCMVPEANGISSDFVSSTCWIQGVYVY
KELQSRVDKVAYFGIPKDMAIDGIYDDGDLCTTIKQFDKEPDPDCRPMHKTFYLQYQWMPFLVAALSILFYA
PYIAFRTANNDLISLKNTIKSDDPEAEKIAKSYFNHRVNPQRTMYLRIAFNVLIKILYLVANLVAFLGLDNL
LNNEYIAYGRKWVDWSKLNNSMAFDYLGMRDFPKPGNLLLPPFGYCELYESAKDIRTKLGNKHKFICELSQN
ILYQYCLIVLWFALILGIVISVLGLVLLIIHYVIGIIGV---------------------------------
------------------------------------------------------------------------
------------------------------------------------------------------------
------------------------------------------------------------------------
------------------------------------------------------------------------
------------------------------------------------------------------------
------------------------------------------------------------------------
------------------------------------------------------------------------
------------------------------------------------------------------------
------------------------------------------------------------------------
------------------------------------------------------------------------
------------------------------------------------------------------------
------------------------------------------------------------------------
------------------------------------------------------------------------
------------------------------------------------------------------------
------------------------------------------------------------------------
------------------------------------------------------------------------
------------------------------------------------------------------------
------------------------------------------------------------------------
------------------------------------------------------------------------
------------------------------------------------------------------------
------------------------------------------------------------------------
-----------------------------------------------
>Cn_Mco_03/1-333
VKGILTIKFKPRTDHLTDQYSRIFMVKLLLACTVVTGISWYTDKMNCIIPKGLLTKGDLNTFIQNTCWIQGV
YVYREISKQFNRAAYYGITKDIDLDGLTADRELCATRSMYGQRNEDCYAMEKTYFQQYQWLPFYLCAMALLC
YVPYMLHTSVNYDLIKLAEMMKEETVDTEKLIKRFFKEGKVRRCSLICCLNLQRIVAIFIKLFYIFVNAFAV
YASNKLFNNEFYHYGMNWVHWSRSNNTMQFEFFGIRETPKPGDEFLPPFGYCELYSQSKDIKYSYGDKYKLL
CEVSQNVLYQHAFLLLWFAHLVGVAVSAIGLLYLLCTYIIRMCVL---------------------------
------------------------------------------------------------------------
------------------------------------------------------------------------
------------------------------------------------------------------------
------------------------------------------------------------------------
------------------------------------------------------------------------
------------------------------------------------------------------------
------------------------------------------------------------------------
------------------------------------------------------------------------
------------------------------------------------------------------------
------------------------------------------------------------------------
------------------------------------------------------------------------
------------------------------------------------------------------------
------------------------------------------------------------------------
------------------------------------------------------------------------
------------------------------------------------------------------------
------------------------------------------------------------------------
------------------------------------------------------------------------
------------------------------------------------------------------------
------------------------------------------------------------------------
------------------------------------------------------------------------
------------------------------------------------------------------------
-----------------------------------------------
>Cn_Mco_04/1-328
FKDIFKISIKPRHDSLTDQYHRIFMVKLLLISSLVMGISWFKDSVNCMVPKINGISDKDKFVPWACWIQGMY
VYKELKSRVDEVAYFGIPKHIQLDGMMPDGNLCSTTKQFEREPDPDCKPMQKTFYLQYQWMPFFIAALAVLY
YTPYTLFRVNNRDLISLKNNIKKKKLDAGKIVNSYFNLRVNPQKRSYLHVTFNILIKLGYLLANLVALLWLD
SLLDKEYMSYGIKWVNWSRLNNSVQFDYLGMRDFPKPGNQLLPPFGYCEVYELAKDIKTKLGNQHKFICELS
QNILYQYCLMVLWFALIFGIVVSILGLGLLIIHYVATISV--------------------------------
------------------------------------------------------------------------
------------------------------------------------------------------------
------------------------------------------------------------------------
------------------------------------------------------------------------
------------------------------------------------------------------------
------------------------------------------------------------------------
------------------------------------------------------------------------
------------------------------------------------------------------------
------------------------------------------------------------------------
------------------------------------------------------------------------
------------------------------------------------------------------------
------------------------------------------------------------------------
------------------------------------------------------------------------
------------------------------------------------------------------------
------------------------------------------------------------------------
------------------------------------------------------------------------
------------------------------------------------------------------------
------------------------------------------------------------------------
------------------------------------------------------------------------
------------------------------------------------------------------------
------------------------------------------------------------------------
-----------------------------------------------
>Cn_Mco_05/1-321
IKSLLHIKFKNRHDNYTDQYNRIFMVKMAMISSMLLALKWFNDTIKCTIPNFAGIDKGYVHQACWIQGLYIF
RDLVQVNGELRYYGIPNSLRDDGIKSDGSLCQVGEDENCTPLEKTFYLQYQWFPFYVAAIGFLFYLPYIFFR
YINTDLISLKGTINAVDVDIESVVKNYFNYQINPPLRMRLRIIANIGIKICYLAVNIIAFIVTNKLLNGDFK
SYGQKWIDWSKISNEESYDYTQSRQMIKPGEVLLPTFGLCDVLDLGKDVKHEVLNRNRLVCEISQNVLYQYV
LMLLWFLYVFGMLVSSIGLIMKIVDHVITADCF---------------------------------------
------------------------------------------------------------------------
------------------------------------------------------------------------
------------------------------------------------------------------------
------------------------------------------------------------------------
------------------------------------------------------------------------
------------------------------------------------------------------------
------------------------------------------------------------------------
------------------------------------------------------------------------
------------------------------------------------------------------------
------------------------------------------------------------------------
------------------------------------------------------------------------
------------------------------------------------------------------------
------------------------------------------------------------------------
------------------------------------------------------------------------
------------------------------------------------------------------------
------------------------------------------------------------------------
------------------------------------------------------------------------
------------------------------------------------------------------------
------------------------------------------------------------------------
------------------------------------------------------------------------
------------------------------------------------------------------------
-----------------------------------------------
>Cn_Mco_06/1-327
IKKLFNFKYKVRNDSATDQYNRLLMVKALLVAAFLTGMNWYKDEIKCIVPKVNDGGVGGFVSQACWINGLYI
YDDLRHEKNFDGYYGIPNELDQNGTFNLDLNVISTCEASPRYPNCKPMKKLFYLQYQWFPFFLAIMAFLYYL
PYIIFRYVNNDLASLKNDIKSQSPDIDAIVKNYFNRSVNSSTRQMLKVVLNILIKIKYLIVNVCVFSFTDSV
LNGDFKTYGSQWIDWSKLTNENAYNYINKREFIKAGEKLLPTFALCDVLEQGIDIKHTLTNEHRFVCEISQH
ILYHYVLIALWFLIILGMVVSSVGIVIMLLEYALRSLKF---------------------------------
------------------------------------------------------------------------
------------------------------------------------------------------------
------------------------------------------------------------------------
------------------------------------------------------------------------
------------------------------------------------------------------------
------------------------------------------------------------------------
------------------------------------------------------------------------
------------------------------------------------------------------------
------------------------------------------------------------------------
------------------------------------------------------------------------
------------------------------------------------------------------------
------------------------------------------------------------------------
------------------------------------------------------------------------
------------------------------------------------------------------------
------------------------------------------------------------------------
------------------------------------------------------------------------
------------------------------------------------------------------------
------------------------------------------------------------------------
------------------------------------------------------------------------
------------------------------------------------------------------------
------------------------------------------------------------------------
-----------------------------------------------
>Cn_Mco_07/1-328
FKDIFKISIKPRHDSLTDQYHRVFMVKLLLISSLVMGISWFKDSVNCMVPKINGISDKDKFVPWACWIQGMY
VYKELKSRVDEVAYFGIPKHIQLDGMMPDGDLCPTTKQFEKEPDPDCRPMEKTFYLQYQWMPFLIAALAVLY
YAPYVVFKINNQDLVSLKDSIKKENPDAGKIVNSYFNNRVNPQKISYLRIALNILIKIWYFLSNIIALFWLD
SLLNNDYVSYGTKWVNWSKLNNSIQFDYLGMRDFPKPGNLLLPPFGYCEFYESAKDIRTKLGNQHKIICELS
QNILYQYCLIVLWFALIFGIVVSVLGMILLVIHYIGTITV--------------------------------
------------------------------------------------------------------------
------------------------------------------------------------------------
------------------------------------------------------------------------
------------------------------------------------------------------------
------------------------------------------------------------------------
------------------------------------------------------------------------
------------------------------------------------------------------------
------------------------------------------------------------------------
------------------------------------------------------------------------
------------------------------------------------------------------------
------------------------------------------------------------------------
------------------------------------------------------------------------
------------------------------------------------------------------------
------------------------------------------------------------------------
------------------------------------------------------------------------
------------------------------------------------------------------------
------------------------------------------------------------------------
------------------------------------------------------------------------
------------------------------------------------------------------------
------------------------------------------------------------------------
------------------------------------------------------------------------
-----------------------------------------------
>Cn_Mco_08/1-322
IKSLLAIKIKARHDSYSDQFSRIFAAKMFVVASLVMGIDWLHDTVSCIIPKDANLEKGYVHSACWITGFYVY
PELEKAMKSSCSYGIPKHIQVDGFRKGTTTSCVTENQKSCVPLKQYFFAQYQWMPFFVGSLSLLFYLPYIMF
RIVNTDFISLKNDLETPETVMAQDIIDNYFDHNINSVSKMRWRILFNFLIKCLYATINICTFSILDLLLNRR
FSSYGIDWSSWARANTSYALNFDLRTRATPGNRMLPPFGICNVHEAVQTLTSVAANRHKLLCEVSSNILYQY
VFLVLWFVLVFSMAVSIAGIFINLFGHLLSVAWF--------------------------------------
------------------------------------------------------------------------
------------------------------------------------------------------------
------------------------------------------------------------------------
------------------------------------------------------------------------
------------------------------------------------------------------------
------------------------------------------------------------------------
------------------------------------------------------------------------
------------------------------------------------------------------------
------------------------------------------------------------------------
------------------------------------------------------------------------
------------------------------------------------------------------------
------------------------------------------------------------------------
------------------------------------------------------------------------
------------------------------------------------------------------------
------------------------------------------------------------------------
------------------------------------------------------------------------
------------------------------------------------------------------------
------------------------------------------------------------------------
------------------------------------------------------------------------
------------------------------------------------------------------------
------------------------------------------------------------------------
-----------------------------------------------
>Cn_Mco_09/1-329
IKDLFSINIKSRHDSLSDQFNRIFMVKLFLVCSVVTGISWYTDSVNCIIPDLHAIDGDDKFVPGACWIRGFF
VYKQLQTRFDKIAYFGIPKDIDMDGMMPDGTLCTTQYQLSREPNPDCKPMEKTFYLQYQWMPFLIAALGLMF
YMPYMVFRLFNNDLVTLREQVKSDEPDAEKIVKRYFRNRRKSFITTLMRLLMNMSVKILYLVANVVAFVGLD
NILNKEFRTYGKSWIDWSKTNNTIQYDYMGRRDFPKPGNLLLPPFGYCEVFESAKDIKFKVGNQHKFVCEIS
QHVLYQYCLIVLWFALIVGVVMSLIGILVLLVRYILGVCRI-------------------------------
------------------------------------------------------------------------
------------------------------------------------------------------------
------------------------------------------------------------------------
------------------------------------------------------------------------
------------------------------------------------------------------------
------------------------------------------------------------------------
------------------------------------------------------------------------
------------------------------------------------------------------------
------------------------------------------------------------------------
------------------------------------------------------------------------
------------------------------------------------------------------------
------------------------------------------------------------------------
------------------------------------------------------------------------
------------------------------------------------------------------------
------------------------------------------------------------------------
------------------------------------------------------------------------
------------------------------------------------------------------------
------------------------------------------------------------------------
------------------------------------------------------------------------
------------------------------------------------------------------------
------------------------------------------------------------------------
-----------------------------------------------
>Cn_Mco_10/1-292
MICSMILGLNWFKGTFRCIVPKFSGFDKGYIHQACWIQGFYVFKKLAQVNGDLRYYGIPNALADDGLRPDGT
FCEVGEEKNCARMEKTFYLQYQWFHFYVAFIGFLFYLPYILFRYINTDLISLKGTITAVQVDIDSIVKNYFN
YQINPPLRMRLRILANIGVKICYVVVDIIAFVLTDSLLNGDFRRYGSEWIAWSRVSNEKAYDYTRSRYLIKP
GEKLLPTFGICEVLNIGQDVKNELLNKHRFVCEISQNVLYQYVLIVLWVLFIVSIVVSGTGLIMQIVNYLIT
TSCL--------------------------------------------------------------------
------------------------------------------------------------------------
------------------------------------------------------------------------
------------------------------------------------------------------------
------------------------------------------------------------------------
------------------------------------------------------------------------
------------------------------------------------------------------------
------------------------------------------------------------------------
------------------------------------------------------------------------
------------------------------------------------------------------------
------------------------------------------------------------------------
------------------------------------------------------------------------
------------------------------------------------------------------------
------------------------------------------------------------------------
------------------------------------------------------------------------
------------------------------------------------------------------------
------------------------------------------------------------------------
------------------------------------------------------------------------
------------------------------------------------------------------------
------------------------------------------------------------------------
------------------------------------------------------------------------
------------------------------------------------------------------------
-----------------------------------------------
>Cn_Mal_01/1-328
VLGILKVKIKPRQDSYSDQFSRIFMLKVMFLGAFFTGMTWYNDKINCLSTGIVNGEFAKTSCWINGFYIYDE
AGVTTNDIGYYGIPRDVKLTGISPTDKSFCEPGEKNVYGKRISASSCRPMKKRFFIQYQYITFFFVLMGALY
YVPYTYFKLVNTDIASLKTTLKNKGKAANVVENYFNRGINPASKLNLRIFGIFTTKVLYIFANVMVFLLTNI
VLNGNYQNYGQKWNSWAELNNSMAYDYMGRRAFPKPGNYLLPSFALCDVYEGAMDVKIKLINKHTVICELSQ
HVIYQYILILIWWAMVFGICVSVVGFIKLIVDYVYTLATV--------------------------------
------------------------------------------------------------------------
------------------------------------------------------------------------
------------------------------------------------------------------------
------------------------------------------------------------------------
------------------------------------------------------------------------
------------------------------------------------------------------------
------------------------------------------------------------------------
------------------------------------------------------------------------
------------------------------------------------------------------------
------------------------------------------------------------------------
------------------------------------------------------------------------
------------------------------------------------------------------------
------------------------------------------------------------------------
------------------------------------------------------------------------
------------------------------------------------------------------------
------------------------------------------------------------------------
------------------------------------------------------------------------
------------------------------------------------------------------------
------------------------------------------------------------------------
------------------------------------------------------------------------
------------------------------------------------------------------------
-----------------------------------------------
>Cn_Mal_02/1-327
IKGMLSISIKSRHDSHTDQYNRIFMVKLLLVSSLIMGISWFQDSIHCMVPEANGISSDFVSSTCWIQGVYVY
KELQSRVDKVAYFGIPKDMAIDGIYDDGDLCTTIKQFDKEPDPDCRPMHKTFYLQYQWMPFLVAALSILFYA
PYIAFRTANNDLISLKNTIKSDDPEAEKIAKSYFNHRVNPQRTMYLRIAFNVLIKILYLVANLVAFLGLDNL
LNNEYITYGKKWVDWSKLNNSMAFDYLGMRDFPKPGNLLLPPFGYCELYESAKDIRTKLGNKHKFICELSQN
ILYQYCLIVLWFALILGIVISVLGLVLLIIHYVIGIIGV---------------------------------
------------------------------------------------------------------------
------------------------------------------------------------------------
------------------------------------------------------------------------
------------------------------------------------------------------------
------------------------------------------------------------------------
------------------------------------------------------------------------
------------------------------------------------------------------------
------------------------------------------------------------------------
------------------------------------------------------------------------
------------------------------------------------------------------------
------------------------------------------------------------------------
------------------------------------------------------------------------
------------------------------------------------------------------------
------------------------------------------------------------------------
------------------------------------------------------------------------
------------------------------------------------------------------------
------------------------------------------------------------------------
------------------------------------------------------------------------
------------------------------------------------------------------------
------------------------------------------------------------------------
------------------------------------------------------------------------
-----------------------------------------------
>Cn_Mal_03/1-327
IKSLLQVQIKPRHDSYTDQFHRILMVKVCMAASMLLGLTWFKDTINCIVPSNAGIDDGFVNQACWINGFYVY
RDLKYTEDQQIPRWYVGYYGLSKDFDAVGRTKDNDICTVGEQNNCQPVEKTFYLQYQWFPFYVASLALLFYL
PYFLFRFINTDIISLRAAIKSLYVNVECLVKNFFNYQINPPSRMYMRIFGNIIVKICYIIVNVVAFTWTDHL
LYGEFKNFGTAWLRWNSKIHQTAFDYTKSRKLVKPGEILLPTFGICEVFEISRHKIHAKEDHHRFVCEISQN
ILYQYVLLVLWFLFIIGMTLSILGFILKIIDHAITVTCF---------------------------------
------------------------------------------------------------------------
------------------------------------------------------------------------
------------------------------------------------------------------------
------------------------------------------------------------------------
------------------------------------------------------------------------
------------------------------------------------------------------------
------------------------------------------------------------------------
------------------------------------------------------------------------
------------------------------------------------------------------------
------------------------------------------------------------------------
------------------------------------------------------------------------
------------------------------------------------------------------------
------------------------------------------------------------------------
------------------------------------------------------------------------
------------------------------------------------------------------------
------------------------------------------------------------------------
------------------------------------------------------------------------
------------------------------------------------------------------------
------------------------------------------------------------------------
------------------------------------------------------------------------
------------------------------------------------------------------------
-----------------------------------------------
>Cn_Mal_04/1-321
IKKLLKIKFKKRHDSLTDQYNRIFMVKITRICSMILGLNWFKGTFRCIVPKFSGFDKGYIHQACWIQGFYVF
KKLAQVNGDLRYYGIPNALADDGLRPDGTFCEVGEEKNCARMEKTFYLQYQWFHFYVAFIGFLFYLPYILFR
YINTDLISLKGTITAVQVDIDSIVKNYFNYQINPPLRMRLRILANIGVKICYVVVDIIAFVLTDSLLNGDFR
RYGSEWIAWSRVSNEKAYDYTRSRYLIKPGDKLLPTFGICDVLNIGQDVKNELLNKHRFVCEISQNVLYQYV
LIVLWFLYVFGMVISSVGLIMQIVDYLITTSCL---------------------------------------
------------------------------------------------------------------------
------------------------------------------------------------------------
------------------------------------------------------------------------
------------------------------------------------------------------------
------------------------------------------------------------------------
------------------------------------------------------------------------
------------------------------------------------------------------------
------------------------------------------------------------------------
------------------------------------------------------------------------
------------------------------------------------------------------------
------------------------------------------------------------------------
------------------------------------------------------------------------
------------------------------------------------------------------------
------------------------------------------------------------------------
------------------------------------------------------------------------
------------------------------------------------------------------------
------------------------------------------------------------------------
------------------------------------------------------------------------
------------------------------------------------------------------------
------------------------------------------------------------------------
------------------------------------------------------------------------
-----------------------------------------------
>Cn_Mal_05/1-321
IKKLLKIKFKKRHDSLTDQYNRIFMVKITRICSMILGLNWFKGTFRCIVPKFSGFDKGYIHQACWIQGFYVF
KKLAQVNGDLRYYGIPNALADDGLRPDGTFCEVGEEKNCARMEKTFYLQYQWFHFYVAFIGFLFYLPYILFR
YINTDLISLKGTITAVQVDIDSIVKNYFNYQINPPLRMRLRILANIGVKICYVVVNIIAFVLTDSLLNGDFR
RYGSEWIAWSRVSNEKAYDYTRSRYLIKPGEKLLPTFGICDVLNLGKDVKHELTNKHRLVCEISQNVLYQYV
LMLLWFLYIFGMVVSSVGLIMKIVEPIVTTVCF---------------------------------------
------------------------------------------------------------------------
------------------------------------------------------------------------
------------------------------------------------------------------------
------------------------------------------------------------------------
------------------------------------------------------------------------
------------------------------------------------------------------------
------------------------------------------------------------------------
------------------------------------------------------------------------
------------------------------------------------------------------------
------------------------------------------------------------------------
------------------------------------------------------------------------
------------------------------------------------------------------------
------------------------------------------------------------------------
------------------------------------------------------------------------
------------------------------------------------------------------------
------------------------------------------------------------------------
------------------------------------------------------------------------
------------------------------------------------------------------------
------------------------------------------------------------------------
------------------------------------------------------------------------
------------------------------------------------------------------------
-----------------------------------------------
>Cn_Mal_06/1-321
IKSLLHIKFKNRHDNYTDQYNRIFMVKMAMISSMLLALKWFNDTIKCTIPNFAGIDKGYVHQACWIQGLYIF
RDLVQVNGELRYYGIPNSLRDDGIKSDGSLCQVGEDENCTPLEKTFYLQYQWFPFYVAAIGFLFYLPYIFFR
YINTDLISLKGTINAVDVDIESVVKNYFNYQINPPLRMRLRIIANIGIKICYLAVNIIAFIVTNKLLNGDFK
SYGQKWIDWSKISNEESYDYTQSRQMIKPGEVLLPTFGLCDVLDLGKDVKHEVLNRNRLVCEISQNVLYQYV
LMLLWFLYVFGMLVSSIGLIMKIVDHVITADCF---------------------------------------
------------------------------------------------------------------------
------------------------------------------------------------------------
------------------------------------------------------------------------
------------------------------------------------------------------------
------------------------------------------------------------------------
------------------------------------------------------------------------
------------------------------------------------------------------------
------------------------------------------------------------------------
------------------------------------------------------------------------
------------------------------------------------------------------------
------------------------------------------------------------------------
------------------------------------------------------------------------
------------------------------------------------------------------------
------------------------------------------------------------------------
------------------------------------------------------------------------
------------------------------------------------------------------------
------------------------------------------------------------------------
------------------------------------------------------------------------
------------------------------------------------------------------------
------------------------------------------------------------------------
------------------------------------------------------------------------
-----------------------------------------------
>Cn_Mal_07/1-327
IKKLFNFKYKVRNDSATDQYNRLLMVKALLVAAFLTGMNWYKDEIKCIVPKVNDGGVGGFVSQACWINGLYI
YDDLRHEKNFDGYYGIPNELDQNGTFNLDLNVISTCEASPRYPNCKPMKKLFYLQYQWFPFFLAIMAFLYYL
PYIIFRYVNNDLASLKNDIKSQSPDIDAIVKNYFNRSVNSSTRQMLKVVLNILIKIKYLIVNVCVFSFTDSV
LNGDFKTYGSQWIDWSKLTNENAYNYINKREFIKAGEKLLPTFALCDVLEQGIDIKHTLTNEHRFVCEISQH
ILYHYVLIALWFLIILGMVVSSVGIVIMLLEYALRSLKF---------------------------------
------------------------------------------------------------------------
------------------------------------------------------------------------
------------------------------------------------------------------------
------------------------------------------------------------------------
------------------------------------------------------------------------
------------------------------------------------------------------------
------------------------------------------------------------------------
------------------------------------------------------------------------
------------------------------------------------------------------------
------------------------------------------------------------------------
------------------------------------------------------------------------
------------------------------------------------------------------------
------------------------------------------------------------------------
------------------------------------------------------------------------
------------------------------------------------------------------------
------------------------------------------------------------------------
------------------------------------------------------------------------
------------------------------------------------------------------------
------------------------------------------------------------------------
------------------------------------------------------------------------
------------------------------------------------------------------------
-----------------------------------------------
>Cn_Mal_08/1-329
IKDLFSINIKSRHDSLSDQFNRIFMVKLFLVCSVVTGISWYTDSVNCIIPDLHAIDGDDKFVPGACWIRGFF
VYKQLQTRFDKIAYFGIPKDIDMDGMMPDGTLCTTQYQLSREPNPDCKPMEKTFYLQYQWMPFLIAALGLMF
YMPYMVFRLFNNDLVTLREQVKSDEPDAEKIVKRYFRNRRKSFITTLMRLLMNMSVKILYLVANVVAFVGLD
NILNKEFRTYGKSWIDWSKTNNTIQYDYMGRRDFPKPGNLLLPPFGYCEVFESAKDIKFKVGNQHKFVCEIS
QHVLYQYCLIVLWFALIVGVVMSLIGILVLLVRYILGVCRI-------------------------------
------------------------------------------------------------------------
------------------------------------------------------------------------
------------------------------------------------------------------------
------------------------------------------------------------------------
------------------------------------------------------------------------
------------------------------------------------------------------------
------------------------------------------------------------------------
------------------------------------------------------------------------
------------------------------------------------------------------------
------------------------------------------------------------------------
------------------------------------------------------------------------
------------------------------------------------------------------------
------------------------------------------------------------------------
------------------------------------------------------------------------
------------------------------------------------------------------------
------------------------------------------------------------------------
------------------------------------------------------------------------
------------------------------------------------------------------------
------------------------------------------------------------------------
------------------------------------------------------------------------
------------------------------------------------------------------------
-----------------------------------------------
>Cn_Mal_09/1-330
VKDILSIKIKTRHDSYSDQFSRLFMTKMLLIASLLMSFDYFSDRVSCMVHKESHLSKDFIHSACWISGFYIY
KEMTDPSTFSFSGYYGIPRKPEVDGIFENIDKMQPCQVKDQFDTNKQCRPMTRVYYLHYQWMPFYIGALAVL
YYLPYIGFRFVNVDLISLKAEIKSSTSDADKIVKNYFNYKINPISKLRLRVLLNICIKLLYIAANVFAFLFT
DQLLYKKYINYGPEYLRWSDKNTNLSHSPIHFRLYAKPGNVLLPSMGFCDINEATFDTRTKFANVNKFICEI
STNILYQYVLIVLWFLFIISISVSVFGFILNVLGHFYHLLCH------------------------------
------------------------------------------------------------------------
------------------------------------------------------------------------
------------------------------------------------------------------------
------------------------------------------------------------------------
------------------------------------------------------------------------
------------------------------------------------------------------------
------------------------------------------------------------------------
------------------------------------------------------------------------
------------------------------------------------------------------------
------------------------------------------------------------------------
------------------------------------------------------------------------
------------------------------------------------------------------------
------------------------------------------------------------------------
------------------------------------------------------------------------
------------------------------------------------------------------------
------------------------------------------------------------------------
------------------------------------------------------------------------
------------------------------------------------------------------------
------------------------------------------------------------------------
------------------------------------------------------------------------
------------------------------------------------------------------------
-----------------------------------------------
>Mo_Lgi_01/1-404
MDSIIGSVGRVANVKVRNDDDLVDRLNHLYTTGILIIFTVVVSARQYVGDPIRCWCPAQFTQAHVDYTNNIC
WIANTYYIPFSNLIPVEHHIRKERELNYYQWVPVVLLIQALMFYLPCIIWRLLNGQSGINVDRIVSLASDAQ
YESPEVRMRTIKYVVRHIDRCLDNQRESRHTCCVKLRHILSAKLSLLCGKRYGNYLVAVYLLMKVLYISNAV
GQLFMLNAFLGTEYNIYGFQVVEELIDGLDWTASHRFPRVTLCDFDIRQLTNIQRHTVQCVLPINLFNEKIY
IFMWFWFVFAACMTSYSFVVWLWHMVFPTSRMQYVKKFLKIMDRLGSGPDKKLASRFALEYLRHDGVFTLRL
IGKNSSDIVVAEIVSGLWDIYRGKKSIQIRNTSINNGHEEVEDV----------------------------
------------------------------------------------------------------------
------------------------------------------------------------------------
------------------------------------------------------------------------
------------------------------------------------------------------------
------------------------------------------------------------------------
------------------------------------------------------------------------
------------------------------------------------------------------------
------------------------------------------------------------------------
------------------------------------------------------------------------
------------------------------------------------------------------------
------------------------------------------------------------------------
------------------------------------------------------------------------
------------------------------------------------------------------------
------------------------------------------------------------------------
------------------------------------------------------------------------
------------------------------------------------------------------------
------------------------------------------------------------------------
------------------------------------------------------------------------
------------------------------------------------------------------------
------------------------------------------------------------------------
-----------------------------------------------
>Mo_Lgi_02/1-402
MELDSVLGSFATYARLKGRYDDDWIDRLNHLYTTIILIIFTIVVSTKQYVGEPIHCWCPAQFEDSHVDYTNN
VCWISNTYFVSMEHVIPQHDAPKKEKEIGYYQWVPMILLFQALLFKVPCILWRILTASAGVNLDKIVTLAAE
TAYISAEDRERTIKHIVRYMDRWLENAREYRSGCFIRLRQQISKYCCIVWGKRYGNYLVTMYMFIKLLYLTN
AVGQLFILNEFLGTNYNVYGFEVMDHLARGIDWIDSPRFPRVTLCDFRIRQMQNVHDYTVQCVLPINLFNEK
IFMFIWFWLVFVSTLSAGNFLIWTYTMIFRQHRLRYLKKFLRVNDCYKSELDKKMAIKFGEQYLRQDGIFVL
RLVGKNANDVMVSELVLQLWNFYRNKPLFRHANQISDDNSNV------------------------------
------------------------------------------------------------------------
------------------------------------------------------------------------
------------------------------------------------------------------------
------------------------------------------------------------------------
------------------------------------------------------------------------
------------------------------------------------------------------------
------------------------------------------------------------------------
------------------------------------------------------------------------
------------------------------------------------------------------------
------------------------------------------------------------------------
------------------------------------------------------------------------
------------------------------------------------------------------------
------------------------------------------------------------------------
------------------------------------------------------------------------
------------------------------------------------------------------------
------------------------------------------------------------------------
------------------------------------------------------------------------
------------------------------------------------------------------------
------------------------------------------------------------------------
------------------------------------------------------------------------
-----------------------------------------------
>Mo_Lgi_03/1-400
VSAIIGGFSSYSKLRGSNDDDWVDRVNHLYTVVILVLFAIFISGGQYVGNPIECWCPAHFTGSYVAYTKSFC
WVKNTYYIPMDNTIPLEHHKRDSEELTYYQWVPIILLFMAFLFKAPSILWRIFNGGSGLNLEKIVNMTTDTQ
IGSPEKRDETLRHISIYMDRWLETHRQYHWNALIRARERVSKLCCFLCSKRDGTYLTGLYIFVKLVYVVNVV
CQFFLLNAFMGEWYNLYGFEVMAGLYNDQTWKDSPRFPKITLCDFDIRQLTNIQRHTVQCVLPINLFNEKIF
IFLWFWFVVVAILTCGNFVFWIWRVLFKTNRVRYAKKYLKLLDEVRGEEDKRFAKKFADQYLRDDGIFVLRL
ISKNSNDILLSDLVLNLWKIFKSKPMIKKEYSQADDESNA--------------------------------
------------------------------------------------------------------------
------------------------------------------------------------------------
------------------------------------------------------------------------
------------------------------------------------------------------------
------------------------------------------------------------------------
------------------------------------------------------------------------
------------------------------------------------------------------------
------------------------------------------------------------------------
------------------------------------------------------------------------
------------------------------------------------------------------------
------------------------------------------------------------------------
------------------------------------------------------------------------
------------------------------------------------------------------------
------------------------------------------------------------------------
------------------------------------------------------------------------
------------------------------------------------------------------------
------------------------------------------------------------------------
------------------------------------------------------------------------
------------------------------------------------------------------------
------------------------------------------------------------------------
-----------------------------------------------
>Mo_Lgi_04/1-428
MILCNLNISDHIFFYIFRSIGSILGGVPSLKKLQGASNDDWVDRLNHVWTVFLFALFAIVVSTGQFVGDPIH
CWCPAEFTGAYVDYAKSYCWIKNTYFIPMQDSIPTDINVREDEEITYYQWVPLILLFQAFMFKFPNIMWRVF
NGGSGINLDKVVEMAEKTQMGSPDERKTTIEHIAKYLDRWLDTHREYKWNILVRAKQTMAKFCCFFCNKRAG
TYLTAFYLSIKVLYVVNVIGQFFLLNAFLATDYNLYGFEVAKMLSEEGQWKESPRFPRVTLCDFRIRQLQNI
QRWTVQCVLPINLFNEKIFIVIWFWLVIVSTLSCINMVAWFYRVLLKRNRGAYIKKFLKINNELHTAQDKKD
CVKFADQHLRDDGVFVLRVIAKNSTDLVVTDLVHVMFDLYKKHQKPRREPNEYDPEFPNEKEALANDN----
------------------------------------------------------------------------
------------------------------------------------------------------------
------------------------------------------------------------------------
------------------------------------------------------------------------
------------------------------------------------------------------------
------------------------------------------------------------------------
------------------------------------------------------------------------
------------------------------------------------------------------------
------------------------------------------------------------------------
------------------------------------------------------------------------
------------------------------------------------------------------------
------------------------------------------------------------------------
------------------------------------------------------------------------
------------------------------------------------------------------------
------------------------------------------------------------------------
------------------------------------------------------------------------
------------------------------------------------------------------------
------------------------------------------------------------------------
------------------------------------------------------------------------
------------------------------------------------------------------------
-----------------------------------------------
>Mo_Lgi_05/1-409
MIGILSGLTSWSRLRGASDDDWIDRLNHIWTVVLLAIFTVVVSSAQYVGDPIHCWCPAQFTGAYVAYAKQIC
WISNTYYVPMDNEIPVQITERQDREITYYQWVPIIFLFMALMFKIPNLLWRMLNNGGGLNMDRMITMTADMQ
ICSPNQRDENIRHIAKYMDRWLKANRQYHFNIIVRARQKLSGICCFWFGKREGTYITGFYLLVKLLYVLNII
GQFYLLNAFMSMEYNMYGFEIMKKLAQSEPWSESHRFPRVTLCDFEIRQLQNIQRFTVQCVLPINLFNEKIF
IFIWFWLFFIAVLTSINYVNWLYHVLVKQNRAKYVKKYLKLNDEIRSSGDLKLCRKFADEYLRDDGVFVLKI
VSKNSSEIVLKDLVLYLWRLYKSDPKTPVIKPTTENHQEEPEDVKEALE-----------------------
------------------------------------------------------------------------
------------------------------------------------------------------------
------------------------------------------------------------------------
------------------------------------------------------------------------
------------------------------------------------------------------------
------------------------------------------------------------------------
------------------------------------------------------------------------
------------------------------------------------------------------------
------------------------------------------------------------------------
------------------------------------------------------------------------
------------------------------------------------------------------------
------------------------------------------------------------------------
------------------------------------------------------------------------
------------------------------------------------------------------------
------------------------------------------------------------------------
------------------------------------------------------------------------
------------------------------------------------------------------------
------------------------------------------------------------------------
------------------------------------------------------------------------
------------------------------------------------------------------------
-----------------------------------------------
>Mo_Lgi_06/1-393
MSVNTILSYAAFSRLTSSNDDLLADRISHLYTVLTLIIFAIIVGVKQFVGDPIQCWTPADFKPAQSAYVLSN
CWIQSTYYVQMEDVVPSSKREREAAKLAYYQWVPIILLFMAFLFKLPYILWRMCCELSGFNVSNFVSLAYKT
QYGLSTTHDENVKNISDYLDRWLAFNKKLVTIPSLGDEVQKPRYFLFESASRWYLMILYYFIKVLYCVNAVT
QFFLLNQFLGGWYAMYGSEVIQNMIYGEPFMESHRFPLVTLCDYQIRQMNNVNDYTSMCVLSINLFSEKIFI
FIWFWLVFVCVVSIISLIKWTLLIVINRKRLSFVHDYLLLLNILCGEQDKSHVKKFVLDYLKGDGMFILKIL
DANAGAMVTSDIVKQLWYIYRNRPSPITATTQF---------------------------------------
------------------------------------------------------------------------
------------------------------------------------------------------------
------------------------------------------------------------------------
------------------------------------------------------------------------
------------------------------------------------------------------------
------------------------------------------------------------------------
------------------------------------------------------------------------
------------------------------------------------------------------------
------------------------------------------------------------------------
------------------------------------------------------------------------
------------------------------------------------------------------------
------------------------------------------------------------------------
------------------------------------------------------------------------
------------------------------------------------------------------------
------------------------------------------------------------------------
------------------------------------------------------------------------
------------------------------------------------------------------------
------------------------------------------------------------------------
------------------------------------------------------------------------
------------------------------------------------------------------------
-----------------------------------------------
>Mo_Lgi_07/1-376
DRLNHIWAVFIFSIFALIVVLEQFVGDPIHCWCPAEFTDSHCNYTEAYCWIEDTYYIPNDQAVPWEESARRQ
DEVKYYPWVPLILVFLAGCFKLPNLIWDMLNGVTGVNISKVIETVEESTMAADRRLKIEFVANYLDKWLFHS
RKLSYGTLYKLFESLSSFMCFCFGQGTVSFITGLYILIKFCYLCVAVTLLFLLNKVLAMNYTIYGWEVLDNL
INGEELVESSRFPRVTLCDFQIRQLQNIQTYSVQCLLSVNLFNEKIFIFTWFWLVALSILNLFAWLSALNAF
SLPCSRRKWIRTHMDAMRRKSHDEVKEQFIMFLGIDGIFLLRLIEDNSSEITIADIILELWRLFNKRGRISS
TPDVGQYIQTLRFHHE--------------------------------------------------------
------------------------------------------------------------------------
------------------------------------------------------------------------
------------------------------------------------------------------------
------------------------------------------------------------------------
------------------------------------------------------------------------
------------------------------------------------------------------------
------------------------------------------------------------------------
------------------------------------------------------------------------
------------------------------------------------------------------------
------------------------------------------------------------------------
------------------------------------------------------------------------
------------------------------------------------------------------------
------------------------------------------------------------------------
------------------------------------------------------------------------
------------------------------------------------------------------------
------------------------------------------------------------------------
------------------------------------------------------------------------
------------------------------------------------------------------------
------------------------------------------------------------------------
------------------------------------------------------------------------
-----------------------------------------------
>Mo_Lgi_08/1-392
MLEGILEVFNKLVISNGARDDDAVDQFHHFISVALFAALAGAVGAKQYVGDPIHCWVPAHFAGSHQNYAENL
CWISRMYRIHMDDPIPTEIEKRIENDVGFYRWVPVMFLLMALMFKLPNVMWTECKAYSGIRIPKIVGMADQT
VLMSPEKRDAKIGDIALFIDRWLLSYRVYKYNIFIRAREKVSGVFCFCFGKRHGTFLTGLYLFMKLLNCINV
ISQFFILSDFLDINFVTYGWEVISHLNQAGSFEDLDLFPRIALCDFQIRQLENVQRHTMQCVLSINLFVEKM
FAIVWFWLFILSIVSIVNFLKWTYNIFLTSRKEKFIQKYLGMLEMELGTKEKKLVDKFVNEYLRDDGCFLLR
AVSYNTSSMLTYDLLKKLWDLFKKAQDDKGDY----------------------------------------
------------------------------------------------------------------------
------------------------------------------------------------------------
------------------------------------------------------------------------
------------------------------------------------------------------------
------------------------------------------------------------------------
------------------------------------------------------------------------
------------------------------------------------------------------------
------------------------------------------------------------------------
------------------------------------------------------------------------
------------------------------------------------------------------------
------------------------------------------------------------------------
------------------------------------------------------------------------
------------------------------------------------------------------------
------------------------------------------------------------------------
------------------------------------------------------------------------
------------------------------------------------------------------------
------------------------------------------------------------------------
------------------------------------------------------------------------
------------------------------------------------------------------------
------------------------------------------------------------------------
-----------------------------------------------
>Mo_Lgi_09/1-366
MATLLPNKAMFTNGFNYFWTAIFLLLPATSFIFIRILFTNSAIVCFVPSHMTISMGHFMHEVCWNKETYEPL
YPVPSKNITQGELLTEKPLITSYHAWFPYILFVLFLLFTVFQGMCHLVKRGLDYRKSNSDSKLGERFLAAEL
SQRIEELSSQKFRTVSLIFLKFLIFLNVLAQVLYLLSTFGSKEKNSEYMSPDGEKQNYTYTDQAFPESVLCE
TRVRRFSTIETYTIHCNLPMNEVFKKYSILLCLWFVLVAILSLGHLICLIGFCFRKNYTKRLFSKVLPKEDV
QHVLKRIQGTDGLFILWSIYRKEDFNVFRDVVQLLRGSFQSDTDDDQPDKKMAIAEGVPQIVVEQEDPDDGK
LDVPKV------------------------------------------------------------------
------------------------------------------------------------------------
------------------------------------------------------------------------
------------------------------------------------------------------------
------------------------------------------------------------------------
------------------------------------------------------------------------
------------------------------------------------------------------------
------------------------------------------------------------------------
------------------------------------------------------------------------
------------------------------------------------------------------------
------------------------------------------------------------------------
------------------------------------------------------------------------
------------------------------------------------------------------------
------------------------------------------------------------------------
------------------------------------------------------------------------
------------------------------------------------------------------------
------------------------------------------------------------------------
------------------------------------------------------------------------
------------------------------------------------------------------------
------------------------------------------------------------------------
------------------------------------------------------------------------
-----------------------------------------------
>Mo_Lgi_10/1-384
MQVLMFLLFFCGWSRMAFYSSFDVAERLSFLWSSLILLVFAFLVGTLRILFLPSLISCWTPAQFMNSHSMYA
LQACWNQNTSYLPYEPSVPHGGKQHQITTYHSFIPVIAVLLIIGFKIPEVIKVLLDLCTGSKPKSLVATTDS
WEGRCASLAECGRDIVQINGIVKTLSFFLVKILILANLLIQFIFVRSYFRDSVSIFEDDDVTVEVQHVMFPK
IIFCDFQIRQQSRIQSFTVQCQMPVNHLYREFFRIYSFWILGIGLFTAAIILFQIGTLMIPPIVGIRFRGII
PEKELKLRGFSIDDALLFLEEVKDEFGVSMARSVASKMWDSFKSVKEQPMQGSEQPILVSGDGFQEIPMTTT
ESGAADSSISPLLDNTNQEKTEIV------------------------------------------------
------------------------------------------------------------------------
------------------------------------------------------------------------
------------------------------------------------------------------------
------------------------------------------------------------------------
------------------------------------------------------------------------
------------------------------------------------------------------------
------------------------------------------------------------------------
------------------------------------------------------------------------
------------------------------------------------------------------------
------------------------------------------------------------------------
------------------------------------------------------------------------
------------------------------------------------------------------------
------------------------------------------------------------------------
------------------------------------------------------------------------
------------------------------------------------------------------------
------------------------------------------------------------------------
------------------------------------------------------------------------
------------------------------------------------------------------------
------------------------------------------------------------------------
------------------------------------------------------------------------
-----------------------------------------------
>Mo_Lgi_11/1-350
MIWCGYKDVVNQLNFVWTTLILALSALFIGYLRYFHLQSLITCWTPAHFGDIENAYVHQTCWERDTAYALQL
NEPLPVDLEDYGNSRPVVHTWIPILLIYLIIGFKIPEAIKVLLDLCTGSQPKSLVASTDSWEGRCASLAECG
RDIVQRNGIVKTLSFFLVKIFILINLVAQFSFIRIFFRDQMMSNNVTVNVLPKYLLCDFKIRQIQNVGDYVV
QCEFPVNTLYEVFFRLFGYWVLGVGLLAGAIFLFQIGTLMVPLFVAIRFRGIIPEKELKLRGFSVDDALLFL
EEVKDEFGVAMARSVASKMWQNPKTVRNGEHQDPMNEYNSGDASVYPLLDRPPATDKHTENA----------
------------------------------------------------------------------------
------------------------------------------------------------------------
------------------------------------------------------------------------
------------------------------------------------------------------------
------------------------------------------------------------------------
------------------------------------------------------------------------
------------------------------------------------------------------------
------------------------------------------------------------------------
------------------------------------------------------------------------
------------------------------------------------------------------------
------------------------------------------------------------------------
------------------------------------------------------------------------
------------------------------------------------------------------------
------------------------------------------------------------------------
------------------------------------------------------------------------
------------------------------------------------------------------------
------------------------------------------------------------------------
------------------------------------------------------------------------
------------------------------------------------------------------------
------------------------------------------------------------------------
------------------------------------------------------------------------
-----------------------------------------------
>Mo_Ech_01/1-443
MTFDNCMCCHTRDRAGIPRLLSQPVTRSNAQTMDSIIGSVGRVANVKVRNDDDLNDRVNHLYTTGILIIFTV
VVSARQYVGDPIRCWCPAQFTGAHVDYTNNICWISNTYYFPIEFVIPQDVQSRKQHELTYYQWVPVMLLVQA
LMFYLPCILWRLLNGHSGINVDRIVSLASDAQYEAPEVRMRTIKYVVRHIDRCLDNQRESRHRCCVTLRHIL
SAKLSLLCGRRYGNYLVSTYLAMKILYISNGIGQLFMLNAFLATDYNLYGFQVLEDLIVGEDWTASKRFPRV
TICDFDIRQMSNKHHYSVQCVLPINLFNEKIYIFMWFWLVFVATLTCYSFVTWLWHMVFPSSRIHYVRKFLK
VMDRLGSGPDKKLATRFTMEYLRHDGVFTLRLVGKNSSDIVVAEIVSGLWDLYRSKKTIQLRNTVSSANMSP
NGGPESDGEDV-------------------------------------------------------------
------------------------------------------------------------------------
------------------------------------------------------------------------
------------------------------------------------------------------------
------------------------------------------------------------------------
------------------------------------------------------------------------
------------------------------------------------------------------------
------------------------------------------------------------------------
------------------------------------------------------------------------
------------------------------------------------------------------------
------------------------------------------------------------------------
------------------------------------------------------------------------
------------------------------------------------------------------------
------------------------------------------------------------------------
------------------------------------------------------------------------
------------------------------------------------------------------------
------------------------------------------------------------------------
------------------------------------------------------------------------
------------------------------------------------------------------------
------------------------------------------------------------------------
-----------------------------------------------
>Mo_Ech_02/1-400
LDSVLGSFATYARLKGRYDDDWIDRLNHLYTTIILIIFTIVVSTKQYVGEPIHCWCPAQFEDSHVAYTNNVC
WVANTFYVPFEHALPRGPARPSKAEIEYYQWVPMILLFQALMFKVPCILWRILTASAGVNLDKIVTLAAETA
YVAPDDRDRTIKHIVRYMDRWIENAREYRSGCFIRLRQHISKYCCIVWGKRYGNYLVTLYMFIKLLYLGNAI
GQLFILNEFLGTNFNVYGFEVIDHLARGESWSESPKFPRITHCFFKIRQLQNVHDYTVQCVLPINLFNEKIF
IFIWFWLVFVATLSSFNFLIWIYTMIFRQHRLRYLKKFLRINDCYKSELDKKMAVKFCEQYLRQDGIFVLRL
VGKNANDVLVSELILQLWNHYRNKPLFRHANQISDDNSNV--------------------------------
------------------------------------------------------------------------
------------------------------------------------------------------------
------------------------------------------------------------------------
------------------------------------------------------------------------
------------------------------------------------------------------------
------------------------------------------------------------------------
------------------------------------------------------------------------
------------------------------------------------------------------------
------------------------------------------------------------------------
------------------------------------------------------------------------
------------------------------------------------------------------------
------------------------------------------------------------------------
------------------------------------------------------------------------
------------------------------------------------------------------------
------------------------------------------------------------------------
------------------------------------------------------------------------
------------------------------------------------------------------------
------------------------------------------------------------------------
------------------------------------------------------------------------
------------------------------------------------------------------------
-----------------------------------------------
>Mo_Ech_03/1-408
MSVTALLGFASYSKFISSSDDDWADRLNHLWTVLILALFAVFISGGQYVGNPIECWCPAHFTGTFVAYTKSY
CWVKNTYYIPMDNQIPTDRTHRDSEELTYYQWVPIILMFMAFLFKFPALVWRMFNGASGINMDKIVAMTSAT
QIGPAEKRIETVGHIANYMDRWLEAHRQYKWNIVVRMRQKMSRFFCFLCAKRDGTFLTGLYLFCKLLFVVNI
ICQFFLLNAFMGGWYNLYGFEVIDGLTKDHYWRDSPRFPKVTLCDFEIRQLQNIQTFTVQCVLPINLFNEKI
FIFLWFWFVVVACATVGNFLFWVWRALFATSKVGYIKKYMRALDQIHTEEDKRWVRKFADQYLRDDGVFIFR
IIARNSSDILLSDIVSKMWELYRNKPQIRKSLDAENDNYGRKDDETLA------------------------
------------------------------------------------------------------------
------------------------------------------------------------------------
------------------------------------------------------------------------
------------------------------------------------------------------------
------------------------------------------------------------------------
------------------------------------------------------------------------
------------------------------------------------------------------------
------------------------------------------------------------------------
------------------------------------------------------------------------
------------------------------------------------------------------------
------------------------------------------------------------------------
------------------------------------------------------------------------
------------------------------------------------------------------------
------------------------------------------------------------------------
------------------------------------------------------------------------
------------------------------------------------------------------------
------------------------------------------------------------------------
------------------------------------------------------------------------
------------------------------------------------------------------------
------------------------------------------------------------------------
-----------------------------------------------
>Mo_Ech_04/1-416
MWESMLIALSKLNLSKGARDDDGVDQLHHLGTVAVLAGFAALIGMNQYVGDPIHCWAPAQYPDHHQEYAENL
CWISQMYYVPMDEAIPFYKEDRMKTDISFYRWVVAVLAIQCLMFKFPNMLWKELRGYSGINVQKIVNMAEEV
STATPEDKDKQLGDIALFVHRWLQSYRVYKYNVVVRFKEKMSSVLCFVFGKRQGTYLTGLYLFTKLLNLINV
IFQFFMLTAFLKFNYWTYGLEVLDHLGGNWMDTERFPRVVMCDFQIRQLANVQDHSMQCVLSINLFIEKIFA
VAWFWFFMLAVATTINFAKWCWEIFFSKRREHFIEKYLLILGENGSRRERALFKKFVHMYLRDDGVFLLRSV
GNNSSEIIVMDLIKKLWDKFKKDNYHNRATPAIDGNGNANAGRHGGTDPLTGETTA----------------
------------------------------------------------------------------------
------------------------------------------------------------------------
------------------------------------------------------------------------
------------------------------------------------------------------------
------------------------------------------------------------------------
------------------------------------------------------------------------
------------------------------------------------------------------------
------------------------------------------------------------------------
------------------------------------------------------------------------
------------------------------------------------------------------------
------------------------------------------------------------------------
------------------------------------------------------------------------
------------------------------------------------------------------------
------------------------------------------------------------------------
------------------------------------------------------------------------
------------------------------------------------------------------------
------------------------------------------------------------------------
------------------------------------------------------------------------
------------------------------------------------------------------------
------------------------------------------------------------------------
-----------------------------------------------
>Mo_Ech_05/1-440
MLDVTSTQLNSTQLSHLSPAGVATALTAIASLSRDESVRDDDQVARLNHWGAYALLMMLALAAGAKQYVGDP
VNCWVPAQFDEKWYNHYVNNYCWVHPLYKVPFSEPMPVEDAERWVTLTGFYRWVVVCFIFQALLFRLPRGIW
HMAKWQSGINVEKIVSMTMDTALADPKTRDEKLGHVAEFMHRWASTRKRPSHTGRAFQMRNYMDSMWKRSGY
FLVGLYLFVKGLYLAVSILQFQVISMFLDVNFWVFGPQVLSDTIFSSTPRISGRWLSEDAFPRMAICDFRLR
QLSNVQVHSVQCVLPINIFLEKMYLVLWFFITMLAIINLYSFMSWGMDLLSARKTRHFLDKFAHVITPGKTP
KNSEIRMFNSLARGYLKSDGIFLVKIIAANATDLLAADLLRQIWVRYKKYRNKQGRVPFLPEDGVDTPRDEY
PMPPTLSS----------------------------------------------------------------
------------------------------------------------------------------------
------------------------------------------------------------------------
------------------------------------------------------------------------
------------------------------------------------------------------------
------------------------------------------------------------------------
------------------------------------------------------------------------
------------------------------------------------------------------------
------------------------------------------------------------------------
------------------------------------------------------------------------
------------------------------------------------------------------------
------------------------------------------------------------------------
------------------------------------------------------------------------
------------------------------------------------------------------------
------------------------------------------------------------------------
------------------------------------------------------------------------
------------------------------------------------------------------------
------------------------------------------------------------------------
------------------------------------------------------------------------
------------------------------------------------------------------------
-----------------------------------------------
>Mo_Ech_06/1-463
AMESVLTSLPNLQIREQIRDDDFADQMHHYITVYLFAFFGVMIGLKEYWGTPLDCWVTAQNWQHFQGHANSY
CWAHKLFHYPQKHDLSQMPYELSTVHGGPLNATEAQSNTVGEINFYRWITVVFIAQALMFKLPNIIWQGANE
YSGTQIEKMVTMISDSSFKSHDEKEAIFSNVAEYIETWLKINRKPFWFMKSRIGRQTKKILEHCMLCVGANT
GNYLSSMYLVVKALFLINVFLQFAILTAFLEFNFWPYGPQALEIYSETETTVDHVHFPRVALCHFQVKGTGS
WIQCLLTINMLLEKIFIVEWFWMLILIIATSFSMISWLWKVLSTDKSIKFVTKYLSVFNADGSTPQEGRRTV
PKFVRDYLGNDGIFLLRILATNTNDVVMAGMVCSLWLRYVSYENKVVEHPYKVTSEPSNDLELEVLKPAETE
GSDPRDAGAGDGADVDKGKNPGKDDPGISFS-----------------------------------------
------------------------------------------------------------------------
------------------------------------------------------------------------
------------------------------------------------------------------------
------------------------------------------------------------------------
------------------------------------------------------------------------
------------------------------------------------------------------------
------------------------------------------------------------------------
------------------------------------------------------------------------
------------------------------------------------------------------------
------------------------------------------------------------------------
------------------------------------------------------------------------
------------------------------------------------------------------------
------------------------------------------------------------------------
------------------------------------------------------------------------
------------------------------------------------------------------------
------------------------------------------------------------------------
------------------------------------------------------------------------
------------------------------------------------------------------------
------------------------------------------------------------------------
-----------------------------------------------
>Mo_Ech_07/1-418
DILTGSSLNRVNDEDLCSQINYVWTATIVAVIGLLVTMVQYVGEPIQCLCPAQLTEAQCNYTKALCWVKHNY
FVHEENPIALKEEDRYELTIAYYPWIPWILFAMAAMLNIPNILWQTFAPGSGLDLKKFIFQADTHENLDNLG
KILMLWLGKRKQRKDSNVVEKFQKTVGSCGFFWCGRFERSYLCGLLLFTKFSYLLVTVGCFFVLGIFIEESM
LSYGFDVVDDYLHGVSYELNRFPVYTICDIKVRQLANIQTYSFQCVLPLNMYNQKIFLVLWFWLVLVSLVNA
YSLAKWALYLLSYSSRRRFVKMYVMMLHHLLPRKRARLRVDPNANSIPANGYVGDAGPDSEITLADNDAQLL
SLPEGAGVDAHADTSGVSRLRRMRVSFSDDASTGLRPRSGIRRWIPRKPAVRSSIEAD--------------
------------------------------------------------------------------------
------------------------------------------------------------------------
------------------------------------------------------------------------
------------------------------------------------------------------------
------------------------------------------------------------------------
------------------------------------------------------------------------
------------------------------------------------------------------------
------------------------------------------------------------------------
------------------------------------------------------------------------
------------------------------------------------------------------------
------------------------------------------------------------------------
------------------------------------------------------------------------
------------------------------------------------------------------------
------------------------------------------------------------------------
------------------------------------------------------------------------
------------------------------------------------------------------------
------------------------------------------------------------------------
------------------------------------------------------------------------
------------------------------------------------------------------------
------------------------------------------------------------------------
-----------------------------------------------
>Mo_Avu_01/1-419
MTLFSFASWSLIQGNNDDDWADRVSHLWTVGVLALFAVMVSSVQYVGDPIQCWCPSEFTAAQVAYVKSVCWT
SNTYFIPIGDTIPSNHRERTDAELSYYQWVPIIFLFQALMFKIPNLIWRMLNNTGGLNMDKLVQLVEGTQIG
KPEDREKITYQIAKYLDRWLKARRQYHYNLLVRMRQKFANIFCFWFAKREGKYFVGLYVFIKGLYVANVIGQ
FYLLNAFLSTNFSVYGFEVMHKIAKYGEYTDSHRFPRITLCDFDNRQLSNIHRYTVQCVLPINLFNEKIFIF
LWFWLVLVAVIACGSYALWLYYVLIGYNRLRYVKKYLKIGDNIRCEKDSKFAQKFADEYLRDDGVFVLRVLS
KNSSEIILTELVNSLWILFRENPHTNKPRDKRHLVVTHDGKNLTSTLEIDDGSERFNNS-------------
------------------------------------------------------------------------
------------------------------------------------------------------------
------------------------------------------------------------------------
------------------------------------------------------------------------
------------------------------------------------------------------------
------------------------------------------------------------------------
------------------------------------------------------------------------
------------------------------------------------------------------------
------------------------------------------------------------------------
------------------------------------------------------------------------
------------------------------------------------------------------------
------------------------------------------------------------------------
------------------------------------------------------------------------
------------------------------------------------------------------------
------------------------------------------------------------------------
------------------------------------------------------------------------
------------------------------------------------------------------------
------------------------------------------------------------------------
------------------------------------------------------------------------
------------------------------------------------------------------------
-----------------------------------------------
>Mo_Avu_02/1-321
MSVSAILGGFASYSKLTSSSDDDWVDRLNHLYTVILLAIFSIFITTNQFGGNPIECWCPAHFTGSFVAYTKS
YCWVKNTYYIPMDTPIPVAKERRDTEELTYYQWVPIILLFMAFLFKFPALMWRMLNGGSGINIDKIVNMTSV
TQIGSAEKREETVSHIAMYIDRWLEAHRQYRWNILVRLRQKASRFFCFFCAKRDGTYLTGLYIFVKVLYVTN
VITQFFLLNAFMGEWYNMYGFEVLSGLTHDRYWRDSPRFPKVTLCDFEIRQLQNIQTHTVQCVLPINMLMKK
FSFFCGFGLFLLLHAPPATSFSGYGELCSSQVV---------------------------------------
------------------------------------------------------------------------
------------------------------------------------------------------------
------------------------------------------------------------------------
------------------------------------------------------------------------
------------------------------------------------------------------------
------------------------------------------------------------------------
------------------------------------------------------------------------
------------------------------------------------------------------------
------------------------------------------------------------------------
------------------------------------------------------------------------
------------------------------------------------------------------------
------------------------------------------------------------------------
------------------------------------------------------------------------
------------------------------------------------------------------------
------------------------------------------------------------------------
------------------------------------------------------------------------
------------------------------------------------------------------------
------------------------------------------------------------------------
------------------------------------------------------------------------
------------------------------------------------------------------------
------------------------------------------------------------------------
-----------------------------------------------
>Mo_Avu_03/1-455
MSMDSLIAKVTSIVLKQPIRGDDLVDRLHYFVTVAILFLFTFGAGLQEYVGKPIECWTPLDFPGGSDAYHEH
INSYCWTHQLRYPQFQRNSYLSSNPSGFFYLEQPTPSADFRTAFFRWVTLVFICQACLFKIPNFIWQRLNTS
AGGDLEKIRELVLQAQTAENEDNKKLKMDEVVAYFENWITGYRSYQLRLIGKHSSKVLPVLFCLGKRSGNFL
SSLYLSMKICNLINVIGNIFLLSVFLDINFWRYGLAVIHSVINFGDWQDSYSFPRLLLCDFVLEGRTGENVS
LATHEIYELQCTMTLNLLLEKIFVLEWFWLIFLLIITAVNLFSWGIKIKPPISTILFTKSYIKKVNSLYSIE
LGLASTDPISTAPSVPVCSQKEFIEDYLRSDGVCLLRMLELNTDRAVVGDVVKHLWDRYRAMHSCNVSLSEM
DNINSKDSIIKTTNIDQQGFGED-------------------------------------------------
------------------------------------------------------------------------
------------------------------------------------------------------------
------------------------------------------------------------------------
------------------------------------------------------------------------
------------------------------------------------------------------------
------------------------------------------------------------------------
------------------------------------------------------------------------
------------------------------------------------------------------------
------------------------------------------------------------------------
------------------------------------------------------------------------
------------------------------------------------------------------------
------------------------------------------------------------------------
------------------------------------------------------------------------
------------------------------------------------------------------------
------------------------------------------------------------------------
------------------------------------------------------------------------
------------------------------------------------------------------------
------------------------------------------------------------------------
------------------------------------------------------------------------
-----------------------------------------------
>Mo_Avu_04/1-407
MDSIIGSVGRVANVKVRNDDDLNDRVNHLYTTGILIIFTVVVSARQYVGDPIRCWCPAQFTGAHVDYTNNIC
WISNTYYIPIEDIVPENMAKRTENELTYYQWVPVMLLIQALMFYIPCIVWRLLNGQSGINVDRIVSLASDAQ
YEAPEVRIRTIKYVVRHIDRCLDNQRESRHRCCVTLRHILSAKLSLLCGRRYGNYLIAVYLAMKVLYISNAI
GQLFMLNAFLATEYNLYGFQVLEDLIEGEEWTASRRFPRVTMCDFDIRQMTNKHHYSVQCVLPINLFNEKIY
IFLWFWLVFVSILTCYSFMAWLWHMIFPSSRIHYVRKFLKIMDRIGSGPDKKLATRFTMEYLRHDGVFTLRL
VGKNSSDIVVAEIISGLWDLYRSKKSIQIRNTASLPSPGHESDGEDV-------------------------
------------------------------------------------------------------------
------------------------------------------------------------------------
------------------------------------------------------------------------
------------------------------------------------------------------------
------------------------------------------------------------------------
------------------------------------------------------------------------
------------------------------------------------------------------------
------------------------------------------------------------------------
------------------------------------------------------------------------
------------------------------------------------------------------------
------------------------------------------------------------------------
------------------------------------------------------------------------
------------------------------------------------------------------------
------------------------------------------------------------------------
------------------------------------------------------------------------
------------------------------------------------------------------------
------------------------------------------------------------------------
------------------------------------------------------------------------
------------------------------------------------------------------------
------------------------------------------------------------------------
-----------------------------------------------
>Mo_Lst_01/1-398
MDELGIGHVISAFSAVAFDIGVNDDDIVDRLNYWVMYGTLLFFGISAAAKQHVGEPIFCWLPREYNEKQHRR
YVNHYCWVHKMYYVPDDTPIPVLERDRYFHDIGFYRWSTIFFIYMAFTFRVPKFAWRELKNFSGINVSSIIT
GMTLETANMEQDKRDQQLGHVAVFLDRWIFVCYGKRSGRYLVIIYLFIKFLYLLNIVVQFFCISAFLNLNYW
TFGYDILRTFTETGEWVDEVNFPRMSLCDFKIHHLANVNTFTVQCVLSVNIFLEKMFLVLWFCLVFMLAANT
FSLVKWSFQLLSERRITEFMTKYTGMIFPDTSENNVSEKDLKHLVRRYLKADGVFVVKMVESNTTDMLTLDL
IRQIWLYYSKNRTVEPGVADRNSLNENGGVGYKFETDI----------------------------------
------------------------------------------------------------------------
------------------------------------------------------------------------
------------------------------------------------------------------------
------------------------------------------------------------------------
------------------------------------------------------------------------
------------------------------------------------------------------------
------------------------------------------------------------------------
------------------------------------------------------------------------
------------------------------------------------------------------------
------------------------------------------------------------------------
------------------------------------------------------------------------
------------------------------------------------------------------------
------------------------------------------------------------------------
------------------------------------------------------------------------
------------------------------------------------------------------------
------------------------------------------------------------------------
------------------------------------------------------------------------
------------------------------------------------------------------------
------------------------------------------------------------------------
------------------------------------------------------------------------
-----------------------------------------------
>Mo_Lst_02/1-489
MDSLLARAANVVFNSPMKGDDFVDRLHYFVTVAILVCFVIGTGLQEYVGNPINCWTPKDFHYESYQAHVNTY
CWTHKLRYPQYEREGVINQTEVSGQGVLDPSRPQPLIDFGTAYYRWVTLIFIVQACLFKIPNFIWLRLSGSS
GADIQKIRELVVQSQNASTDDSKRLKMDEVVSYFENWITGYRSYKFRFVGKHSAKVLAVLFCLGKKSGSYMS
SLYLCYKCMNIINVVGNFILLTVFLDLNFWKYGLVVLNSVMTYGDWQDPYNFPRLLLCDFILEGGSGKAIVG
GSQPAEYQVQCTMTLNLLLEKVFVLEWFWLVFLFIITIVNLISWSVKIKPPCSTILFGKTYIKTVDSYPCLD
IGIASMISSGASTGSGKNLQRDFIEKYLRSDGVFILRLLEQKSDRTLVADVVGMLWNRYRAVQKKAVGSNLA
LYGGMNFGSDVELGKVKYDAGSDAQLAKDDDVNVQVDTVRFGKEGVTDDDATADTNT---------------
------------------------------------------------------------------------
------------------------------------------------------------------------
------------------------------------------------------------------------
------------------------------------------------------------------------
------------------------------------------------------------------------
------------------------------------------------------------------------
------------------------------------------------------------------------
------------------------------------------------------------------------
------------------------------------------------------------------------
------------------------------------------------------------------------
------------------------------------------------------------------------
------------------------------------------------------------------------
------------------------------------------------------------------------
------------------------------------------------------------------------
------------------------------------------------------------------------
------------------------------------------------------------------------
------------------------------------------------------------------------
------------------------------------------------------------------------
------------------------------------------------------------------------
-----------------------------------------------
>Mo_Lst_03/1-371
MLNNIICFDANKKIRDEDLCGLFNYLWSAIVLAAMGDFVTILQYAGHPISCWCPAEMPEVQCNYTKALCWVK
QNYYVHEDQDIVVNQQEIYSESIAYYPWVPWILFFMAAMLKFPHYIWQSFAHTSGLNLVKLIEMADTHDDIE
TLAKILQIWLIRTCLSTNSKCDGLRHFLGSIGFFWLGKRQRTYLAGLVLFIKLTYLVVSVGLHLSLNFFIDE
DFMWYGYEVFENYLRGIPQFSARFPAQTLCDMEVRESTTNVNRYTVQCILPINRYSEKIFIFVWFWLLMLII
INGWSLFKWGIRLLSPSDRRRFVQGYVEITLYLMKMQKRKMMKRFGHDGVVVFRTLEDAVGVIMANQIFQEL
YVQLNASLHYS-------------------------------------------------------------
------------------------------------------------------------------------
------------------------------------------------------------------------
------------------------------------------------------------------------
------------------------------------------------------------------------
------------------------------------------------------------------------
------------------------------------------------------------------------
------------------------------------------------------------------------
------------------------------------------------------------------------
------------------------------------------------------------------------
------------------------------------------------------------------------
------------------------------------------------------------------------
------------------------------------------------------------------------
------------------------------------------------------------------------
------------------------------------------------------------------------
------------------------------------------------------------------------
------------------------------------------------------------------------
------------------------------------------------------------------------
------------------------------------------------------------------------
------------------------------------------------------------------------
------------------------------------------------------------------------
-----------------------------------------------
>Mo_Lst_04/1-408
MNMSIRLDSVLGSFATYARLKGRYDDDWIDRLNHLYTTIILIIFTIVVSTKQYVGEPIHCWCPAQFEESHVQ
VDYTNNVCWVSNTFFVHFKDQPPRYTDLNSDMEIQYYQWVPLILLFQALLFKVPCILWRILTASAGVNLDKI
VTLAAETAYVAPDDRDRTIKHIVRYMDRWIENAREYRSGCFIRLRQQISKYCCIVWGKRYGNYLVTLYMFIK
LLYLANAIGQLFILNEFLGTNFNVYGFEVMDHLARGESWSESPRFPRITHCFFKIRQLTNVHDYTVQCVLPI
NLFNEKIFIFIWFWLVFVATLSTFNFLIWIYTMIFRQHRLRYLKKFLRINDCYKSELDKKMAVKFCEQYLRQ
DGIFVLRLVGKNANDVLVSELILQLWNHYRNKPLFRHANQISDDNSNV------------------------
------------------------------------------------------------------------
------------------------------------------------------------------------
------------------------------------------------------------------------
------------------------------------------------------------------------
------------------------------------------------------------------------
------------------------------------------------------------------------
------------------------------------------------------------------------
------------------------------------------------------------------------
------------------------------------------------------------------------
------------------------------------------------------------------------
------------------------------------------------------------------------
------------------------------------------------------------------------
------------------------------------------------------------------------
------------------------------------------------------------------------
------------------------------------------------------------------------
------------------------------------------------------------------------
------------------------------------------------------------------------
------------------------------------------------------------------------
------------------------------------------------------------------------
------------------------------------------------------------------------
-----------------------------------------------
>Mo_Lst_05/1-423
MALSLYGFASWSRLQGTKDDDWADRVSHLWTVGLLTFFAILVSTAQFVGDPIQCWCPAQFTGSYVSYTKNIC
WISNTYYIPMDDSIPINIQERHEKEISYYQWVPIIFLFQALMFKLPNLIWKMLNDSGGLNIDKIISLAESTQ
LGKPEDREKFIYQVAKYIDRWLKAHRQYHYNLLVRLRQRFANVFCFWFAKRDGKYLTGFYLFIKLLYVANVI
FQFFILNFFLSMDYSVYGLEVIQSLIKTGEFKDSPRFPRVTLCDFEIRQLQNLQRYTVQCVLPINLFNEKIF
IVLWFWYLLVAVITTFNYLSWLYHVLFGGNRYKYVKRFLKLGDNLSSKSDSKLAKKFANEYLRDDGVFVLKI
VAKNSSDLVLNDLVNYLWMFFKDNPHVATAYEKKLRDAKMNGKHAISTLEMDPEELREINHKL---------
------------------------------------------------------------------------
------------------------------------------------------------------------
------------------------------------------------------------------------
------------------------------------------------------------------------
------------------------------------------------------------------------
------------------------------------------------------------------------
------------------------------------------------------------------------
------------------------------------------------------------------------
------------------------------------------------------------------------
------------------------------------------------------------------------
------------------------------------------------------------------------
------------------------------------------------------------------------
------------------------------------------------------------------------
------------------------------------------------------------------------
------------------------------------------------------------------------
------------------------------------------------------------------------
------------------------------------------------------------------------
------------------------------------------------------------------------
------------------------------------------------------------------------
------------------------------------------------------------------------
-----------------------------------------------
>Mo_Lst_06/1-391
MSVSAILGGWASYSKLTSSNDDDWVDRLNHLYTVILLAIFAVFISGGQYVGNAIECWCPAHFTGAFIAYTKS
YCWVKNTYYIPLDTPIPVAKDERSSEEITYYQWVPIILLFMAFLFKFPALVWRMFNGASGINMDKIVTLTAT
TQIGAQDKRDETVSHIAIYMDRWLEAHRQYRFNIMVRMRQKASRFFCFFCAKRDGTFLTGLYIFVKILFVVN
VITQFFLLNAFLGGWYNLYGFEVLEGLATDHYWRDSPRFPKITLCDFEIRQLQNIQTYTVQCVLPVNLFNEK
IFIFLWFWFVFVAVCTCGNFLFWIWRALFRSNRASYIKKYMKVLDQIHGEEDKKLVRRFADQYLRDDGVFIL
RLIARNTSDILLGDIILKLRVTPESLHAHFW-----------------------------------------
------------------------------------------------------------------------
------------------------------------------------------------------------
------------------------------------------------------------------------
------------------------------------------------------------------------
------------------------------------------------------------------------
------------------------------------------------------------------------
------------------------------------------------------------------------
------------------------------------------------------------------------
------------------------------------------------------------------------
------------------------------------------------------------------------
------------------------------------------------------------------------
------------------------------------------------------------------------
------------------------------------------------------------------------
------------------------------------------------------------------------
------------------------------------------------------------------------
------------------------------------------------------------------------
------------------------------------------------------------------------
------------------------------------------------------------------------
------------------------------------------------------------------------
------------------------------------------------------------------------
-----------------------------------------------
>Mo_Lst_07/1-426
MAPIIASLTNFANIALRSRVRDDDVIDQLNHWATVGLLFALAMGAGAKQYVGDPIHCWVPAQYTKKHFQQYS
DSYCWVFPMYNIPFDEPIPFAPDDRWYNDIGYYRWVFIVFLLQAFLFKFPHMVWQQLKNYSGVNVSKIVGMA
LDTSMLTQEKRDEKMGHIAHFIDRWLVTYSQYRYNALTNFRDKFSRVMFCFGKRSGTYLNGLYMFVKLLYLA
NVIGQFFLLSAFLDINFWMFGIKAMETMAKKGNWQDHYTFPRVGMCDYKIRQLQNLQTFSVQCVLSINLFLE
KMYLIFWFWLVMLLVFNSVNLLHWLLRALVPHTGENFLSKYLTLLNINTKNETKIFKRFVSNYLRTDGVFMM
RIVAGNIGDMLTLDLVSQLWKMYKQHHGLKDSEDVNQNLGPNGKPASPTAPEVEDNDDDLPPKKFD------
------------------------------------------------------------------------
------------------------------------------------------------------------
------------------------------------------------------------------------
------------------------------------------------------------------------
------------------------------------------------------------------------
------------------------------------------------------------------------
------------------------------------------------------------------------
------------------------------------------------------------------------
------------------------------------------------------------------------
------------------------------------------------------------------------
------------------------------------------------------------------------
------------------------------------------------------------------------
------------------------------------------------------------------------
------------------------------------------------------------------------
------------------------------------------------------------------------
------------------------------------------------------------------------
------------------------------------------------------------------------
------------------------------------------------------------------------
------------------------------------------------------------------------
------------------------------------------------------------------------
-----------------------------------------------
>Mo_Bgl_01/1-472
MDSLINRAANVVLKPPIKNDDFVDRLHYFVTVAILTCFVVGTGLQEYVGSPINCWPPKDYHYDSYHDHINSY
CWTHSLRYPKYETETAVNQTRGGGFLDLTQPQPILGFGTTFYRWVTLVFIVQACLFKIPQFIWTNLSGSSSA
DIKKIRDLVLQSQNATTPADRKLKLDETVAYFEDWITGHKSYRFRLIGKHTSKVLTVLFCLGKKSGSYLSSL
YLCYKIMNIVNVFGNIFLLTVFLDLNYWKYGLVVLNSVINSGDWQDPFNFPRVLLCDFVVEGSSESASGSPV
VFQIQCSMTLNQLLVKVFVLEWFWLVFLLFITIVNLVLWSVRIKPPCSTIFFIKSYIKTVDSYPMLDIGIAT
MIAGTKTQFAQKNLQRDFIEKYLRSDGVFILRFLELNSDRALVADIVKTLWNRYHVMQKSAVSSNMTLNTEM
TKYGSSVELDITKTNATVDDVTDGSNEEITKDVEDKNVEL--------------------------------
------------------------------------------------------------------------
------------------------------------------------------------------------
------------------------------------------------------------------------
------------------------------------------------------------------------
------------------------------------------------------------------------
------------------------------------------------------------------------
------------------------------------------------------------------------
------------------------------------------------------------------------
------------------------------------------------------------------------
------------------------------------------------------------------------
------------------------------------------------------------------------
------------------------------------------------------------------------
------------------------------------------------------------------------
------------------------------------------------------------------------
------------------------------------------------------------------------
------------------------------------------------------------------------
------------------------------------------------------------------------
------------------------------------------------------------------------
------------------------------------------------------------------------
-----------------------------------------------
>Mo_Bgl_02/1-424
MKIHPKVVHLKVRLVGADMHHLSELDSVLGSFATYARLKGRYDDDWIDRLNHLYTTIILIIFTIVVSTKQYV
GEPIHCWCPAQFEESHVDYTNNVCWVANTHFVPFDANPPRAPEKPVTGEVEYYQWVPMILLFQALLFKVPCI
LWRILTASAGVNLDKIVTLAAETAYVAPDDRDRTIKHIVRYMDRWIENAREYRSGCFIRLRQQISKYCCIVW
GKRYGNYLVTLYMFIKLLYLANAIGQLFILNEFLGTNFNVYGFEVMDHLARGENWSESPRFPRITHCFFKIR
QLTNVHDYTVQCVLPINLFNEKIFIFIWFWLVFVATLSTFNFLIWVYTMIFRQHRLRYLKKFLRINDCYKSE
LDKKMAVKFCEQYLRQDGIFVLRLVGKNANDVLVSELILQLWNHYRNKPLFRHANQISDDNSNV--------
------------------------------------------------------------------------
------------------------------------------------------------------------
------------------------------------------------------------------------
------------------------------------------------------------------------
------------------------------------------------------------------------
------------------------------------------------------------------------
------------------------------------------------------------------------
------------------------------------------------------------------------
------------------------------------------------------------------------
------------------------------------------------------------------------
------------------------------------------------------------------------
------------------------------------------------------------------------
------------------------------------------------------------------------
------------------------------------------------------------------------
------------------------------------------------------------------------
------------------------------------------------------------------------
------------------------------------------------------------------------
------------------------------------------------------------------------
------------------------------------------------------------------------
------------------------------------------------------------------------
-----------------------------------------------
>Mo_Bgl_03/1-470
MLNNILSFAGLTRRSDEDLCSQFNYLWSAIVLAAMGGFVTLVQYAGTPIACWCPAEMPEFQCNYTRALCWVK
QNNYYVHEDEDIIPNQEGHYSESIAYYPWVPWILFFMACLVKLPHYIWHSFAHSSGLNLVKLVELADSHEDI
ENLARILRLWLVRTGIPRSSKCSSVKYFLGSIGFFWLGKQHKTYLAGLVLFIKFTYLLVALAMHYSLNVFID
EDFMWYGFEIFENYLRGVPQFSARFPAQTLCDMEIRQFAIVHRYTIQCILPINRFSEKIFIFVWFWLLLLII
LNAWSLFKWSIRLLSPAERLRFVQAYVEITLHLIERQKLGSKPTEDAHYDTVYNHSVFTYPNVNISVSSLST
VKASDSSLKTRKRIQSTLHELFSQGSRPRQNFRIEASEKEAEEFELQEKLYAMEERRQKKIIRITKRIMKRF
GHDGVVVFRTLEDAVGVIMANQIFQELYEQLNSSLHYS----------------------------------
------------------------------------------------------------------------
------------------------------------------------------------------------
------------------------------------------------------------------------
------------------------------------------------------------------------
------------------------------------------------------------------------
------------------------------------------------------------------------
------------------------------------------------------------------------
------------------------------------------------------------------------
------------------------------------------------------------------------
------------------------------------------------------------------------
------------------------------------------------------------------------
------------------------------------------------------------------------
------------------------------------------------------------------------
------------------------------------------------------------------------
------------------------------------------------------------------------
------------------------------------------------------------------------
------------------------------------------------------------------------
------------------------------------------------------------------------
------------------------------------------------------------------------
-----------------------------------------------
>Mo_Bgl_04/1-406
MNMSIRLDSVLGSFATYARLKGRYDDDWIDRLNHLYTTIILIIFTIVVSTKQYVGEPIHCWCPAQFEESHVD
YTNNVCWVSNTFYVHFNDQPPRYTDMISEMEIQYYQWVPLILLFQALLFKVPCILWRILTASAGVNLDKIVT
LAAETAYVAPDDRDRTIKHIVRYMDRWIENAREYRSGCFIRLRQQISKYCCIVWGKRYGNYLVTLYMFIKLL
YLANAIGQLFILNEFLGTNFNVYGFEVMDHLARGENWSESPRFPRITHCFFKIRQLTNVHDYTVQCVLPINL
FNEKIFIFIWFWLVFVATLSTFNFLIWVYTMIFRQHRLRYLKKFLRINDCYKSELDKKMAVKFCEQYLRQDG
IFVLRLVGKNANDVLVSELILQLWNHYRNKPLFRHANQISDDNSNV--------------------------
------------------------------------------------------------------------
------------------------------------------------------------------------
------------------------------------------------------------------------
------------------------------------------------------------------------
------------------------------------------------------------------------
------------------------------------------------------------------------
------------------------------------------------------------------------
------------------------------------------------------------------------
------------------------------------------------------------------------
------------------------------------------------------------------------
------------------------------------------------------------------------
------------------------------------------------------------------------
------------------------------------------------------------------------
------------------------------------------------------------------------
------------------------------------------------------------------------
------------------------------------------------------------------------
------------------------------------------------------------------------
------------------------------------------------------------------------
------------------------------------------------------------------------
------------------------------------------------------------------------
-----------------------------------------------
>Mo_Bgl_05/1-406
MMDSIIGSVGRVANVKVRNDDDLNDRVNHLYTTGILIIFTVVVSARQYVGDPIRCWCPAQFTGAHVDYTNNI
CWISNTYFVPMDVSVPESVPKRRENELTYYQWVPVMLLIQALMFYIPCILWRLFNGQSGINVDRIVSLASDA
QYEAPEVRIRTIKYVVRHIDRCLDNQRESRHRCCVTLRHVLSVKMSLLCGRRYGNYLITVYLVMKMLYIANA
IGQLFMLNAFLASEYNMYGFQVLEDLIEGDEWTASRRFPRVTMCDFDIRQMTNNHHYSVQCVLPINLFNEKI
YIFLWFWLVFVSALTCYSFISWLWQMVFPSSRIHYIRKFLKIMDRIGSGPDKKLATRFTMEYLRHDGVFTLR
LVGKNSSDIVVAEIISGLWDLYRSKKSIQIRNTLPSNGHESDGEDV--------------------------
------------------------------------------------------------------------
------------------------------------------------------------------------
------------------------------------------------------------------------
------------------------------------------------------------------------
------------------------------------------------------------------------
------------------------------------------------------------------------
------------------------------------------------------------------------
------------------------------------------------------------------------
------------------------------------------------------------------------
------------------------------------------------------------------------
------------------------------------------------------------------------
------------------------------------------------------------------------
------------------------------------------------------------------------
------------------------------------------------------------------------
------------------------------------------------------------------------
------------------------------------------------------------------------
------------------------------------------------------------------------
------------------------------------------------------------------------
------------------------------------------------------------------------
------------------------------------------------------------------------
-----------------------------------------------
>Mo_Bgl_06/1-412
MMLHSMRMDSIIGSVGRVANVKVRNDDDLNDRVNHLYTTGILIIFTVVVSARQYVGDPIRCWCPAQFTGAHV
DYTNNICWISNTYFVPMDVSVPESVPKRRENELTYYQWVPVMLLIQALMFYIPCILWRLFNGQSGINVDRIV
SLASDAQYEAPEVRIRTIKYVVRHIDRCLDNQRESRHRCCVTLRHVLSVKMSLLCGRRYGNYLITVYLVMKM
LYIANAIGQLFMLNAFLASEYNMYGFQVLEDLIEGDEWTASRRFPRVTMCDFDIRQMTNNHHYSVQCVLPIN
LFNEKIYIFLWFWLVFVSALTCYSFISWLWQMVFPSSRIHYIRKFLKIMDRIGSGPDKKLATRFTMEYLRHD
GVFTLRLVGKNSSDIVVAEIISGLWDLYRSKKSIQIRNTLPSNGHESDGEDV--------------------
------------------------------------------------------------------------
------------------------------------------------------------------------
------------------------------------------------------------------------
------------------------------------------------------------------------
------------------------------------------------------------------------
------------------------------------------------------------------------
------------------------------------------------------------------------
------------------------------------------------------------------------
------------------------------------------------------------------------
------------------------------------------------------------------------
------------------------------------------------------------------------
------------------------------------------------------------------------
------------------------------------------------------------------------
------------------------------------------------------------------------
------------------------------------------------------------------------
------------------------------------------------------------------------
------------------------------------------------------------------------
------------------------------------------------------------------------
------------------------------------------------------------------------
------------------------------------------------------------------------
-----------------------------------------------
>Mo_Bgl_07/1-405
MSVSAILGGWTSYSKLTSNNDDDWVDRLNHLYTVILLAIFTVFISTCQYAGNPIECWCPAYFTGSYVSYTKS
YCWIKNTYYIPIDEQIPSSKHDRTSEEITYYQWVPIILLFMAFLFKFPALLWRMFNGGSGININKIVDMTSA
VQIGGQDKRDETVNHIAIYVDRWLDAHRQYRFNIVVRMRQKLSKFFCFLCAKRDGTYLTGLYIFIKLLYVVN
VVTQFFLLNAFMGSWYNMYGFEVIGGLASDHTWPDSPRFPKITMCDFEIRQLQNVQPHTVQCVLPINLFNEK
IFIFIWFWFVFVAICTAGNFLFWIWRALFRSNRASYIKKYLKLLDQIKGEEDKMLLRKFADQYLRDDGVFIL
RLIARNTSDILLSDIVLKLWSTFKNKPGVKKQQEDEMSKFTDSQA---------------------------
------------------------------------------------------------------------
------------------------------------------------------------------------
------------------------------------------------------------------------
------------------------------------------------------------------------
------------------------------------------------------------------------
------------------------------------------------------------------------
------------------------------------------------------------------------
------------------------------------------------------------------------
------------------------------------------------------------------------
------------------------------------------------------------------------
------------------------------------------------------------------------
------------------------------------------------------------------------
------------------------------------------------------------------------
------------------------------------------------------------------------
------------------------------------------------------------------------
------------------------------------------------------------------------
------------------------------------------------------------------------
------------------------------------------------------------------------
------------------------------------------------------------------------
------------------------------------------------------------------------
-----------------------------------------------
>Mo_Bgl_08/1-405
MDSIIGSVGRVANVKVRNDDDLNDRVNHLYTTGILIIFTVVVSARQYVGDPIRCWCPAQFTGAHVDYTNNIC
WISNTYFVPMDVSVPESVPKRRENELTYYQWVPVMLLIQALMFYIPCILWRLFNGQSGINVDRIVSLASDAQ
YEAPEVRIRTIKYVVRHIDRCLDNQRESRHRCCVTLRHVLSVKMSLLCGRRYGNYLITVYLVMKMLYIANAI
GQLFMLNAFLASEYNMYGFQVLEDLIEGDEWTASRRFPRVTMCDFDIRQMTNNHHYSVQCVLPINLFNEKIY
IFLWFWLVFVSALTCYSFISWLWQMVFPSSRIHYIRKFLKIMDRIGSGPDKKLATRFTMEYLRHDGVFTLRL
VGKNSSDIVVAEIISGLWDLYRSKKSIQIRNTLPSNGHESDGEDV---------------------------
------------------------------------------------------------------------
------------------------------------------------------------------------
------------------------------------------------------------------------
------------------------------------------------------------------------
------------------------------------------------------------------------
------------------------------------------------------------------------
------------------------------------------------------------------------
------------------------------------------------------------------------
------------------------------------------------------------------------
------------------------------------------------------------------------
------------------------------------------------------------------------
------------------------------------------------------------------------
------------------------------------------------------------------------
------------------------------------------------------------------------
------------------------------------------------------------------------
------------------------------------------------------------------------
------------------------------------------------------------------------
------------------------------------------------------------------------
------------------------------------------------------------------------
------------------------------------------------------------------------
-----------------------------------------------
>Mo_Bgl_09/1-404
MVHRLDSVLGSFATYARLKGRYDDDWIDRLNHLYTTIILIIFTIVVSTKQYVGEPIHCWCPAQFEESHVDYT
NNVCWVSNTFYVHFNDQPPRYTDMISEMEIQYYQWVPLILLFQALLFKVPCILWRILTASAGVNLDKIVTLA
AETAYVAPDDRDRTIKHIVRYMDRWIENAREYRSGCFIRLRQQISKYCCIVWGKRYGNYLVTLYMFIKLLYL
ANAIGQLFILNEFLGTNFNVYGFEVMDHLARGENWSESPRFPRITHCFFKIRQLTNVHDYTVQCVLPINLFN
EKIFIFIWFWLVFVATLSTFNFLIWVYTMIFRQHRLRYLKKFLRINDCYKSELDKKMAVKFCEQYLRQDGIF
VLRLVGKNANDVLVSELILQLWNHYRNKPLFRHANQISDDNSNV----------------------------
------------------------------------------------------------------------
------------------------------------------------------------------------
------------------------------------------------------------------------
------------------------------------------------------------------------
------------------------------------------------------------------------
------------------------------------------------------------------------
------------------------------------------------------------------------
------------------------------------------------------------------------
------------------------------------------------------------------------
------------------------------------------------------------------------
------------------------------------------------------------------------
------------------------------------------------------------------------
------------------------------------------------------------------------
------------------------------------------------------------------------
------------------------------------------------------------------------
------------------------------------------------------------------------
------------------------------------------------------------------------
------------------------------------------------------------------------
------------------------------------------------------------------------
------------------------------------------------------------------------
-----------------------------------------------
>Mo_Bgl_10/1-405
MHWSMLDSVLGSFATYARLKGRYDDDWIDRLNHLYTTIILIIFTIVVSTKQYVGEPIHCWCPAQFEESHVDY
TNNVCWVSNTFYVHFNDQPPRYTDMISEMEIQYYQWVPLILLFQALLFKVPCILWRILTASAGVNLDKIVTL
AAETAYVAPDDRDRTIKHIVRYMDRWIENAREYRSGCFIRLRQQISKYCCIVWGKRYGNYLVTLYMFIKLLY
LANAIGQLFILNEFLGTNFNVYGFEVMDHLARGENWSESPRFPRITHCFFKIRQLTNVHDYTVQCVLPINLF
NEKIFIFIWFWLVFVATLSTFNFLIWVYTMIFRQHRLRYLKKFLRINDCYKSELDKKMAVKFCEQYLRQDGI
FVLRLVGKNANDVLVSELILQLWNHYRNKPLFRHANQISDDNSNV---------------------------
------------------------------------------------------------------------
------------------------------------------------------------------------
------------------------------------------------------------------------
------------------------------------------------------------------------
------------------------------------------------------------------------
------------------------------------------------------------------------
------------------------------------------------------------------------
------------------------------------------------------------------------
------------------------------------------------------------------------
------------------------------------------------------------------------
------------------------------------------------------------------------
------------------------------------------------------------------------
------------------------------------------------------------------------
------------------------------------------------------------------------
------------------------------------------------------------------------
------------------------------------------------------------------------
------------------------------------------------------------------------
------------------------------------------------------------------------
------------------------------------------------------------------------
------------------------------------------------------------------------
-----------------------------------------------
>Mo_Bgl_11/1-424
MKIHPKVVHLKVRLVGADMHHLSELDSVLGSFATYARLKGRYDDDWIDRLNHLYTTIILIIFTIVVSTKQYV
GEPIHCWCPAQFEESHVDYTNNVCWVSNTFYVHFNDQPPRYTDMISEMEIQYYQWVPLILLFQALLFKVPCI
LWRILTASAGVNLDKIVTLAAETAYVAPDDRDRTIKHIVRYMDRWIENAREYRSGCFIRLRQQISKYCCIVW
GKRYGNYLVTLYMFIKLLYLANAIGQLFILNEFLGTNFNVYGFEVMDHLARGENWSESPRFPRITHCFFKIR
QLTNVHDYTVQCVLPINLFNEKIFIFIWFWLVFVATLSTFNFLIWVYTMIFRQHRLRYLKKFLRINDCYKSE
LDKKMAVKFCEQYLRQDGIFVLRLVGKNANDVLVSELILQLWNHYRNKPLFRHANQISDDNSNV--------
------------------------------------------------------------------------
------------------------------------------------------------------------
------------------------------------------------------------------------
------------------------------------------------------------------------
------------------------------------------------------------------------
------------------------------------------------------------------------
------------------------------------------------------------------------
------------------------------------------------------------------------
------------------------------------------------------------------------
------------------------------------------------------------------------
------------------------------------------------------------------------
------------------------------------------------------------------------
------------------------------------------------------------------------
------------------------------------------------------------------------
------------------------------------------------------------------------
------------------------------------------------------------------------
------------------------------------------------------------------------
------------------------------------------------------------------------
------------------------------------------------------------------------
------------------------------------------------------------------------
-----------------------------------------------
>Mo_Bgl_12/1-406
MWSSMLEALSKITLSRGARDDDGIDQLHHFGTVALFAAFAALIGMNQYVGDPIHCWVPAEFPGHHTAYAENI
CWISQMYYIPMTEEVPRDKAERMKRDISFYRWVVAVFLIQCFLFKFPNMLWKELRSYSGINVQKIVNMADEV
VMSPPDNREKKISDISFFMHKWLKSYRVYKYNVVVRVKEKMSSVLCFAFGKRQGTYLTGLFLFIKLLNVLNV
ISQFLLLSSFLKFNYWTYGFDVMRHLGGKWVDIDHFPRVVMCDFEIRQLQNVQDFSLQCVLSINLFIEKIFA
VTWFWLFFLGIASLVNFWKWTYDTLFSKRREHFIEKYLMILGEEESRKEKTLFKRFVHDYLRDDGVFLLRSV
GNNSSELVLMDLIKVLWSNFRQENLKEKLSVANSKPKSVDGSAAQG--------------------------
------------------------------------------------------------------------
------------------------------------------------------------------------
------------------------------------------------------------------------
------------------------------------------------------------------------
------------------------------------------------------------------------
------------------------------------------------------------------------
------------------------------------------------------------------------
------------------------------------------------------------------------
------------------------------------------------------------------------
------------------------------------------------------------------------
------------------------------------------------------------------------
------------------------------------------------------------------------
------------------------------------------------------------------------
------------------------------------------------------------------------
------------------------------------------------------------------------
------------------------------------------------------------------------
------------------------------------------------------------------------
------------------------------------------------------------------------
------------------------------------------------------------------------
------------------------------------------------------------------------
-----------------------------------------------
>Mo_Bgl_13/1-423
MSTVEAKSIGAIIGGVPSLKKLQGASNDDWVDRLNHVWTVFLLALFAIVVSTGQFVGDPIHCWCPAEFTGAY
VDYTKSYCWIKNTYFIPMDSAIPVEHVNRESEEITYYQWVPLILLFMAFMFKFPNILWRLFNGGSGINLDKI
VDMAEKTQLGSPDDRDKTIDHISKYMDRWLETHREYHWNRLVRAKQMMAKICCFFCNKRAGTYLTAFYLFVK
VVYAANVISQFFILNAFLSQDYNLYGFEVMEMLGNSNGEWKESKRFPRITLCDFKIRQMQNIQNWTVQCVLP
INLFNEKIFIVIWFWLVFVATLSCINLVSWLYRVLFKRNRAGYIKKYLKINNELQTGFDKKLCQKFADEYLR
DDGVFVIRVIAKNSTDLVATDLVDKLWKLYKGKRMKKNDEEPPAFDPSTLPVNEKEKEALYPK---------
------------------------------------------------------------------------
------------------------------------------------------------------------
------------------------------------------------------------------------
------------------------------------------------------------------------
------------------------------------------------------------------------
------------------------------------------------------------------------
------------------------------------------------------------------------
------------------------------------------------------------------------
------------------------------------------------------------------------
------------------------------------------------------------------------
------------------------------------------------------------------------
------------------------------------------------------------------------
------------------------------------------------------------------------
------------------------------------------------------------------------
------------------------------------------------------------------------
------------------------------------------------------------------------
------------------------------------------------------------------------
------------------------------------------------------------------------
------------------------------------------------------------------------
------------------------------------------------------------------------
-----------------------------------------------
>Mo_Bgl_14/1-427
MAPIIASLLSSFANIALRNKAHDDDVVDQLNHWATTGLLFALALGIGAKQYVGDPIHCWVPAEYSKKHFQQY
CDSYCWVHPMYNVPFEETIPKAEEDRWYNDISYYRWVFILFLIQAFLFYFPHLVWQELKKYSGLNVSKIVAM
ALDTAMLTQEKREEKMRHITHFIDRWLVTYSQYRYNALTNFRDKCSRVMFCFGKRSGTYLSGLYMLTKILYF
VNVIGQFFLLSAFLDINFWTFGFRAIESLFKKGNWQDHHTFPRVGWCDYKVRQLQNLQTYTLQCVLSINLFL
EKMYLIFWCWLIMLLVFNAVNLFQWIMRSILPRTGEDFFSKYFLLLNINKNKESKLFKKFVRNYLRTDGVFM
MRIVASNIGDMLALDLVNHLWKKFKDTHSLKEDDDIGTNERTNGLPKSPSAPVIEDGDDDLPLKRLD-----
------------------------------------------------------------------------
------------------------------------------------------------------------
------------------------------------------------------------------------
------------------------------------------------------------------------
------------------------------------------------------------------------
------------------------------------------------------------------------
------------------------------------------------------------------------
------------------------------------------------------------------------
------------------------------------------------------------------------
------------------------------------------------------------------------
------------------------------------------------------------------------
------------------------------------------------------------------------
------------------------------------------------------------------------
------------------------------------------------------------------------
------------------------------------------------------------------------
------------------------------------------------------------------------
------------------------------------------------------------------------
------------------------------------------------------------------------
------------------------------------------------------------------------
------------------------------------------------------------------------
-----------------------------------------------
>Mo_Bgl_15/1-416
MSTMFHRLHHHHHHSLLDSVLGSFATYARLKGRYDDDWIDRLNHLYTTIILIIFTIVVSTKQYVGEPIHCWC
PAQFEESHVDYTNNVCWVSNTFYVHFNDQPPRYTDMISEMEIQYYQWVPLILLFQALLFKVPCILWRILTAS
AGVNLDKIVTLAAETAYVAPDDRDRTIKHIVRYMDRWIENAREYRSGCFIRLRQQISKYCCIVWGKRYGNYL
VTLYMFIKLLYLANAIGQLFILNEFLGTNFNVYGFEVMDHLARGENWSESPRFPRITHCFFKIRQLTNVHDY
TVQCVLPINLFNEKIFIFIWFWLVFVATLSTFNFLIWVYTMIFRQHRLRYLKKFLRINDCYKSELDKKMAVK
FCEQYLRQDGIFVLRLVGKNANDVLVSELILQLWNHYRNKPLFRHANQISDDNSNV----------------
------------------------------------------------------------------------
------------------------------------------------------------------------
------------------------------------------------------------------------
------------------------------------------------------------------------
------------------------------------------------------------------------
------------------------------------------------------------------------
------------------------------------------------------------------------
------------------------------------------------------------------------
------------------------------------------------------------------------
------------------------------------------------------------------------
------------------------------------------------------------------------
------------------------------------------------------------------------
------------------------------------------------------------------------
------------------------------------------------------------------------
------------------------------------------------------------------------
------------------------------------------------------------------------
------------------------------------------------------------------------
------------------------------------------------------------------------
------------------------------------------------------------------------
------------------------------------------------------------------------
-----------------------------------------------
>Mo_Bgl_16/1-417
MSIGAIIGGVPSLKKLQGASNDDWVDRLNHVWTVFLLALFAIVVSTGQFVGDPIHCWCPAEFTGAYVDYTKS
YCWIKNTYFIPMDSAIPVEHVNRESEEITYYQWVPLILLFMAFMFKFPNILWRLFNGGSGINLDKIVDMAEK
TQLGSPDDRDKTIDHISKYMDRWLETHREYHWNRLVRAKQMMAKICCFFCNKRAGTYLTAFYLFVKVVYAAN
VISQFFILNAFLSQDYNLYGFEVMEMLGNSNGEWKESKRFPRITLCDFKIRQMQNIQNWTVQCVLPINLFNE
KIFIVIWFWLVFVATLSCINLVSWLYRVLFKRNRAGYIKKYLKINNELQTGFDKKLCQKFADEYLRDDGVFV
IRVIAKNSTDLVATDLVDKLWKLYKGKRMKKNDEEPPAFDPSTLPVNEKEKEALYPK---------------
------------------------------------------------------------------------
------------------------------------------------------------------------
------------------------------------------------------------------------
------------------------------------------------------------------------
------------------------------------------------------------------------
------------------------------------------------------------------------
------------------------------------------------------------------------
------------------------------------------------------------------------
------------------------------------------------------------------------
------------------------------------------------------------------------
------------------------------------------------------------------------
------------------------------------------------------------------------
------------------------------------------------------------------------
------------------------------------------------------------------------
------------------------------------------------------------------------
------------------------------------------------------------------------
------------------------------------------------------------------------
------------------------------------------------------------------------
------------------------------------------------------------------------
------------------------------------------------------------------------
-----------------------------------------------
>Mo_Aca_01/1-413
MIHHHWMDSIIGSVGRVANVKVRNDDDLNDRVNHLYTTGILIIFTVVVSARQYVGDPIRCWCPAQFTGAHVD
YTNNICWISNTYYIPMDFIVPESIDKRMETQLTYYQWVPVMLLIQALLFYIPCIIWRLLNGQSGINVDRIVS
LASDAQYEAPEVRIRTIKYVVRHIDRCLDNQRESRHRCCVTLRHILSAKLNLLCGRRYGNYLVSTYLAMKVL
YISNAIGQFFMMNAFLATDYNLYGFQVLEDLIEGESWTASRRFPRVTMCDFEIRQMTNKHNYSVQCVLPINL
FNEKIYIFLWFWLVLVCTLTCYSFLSWLWHMVFPSSRIHYVRKFLKIMDRIGSGPDKKLATRFTMEYLRHDG
VFTLKLVGKNSSDIVVAEIMSGLWDLYRSKKSIQIRNTTSLPSNGHESDGEDV-------------------
------------------------------------------------------------------------
------------------------------------------------------------------------
------------------------------------------------------------------------
------------------------------------------------------------------------
------------------------------------------------------------------------
------------------------------------------------------------------------
------------------------------------------------------------------------
------------------------------------------------------------------------
------------------------------------------------------------------------
------------------------------------------------------------------------
------------------------------------------------------------------------
------------------------------------------------------------------------
------------------------------------------------------------------------
------------------------------------------------------------------------
------------------------------------------------------------------------
------------------------------------------------------------------------
------------------------------------------------------------------------
------------------------------------------------------------------------
------------------------------------------------------------------------
------------------------------------------------------------------------
-----------------------------------------------
>Mo_Aca_02/1-405
MHWSMLDSVLGSFATYARLKGRYDDDWIDRLSHLYTTIILIIFTIVVSTKQYVGEPIHCWCPAQFEESHVEY
TNNVCWVSNTFWVHFKNQPPRDWNLPYDSEIQYYQWVPMILLFQALLFKVPCILWRILTASAGVNLDKIVTL
AAETAYVAPDDRDRTIKHIVRYMDRWIENAREYRSGCFIRLRQQISKYCCIVWGKRYGNYLVTLYMFIKLLY
LTNAIGQLFILNEFLGTNFNVYGFEVMDHLARGESWSESPRFPRITHCFFKIRQMSNVHDYTVQCVLPINLF
NEKIFIFIWFWLVFVATLSTFNFLIWVYTMIFRQHRLRYLKKFLRINDCYKSELDKKMAVKFCEQYLRQDGI
FVLRLVGKNANDVLVSELILQLWNHYRNKPLFRHANQISDDNSNV---------------------------
------------------------------------------------------------------------
------------------------------------------------------------------------
------------------------------------------------------------------------
------------------------------------------------------------------------
------------------------------------------------------------------------
------------------------------------------------------------------------
------------------------------------------------------------------------
------------------------------------------------------------------------
------------------------------------------------------------------------
------------------------------------------------------------------------
------------------------------------------------------------------------
------------------------------------------------------------------------
------------------------------------------------------------------------
------------------------------------------------------------------------
------------------------------------------------------------------------
------------------------------------------------------------------------
------------------------------------------------------------------------
------------------------------------------------------------------------
------------------------------------------------------------------------
------------------------------------------------------------------------
-----------------------------------------------
>Mo_Aca_03/1-416
MSIGSIIGGVPSLKKLQGASNDDWIDRLNHVWTVFLMALFAIVVSTGQFVGDPIHCWCPAEFTGAYVDYAKS
YCWIKNTYYIPMDTPIPTDHDNRESEELTYYQWVPLILLFQAFMFKFPNILWRLFNGGSGINLDKIVDMAEK
TQLGSPEDRDKTIDHISKYMDRWLETHREYHWNALIKAKQTLSRVCCFFCNKRAGTYLTAFYLFIKVVYAAN
VIAQFFILNAFLSQDYNLYGFEVLNMLGSGSEEWKESTRFPRVTLCDFKIRQLQNIQTWTVQCVLPINLFNE
KIFIVIWFWLVLVATLTCLNLVSWLYRVMVKRNRATYIKKYLKINNELHTGFDKKLCQKFADEYLRDDGVFV
IRVIAKNSTDLVATDLVDKMWKLYRAKRMKRNDDEPPAIEPTTEPIDKEKEALKPN----------------
------------------------------------------------------------------------
------------------------------------------------------------------------
------------------------------------------------------------------------
------------------------------------------------------------------------
------------------------------------------------------------------------
------------------------------------------------------------------------
------------------------------------------------------------------------
------------------------------------------------------------------------
------------------------------------------------------------------------
------------------------------------------------------------------------
------------------------------------------------------------------------
------------------------------------------------------------------------
------------------------------------------------------------------------
------------------------------------------------------------------------
------------------------------------------------------------------------
------------------------------------------------------------------------
------------------------------------------------------------------------
------------------------------------------------------------------------
------------------------------------------------------------------------
------------------------------------------------------------------------
-----------------------------------------------
>Mo_Aca_04/1-406
MSVSAILGGFASYSKLTSSNDDDWVDRLNHLYTVILLAIFAVFISGGQYVGNPIECWCPAHFTGSFTAYTKS
YCWVKNTYYIPMDTPIPVDRDNRNSEELTYYQWVPIILLFMAFMFKFPALLWRMFNGGSGINMDKIVTMTAG
TQIGASEKREETVGHIAKYMDRWLEAHRQYRYNALVRMRQKASRVMCFLCSKRDGTYLTGLYIFVKVLYVVN
VIIQFFLLNGFMGDWYNLYGFEVLDGLANDRYWRDSPRFPKVTLCDFEIRQLQNIQTHTVQCVLPINLFNEK
IFIFLWFWFVFVAVCTCGNFLFWIWRALFLRNRVAYVKKYLKILDEIRSEEEKKLVRKFADQYLRDDGVFIL
RIIARNTSDILLSDIVRKLWGIYKDKPLIKKSLDAENENYGPDSQA--------------------------
------------------------------------------------------------------------
------------------------------------------------------------------------
------------------------------------------------------------------------
------------------------------------------------------------------------
------------------------------------------------------------------------
------------------------------------------------------------------------
------------------------------------------------------------------------
------------------------------------------------------------------------
------------------------------------------------------------------------
------------------------------------------------------------------------
------------------------------------------------------------------------
------------------------------------------------------------------------
------------------------------------------------------------------------
------------------------------------------------------------------------
------------------------------------------------------------------------
------------------------------------------------------------------------
------------------------------------------------------------------------
------------------------------------------------------------------------
------------------------------------------------------------------------
------------------------------------------------------------------------
-----------------------------------------------
>Mo_Aca_05/1-406
MWESILEALSKITLSRGARDDDAVDQFHHFASVAIFAASAALIGMNQYVGDPIHCWVPAQFPDHHQDYAENL
CWISQMYYVPMDEEIPFYKDDRMKWDISFYRWVVAIFLIQCLLFKFPNMLWRELRGYSGINVQKIVNMAEEV
STSPPSEREDKITDITLFVDRWLQSYRVYKYNMMIRMKEKMTSIFCFVLGKRQGTYLTGLYLFTKLLYLVNV
IGQFVMLTAFLKFNYWWYGFEVLQHLGGRWVDIEHFPRVVMCDFEIRQLQNIQTYSLQCVLSINLFIEKIFA
VIWFWLFILMIATIINFGMWCYDIFMSKRREHFIQKYLIILGDNDSRRERSLFKKFVQNYLRDDGVFLLRSV
GNNSSEIILMDLIKELWKNFRKSNRKEADGNGTAAGREVDPTESHA--------------------------
------------------------------------------------------------------------
------------------------------------------------------------------------
------------------------------------------------------------------------
------------------------------------------------------------------------
------------------------------------------------------------------------
------------------------------------------------------------------------
------------------------------------------------------------------------
------------------------------------------------------------------------
------------------------------------------------------------------------
------------------------------------------------------------------------
------------------------------------------------------------------------
------------------------------------------------------------------------
------------------------------------------------------------------------
------------------------------------------------------------------------
------------------------------------------------------------------------
------------------------------------------------------------------------
------------------------------------------------------------------------
------------------------------------------------------------------------
------------------------------------------------------------------------
------------------------------------------------------------------------
-----------------------------------------------
>Mo_Aca_06/1-424
MAPVIASILTNFANIALRSRIRDDDAIDQLNHWASSGLLLALAIGTGAKQYVGDPIHCWVPALYKKKHFQKY
SDSYCWIHPMYNVPMEDSIPFDEEERWFNDVGFYRWVFLMFILQAALFKFPNILWQELKIYSGLNVSKVVGM
AWETSMMKQEERDEKMGHIAHFIDRWLRTYSQYKYNALTRFRDRFSSVIWCFGERTGTYISGLYMFTKLLYF
VNVIGQFFLLSAFLDLNFWRFGIDAFTIWNKKGRWQDLYNFPRIGLCDYKVRQLENIQTLSVQCVLSINLFL
EKMYLILWFWLVMLLVFNTVNMIQWIIRGISQTRSEAFLAKNLNLLGIDSKRQRKLFVRFTRNYLRTDGVFM
LRIVADNTSEIMTLDLLKQLWKKFKESHHEDEGDLHKPNGDPVADPSAPLVEDNDDSIPPKNVD--------
------------------------------------------------------------------------
------------------------------------------------------------------------
------------------------------------------------------------------------
------------------------------------------------------------------------
------------------------------------------------------------------------
------------------------------------------------------------------------
------------------------------------------------------------------------
------------------------------------------------------------------------
------------------------------------------------------------------------
------------------------------------------------------------------------
------------------------------------------------------------------------
------------------------------------------------------------------------
------------------------------------------------------------------------
------------------------------------------------------------------------
------------------------------------------------------------------------
------------------------------------------------------------------------
------------------------------------------------------------------------
------------------------------------------------------------------------
------------------------------------------------------------------------
------------------------------------------------------------------------
-----------------------------------------------
>Mo_Pca_01/1-481
MGHCSSENILSVLRSIGAVIGGVPSLKKLQGASNDDWTDRLNHVWTVFLFAMFAVIVSTGQFVGDPIHCWCP
AEFTGAYVDYTKSYCWIKNTYYIAMDEAIPLDVIKRENEELTYYQWVPLILLLQAFMFKFPNIIWRLFNGGS
GINLDKVVEMAEKTQLGSPEDRDKTIDHIAKYLDRWLETHRQYHWNVLVRAKQKMARFCCFFCNKRAGTYLT
AFYLFVKVLYAANVISQFFILNAFLATDYNLYGFEVLAKLGSDETWKESPRFPRVTLCDFRIRQLANIQTWT
VQCVLPINLFNEKIFIFLWFWLVLVATLTCINLLAWLYRVVVKRNRAAYIKKYLKINNQLQTGFDKKLCHKF
ADSYLRDDGVFVMRVIAKNSTDLVVTTWWTRCGSCTAARRRATKMMWCLLRWRWTQAIRRSNPWPLRETTTP
FYPTLSLFSPSFQGFHRLPHYSEGIEWGSTKVKIVLFQAEGQEQRDRGG-----------------------
------------------------------------------------------------------------
------------------------------------------------------------------------
------------------------------------------------------------------------
------------------------------------------------------------------------
------------------------------------------------------------------------
------------------------------------------------------------------------
------------------------------------------------------------------------
------------------------------------------------------------------------
------------------------------------------------------------------------
------------------------------------------------------------------------
------------------------------------------------------------------------
------------------------------------------------------------------------
------------------------------------------------------------------------
------------------------------------------------------------------------
------------------------------------------------------------------------
------------------------------------------------------------------------
------------------------------------------------------------------------
------------------------------------------------------------------------
------------------------------------------------------------------------
-----------------------------------------------
>Mo_Pca_02/1-388
MSGRMDSIIGSVGRVANVKVRNDDDLNDRLNHLYTTGILIIFTVVVSARQYVGDPIRCWCPAQFTGAHVDYT
NNICWISNTYYIPMDFIVPEDISRRNERELTYYQWVPVVLLLQALMFYIPCLLWRLLNGQSGINVDRIVSLA
SEAQYESPEVRMRTIKYVVRHIDRCLDNQRESRHRCCVKLRHVLSAKLSILCGKRYAVHAERLPVHGLQHVR
LQVLEDLVTGTEWTASRRFPRVTMCDFEIRQMTNNHRYTVQCVLPINLFNEKIYIFLWFWLVFVSMLTCYSF
TSWLWHMVFPTSRVHYVRKFLKIMDRLGTGPDKKLATRFTMEYLRHDGVFTLRLIGKNSSDIVVAEIVSGLW
DMYRSKKSIQIRNTTLPTNGHESEGEDV--------------------------------------------
------------------------------------------------------------------------
------------------------------------------------------------------------
------------------------------------------------------------------------
------------------------------------------------------------------------
------------------------------------------------------------------------
------------------------------------------------------------------------
------------------------------------------------------------------------
------------------------------------------------------------------------
------------------------------------------------------------------------
------------------------------------------------------------------------
------------------------------------------------------------------------
------------------------------------------------------------------------
------------------------------------------------------------------------
------------------------------------------------------------------------
------------------------------------------------------------------------
------------------------------------------------------------------------
------------------------------------------------------------------------
------------------------------------------------------------------------
------------------------------------------------------------------------
------------------------------------------------------------------------
-----------------------------------------------
>Mo_Pca_03/1-443
MPGIDTALSGISHLALRSSVRDDDGIDQLHHFVTVTMLAFFAAIAGFKEYASEPINCWNYGNYLLQHYQQHV
NSFCWTHSLYQYPNQSNLNITPYELNSLGGAKPDSVVREEDFDKITFYRWVTVVFLLQAFLFKFPNLVWREF
NSYSGSNIVKMVEMLQGVLFAKTEEKAEKLQQVALFLEQWLRIHRKPRWFLKHGASLPYMKKTISCCMMCIG
TDTSNYLSTLYLVVKALFLFNNLMQFFILSGFLHINFWNYGVQALGSYSTGSSDVFSNTIFPIVALCHFQTY
DNYQAKGIWVQCILTINMFLEKLFLIEWLWLLIMLVVTIISFSAWCYKILQTQAALKFVESYLRLMQFYSEP
VHVPKTCTVEQFVTEYLRSDGIFVLRILAVNTDEVVVSQLVEELWKRYIKFKLAENGHLQEASQQAETTFSH
DSKEVDPIPVL-------------------------------------------------------------
------------------------------------------------------------------------
------------------------------------------------------------------------
------------------------------------------------------------------------
------------------------------------------------------------------------
------------------------------------------------------------------------
------------------------------------------------------------------------
------------------------------------------------------------------------
------------------------------------------------------------------------
------------------------------------------------------------------------
------------------------------------------------------------------------
------------------------------------------------------------------------
------------------------------------------------------------------------
------------------------------------------------------------------------
------------------------------------------------------------------------
------------------------------------------------------------------------
------------------------------------------------------------------------
------------------------------------------------------------------------
------------------------------------------------------------------------
------------------------------------------------------------------------
-----------------------------------------------
>Mo_Pca_04/1-464
MTNKINTALGSISHLELHSTIRDDDGIDQLHHFVTVTLYVLCATVAGFKEYASEPITCWNYGQYMFPHYGQH
VNSYCWTQYLYQYPNETNLNITPYQLDALGAPEHDTKTGVGKITFYRWVTMLFLMQAFSFKFPNMIWRELNA
YAGSNIVKIVQMLQDVIFAKRAEKTERLQQVALFLEQWLRIHRKPRWFMRHQSSLPYIDTTLSSCMMCIGTD
TSNYLSTFYLMTKALYLLNTVMQFFILSIFLHTNFFIYGIRLLNSYSEGKSDAHSKSMFPTVVMCHFRTYQD
HRTTGRWVQCVLTINLFLEQLFLIEWLWLLLLLTVTTFSFIVWCFKILQTQTALKFVRRYMRLMNFYCVPAT
ASKSFSVEEFVTEYLRSDGVFVLRILSVNTNEVVVSELVTELWNRYLSFKINEVGQGSPTSSFQQEIPFRPD
DRKVEENERETGPRSSTDVDTEPVNSKGMSSV----------------------------------------
------------------------------------------------------------------------
------------------------------------------------------------------------
------------------------------------------------------------------------
------------------------------------------------------------------------
------------------------------------------------------------------------
------------------------------------------------------------------------
------------------------------------------------------------------------
------------------------------------------------------------------------
------------------------------------------------------------------------
------------------------------------------------------------------------
------------------------------------------------------------------------
------------------------------------------------------------------------
------------------------------------------------------------------------
------------------------------------------------------------------------
------------------------------------------------------------------------
------------------------------------------------------------------------
------------------------------------------------------------------------
------------------------------------------------------------------------
------------------------------------------------------------------------
-----------------------------------------------
>Mo_Mye_01/1-472
MSIPKLGAVTFFDKFLGFMFIRKTGRVDENFIDRTNRYYTVIFLSFYNLYLMTDDYIGNPIYCWCPDEFTEQ
EVKYVHSLCYVSNTYYIPFNRQIPSNFEIRREESTELVYYQWVPLILFLMAFLLFLPRLIWKLLMLKAGMEL
KKMCIAAKKTIDVSPEQREKGLTIIAGYIDLFCANISRFRGGPCASLRESFSTNFVFGCGRHYGNYFISCKI
LLRFLYFCVSFGLLFFLNEFLGNRFYIYGYEVIRGFLRGDDWTVTERFPRQTLCDFDLRQLNNVHRWTLQCV
LPMNLFNEKFFIILWFWYTMLTFLNILNVCVTLCIAVFPFQRSKFIKKYLQMAGIYERNHLQKTRINLFIHG
HLKQDGVYILKQISDNANTVIVQDIIEKMWKLFLKRYDRAGPEEDEIVERENGLPPKGDDMTDDLITATTPL
LERNGILKHIQEDEIMSRNNNVDRHVSFDDPKDTFTESEV--------------------------------
------------------------------------------------------------------------
------------------------------------------------------------------------
------------------------------------------------------------------------
------------------------------------------------------------------------
------------------------------------------------------------------------
------------------------------------------------------------------------
------------------------------------------------------------------------
------------------------------------------------------------------------
------------------------------------------------------------------------
------------------------------------------------------------------------
------------------------------------------------------------------------
------------------------------------------------------------------------
------------------------------------------------------------------------
------------------------------------------------------------------------
------------------------------------------------------------------------
------------------------------------------------------------------------
------------------------------------------------------------------------
------------------------------------------------------------------------
------------------------------------------------------------------------
-----------------------------------------------
>Mo_Mye_02/1-398
MILMMFTAMVVTKHYVGSPIQCFCPAHFTSTEVKYTNRVCWVSNTYYIPFSREIPSNYETRMSTEITYYQWV
PVMLLLMAMFLKLPRLVWRLGVQMSGIGLKNSLKLTHLTQDLSPEDREKRLRSLSKYIGRWASSSASPYRSG
ICGSLWERFGNYFFLGCGRHYGNYLVSLAIIIRLLYFINNVGLLFFLNEFLGNKFYLFGYEVIASVFKGEEW
VMSPRFPLVTLCDLDLRQMTNVQRWTLQCVLPVNFYNERFFVFLWFWFTMLAVLSFINLISLLFATVVPQNR
ESFIKKYLLLNSLDLWENKSAFPKLITKFVGGFLKPDGVYLLKLISSNSQSTGVSDIIKYLWEDFREQSTMT
CNRRTDPNRKYGRFNGETVVPLVNGTSTMHHRNKEYFL----------------------------------
------------------------------------------------------------------------
------------------------------------------------------------------------
------------------------------------------------------------------------
------------------------------------------------------------------------
------------------------------------------------------------------------
------------------------------------------------------------------------
------------------------------------------------------------------------
------------------------------------------------------------------------
------------------------------------------------------------------------
------------------------------------------------------------------------
------------------------------------------------------------------------
------------------------------------------------------------------------
------------------------------------------------------------------------
------------------------------------------------------------------------
------------------------------------------------------------------------
------------------------------------------------------------------------
------------------------------------------------------------------------
------------------------------------------------------------------------
------------------------------------------------------------------------
------------------------------------------------------------------------
-----------------------------------------------
>Mo_Mye_03/1-411
MLHSFQHHHGLLDSVLGSFATYARLKGRYDDDWIDRLNHLYTTIIFIIFTIVVSTKQYVGEPIHCWCPAEFE
DSMVDYTNNVCWISNTYYVHIDDDIPKERAVRTEREITYYQWVPMILLFQAFLFKVPCILWRILTASAGVNL
DKIVTLAAETQYISPDDRERTIKHIVRYMDRWLENAREYRSGCFIRLRQTISKYCCIVCGKRYGNYLVTIYM
FIKLLYMSNAIGQLFILNEFLGTNYNAYGLEVLDHLANGIDWKESPRFPRVTLCDFRIRKLATVQDYTVQCV
LPINLFNEKIFIFIWFWLVFVSVLSSANFLVWCYTMIFRQHRIRYLKKFLRINDCYKSELDKKMAVKFAEQY
LRQDGIFVLRLVGKNANDVLVSEIILQLWNHYRNKPLIKHANQISDDNSNV---------------------
------------------------------------------------------------------------
------------------------------------------------------------------------
------------------------------------------------------------------------
------------------------------------------------------------------------
------------------------------------------------------------------------
------------------------------------------------------------------------
------------------------------------------------------------------------
------------------------------------------------------------------------
------------------------------------------------------------------------
------------------------------------------------------------------------
------------------------------------------------------------------------
------------------------------------------------------------------------
------------------------------------------------------------------------
------------------------------------------------------------------------
------------------------------------------------------------------------
------------------------------------------------------------------------
------------------------------------------------------------------------
------------------------------------------------------------------------
------------------------------------------------------------------------
------------------------------------------------------------------------
-----------------------------------------------
>Mo_Mye_04/1-415
MTKIFSADLPITQAFKLTSRLRKLNDSGDTFCQRLNLFVAAILFILSFLSYGVDVILAKDNEGVSVYCYCPA
EFPTSRVHFTNSVCFTKGFYYLPFDEPLSIPESLRAVNDNDKDNEDELLKYYPWVSHILLLQATLFCIPRLL
WSLGAIREGFHHVSAIDMMDRHIFGDKDNDNELKSKGVNNIENYLTRLIQLRDSAICNSKLLPFIPTGYCYT
VWFMATEFLMIGNSVSQFYLLDFLLGINFTRFGIDYLSQVPNLLWEDHSRFPRTAFCDLKIRQHTNIHTYTV
QCALPSNMLNEKIFLLVWVMLLSVSAMNVLSFLHHLYTIQQMHLKTVEKINSYQLRTYFDTEKVGNVLTVKR
FVYEYLKSDILVYLWQLSKGHKPLTDDVTHRLWNRYVGGLNGEVQEEEEVCVKRM-----------------
------------------------------------------------------------------------
------------------------------------------------------------------------
------------------------------------------------------------------------
------------------------------------------------------------------------
------------------------------------------------------------------------
------------------------------------------------------------------------
------------------------------------------------------------------------
------------------------------------------------------------------------
------------------------------------------------------------------------
------------------------------------------------------------------------
------------------------------------------------------------------------
------------------------------------------------------------------------
------------------------------------------------------------------------
------------------------------------------------------------------------
------------------------------------------------------------------------
------------------------------------------------------------------------
------------------------------------------------------------------------
------------------------------------------------------------------------
------------------------------------------------------------------------
------------------------------------------------------------------------
-----------------------------------------------
>Mo_Mye_05/1-459
MPVVTFLDYILGPLIVNPGYRKAFDDNYIDRISRYYTIIFLLFFNTYVVTEEYVGEPIYCWCPPEFTDNEVW
YTENVCWVSNTYYIPFSKTIPPNYQVRKDESIDITYYQWVPLALFFMALLCYIPRFIWRYATAMAGLDLKKF
CVIAKHFRDSSPEEREMRLRNMATYMDVWCTGINRYRAGFYAPVREKLSTYCSLGCGRHFGTFYISLMLFIR
FLYFANAFGQLFFLNEFLGNKFYVYGYEVFQAFLEGKDWTMSPRFPRVTLCDLEFRQLSNVQRHTLQCVLPI
NLFNEKIFLTLWFWFLGLSILSLVNLCCTIAIFLIPSFNESFIKKYLNMLGVYGTPACSKKLAYKFTHRYLR
QDGVYVLKELSANANTAILQELFGYIWECFLEREKRNEFVPVYRYMPANSSYREMSLLSFPNAPLSNRQGTP
LIVSNGTLRHISEEDLDSEENGTETFV---------------------------------------------
------------------------------------------------------------------------
------------------------------------------------------------------------
------------------------------------------------------------------------
------------------------------------------------------------------------
------------------------------------------------------------------------
------------------------------------------------------------------------
------------------------------------------------------------------------
------------------------------------------------------------------------
------------------------------------------------------------------------
------------------------------------------------------------------------
------------------------------------------------------------------------
------------------------------------------------------------------------
------------------------------------------------------------------------
------------------------------------------------------------------------
------------------------------------------------------------------------
------------------------------------------------------------------------
------------------------------------------------------------------------
------------------------------------------------------------------------
------------------------------------------------------------------------
-----------------------------------------------
>Mo_Mye_06/1-401
MSIVWIFGSWASWNKLKGNDDDDWIDRMNHLYTVVLLCIFAVFTGGGQYVGDPIQCWCPAQFTGSYVSYTKS
YCWIKNTYYIPMDDSIPEAYEARDKEELTYYQWVPIILVFMAFMFKFPCLVWRMLNGYSGINVQRIVNMAAD
TQSSEPKKRDETVKHIAVYIDRWLDTHRQYQYNFVVRMRQKASKVCCLLCNKRDGTFLIGLYMFVKILYCVN
IICQFFILNGFMGHDFYSAYGLEVMGDLASGSSIRESTRFPRVTLCDFDIRQLQNLQRWTVQCVLPINLFNE
KIFIFLWFWFVFVAVLTLGNFCFWVWRTVVKQNRVAYVKKFLKVKDQLHGNDDKKICKSFADDYLRDDGLFV
LRLVARNSNAILLTDLVMNLWGIYREKDSVKKMAEDYEPHP-------------------------------
------------------------------------------------------------------------
------------------------------------------------------------------------
------------------------------------------------------------------------
------------------------------------------------------------------------
------------------------------------------------------------------------
------------------------------------------------------------------------
------------------------------------------------------------------------
------------------------------------------------------------------------
------------------------------------------------------------------------
------------------------------------------------------------------------
------------------------------------------------------------------------
------------------------------------------------------------------------
------------------------------------------------------------------------
------------------------------------------------------------------------
------------------------------------------------------------------------
------------------------------------------------------------------------
------------------------------------------------------------------------
------------------------------------------------------------------------
------------------------------------------------------------------------
------------------------------------------------------------------------
-----------------------------------------------
>Mo_Mye_07/1-429
MVWRPFLGYLTQSSVRMSDQCGRLNSTWTVGILVLFAALTFFIQISSDPVNCWTPSQFTHPMTVYTNKVCGE
SGSYYVGIDKDIPIYRREDEQTFKWRWLPLILLVQALLFKVPDLVLSVGQGLVGLRFTKIIGLTDGYESLNM
VGRAQMGRQVGRYVKSWIDSTVLKGCPWGWLTLLFLFTKLLYFINIITQLSVMDGLLTYENQSSFGRQMLDE
IVSNETVEWRLLNGPFTRIVFCDFQIRLLETIQRWTVQCTLNNITYYEMVLCFLWLWFVVVSVVTTMSGMLQ
LLTVLVPVFRKRYIKSYLYLSKEVTPSPSDNDISRFAGSEITEEGVFILKAIGEASSEHLVRDAVIYLWQST
HDQQTPGQLGPPEQGGPPSYLPPGYCVTGQTYVQGGAVISTPPSVASQQVRYRPQPGTETAPLMANQPM---
------------------------------------------------------------------------
------------------------------------------------------------------------
------------------------------------------------------------------------
------------------------------------------------------------------------
------------------------------------------------------------------------
------------------------------------------------------------------------
------------------------------------------------------------------------
------------------------------------------------------------------------
------------------------------------------------------------------------
------------------------------------------------------------------------
------------------------------------------------------------------------
------------------------------------------------------------------------
------------------------------------------------------------------------
------------------------------------------------------------------------
------------------------------------------------------------------------
------------------------------------------------------------------------
------------------------------------------------------------------------
------------------------------------------------------------------------
------------------------------------------------------------------------
------------------------------------------------------------------------
-----------------------------------------------
>Mo_Mye_08/1-445
MPLGLVTFLDGLLGPILYAPGSKIAFDDNYIDRISRYYTIMFLLFFNIYVVTEEYVGKPIYCWCPPEFTENE
VKYTNDLCWVSNTYYLPFEIQVPAYFQERKDESDEITYYQWVPLVLFLQALMFYLPRLVWKLYATRAGIEVK
KMCILAKLSIDVFAEDREQRLRHIASYLDAYAVNTKHFRGGICSPVREKFAKQIGFGCGRHFGNFFITLSIL
VRLLYFANAFGQLFFLNEFLGNKFYLFGIEVVQAFLAGLDWTMSPRFPRMTLCDLDRRQLSNVNRYTLQCVI
PINLYNEKIFLFLWFWFLIISVLSLVNLCVTIVIAALPHYKETFMMKYLKMAKIYDVKQKSSQRKVCRRFLK
IYLTQDTVFVIKRISDNTNTAVTTDVVMYLFYRFLNRERKRTGNDNILKLFPPEPEEKFSNGAGGGQKMGGG
GGGGGGRKGKKRK-----------------------------------------------------------
------------------------------------------------------------------------
------------------------------------------------------------------------
------------------------------------------------------------------------
------------------------------------------------------------------------
------------------------------------------------------------------------
------------------------------------------------------------------------
------------------------------------------------------------------------
------------------------------------------------------------------------
------------------------------------------------------------------------
------------------------------------------------------------------------
------------------------------------------------------------------------
------------------------------------------------------------------------
------------------------------------------------------------------------
------------------------------------------------------------------------
------------------------------------------------------------------------
------------------------------------------------------------------------
------------------------------------------------------------------------
------------------------------------------------------------------------
------------------------------------------------------------------------
-----------------------------------------------
>Mo_Mye_09/1-432
MVWRPFLRHLTQSSVRLSDQCGRLNSTWTVGILVLFAALTFYIQTSNDTVSCWTPAELTPPMVTYVNKACGE
SNSYYLPMAEKIPVHRQRKRDFQVSFKWRWLPLILLVQALLFKLPDIVLSVGQSLVGFRFTKIIGLTDGYES
LNMADRAQMGRQVGRYMKSWIDSTVMKGCPWGWLTLLFLFTKLLYFINIITQLSVLDSFLTSENQTSFGRQM
YDDIVSNKTMEWRSFDRSFTRIVLCDFKIRQLQRERSFTVQCTLNNITYYEMVLCFLWIWFVSLSVITTLSG
KLQFLTVLIPVFRKRFVKRYLYLSNEVFPTPSDNDISRFAGSEITEEGVFILKAIGEASSEHLVRDAVIYLW
QSTHDQQTPGQLGPPDQGGPPPYLGQGSCVPGQTYGRGGAVLSPPPSAPPQQVRYRPQPGTEAVPLMANQPM
------------------------------------------------------------------------
------------------------------------------------------------------------
------------------------------------------------------------------------
------------------------------------------------------------------------
------------------------------------------------------------------------
------------------------------------------------------------------------
------------------------------------------------------------------------
------------------------------------------------------------------------
------------------------------------------------------------------------
------------------------------------------------------------------------
------------------------------------------------------------------------
------------------------------------------------------------------------
------------------------------------------------------------------------
------------------------------------------------------------------------
------------------------------------------------------------------------
------------------------------------------------------------------------
------------------------------------------------------------------------
------------------------------------------------------------------------
------------------------------------------------------------------------
------------------------------------------------------------------------
-----------------------------------------------
>Mo_Mye_10/1-415
MLWAAHGHYWMDSIIGSVGRVANVKVRNDDDIVDRVNHFYTTGIFIIFTVVVSARQYVGDPIRCWCPAQFPG
THVDYTNNICWISNTYYIPMKDIVPPIEQLHMRKEKELNYYQWVPVMLLVQALLFYCPCIIWRLMNGNSGIN
VDRIVSLAGDAQYESPDSRIRTIKYLVRHMDRCLDNQRDTRGWCCVTLRHILSAKLSLICGRRYGNYLVAIY
LLIKALYIANCIGQLFMLNSFLGTDYHVYGFQVMEELIDGKEWSASHRFPRVTLCDFQIRQITNVQQYTVQC
VLPINLFNEKIYIFMWFWLVFVAIVTCYSFANWIWHMMFPTTRIQYVRKFLKLMDRLGTGPDRKLAGRFVLE
YLRHDGVFTLRLIGKNSSDIVVAEIVAGLWDMYRSKKSIQIRSNLNGHETEGEDV-----------------
------------------------------------------------------------------------
------------------------------------------------------------------------
------------------------------------------------------------------------
------------------------------------------------------------------------
------------------------------------------------------------------------
------------------------------------------------------------------------
------------------------------------------------------------------------
------------------------------------------------------------------------
------------------------------------------------------------------------
------------------------------------------------------------------------
------------------------------------------------------------------------
------------------------------------------------------------------------
------------------------------------------------------------------------
------------------------------------------------------------------------
------------------------------------------------------------------------
------------------------------------------------------------------------
------------------------------------------------------------------------
------------------------------------------------------------------------
------------------------------------------------------------------------
------------------------------------------------------------------------
-----------------------------------------------
>Mo_Mye_11/1-417
MGNGLCVETGSSMTVFDWLDHVLGTVGHTIGLKSVYDDDFIDRLSHYYTVIILIIFTVIVSTNQYVGDPIEC
WCPADFTENRVEYTNFVCWVSNTYYIPMQHQIPVELEGRRQKELTYYQWIPMILLTMALLFKLPRMVFKVFS
AASGISLDRLCTLAKETQYANPEDREKKLSYIVKYLDQWMEGVTQFRAGMCVRFRQRVGQVCCFLCGRHYGN
YLVTAVMAVKLLYLGNAVGQLFLLNAFLGTSYNVYGFEVLTNLVSGDDWTYSPRFPRVTLCDFEIRQMTNLQ
RWTVQCVLPINLFNEKIFIFMWFWIVLVAALSAFSFVINIYAVIFPQHRRSYLRKYLRLNDMYKKSELDKKV
VRKFVESYLQQDGVFVLRAVSNNANDVIASELIKLLYINFKEKIAKQRNSVEEHSNV---------------
------------------------------------------------------------------------
------------------------------------------------------------------------
------------------------------------------------------------------------
------------------------------------------------------------------------
------------------------------------------------------------------------
------------------------------------------------------------------------
------------------------------------------------------------------------
------------------------------------------------------------------------
------------------------------------------------------------------------
------------------------------------------------------------------------
------------------------------------------------------------------------
------------------------------------------------------------------------
------------------------------------------------------------------------
------------------------------------------------------------------------
------------------------------------------------------------------------
------------------------------------------------------------------------
------------------------------------------------------------------------
------------------------------------------------------------------------
------------------------------------------------------------------------
------------------------------------------------------------------------
-----------------------------------------------
>Mo_Mye_12/1-449
MSEAAEEANTYEDQDYELTETSIGAFEWVSEVLGFVPSLNKLRGSTSDDWIDRISHMYTVLMLVVFAIVVSS
GQFFGDPIHCWCPAEFTDAFEEYTKYVCWISNTYYIPMTDSIPDEDEIRQEKELTYYQWIPLILLLQAFLFK
IPNIAWRMLNTQAGINIDKVVRLAEETQDGSPEDRLETIENLAMYMDKWLGTYQEYKRNIIVRVHAQMTKVM
CCLMNRRAGTFLTGLYMIIKIIYVVNAISQFFILNAFMATDYNMYGIQYIESLIKNEPVRENPRFPRVTLCD
FRIRQLQNVQPWTVQCVLPINLFNEKIFIFLWFWFVLVATLACFSLLKTAIYHIFKQNKIRYVKKYLKISNE
IHSNYDKKLCAQFAEGYLRNDGIFVLYMIAKNSTDLVVVDLMRELWKIFKAKHSPNNNVANNHAGIEDNEMA
PPLGEKEPLTDDAYQPQ-------------------------------------------------------
------------------------------------------------------------------------
------------------------------------------------------------------------
------------------------------------------------------------------------
------------------------------------------------------------------------
------------------------------------------------------------------------
------------------------------------------------------------------------
------------------------------------------------------------------------
------------------------------------------------------------------------
------------------------------------------------------------------------
------------------------------------------------------------------------
------------------------------------------------------------------------
------------------------------------------------------------------------
------------------------------------------------------------------------
------------------------------------------------------------------------
------------------------------------------------------------------------
------------------------------------------------------------------------
------------------------------------------------------------------------
------------------------------------------------------------------------
------------------------------------------------------------------------
-----------------------------------------------
>Mo_Mye_13/1-422
MISGLLGGFGKWSRLTGSSDDDWIDRLNHIWTVVMLSLFAVIVSSGQYVGDPIQCWCPAEFTGARVSYTKSV
CWISNTYYIPNENEIPRDDTVREEAELSYYQWVPLIFLIQALMFKLPNVAWHMLNGYSGISLDKITTMAEDT
LLASPEKRYEKIMYIAKYMNRWIETHRDWHYNFFVRMRQKLSNILCFCVGKRDGTYLTGFYLFVKALYCVNI
VGQFFLLNEFLSMDYNLFGVEVLSFLMANGEWKASPRFPRVTLCDLQIRQLNNLQRFTVQCVLPINLFNEKL
FIFLWFWLLFVAVLTFINFSSWVYDIIFKENKVRFVRKYLTILGQLETGFDKKVSRKFAEEYLRGDGVFVLR
VVGKNSSDMVLTDLVQHLWKVFKEEHCKLPNKDDGLGSDPEPNEKDVMNGDVIHTKGNNYNV----------
------------------------------------------------------------------------
------------------------------------------------------------------------
------------------------------------------------------------------------
------------------------------------------------------------------------
------------------------------------------------------------------------
------------------------------------------------------------------------
------------------------------------------------------------------------
------------------------------------------------------------------------
------------------------------------------------------------------------
------------------------------------------------------------------------
------------------------------------------------------------------------
------------------------------------------------------------------------
------------------------------------------------------------------------
------------------------------------------------------------------------
------------------------------------------------------------------------
------------------------------------------------------------------------
------------------------------------------------------------------------
------------------------------------------------------------------------
------------------------------------------------------------------------
------------------------------------------------------------------------
-----------------------------------------------
>Mo_Mye_14/1-389
MGSYEDACKAVGRDKDNKANNNVCEFFVQHFNSSYCSLLFVLATMVVVAKEVFGEQIKCWCPATFTDTQVKY
TNNYCYVRNTYYVPFGHTISHYPEDRQEREITYYPWVPIILLSQSVLFVVPKWAWMEFQSSSSCSFVSKLTK
DQSSFNTEDQSKVAHIMNRWLRNRLLKTNRGMLLRRNMFSFEFSRESCLARANVFCCLLYALNSIGQIFVLD
NILGNEFLTIGIDILFENNYEQHGLGMLRFPTVTLCDADIRRMTNVKTYTVQCSLPNNLFNEKIFLASWFLL
VILSIVNLISLFSNLTIFIRRRRSVLIKRLLICSENPVNPSQDVGNDRELFDEFSDTYLGVDGVFVISMVGH
QLGAVYTSVLVENLWNIFYDHKNNDEKIN-------------------------------------------
------------------------------------------------------------------------
------------------------------------------------------------------------
------------------------------------------------------------------------
------------------------------------------------------------------------
------------------------------------------------------------------------
------------------------------------------------------------------------
------------------------------------------------------------------------
------------------------------------------------------------------------
------------------------------------------------------------------------
------------------------------------------------------------------------
------------------------------------------------------------------------
------------------------------------------------------------------------
------------------------------------------------------------------------
------------------------------------------------------------------------
------------------------------------------------------------------------
------------------------------------------------------------------------
------------------------------------------------------------------------
------------------------------------------------------------------------
------------------------------------------------------------------------
------------------------------------------------------------------------
-----------------------------------------------
>Mo_Mye_15/1-401
MGLFDDLTGQAISILTFDVSDDTFVQQTNRKLCLAFLITLSVLVCGRQYVGEPITCFCPAQFEKFHVAYTNS
FCWINNNYAVPFNEILPVSDESREDHEISYYQWVPLILVFLAAMFYMPRLFWKGMCGHTGINIKKILLMSND
AAYMTPKRRDEHIEVVTLYIDKWIDIRDGKPSANRRFKRIKETLHVRGINSGNYLSFIYIITCLFYFLNTVL
QIFLINAFLGNDFMSLGPDFVRGITANRKWEDLRRFPRVAFCDMNIRQLQNVQRWTIQCSLPVNLFNEKVFI
LLWFLLITMSVVNGVYFVYNIIMTFLPKRKNMYIRKFLDYTRFPAEIRNSAKLLDVEKSFVESYLKHDGVFI
LWLVSHNTSQVIGSQLVERLWINYCKKPYVQKFMAICDIEA-------------------------------
------------------------------------------------------------------------
------------------------------------------------------------------------
------------------------------------------------------------------------
------------------------------------------------------------------------
------------------------------------------------------------------------
------------------------------------------------------------------------
------------------------------------------------------------------------
------------------------------------------------------------------------
------------------------------------------------------------------------
------------------------------------------------------------------------
------------------------------------------------------------------------
------------------------------------------------------------------------
------------------------------------------------------------------------
------------------------------------------------------------------------
[truncated: 2,576,302 more chars]
