# Supplementary material for: Connexins evolved after early chordates lost innexin diversity
Source: eLife. 2022 Jan 19;11:e74422. doi: 10.7554/eLife.74422 (PMC8769644; doi:10.7554/eLife.74422)
Supplement: Figure 2—source data 1. [file elife-74422-fig2-data1.zip]

Archive with 1 entries (1 files):
- Figure 2source data 1.docx
