# Supplementary material for: Connexins evolved after early chordates lost innexin diversity
Source: eLife. 2022 Jan 19;11:e74422. doi: 10.7554/eLife.74422 (PMC8769644; doi:10.7554/eLife.74422)
Supplement: Figure 2—source data 2. [file elife-74422-fig2-data2.zip › Figure 2source data 2.fa]

>Ce_Bbe_01/5-524 Panx3 525aa
----------MAFAINAVDAILSDSLTAPGKTKS----------------------SVTGHNID-TEL--PF
DKMVKCVTV-----------GVPLFLMSLYFAKEFAT----ASSNHIVCFPPLDFG----WAQSAVISAYCW
GELRDANVVVGTEDSVIACFPPQDFGSAHGKYLNVYCWTELKFSRIASGWANTTDGEKVITQPMSLFQHKIF
PYILLCIGAIMYLPVVFWNVTAVPTLQAEMSVILTEFDNTFSR-AVQLACEILGTRDPGD------------
------------------------------------------------------------------------
------------------------------------------------------------------------
----------------------------LTMTRAEFD-----------------------------------
-SEMVKV-KTDK-PYAFLLFENYLL--CK---VRKNQLIRLYLVRQALVLLGIACTIA-YLLFFYF-ENLPD
EFSCNIRSGELLVMKN-----IPEAVNCKLPGVAMFRIACIINIAFYILI-----ALLIFVYIIIKYVGKKR
--DNVKLFRMLPFVCIEKDA--------LVPESWFSDINLLAVYLASNVTEVKSYYRLSE-----IRCLKHA
MEGDQAKD-KDGKLKGVITGDNTS----LDGKVGIPLK-DPDEE----VSPHDVTVGDLVNL-IGEVSTTAT
SV-------SLPRFGSI-------LRHGRAG-----SGPAR---------KRAGQGQGQDKTGTSPEKE---
---------------MQDSGPL--------------------------------------------------
------------------------------------------------------------------------
------------------------------------------------------------
>Ce_Bfl_01/1-521 PANX3 523aa
----------MAFAINAVDAILSDSLAAPGKRKP----------------------SIEGHNID-TEL--PF
DKMVKCVTV-----------GVPLFLMSLYFAKEFAT----ASSNHISCFPPLHFG----WAQSAVISAYCW
GELRDANVVVGTEDSVIACFPPQDFGSAHGKYLNVYCWTELKFSRIASGWANTTDGERVITQPMSLFQHKIF
PYILLCIGAIMYLPVVFWNVTAVPTLQAEMSVILTEFDNTFSR-AVQLVCEILGKRDPGD------------
------------------------------------------------------------------------
------------------------------------------------------------------------
----------------------------LTMTRTEFD-----------------------------------
-SEMAKV-KTEK-PYAFLLFENYLL--CK---VKKNQLIRLYLIRQVLVLLGIACTIT-YLLYFYF-ENLPD
EFSCNIRSGELLVMEG-----IPDAVNCKLPGVAMFRIACVINIAFYVLI-----ALLIFVYIIIKYVGKKR
--DNVKIFRMLPFVCVEKDA--------LVPQSWFSDINLLSVYLASNVTEVKSYYRLSE-----IRCLKHA
MEDEQAKASKEAMLDGVISGDKTS----LDGKKDILLKEDEDED----VSPQDVTVGDLVNL-IGEVSTTAT
AV-------SLPRFGSI-------LRHGQAG-----SGPAR---------KRAGQGQGQDKPGTSPDGQ---
---------------IQDSGP---------------------------------------------------
------------------------------------------------------------------------
------------------------------------------------------------
>Ce_Bfl_01/1-529 Branchiostoma lanceolatum genome assembly, contig: Sc0000067
----------MTFAINAVDAILSDTLSAPGKRKP----------------------SVTGHNID-TEL--PF
DKMVKCVTV-----------GVPLFLMSLYFAKEFATGKATDSSNHISCFPPLHFG----WAQSAVISAYCW
GELRDANVVVGTEDSVIACFPPQDFGSAHGKYLNVYCWTELKFSRIASGWANTTDGEKVITQPMSLFQHKIF
PYILLCIGAMMYLPVVFWNVTAVPTLQAEMSVILTEFDNTFSR-AVQLACEILGKRDPGD------------
------------------------------------------------------------------------
------------------------------------------------------------------------
----------------------------LRMTRTEFD-----------------------------------
-SEMAKVVKTEK-PYAFLLFENYLL--CK---VRKNQLIRLYLIRQILVLLGIACTIA-YLLFFYF-ENLPD
EFSCNIRSGELLVMEN-----IPEAVNCKLPGVAMFRIACVINIAFYILI-----ALLIFVYIIIKYVGKKR
--DNVKIFRMLPFVCVEKDA--------LVPKSWFSDINLLSVYLASNVTEVKSYYRLSE-----IRCLKHA
MEDDQAKE-NEAKLEGVITGDKTS----LDGKLDKLLKED--EE----VSPQDVTVGDLVNL-IGEVSSTAT
AV-------SLPRFGSI-------LRRGQAGSGQAGSGQAR---------KRVGQGQDSFKTGTSPEGK---
---------------MQDSGPL--------------------------------------------------
------------------------------------------------------------------------
------------------------------------------------------------
>Ce_Alu_01/1-324 Asymmetron lucayanum isolate AD20110701 scaffold986932_cov61
----------MTFAINAVDAILSDSLAAPGKRKP----------------------SVTGHNID-TEL--PF
DKMVKCITV-----------GVPLFLVSLYFAKEFAT----ASTNQIVCFPPLDFG----WAQSNVISAYCW
GELREANIVVDTEDSVIACFPPQDFGSPQGKYLNVYCWTELKKSEIASGWANTTDGEKVITQPMSLFQHKIF
PYILLCVGAMMYLPVVFWNVTAVPTLQAEMSVILTEFDNTFSR-AVQLACEILGKRDPHD------------
------------------------------------------------------------------------
------------------------------------------------------------------------
----------------------------LSMTRAEFD-----------------------------------
-SEMVKV-KSDK-PYAFLLFENYLL--CK---VRSSQLIRLYVLRQLLVLLGMACTIA-YLFFFYC-ENLPD
EFSCNIRSGQLLVMDG-----IPEAVNCKLPGVAMFR-----------------------------------
------------------------------------------------------------------------
------------------------------------------------------------------------
------------------------------------------------------------------------
------------------------------------------------------------------------
------------------------------------------------------------------------
------------------------------------------------------------
>Tu_Cin_01_/19-522
------------------------GLE----RAS----------------------QQHESDLV-IDL--GV
DRLLHWIGV-----------YATIGLALVAKV-SMYID------PNLSCFPTEKISIEYTVPFIAFADTYCW
GSPKAEKNH--------------------------MCH--LPKN----------STSLMKNPEVFISFIQWF
PYMTLFQGLMLATPNAVWHFLVGGRLYGHLKFVKLLIKTMFDK-FEKLKGVYYRQTAY-DTDGESFDDLKKY
SSKDKVNKERSHDENKPMHKVNLVKSNSVVETSFINPEVPL------SPTLQTDEIETLINETGPGAEE---
----SGKSASESV----------------RCCNVFTRLMRPCQVCCRKRPYKITDDHIALVKVKTPEAQKAE
CSKKLSK---------NKEDTNKRNCSE--LWDRVLGK-MRDRHLFSMICFENFASMQHLPYILSVFKLIPP
VNDSRKKKRGET-PGRFPLHEGMLYLWCHKDNFQTTFLVKRYTVKHLCTALFACIWLVIMI-YLG-------
--------IVSWDSPR-----DTETFPCTLPG-NTICILCTLKGKSDVLALLICDCVILTAVSLVSLFYWIF
-WRIGSERANCKFFEKLNSDS--------------------------TTAFQQTETAE--------------
------------------------------------------------------------------------
------------------------------------------------------------------------
------------------------------------------------------------------------
------------------------------------------------------------------------
------------------------------------------------------------
>Tu_Cin_02_/13-411
------------------------NLE----RAS----------------------QLHENELV-IEL--GI
DRFLKWLGV-----------YTILLIALVAKI-SEFIG------QSTSCYPAYNTS-GYDRKFIEYATSFCW
ESVTTSDITT-----------------------PEGCLVEGVKS----------NMKLLPNPKAAIYFIRWL
PQVMLVQAFLFAVPSICWHFVVGGRLAGHVRFIQLLLNDMYEA-FRKLPTADYENKPYDE-SSECFNGFRKR
KERTNGS-----------------------------------------------------------------
-------ETS--------------------------------------------------------------
-------------------MESVSITAHSIKTSKLVGD-LKDRHLFSMLCYENFSSLSHLPYILSVFHITKD
EAEKKRQEEKEK-KELLPMQHGMLKLWCNKKNLGGTFLVKAYLVKHCATLLLSIALLISFAAWAS-------
------ADGVLQALLG-----SSNTYTCKVAF-QDVCMVCVVNRAQEIMFMFICDLIITIFIMVLSLGWVIF
FRMCSIKRVMCYFFEHLTDTC--------------------------TLAFLTLNSYI--------------
------------------------------------------------------------------------
------------------------------------------------------------------------
------------------------------------------------------------------------
------------------------------------------------------------------------
------------------------------------------------------------
>Tu_Cro_01_/19-523
------------------------GLE----RAS----------------------QQHESDLV-IDL--GV
DRLLHWIGV-----------YATIGLALVAKV-SMYID------PNLSCFPTEKISIEYTVPFIAFADTYCW
GSPKAEKNH--------------------------MCH--LPKN----------STSLMKNPEVFISFIQWF
PYMTLFQGLMLATPNAVWHFLVGGRLYGHLKFVKLLIKTMFDK-FEKLKGVYYRQTAY-DTDGESFDDLKKY
SSKDKVNKERSHDENKPMHKVNLVKSNSVVETSFINPEVPL------SPTLQTDEIETLINETGPGAEE---
----SGKSASESV----------------RCCNVFTRLMRPCQVCCRKRPYKITDDHIALVKVKTPEAQKAE
CSKKLSK---------NKEDTNKRNCSEK-LWDRVLGK-MRDRHLFSMICFENFASMQHLPYILSVFKLIPP
VNDSRKKKRGET-PGRFPLHEGMLYLWCHKDNFQTTFLVKRYTVKHLCTALFACIWLVIMI-YLG-------
--------IVSWDSPR-----DTETFPCTLPG-NTICILCTLKGKSDVLALLICDCVILTAVSLVSLFYWIF
-WRIGSERANCKFFEKLNSDS--------------------------TTAFQQTETAE--------------
------------------------------------------------------------------------
------------------------------------------------------------------------
------------------------------------------------------------------------
------------------------------------------------------------------------
------------------------------------------------------------
>Tu_Cro_02_/16-414
------------------------NLE----RAS----------------------QLHENELV-IEL--GI
DRFLKWLGV-----------YTILLIALVAKI-SEFIG------QSTSCYPAYNTS-GYDRKFIEYATSFCW
ESVTTSDITT-----------------------PEGCLVEGVKS----------NMKLLPNPKAAIYFIRWL
PQVMLVQAFLFAVPSICWHFVVGGRLAGHVRFIQLLLNDMYEA-FRKLPTADYENKPYDE-SSECFNGFRKR
KERTNGS-----------------------------------------------------------------
-------ETS--------------------------------------------------------------
-------------------MESVSITAHSIKTSKLVGD-LKDRHLFSMLCYENFSSLSHLPYILSVFHITKD
EAEKKRQEEKEK-KELLPMQHGMLKLWCNKKNLGGTFLVKAYLVKHCATLLLSIALLISFAAWAS-------
------ADGVLQALLG-----SSNTYTCKVAF-QDVCMVCVVNRAQEIMFMFICDLIITIFIMVLSLGWVIF
FRMCSIKRVMCYFFEHLTDTC--------------------------TLAFLTLNSYI--------------
------------------------------------------------------------------------
------------------------------------------------------------------------
------------------------------------------------------------------------
------------------------------------------------------------------------
------------------------------------------------------------
>Tu_Ble_01_/10-368
------------------------GLD----ETS----------------------RRSEEELV-VDF--AS
DRFSHFIGV-----------YLMVLLAILSKI-GQVIG------SGLHCYDATDDG-FDKTTFYKYAEKYCW
YSERVTSPNKSEI-----------------AATCAALVENRKLD----------RLHLPTNPQHVKSFVQWL
PYALLIQAFLLCLPSVYWNFRVGSRLQGHLLFLQNLQKDIYED-IKSIPSGIYSSAKMLI------------
------E-----------------------------------------------------------------
------------------------------------------------------------------------
--------------------------------NQQDRK-VNDRLMMSLLCQENLATFEHHLFLSSVYKLMPN
HNGK-----------FWPLKAVIMKQWCQEDGNLGPVLVKCYEIKQFQAILVCFLCICTHL-IVS-------
--------CFVICDGW-----GETIFPCDIPRFETRCVICTLPSILESIAILISAGIASCVYMAIAIRALWT
-FQTQKNFLIADFFDQAGGEG--------------------------SFSSLIAAARK--------------
------------------------------------------------------------------------
------------------------------------------------------------------------
------------------------------------------------------------------------
------------------------------------------------------------------------
------------------------------------------------------------
>Tu_Hau_01_/9-537
------------------------GLE----QAS----------------------QKHEKEIV-IEL--GS
DRILHYVGV-----------YLIIVLAVITKI-SDLAG------KNLSCFPANKST-GYNAAFINYATTYCW
ETPVENATNL------------------------SYCN-GFNET----------KVNLLKNPNLIKGFVQWM
PYAMLLEAFLFALPSAWWHFRVGARLMGHLKFMQLLLNDIYES-VKTIPAGIYRKK-AYDPNSYYLDGWSGY
NPPHSAANPGETSDH---------QKTGVFSTHFTNVLPTFLRKRFTAK---SSIKSQQDIELGSRASDKPT
VMESQDKSVSEQEKTFDDETQDDAKSTEGITDPLLKKVLKEKDSSPTESRKLLDETMKAFTGDKVANDQESQ
ENEKFIKNCDVEQD-KQTEETIKPKLKRSILARFFLGE-MLDRNLFSMLCYENFASLEHHPYILSVYQLTQT
KAAA-----KDK-KGMFPMKQGILRQWCHEENFGGTFLMWSYILKHVFGVLISLVVMGAMS-FVL-------
--------YLASQENW-----STSTFKCDVIFHADACVMCTINRKRDMLAVMVVNIIVITVYFAMSLAQWCF
-VRRSGNRATSFYFEDMKDSS--------------------------SVALLAAFRQA--------------
------------------------------------------------------------------------
------------------------------------------------------------------------
------------------------------------------------------------------------
------------------------------------------------------------------------
------------------------------------------------------------
>Tu_Hro_01_/9-540
------------------------GLE----QAS----------------------QKHEKEIV-IEL--GS
DRILHYVGV-----------YLIIVLAVITKI-SDLAG------KNLSCFPANKST-GYNAAFINYASTYCW
ETPVENVKNL------------------------NYCN-GFNET----------KVNLLKKPNLIKGFVQWM
PYAMLLEAFLFALPSAWWHFRVGARLMGHLKFMQLLLNDIYES-VKTIPAGIYRKK-AYDPNSYYLDGWGGY
NPPHSAAISGETSDQ---------QKSDVFSTHFTKVLPKFLRKRFAAGHMQQDIESQQDIELGPTASDSKA
VIETQDKTVSEQKKTFDDGTQDDAKSTEGITDPLLKKVLKEKNSSPTESRKLLDDTMVAFSGEKVPNDQESQ
ENEKFIKKSDVEQD-RQTEETGKPKLKRSILARFFLGE-MLDRNLFSMLCYENFASLEHHPYILSVYQLTQT
KAAA-----KDE-KGIFPMKQGILRQWCHEENFSGTFLMWSYILKHVFGILISLVVMGAMS-FVL-------
--------YLASQENW-----STSTFKCDVIFHADACVMCTINRKRDMLAVMIVNIMVISVYFAMSLVQWCF
-VRRSGNRATSFYFKDMKDSS--------------------------NVALLAAFRQA--------------
------------------------------------------------------------------------
------------------------------------------------------------------------
------------------------------------------------------------------------
------------------------------------------------------------------------
------------------------------------------------------------
>Tu_Moc_01_/10-426
------------------------SLQ----QQS----------------------EKHEKEIV-TDL--GT
DRVLNFIGL-----------YGLTGLAVLCQLASSLSG------SNLLCYPEDENT-TSDGAFLTFASSHCW
SNTSLLSTSN---------------------------------------------EELTAKLITQNTLALWL
PLFMFFQALLFCVPNFYWHFNVTGRLLGHLKFMNVLLKNIYDK-VKILRQGRYELEPYDK-TGEIINATYKV
NEPSGIKQRKRKDEL-----------------------------------------N--DVKVNP-------
---DNNKTVD--------------------------------------------------------------
EKRKLVKGDDAPKDKHPTDKTAPPREDVGWLDCLLYGKVLTDRHVFSLFCDENFSNMDYYAYILSVKKLTKL
IGVN----TKDE-KKFYPMLQAMLKLWMNKENLTSRTMAKRYTIKHIGGMLLAILFIVVYVLYFL-------
---------YLWDA-I-----HINSVQCTIPNYG--TLVCDFKNSHQVLLFIVLNMFILVVHLGFSVYHLRF
-LRNCDGLPCCDFFKDFRESS--------------------------DIALFAAYEQE--------------
------------------------------------------------------------------------
------------------------------------------------------------------------
------------------------------------------------------------------------
------------------------------------------------------------------------
------------------------------------------------------------
>Tu_Pma_01_/10-447
------------------------SLE----SAS----------------------KKHEESVV-IEL--GT
DRLIRWLGV-----------YTILFLGVASKV-GDLVI------DSVVCHPAGTIS-DASGEFIAFAATYCW
SHSSNNFTNS-------------------------TCA-LTRES----------STEILNDPNNVKNFVKAI
PYIMMVQAFLFSFPLAFWHLRVGARLVGHLKFMQLLLNEIFEK-VKTVPKGKYKYKPYDA-TSSTLDGRKRW
HNDVTTN---KTSSC-----------------------LKRVTISCCEGNYKTETLSEETVPMGNVGGSGD-
----------------------------GQ------------NS--------------------TPPK----
------NSSQPSQ---------DQSEKVDAWIGLLAGN-MRDRHFFSILCYENFANLHHLPYILSAFKLTPF
VPDKD--ASKKT-YIKAPLHQSMIHLWCDKENLNNTFLLKMYALKQLVTSLLAICMLVALITWFF-------
--------YSVFDDVK-----VSETFGCEIPF-QTTCLLCAIKRLTDVIVLFSLDLAVTLVVLFLSLWKWFD
-VRSSDSKETAHFFDNLEETS--------------------------NVALLAAEYAA--------------
------------------------------------------------------------------------
------------------------------------------------------------------------
------------------------------------------------------------------------
------------------------------------------------------------------------
------------------------------------------------------------
>Tu_Scl_01/10-479
------------------------GLE----NAS----------------------QKQEKEIV-IEL--GS
DRILHYIGV-----------YLVLFLAAVSKL-SEAIG------PNLSCYPAGNVT--VESDFISYATSYCW
ESSNVSLSETNSN------------------GNNNACNVDTNIS----------SENLLKHPSYLKTFLQWM
PYGMIIEAFLFALPSVWWHFRVGARLMGHLKFMKILIDDVYEV-VKTKKRGTYRKGSTYDSRSYYLDGWSSY
DPQYKRQGLDSDTES---------ESSDPEDSN---PSP--------------------NTATGIRQR----
----NGRNVN--SDSAEDAPLDSSKKAAGQ--------------------------LEEVSSHANPSAS---
-------RIQQRKN-TQKVKTKKKSMEDSWYVRLFFGN-MRDRNLFSMLCFENFASLEQYPYILSVYKVTDI
EEDK-----KDK-DLIGPKTQCILRLVSNQKNMSGRFLIKAYLLKHVFGFLVSLSVLAVTA-WVL-------
--------VTIGSDGW-----TSESFQCDIAYHEDKCMICTLHRKRDMIAFLVVNLLVNFAYLLLSVSQWIF
-IRRSENRATCYYLEDIRDLG--------------------------SVALHQKKWKK--------------
------------------------------------------------------------------------
------------------------------------------------------------------------
------------------------------------------------------------------------
------------------------------------------------------------------------
------------------------------------------------------------
>Tu_Scl_02/10-441
------------------------ALD----EAF----------------------QLHESETV-IEL--GP
DRILQFIGV-----------RLVIILAIAVKL-TELIV------GNITCHPVKNET-GYSSDFIKYCETYCW
ESPVIKYVQ--DN------------------NIQNLCKNNFNVN----------DGELLKQPNEAINVMRWM
PYAMLFQAFLLSLPSAWWHLRVGGRLMGHLKFMKLFIERMYEK-VKDVPAGVYHSREYYD-GSLHVNGWEHS
SRHQDGE---------------------VVLVN--NDTPG--------------IRDEVNELLGKVRG--HT
LTRENDKEIN--------------------------------------------------------------
-------HEDPENE------TTKSINSTQGITQSDESK-MLDRHLFSMLCYENFSSLECYPYLLSIFRLTFL
KH-F-----EDQ-EGVYPMDDAILHQWCHKENFSSRFLVIRYYLKHVFSIIISLAIIRATA-FVF-------
--------EILGSDIW-----ESENFLCNVLYYENEHIVCTLHRKTEMLAFLVINFIIITIYLIISSSHLYF
-TSRSRNRQTSLFFEHIKNRG--------------------------SLVMLAALREM--------------
------------------------------------------------------------------------
------------------------------------------------------------------------
------------------------------------------------------------------------
------------------------------------------------------------------------
------------------------------------------------------------
>Tu_Scl_03/38-443
------------------------GLE----KAS----------------------QKHEKEIV-IEL--PS
DRFLHFLGV-----------YFLVLLAIVTKI-SEVAG------AKLSCFPVTNTH-NVKGSFIKYANVYCW
ESSNTILHVSNNTS--------------NDVGSCIILEDQLKIT----------DNMFLSNPTFIKRFIQWL
PYCMLLEAFAFALPSAWWHFRVGARMMGHLKFVKLLLQDVYEN-LMNIPGGIYMNESYSENVGLMRSS----
------E-----NRA---------QQ----------P----------------------DPEKGNCGC----
----CTKNIKAQ------------------------------------------------------------
------KDCNDE----------------NS--PARFLG-ISDRDLFSTLCHENLSSFSQHPYVASIFQLAIS
QYDT-----IGK-NNELPMKSALLRHWCHKNNFNKSVIVKEYFISRIIGILVAVISCCLVT-VVL-------
--------VYLVNSGW-----NTESFLCDVLYHENVCMLCTIPRKAETIGLFLVNAFICFLYFTTSICSFGF
-LLNTSTSATTDYFNFFNDKN--------------------------TVALLAAYFAN--------------
------------------------------------------------------------------------
------------------------------------------------------------------------
------------------------------------------------------------------------
------------------------------------------------------------------------
------------------------------------------------------------
>Jf_Pma_01/1-428
----------MSIAAAAAEYIFSDSLLKD-SADA----------------------RF--KGLR-LEL--PA
DRLLKFITV-----------GLPLMLISLAFAQEISIG------SKISCYPPVAFT----RPQGSYVDACCW
ASLPWQ--------------------------------------VKND------DG---AHVLFTPFLHKMF
PYALLLIAVSMYVPALFWRFAMVPLLSSDLVFIMEELDKSYNR-SVRLAQHIVQRCPRSG------------
------------------------------------------------------------------------
------------------------------------------------------------------------
----------------------------DA--NNLFY-----------------------------------
-DEVD-RARREN-YFEFPLLEKYLA--CK---RDTRELLWRYVARNLLVLLLMLLSCL-YLGFYHAVASVLD
EFSCNIKTGLLANDSL-----IPGLIQCKLTSVRVFYVLSLINISVYALA-----SALVFYNVAR-LWRPNQ
--SFLDVYEMLPSFEVLGGRG-AGASRAGACRCLPSDLSVILLFLGANVHELKSYKRLLV-----FRSVRPV
PSAYD----V-DTLVDTMTIL------------------AGFEM----SRRGG---GENAGG-PGSSEVDGA
RV-------AKDAKGAS-------RQQQQQQKQT-------------------SSG----------------
------------------------------------------------------------------------
------------------------------------------------------------------------
------------------------------------------------------------
>Jf_Lre_01/1-402
----------MSIAAAAAEYIFSDSLLKD-SADA----------------------RF--KGLR-LEL--PA
DRLLKFITV-----------GLPLMLISLAFAQEISIG------TQISCFPPANFS----WRQAIYADAFCW
ASLLHH--------------------------------------GTEP------DG---TPHQQSLWIHKMF
PYALLLIAVCMYVPALFWRFAMVPLLSSDIVFIMEELDKSYNR-SVRLAQHIVQRFPRSD------------
------------------------------------------------------------------------
------------------------------------------------------------------------
----------------------------DA--NNLFY-----------------------------------
-DEVD-R---------------------------------------------MLLSCL-YLVFYHTVGSVLD
EFSCNIKTGLLANDSY-----IPGLIQCKLTSVRVFYVLSLINISVYALA-----STLVFYNVAR-LWWPDP
--SFLDVYEMLPSFEVLGARGGGGTSRAGACRCLPSDLSVILLFLGANVHELKSYKRLVV-----FRSVRPV
PSAYD----M-DTLVDTMTIL------------------AGFEM----SRRGG---GENAGG-PGSSEVDGA
RV-------AKDAKGAS-------RPTDSIRNKLLRQRQQD---------QNTASTNV--------------
------------------------------------------------------------------------
------------------------------------------------------------------------
------------------------------------------------------------
>Jf_Lri_01/1-413
----------MSIAAAAAEYIFSDSLLKD-SADA----------------------RF--KGLR-LEL--PA
DRLLKFITV-----------GLPLMLISLAFAQEISIG------TQISCFPPANFS----WRQAIYADAFCW
ASLLHH--------------------------------------GTEP------DG---TPHQQSLWIHKMF
PYALLLIAVCMYVPALFWRFAMVPLLSSDIVFIMDELDKSYNR-SVRLAQHIVQRCPRSD------------
------------------------------------------------------------------------
------------------------------------------------------------------------
----------------------------DA--NNLFY-----------------------------------
-DEVD-R----N-YFEFPLLEKYLA--CK---RDTRELLWRYVARNLLVLLLMLLSCL-YLVFYHTVGSVLD
EFSCNIKTGLLANDSY-----IPGLIQCKLTSVRVFYMLSLINISVYVLA-----STLVFYNVAR-LWWPDP
--SFLDVYEMLPSFEVLGGRGGAGTSRAGACRCLPSDLSVILLFLGANVHELKSYKRLVV-----FRSVRPV
PSAYD----V-DTLVDTMTIL------------------AGFEM----SRRGG---GENAGG-PGSSEVDGA
RV-------AKDAKGAS-------R-----------------------------------------------
------------------------------------------------------------------------
------------------------------------------------------------------------
------------------------------------------------------------
>Jf_Etr_01/1-429
----------MSIAAAAAEYIFSDSLLKD-SADA----------------------RF--KGLR-LEL--PA
DRLLKFITV-----------GLPLMLISLAFAQEISIG------SKISCYPPVAFT----RPQGSYVDACCW
ASLPWQ--------------------------------------VKSD------DG---AHVLFAPFLHKMF
PYALLLIAVSMYVPALFWRFAMVPLLSSDIVFIMEELDKSYNR-SVRLAQHIVQRCPRSD------------
------------------------------------------------------------------------
------------------------------------------------------------------------
----------------------------DA--NNLFY-----------------------------------
-DEVD----REN-YFEFPLLEKYLA--CK---RDTRELLWRYVARNLLVLLLMLLSCL-YLGFYHAVGSVLD
EFSCNIKTGLLANDSY-----IPSLIQCKLTSVRVFYVLSLINISVYALA-----STLVFYNVAR-LWWPDP
--SFLEVYELLPSFEVLGGRGGAGASRAGACRCLPSDLSVILLFLGANVHELKSYKRLVV-----FRSVRPV
PSAYD----V-DTLVDTMTIL------------------AGFEM----SRRGGGGGGENAGG-PGSSQVDGA
RV-------AKDAKGAS-------QQQQQQQKQT-------------------PSG----------------
------------------------------------------------------------------------
------------------------------------------------------------------------
------------------------------------------------------------
>Cf_Cmi_P1/1-441 PREDICTED: pannexin-1, partial [Callorhinchus milii]
-----------AITHAAAEYVFSDFLLK---EPS----------------------ESRYKGVR-LDL--AV
DKIVTLVSA-----------GLPLLLISLAFAQEISVG------TQISCFSPSSFS----WRQAAYVDAYCW
ASLHRYLPKQE-------------------------------------------------TERLPLWLHKIF
PYVLLLVAILMYIPALFWRFTAAPQLYGDLTFIIEQLDKAYNR-GIRLAQHIVST---SGY-----D-----
-------------AN---------------------S-CF--------------------------------
------------------------------------------------------------------------
---------------------------RTGGEQSSSRE----------------------------------
--------KKEN-FFQFPVVERYLK--SK---EDSCSLLIVYLTRKAMVLIFLILACS-YLGYYISLTYHTD
EFKCSIRTGILGNETG-----IPEFFQCKLISVGIFQLLSIINFIVYILL-----VPVTVYSMLFPLRR--N
-PTFLQVYNLLPQFEVMKVSK-----------GSWNDLTLYLRFLEENVSEIKSHKCLKV-----LEHVKDM
GI--A---EAMDVLLPLIALGQVK-SDVVDGLNKAKKAEQ----------KSETDLDMNA----AQMKVART
KP------------DSV--E----DGTRSADEEREEHMNVR---------QRLIES-------QISSSN---
---------------C--------------------------------------------------------
------------------------------------------------------------------------
------------------------------------------------------------
>Cf_Ara_P1/1-444 pannexin-1 isoform X1 [Amblyraja radiata]
----------MAITHAAAEYVFNDFLLK---EPA----------------------DSKLKAVR-LEL--AV
DKLVTLMSA-----------GLPLLLISLAFAQEISIG------TQISCFSPSSFS----WRQAAYVDAYCW
ASLNRPSPKTD-------------------------------------------------LEQLPLWLHKVF
PYVLLLVAILMYVPTLFWRFTAAPQLYGDLTFIIEELDKAYNR-GIRLAQHIVNS---SGC-----D-----
-------------AN---------------------S-CF--------------------------------
------------------------------------------------------------------------
---------------------------ESFGEQSGSKE----------------------------------
--------KKEN-FFQFPIVERYLK--SK---EDSCSLLTMYLIRKGLALTFLVFACI-YLGYYISLTFLTD
EFKCSVKTGILGNETS-----IPDFFQCKLISVGIFQLLSIVNIVVYILL-----IPVTLYSMFFPLRN--N
-LTFLKVYELLPQFEVIMFTE-----------GCWNDLSLCLLFLEENISEVKSHKCLKV-----LAHIKGK
EL--LEPPSVMDVMLPLIALGQIK-SDMIDGLTKTKKAEQ----------KSESDTDLNA----TQLKV-KI
KP------------DSV--D----DGTRSADEERDDCSAVR---------QRLLES-------QIYSSN---
---------------C--------------------------------------------------------
------------------------------------------------------------------------
------------------------------------------------------------
>Cf_Sca_P1/1-443 LOW QUALITY PROTEIN: pannexin-1-like [Scyliorhinus canicula]
----------MAITHAAAEYVFSDFLLK---EPG----------------------GCRLRGVR-LEL--AV
DKMVTLVSA-----------GLPLLLISLAFAQEISVG------TMAACFSPSSFS----WRQAXYVDAYCW
ASLTSALPKHD-------------------------------------------------AERIXLWLHKVF
PYVLLLVAILMYVPALFWQFTAAPQLYGELTFIIEELDKAYNR-GIRLAQHIVST---SGF-----D-----
-------------PN---------------------S-CF--------------------------------
------------------------------------------------------------------------
---------------------------QSFGEQSGAKE----------------------------------
--------KREN-FFQFPIVERYLK--SK---EDTWSMLALYLIRKGLALTFLVLACI-YLGYYITLTSLTD
EFRCSVKTGILGNETS-----IPEFFQCKLISVGIFQLLSIVNIVVYILL-----IPVAVYSMIFPLRK--N
-YTFLKVYELLPQFEVMNITK-----------GYWNDLNLYLLFLEENISEIKSHKCLKV-----LEHIKGK
GT--SE-LSMMDAMMPLIALGQVK-SDTIDGLAKRKKAEQ----------KNDPNMDTNA----TQLRV-IT
KS------------VSV--E----DGIRSTDEERDETMALR---------QRLLEA-------QTCSSD---
---------------C--------------------------------------------------------
------------------------------------------------------------------------
------------------------------------------------------------
>Cf_Cpu_P1/1-443 hypothetical protein chiPu_0000743 [Chiloscyllium punctatum]
----------MAITHAAAEYVFSDFLLK---EPG----------------------GCRLRGVR-LEL--AA
DKIVTLVSA-----------GLPLLLISLAFAQEISVG------TQISCFSPSSFS----WRQAAYVDAYCW
ASLHRPLPKHD-------------------------------------------------AERIPLWLHKVF
PYVLLLGAILMYIPALFWQFTAAPQLYGELTFIIEELDKAYNR-GIRLAQHIAST---SGF-----D-----
-------------VN---------------------G-WP--------------------------------
------------------------------------------------------------------------
---------------------------QSFGEPSGAKE----------------------------------
--------KKEN-FFQFPIVERYLK--SK---EDSWSMLTLYLVRKGLALTFLILACI-YLGYYISLTFLTD
EFRCSVKTGILGNETS-----IPEFFQCKLISVGIFQLLSIVNIVVYILL-----IPVAVYGMIFPFRK--N
-FTFLKVYELLPQFEVMNITK-----------SYWNDLNLYLLFLEENISEIKSHKCLKV-----LEHIKGK
EL--LE-PSMMDAMMPLIALGQVK-SDTVDGLAKHKKADQ----------KSDPNMDQNA----TQLKV-IT
KS------------ASA--E----DGIRSTDEERDESMALR---------QRLLES-------QICSSN---
---------------C--------------------------------------------------------
------------------------------------------------------------------------
------------------------------------------------------------
>Cf_Cmi_P2/12-686 PREDICTED: pannexin-2 [Callorhinchus milii]
----------MATALLAGEKLKELIL-P-----GQ-QDDKWAPLSAFMVQLKL-------------EL--PF
DRVV-SIGT----------VIIPILLVTLVFTKNFAE-------ESIYCYTPNNFT----RDQALYARGYCW
TELKDAISGVD------------------------------------------------PSQWPSLFEHKFL
PYALLAFGGVMYVPVLGWEFLASTRLTSELNFLLQEIDNCYHRAAEGRAPKIEKQ-----------------
-----------------------------------------------------------IQSKGPGITE---
---KE-------------------------------------------------------------------
--------------------------------KREIIE----------------------------------
------NAEKEK-SPEQNLFEKYLE--RR---GQSNFLARLYLGRQLSVVFLSIVPIS-YLCTYY-ATQKQN
EFTCPLGEPPDMSSGQR----QHVSVKCKLPSVQMQRIIVIVDIT----LLSFINLIILIN--LVHLFI---
------VRKSNFIFDKLHKVG--IKTKKQWQKSQFCDINILALFCNENRDHIKSLNRLDF-----ITNESDL
MYDNV-------VRQLLAALAQSN-HDSTPT-----MHDAGIQTVDPSADPAELDA----NE-QLVIKRPRK
KMKWISTTHPLHQP---FKDPPTLTKVENH--K-EKLKPVRRKTVTDSLAAPLLDSGSKCPQDSSSSKNEGY
--PAANSEKKHSRHFSLDVHPYLLST-KKPKPENQESCIVPASKSQATDFLHPEEHVLPHVPSPMKDSNLSE
GGATSNIKHSSESCLTLPVSGLYAASST-NLPAVAVASDLLIE--NGFSEAKPQFNHDNAHPQINIQNIQTL
YEDHEEKEFS--SNLL----NPKLISSTDAEDLSSHPRSPEKRLLATFEDPIVMISTIEC
>Cf_Ara_P2/11-673 pannexin-2 [Amblyraja radiata]
----------MATALLAGEKLKELIL-P-----GQ-QDEKGSPFAAFMVQIKL-------------EL--PF
DRVV-SIGT----------VIIPILLVTLVFTKNFAE-------ESIYCYTPSNFT----RDQALYARGYCW
TELKDAVPGVE------------------------------------------------ASQRPSLFEHKFL
PYALLAFAGIMYIPALAWEFLASTRLTSELNFLLQEIDNCYHRAAEGRAPKIERQ-----------------
-----------------------------------------------------------IQSKGAGITE---
---KE-------------------------------------------------------------------
--------------------------------KREIIE----------------------------------
------NAENEK-SPEQNLFEKYLE--RR---GQSNFLARLYLSRQLSVVFLSVIPIT-YLCTYY-ANQKQN
EFTCPLGEPPDLSSDEM----LHVLVNCKLPSVQMQRIIAIVDIV----LLCFINLIILIN--LIHLFI---
------VRKSNFIFDKLHKVG--IKTRKQWQKSQFCDINILAMFCNENRDHIKSLNRLDF-----ITNESDL
MYDNV-------VRQLLAALAQSN-HDVTPT-----MRDAGIQTIDPSVDPTDIDA----NE-QLIIKRPRK
KMKWIPTTNPLHQP---FKEPLAVLKFEN--KG-DKPKPVRRKVATDGLAIPLLDSTPKYFQNQSSNKSEGS
--IPANSEKKHSRHLSLDVHPYILNT-KKVKPESQESCI---SKSQEGDFLHSEENILAHVASPIKDSNLSE
GGAASNIKCSSESCLTLPDSRPFGINFMNNLPT--------IE--KDIRETRLQFNRNPTLPLIDIQNIQTL
YEDHEDEVFA--PSLL----NAKVISSANTEDLSIC--SPENILLTTFEDPIVMISTIEY
>Cf_Sca_P2/11-681 pannexin-2 isoform X1 [Scyliorhinus canicula]
----------MATALLAGEKLKELIL-P-----GQ-QDEKGSPFAAFMVQLKL-------------EL--PF
DRVV-SIGT----------VIIPILLVTLVFTKNFAEE------ESIYCYTPNNFT----RDQALYARGYCW
TELRDAVPGVE------------------------------------------------PSQRPSLFEHKFL
PYALLAFAGIMYIPALGWEFLASTRLTSELNFLLQEIDNCYHRAAEGRAPKIEKQ-----------------
-----------------------------------------------------------IQSKGAGITE---
---KE-------------------------------------------------------------------
--------------------------------KREIIE----------------------------------
------NAEKEK-SPEQNLFEKYLE--RR---GQSNFLARLYLSRQLSVVFLSIIPIT-YLCTYY-ANQKQN
EFTCPLGEPPDMSSSEM----LHVHVNCKLPSVQMQRIIAIVDIM----LLCFINLIILIN--LIHLFI---
------VRKSNFIFDKLHKVG--IKTRKQWQKSQFCDINILALFCNENRDHIKSLNRLDF-----ITNESDL
MYDNV-------VRQLLAALAQSN-HDVTPT-----MRDAGIQTIDPSVDPADIEA----NE-QLIIKRPRK
KMKWIPTTNPLHQP---FKEPSATLKFENN-KG-EKPKLARRKIVTDSLAAPLLDPTSKYFQDSSSNKVEGN
--ITVNSDKKHSRHLSLDVHPYIVNT-KNTNPVNPESCS---SKSQGRDLLHSEENMLTHVPSPIKDSNLSE
GGATSNIKYSSESCLTLPISKAYATNCTKNLPPAAVPSN--LE--KDVCETKSHFNRNPTYPLINIQNIPAL
YEDREDEVFP--SSLL----NAKVTTSADAEDLPTH--SPEKILLATFEDPIVMVSTIEY
>Cf_Cpu_P2/11-679 hypothetical protein chiPu_0013622 [Chiloscyllium punctatum]
----------MATALLAGEKLKELIL-P-----GQ-QDEKGSPFAAFMVQLKL-------------EL--PF
DRVV-SIGT----------VIIPILLVTLVFTKNFAE-------ESIYCYTPNNFT----RDQALYARGYCW
TELRDAVPGVE------------------------------------------------PSQRPSLFEHKFL
PYALLAFAGIMYIPALGWEFLASTRLTSELNFLLQEIDNCYHRAAEGRAPKIEKQ-----------------
-----------------------------------------------------------IQSKGAGITE---
---KE-------------------------------------------------------------------
--------------------------------KREIIE----------------------------------
------NAEKEK-SPEQNLFEKYLE--RR---GQSNFLARLYLSRQLSVVFLSIIPIS-YLCTYY-ANQKQN
EFTCPLGEPPDLSSSET----LQVHVNCKLPSVQMQRIIAIVDIV----LLCFINLIILIN--LIHLFI---
------VRKSNFIFDKLHKVG--IKTRKQWQKSQFCDINILALFCNENRDHIKSLNRLDF-----ITNESDL
MYDNV-------VRQLLAALAQSN-HDVTPT-----MRDAGIQTIDPSVDPADIDS----NE-QLIIKRPRK
KMKWIPTTNPLHQP---FREPSTTFKLENN-KG-EKPKPARRKTATDGLAAPLLDSTSKYFQDSSSSKSEGN
--TTVNSEKKHSRHLSLDVHPCIVTT-KKPRP-DQESCT---SKTQDGNFLHSEENMLAHVPSPIKDSNLSE
GGATSNIKYSSESCLTLPISKAYATNYTNNLPTVAVPSS--LE--KDVCDTKSQFNRNPTHPLINIQNIPAL
YEDREDEAFP--SSFL----TARVTSSADAPDLPTH--SPEKILLATFEDPIVMVSTIEY
>Cf_Cmi_P3/1-431 PREDICTED: pannexin-3 [Callorhinchus milii]
----------MSIAGMAAEFILSDSLIRE-PANT----------------------RA--SSLR-LEL--AR
DRLIKFISV-----------GLPLLLVSAAFAKEISLR------SQISCFPPSNFS----TKQAAYVDAICW
ESLLHQ--------------------------------------HIQP------SG---NVAQRSLWIHKVF
PYSLLVIAVTMYLPALIWKLFAKPSLASDLIFITDELDKAYNR-SIKVAQLIVKKHENSL------------
------------------------------------------------------------------------
------------------------------------------------------------------------
----------------------------SA--RSLIQ-----------------------------------
-EELD-RARKEG-VLDFPLLHRYLA--CK---SRSYHLISIYLMRNFLLLVFIAAACL-YLIYCHFPAFFQD
RFSCSIKSDLLANDPT-----IPNAIQCKLTSMTIFQLISVVNGTVYLLL-----VPMIIYSLFQ-LCYWDR
--RFLSVYAMLPAFDLVRRK---------MTRCALNDLNIILHFLQANMGQLQSFNRLSV-----LCVVKNM
SAQQK----G-YTLVDMMTLL------------------VGLED----KTPGDGANTPVTVD-NGTV-----
---------GPHRPRDT-------DPNQEP--GQ---DQRT---------EGVCGGYPKSQ-------D---
---------------CSSC-----------------------------------------------------
------------------------------------------------------------------------
------------------------------------------------------------
>Cf_Ara_P3/1-423 pannexin-3 [Amblyraja radiata]
----------MSVAGIATEFILSDSLIRE-EHDS----------------------RA--KGLR-LEL--PT
DRMIKFISV-----------GLPLLLVSAALAKEISLR------SQITCFPPRNFS----LKQANYVDLYCW
ETLLHY--------------------------------------QLHP------HN---NM-QTSLWIHKVF
PYSLLAIGMTMYLPSLIWKVFVTPLLTADLLFIIDELDKAYNR-SIKVAQLILKKYENNP------------
------------------------------------------------------------------------
------------------------------------------------------------------------
----------------------------NA--KALIQ-----------------------------------
-EELD-RARREK-LLQFPLLQRYLA--CK---NGSYYYVCMYYMRQLLLLLFIAAACL-YLIYCHLPVFFLD
QFSCSIKSGLLTSDPD-----VPAVIQCKLTSLTIFKMISVVNGTVYVLL-----VPMIIHNLLQ-LCSWDK
--KFLAVYQMLPAFDLVSKK---------MLGCALNDLNVILHFLRANIGQLQSFSRLSV-----LCVGKDV
RAGGK----G-QTLVDMMALL------------------VGLET------TEDGGCTQAGGP-GGST-----
---------AAQQHKYL-------DTQ-----GHFHT--RE---------DWSCTGPQGSS-------S---
---------------C--------------------------------------------------------
------------------------------------------------------------------------
------------------------------------------------------------
>Cf_Sca_P3/1-431 pannexin-3 [Scyliorhinus canicula]
----------MSFASIATEFILSDSLIRE-PKDL----------------------RA--KGLR-LEL--AT
DRMIKFISV-----------GLPLLLVSAALAKEISLK------SQITCFPPSNFS----LKQATYVDLYCW
ETLLHR--------------------------------------HLQT------PG---SV-QTSLWIHKVF
PYSLLVIGMIMYIPALIWKVFVTPTLIADLLFIIDELDKAYNR-SIKVAQLIVKKHENSP------------
------------------------------------------------------------------------
------------------------------------------------------------------------
----------------------------NA--KRLIQ-----------------------------------
-EELD-RARKEK-FFEFPLLQRYLA--CK---SRSHYFVCMYYMRQLLLLVFIAGACL-YLVYCHFPAFFHD
EFSCSIKSGLLANDPN-----IPAVIQCKLTSVTIFKMISVVNGAVYLLL-----VPMIIYTLLQ-LCYWDK
--QFLAVYEILPAFDLVSKK---------MLGCALNDLNIILHFLRANINQLESFNRLAV-----LCIVKDV
SAGGT----G-YTLVDMMTLL------------------VGLEN----YTAEGGSCIT-VRE-NGAT-----
---------GLHHRGYL-------GPQREGQQGRFQTREAT---------DWTCANPQSSS-------S---
---------------C--------------------------------------------------------
------------------------------------------------------------------------
------------------------------------------------------------
>Cf_Cpu_P3/1-432 hypothetical protein chiPu_0014621 [Chiloscyllium punctatum]
----------MSIASIATEFILSDSLIRE-PKDS----------------------RA--KGLR-LEL--AT
DRMIKFISV-----------GLPLLLVSAALAKEISLK------SQITCFPPSNFS----LKQATYVDLYCW
ETLLHR--------------------------------------HLQT------SG---SM-QTSLWIHKVF
PYSLLVIGMIMYLPALIWKVFVTPTLIADLLFIIDELDKAYNR-SIKVAQLIVKKHENSP------------
------------------------------------------------------------------------
------------------------------------------------------------------------
----------------------------NA--KRLIQ-----------------------------------
-EELD-RARREK-FFEFPLLQRYLA--CK---SRSYYFVCMYYMRQLLMLVFISAACL-YLVYCHFPAFFQD
EFSCSIKSGLLANDPG-----IPSVIQCKLTSVTIFKMISVVNGAVYLLL-----VPMIIYTLLQ-LCYWDK
--QFLAVYEMLPAFNLVSKK---------MLGCALNDLNIILHLLRANINQLESFNRLAM-----VCVVKDV
SAGGH----G-YTLLDMMTLL------------------VGLEN----YTREGGGYTTASTE-NGEI-----
---------GLHQRGYL-------GSQGEQYQGRFQTREAT---------DWTCANPQSSS-------S---
---------------C--------------------------------------------------------
------------------------------------------------------------------------
------------------------------------------------------------
>Bf_Dre_P1a/26-367
-----------------------------------------------------------YKGIR-LDL--AL
DKIVTCVAV-----------GLPLLLISLAFAQEVSVG------TQISCFAPTAFS----WCQAAYVDSYCW
AAVQKQD------------------------------------------------------GGLPLWLHKFF
PYILLLVAVSVYMPALFWRFTGAPVLSSDLTFIMEELDRSYNR-AIKLAKCLHTA---GKV-----E-----
-------------TP---------------------PAPV--------------------------------
------------------------------------------------------------------------
---------------------------DTNS---SVID----------------------------------
--------LTES-YFKYPLVEQYLR--TK---RYSKGLLIRYLLCRTITVLALTLACI-YLCYYISL-STTD
EFSCDIRSGVVVNDSS-----VPPALQCKLVAVGIFQLLSYINLSVYLLL-----LPLCMFAMLVPFRR--T
-KGFLKPFEMLPTIGVMQFGQ-----------ATWDDLALYLLFLEENLSELKSYKCLKV-----LELLKEQ
GD------ESFDPMLLLRTLGQVK-TD---------------------------------------------
------------------------------------------------------------------------
------------------------------------------------------------------------
------------------------------------------------------------------------
------------------------------------------------------------
>Bf_San_P1a/26-367
-----------------------------------------------------------YKGIR-LDL--AL
DKMVTCVAV-----------GLPLLLISLAFAQEVSVG------TQISCFSPTKFS----WRQAAYVDSYCW
AAVQTQD------------------------------------------------------GGLPLWLHKFF
PYILLLVAVSVYMPALFWRFTGAPVLSSDLTFIMEELDRSYNR-AIKLSKCLYTA---GKL-----D-----
-------------SE---------------------SARM--------------------------------
------------------------------------------------------------------------
---------------------------GSHS---SVRD----------------------------------
--------LTES-YFKYPLVEQYLK--TK---RFSRGLLIRYLLCRTITFLALMLACI-YLCYYIRL-SITD
EFQCDIRTGAVINDSS-----VPPAMQCKLVAVGIFQLLSYINLCVYLLL-----LPLCLYAMLVPFRR--T
-MGFLKPYEMLPTIGVMQFGQ-----------VTWDDQALYLLFLEENLSELKSYKCLKV-----LELLKEG
GD------DSFDTIQLLQTLGQVK-TD---------------------------------------------
------------------------------------------------------------------------
------------------------------------------------------------------------
------------------------------------------------------------------------
------------------------------------------------------------
>Bf_Srh_P1a/26-367
-----------------------------------------------------------YKGIR-LDL--AL
DKMVTCVAV-----------GLPLLLISLAFAQEVSVG------TQISCFSPTKFS----WRQAAYVDSYCW
AAVRTQD------------------------------------------------------GGLPLWLHKFF
PYILLLVAVSVYMPALFWRFTGAPVLSSDLTFIMEELDRSYNR-AIKLSKCLYTA---GKL-----D-----
-------------SE---------------------SARM--------------------------------
------------------------------------------------------------------------
---------------------------GSHS---SVRD----------------------------------
--------LTES-YFKYPLVEQYLK--TK---RFSRGLLIRYLLCRTITFLALMLACI-YLCYYIRL-SITD
EFQCDIRTGAVINDSS-----VPPAMQCKLVAVGIFQLLSYINLCVYLLL-----LPLCLYAMLVPFRR--T
-MGFLKPYEMLPTIGVMQFGQ-----------VTWDDQALYLLFLEENLSELKSYKCLKV-----LELLKEG
GD------DSFDTIQLLQTLGQVK-TD---------------------------------------------
------------------------------------------------------------------------
------------------------------------------------------------------------
------------------------------------------------------------------------
------------------------------------------------------------
>Bf_Dtr_P1a/26-366
-----------------------------------------------------------YKGIR-LEL--AL
DKIVSCVAV-----------GLPLLLISLAFAQEVSVG------TQISCFPPTKFS----WRQAAYVDSYCW
AAVQTQD------------------------------------------------------GGLPLWLHKFF
PYILLLVAVSVYMPALFWRFTGAHVLSSDLTFIMEEMDRSYNR-AIKLAKCLHAA---GKR-----D-----
-------------PP---------------------SAPG--------------------------------
------------------------------------------------------------------------
---------------------------DTHS---SVQD----------------------------------
--------LTES--FKYPLVEQYLR--TK---RFSRGLLIRYLLCRSVTALALILACI-YLCYYIRL-SITD
EFECDIRSGVLLNDTS-----VPPAVQCKLVAVGIFQLLSYINLCVYLLL-----LPICLYAMVVPFRR--N
-LSFLKPYELLPTIEVIQFGE-----------ATWDDLALYLLFLEENLSELKSFKCLKV-----LELLKES
GD------EAFDTLLLLQTLGQVK-TD---------------------------------------------
------------------------------------------------------------------------
------------------------------------------------------------------------
------------------------------------------------------------------------
------------------------------------------------------------
>Bf_Tti_P1a/26-365
-----------------------------------------------------------YKGIR-LDL--AL
DKMVTCIAV-----------GLPLLLISLAFAQEVSVG------TQISCFSPTKFS----WRQAAYVDAYCW
AAVQTQD------------------------------------------------------GGLPLWLHKFF
PYVLLLVAVSVYMPALFWRFTGAPVLSSDLTFIMEELDRSYNR-AIKLAKRPHTT---GVQ-----D-----
-------------SE---------------------SAH---------------------------------
------------------------------------------------------------------------
---------------------------KSQS---SLLD----------------------------------
--------LTES--FKYPLVEQYLK--TK---RYSIGLLVRYIICRAVTFLALLLACI-YLCYYISL-SFTD
EFQCNIRSGVLVNDSS-----VPPLMQCKLVAVGIFRLLSYINVCTYLLL-----MPWCLYAVGVPFRM--M
-RGSLKPFEMLPTIGVIHYER-----------MAWDDLALYLLFLEENLSELKSYKCLKV-----IELLKKT
GD------EHIETKVILRNLGQVK-TD---------------------------------------------
------------------------------------------------------------------------
------------------------------------------------------------------------
------------------------------------------------------------------------
------------------------------------------------------------
>Bf_Pna_P1a/26-362
-----------------------------------------------------------YKGIR-LDL--AL
DKMVTCIAV-----------GLPLLLISLAFAQEVSVG------TQISCFSPTNFS----WRQAAYVDSYCW
AAVQRQD------------------------------------------------------GGLPLSLHKFF
PYILLFVAVLVYVPALFWRFTAAPVLSSDLTFIMEELDRSYNR-AIKLAKCLHS------------------
--------------S---------------------PTHL--------------------------------
------------------------------------------------------------------------
---------------------------DAQS---SMPD----------------------------------
--------LTEN-CFKYPLVEQYLK--TK---RFSHGLLVRYLLCRVVTFLVLVLACV-YLCYYIQL-SVTD
EFHCNIRTGVLINDSS-----VPSPLQCKLIAVGVFQLLSYINLCVYLLL-----APACIYATVVPMRS--S
-ADFLKPYEMLPTLGVMKFGT-----------RACNDLAMYLLFLEENLSELKSYKCLKV-----LELVKDQ
GD-----EHGPDTMLLLQSLGQVK-MD---------------------------------------------
------------------------------------------------------------------------
------------------------------------------------------------------------
------------------------------------------------------------------------
------------------------------------------------------------
>Bf_Eel_P1a/26-361
-----------------------------------------------------------YKGIR-LDL--AL
DKMVTCIAV-----------GLPLLLISLAFAQEVSVG------TQISCFSPANFS----WRQAAFVDAYCW
AAVQRQD------------------------------------------------------GGLPLSLHKFF
PYILLFVAVLVYVPALFWRFTAAPVLSSDLTFIMEELDRSYNK-AIKLAKGLNS------------------
--------------N---------------------STHL--------------------------------
------------------------------------------------------------------------
---------------------------DTQS---SGPD----------------------------------
--------VAET-YFRYPLVEQYLK--TK---RFSCYILIRYILCRAITFLALLLTCA-YLGYYIRL-SATD
EFSCNIRSGVLLNDSS-----VPAAMQCKLVAVGVFQLLSYINLGVYLLL-----VPACVYAMLVPMKI--S
-GAFLKPYEMLPTLGVIEFGD-----------RTWDDLSMYLLFLEENLSELKSYKCLKV-----LEHLKEG
RE------EQFDTLLLLQTLGQVK-TD---------------------------------------------
------------------------------------------------------------------------
------------------------------------------------------------------------
------------------------------------------------------------------------
------------------------------------------------------------
>Bf_Ame_P1a/26-361
-----------------------------------------------------------YKGLR-LDL--AV
DKMVTCIAV-----------GLPLLLISLAFAQEVSVG------TQISCFSPTAFS----WRQAAYVDSYCW
AAVQRQE------------------------------------------------------GGLPLSLHKFF
PYILLLVAVLVYLPALFWRFTAAPVLSSDLTFIMEELDRSYNR-AIKLAKSLYS------------------
--------------S---------------------PTRL--------------------------------
------------------------------------------------------------------------
---------------------------DTQS---SMPD----------------------------------
--------LTEH-CFRYPLVEHYLK--TK---HSSRGLLGRYLLCRMVTLLVLVLACI-YLCYYIRL-SATD
EFSCNIRKGVLLNDTS-----VPTALQCKLVAVGVFQLLSYINLCVYLLL-----VPACIYATLNPLRS--S
-ADFLKPYEMLPTLGVMGFGA-----------RAWDDLAMYLLFLEENLSELKSYKCLKV-----LEHLKQG
GE------DSFDILAILQSMVQVK-TD---------------------------------------------
------------------------------------------------------------------------
------------------------------------------------------------------------
------------------------------------------------------------------------
------------------------------------------------------------
>Bf_Phy_P1a/26-361
-----------------------------------------------------------YKGAR-LDL--AL
DKLVLCIAV-----------GMPLLLISLAFAQEVSVG------TQISCFSPMNFS----WRQAAFVDAYCW
ADVQKQD------------------------------------------------------GGLPLSMHKFF
PYILLFVAMLVYLPALFWRFTVTPGLSSDLTFIMDELDRSYNS-AIKLAKRLHG------------------
--------------K---------------------STHP--------------------------------
------------------------------------------------------------------------
---------------------------DTHG---SMPD----------------------------------
--------LTDK-CFKYPLVEQYLK--TK---RLSCGLLLRYMLCRGFTFLALVLACV-YLCYYIRL-SVTD
EFQCNIRSGVLFNDSS-----VPGALQCKLVAVGVFQLLSCINLVVYFLL-----APTCVYAMLVPLRI--S
-SGFLKPYEMLPTLGMMEFGP-----------RAWDDLSMYLLFLEENLSELKSYKCVKV-----LELLKES
GE------VQFDTLVLLQALGQVK-TD---------------------------------------------
------------------------------------------------------------------------
------------------------------------------------------------------------
------------------------------------------------------------------------
------------------------------------------------------------
>Bf_Ipu_P1a/26-358
-----------------------------------------------------------YKSAR-LDL--AL
DKLVLCIAV-----------GLPLLFISLAFAQEVSVG------TQISCFSPMNFS----WRQAAFVDAYCW
ADVQKQN------------------------------------------------------GGLPLSIHKFF
PYILLFVAMLMYVPALFWRFTVTPGLSSDLTFIMDQLDRSYNR-AIKLAKRLHG------------------
--------------N------------------------P--------------------------------
------------------------------------------------------------------------
---------------------------DTHG---SASD----------------------------------
--------LTDN-CFRYPLVEQYLK--TK---RFSFDLLLRYLLCRVFTFLALVLACV-YLCYYIRL-SVTD
EFQCNIRSGVLFNDST-----VPEALQCKLVAVGVFQLLSYINLAVYLLL-----APICVYTMLVPLRS--S
-VGFLKPYEMLPTLGVMEIGP-----------RAWDDLAMYLLFLEENLSELKSYKCLKV-----LELLKES
GE------VQFDTMVLLEALGQVK-TD---------------------------------------------
------------------------------------------------------------------------
------------------------------------------------------------------------
------------------------------------------------------------------------
------------------------------------------------------------
>Bf_Cch_P1a/26-368
-----------------------------------------------------------YKGIR-LDL--AV
DKIVTCVAV-----------GLPLLLISLAFAQEVTVG------TQISCFSPTNFS----WRQAAYVDSFCW
AALQQQE------------------------------------------------------GSLPLWLHKFF
PYILLLVAVLVYLPALFWRFTAAPQLSSDLTFIMEELDRSYNR-AIKLAKRMAIT---GFT-----G-----
------------DAD---------------------STRK--------------------------------
------------------------------------------------------------------------
---------------------------DPVG---SVSD----------------------------------
--------LTES-CFRYPLVEQYLK--MK---RFSFGILLRYVVCRVVTLLILVLACV-YLSYYIRL-SVTD
EFSCNIRTGILFNDTS-----VPAALQCKLIAVGIFQLLSYINLTVYALL-----APVCAYAALVPLRK--N
-TDFLKIYEMLPTLGVLEFSS-----------MGWDDLAIYLLFLEENLSELKSYKCLKV-----LELLKNS
ED------GPCDTMLLLQTLGQVK-TD---------------------------------------------
------------------------------------------------------------------------
------------------------------------------------------------------------
------------------------------------------------------------------------
------------------------------------------------------------
>Bf_Bya_P1a/26-340
-----------------------------------------------------------YKGAR-LDL--AL
DKLVLCIAV-----------GLPLLLISLAFAQEVSVG------TQISCFSPTNFS----WRQAAFVDAYCW
ADVQKQD------------------------------------------------------GGLPLSMHKFF
PYILLFVAMLVYVPALFWRFTVTPDLFSDLSFIMEELDRSYNS-AIKLARRLHG------------------
--------------N---------------------ASNP--------------------------------
------------------------------------------------------------------------
---------------------------ETNG---SVPD----------------------------------
--------LTDT-CFKYPLVEQYLR--TK---RLSFSLLLRYLLCRAFTFLALILACV-YLCYYIRL-SVTD
EFQCNIRSGVLFNDSS-----VPEALQCKLVAVGVFQLLSYINLIVYFLL-----APTCVYAMLVPLRC--S
-TAFLKPYEMLPTLGVMEFGP-----------RNWNDLAMYLLFLEENLSELKSYKCLKS-----LGQVKT-
------------------------------------------------------------------------
------------------------------------------------------------------------
------------------------------------------------------------------------
------------------------------------------------------------------------
------------------------------------------------------------
>Bf_Mmu_P1a/25-363
-----------------------------------------------------------YKGVR-LEL--AV
DKIVTFLAV-----------SLPLFLISLAFAQEVSVG------TQISCFAPTNFS----WRQAAYVDSFCW
AAVQQQA------------------------------------------------------ESSPLWLHKFF
PYILLFLAILMYIPALFWRFTAAPHLSSDLNFIMEELDRFYNR-AIRLAKNLATF---D-S-----K-----
------------EAP---------------------E-----------------------------------
------------------------------------------------------------------------
----------------------------DTQ---CALD----------------------------------
--------LTEG-CFKYPLVEQYLK--TK---RFSRSLVVKYLACRGLTLLTLLLACL-YLGYYIQLASLTD
EFPCDMQTGLLKNDSV-----VPPAVQCKLVAVGVFRLLSYINLVVYVLL-----VPLVVYAALGPARQ--S
-SGFLRPYEMLPGFGALGLVT-----------PFYNDLSIYLLFLEENLSELKSFKCLQV-----LELLQEA
GD------EGFDTMCLLRTLGQVK-TD---------------------------------------------
------------------------------------------------------------------------
------------------------------------------------------------------------
------------------------------------------------------------------------
------------------------------------------------------------
>Bf_Ssa_P1a/25-360
-----------------------------------------------------------YRAVR-TEL--AM
DKMVTCVAV-----------GLPLLLISLAFAQEVSVG------VQISCFPPANFS----WRQAMYVDSYCW
AALHHTL---------------------------------------------------------PLWLHKFF
PYILLLVAVIMYSPAVFWRFSASPLLQSDLSFIIEELDRCYNR-AVTLAKRMATA---GEH-----------
------------------------------------------------------------------------
------------------------------------------------------------------------
----------------------------A---DSGASD----------------------------------
--------PTEG-CFMYPVVEQYLL--TK---RRSVVVLWRYLLCRGLNLLTLLLACV-YLGYYLRLASLTD
QFGCSLRTGLLANDTS-----IPDQLQCKLVAVGVFTLLSFVNLLVYAML-----VPVVIYSALRPFF-QSH
-THFLKSYQSLPTISVLPLPQ-----------GHWDDLTLYFLFLEENLSELKSYKYMKV-----LELLR-R
RG--VSEGEDFDAMGLLQMLCLVK-TD---------------------------------------------
------------------------------------------------------------------------
------------------------------------------------------------------------
------------------------------------------------------------------------
------------------------------------------------------------
>Bf_Elu_P1a/25-360
-----------------------------------------------------------YCAVR-TEL--AV
DKMVTCVAV-----------GLPLLLISLAFAQEVSVG------VQISCFPPTNFS----WRQAMYVDSYCW
AALHHPQ---------------------------------------------------------PLWLHKFF
PYILLLVAVLIYSPGVFWRFSAAPLLQSDLSFIIEELDRCYNR-SVTLAKRMATT---GEH-----------
------------------------------------------------------------------------
------------------------------------------------------------------------
----------------------------A---DSGQPD----------------------------------
--------PTEG-CFMYPVVEQYLL--TK---RRSVVVLWRYLLCRGLNLLTLLLACV-YLGYYLHLTSITD
QFGCFLRTGLLVNDTS-----IPEQLQCKLVAVGVFQLLSFVNLMVYAML-----VPVVIYSSIRPFL-QSK
-NNFLKSYQSLPTISVLPRPQ-----------GQWDDLTLYFLFLEENLSELKSHKYMKV-----LELLR-R
RG--VCEGENFDAMGLLQALYLVK-MD---------------------------------------------
------------------------------------------------------------------------
------------------------------------------------------------------------
------------------------------------------------------------------------
------------------------------------------------------------
>Bf_Hhu_P1a/25-360
-----------------------------------------------------------YRAVR-TEL--AV
DKMVTCVAV-----------GLPLLLISLAFAQEVSVG------VQISCFPPANFS----WRQAMYVDSYCW
AALHHTL---------------------------------------------------------PLWLHKFF
PYILLLVAVIMYSPAVFWRFSASPLLQSDLSFIIEELDRCYNR-AVTLAKRMATA---GEH-----------
------------------------------------------------------------------------
------------------------------------------------------------------------
----------------------------T---DSGASD----------------------------------
--------PTEG-CFMYPVVEQYLL--TK---RRSVVVLWRYLLCRGLNLLTLLLACV-YLGYYLRLASLTD
QFGCSLRTGLLANDTS-----IPNQLQCKLIAVGVFTLLSFVNLLVYAML-----VPVVIYSALRPFF-QSH
-THFLKSYQSLPTISVLPLPQ-----------GQWDDLTLYFLFLEENLSELKSYKYMKV-----LELLR-R
KG--VCEGEDFDAMGLLQMLCLVK-TD---------------------------------------------
------------------------------------------------------------------------
------------------------------------------------------------------------
------------------------------------------------------------------------
------------------------------------------------------------
>Bf_C'b_P1a/25-346
-----------------------------------------------------------YRTVR-TEQ--AM
DKMVTCVAV-----------GLPLLLISLAFAQEVSVG------VQISCFPPANFS----WRQAMYVDSYCW
AALHHTL---------------------------------------------------------PLWLHKFF
PYILLLVAVIMYSPAVFWRFSASPLLQSDLSFIIEELDRCYNR-AVTLAKHMATA---GEY-----------
------------------------------------------------------------------------
------------------------------------------------------------------------
----------------------------T---DSGASD----------------------------------
--------PTEG-CFMYPVVEQYLL--TK---KRSVVLLWRYLLCRGLNLLTLLLACV-YLGYYLRLASLTD
QFGCSLRTGLLANDTS-----IPDQLQCKLVAVGVFTLLSFVNLLVYAML-----VPVVIYCALRPFL-QSH
-THFLKSYQSLPTTGVLPRPQ-----------GQWDDLTLYFLFLEENLSEL--------------------
KG--VCEGEDFDAMGLLQMLCLVK-MD---------------------------------------------
------------------------------------------------------------------------
------------------------------------------------------------------------
------------------------------------------------------------------------
------------------------------------------------------------
>Bf_Str_P1a/1-325
------------------------------------------------------------------------
--MVTCVAV-----------GLPLLLISLAFAQEVSVG------VQISCFPPANFS----RRQAMYVDSYCW
AALHRTV---------------------------------------------------------QLWQHKFF
PYILLLVAVIMYSPAVFWRFSASPLLQSDLSFIIEELDRCYNR-AVTLAKRMATD---GEY-----------
------------------------------------------------------------------------
------------------------------------------------------------------------
----------------------------T---DSGASD----------------------------------
--------PTEG-CFMYPVAEQYLM--AK---RRSVVLLWRYLLCRGLNLLTLLLACV-YLGYYLCLASLTD
QFGCSLRTGLLANDTS-----IPDQLQCKLVDVGVFTLLSFVNLLVYAML-----VPVVIYSALRPFF-QSH
-TLFLKSYQSLPTTGVLPHPQ-----------GQWDDLTLYFLFLEENLSELKSYKYMKV-----LELLKRR
RG--GGEGEDFEAMGPLQMLCLVK-TD---------------------------------------------
------------------------------------------------------------------------
------------------------------------------------------------------------
------------------------------------------------------------------------
------------------------------------------------------------
>Bf_Sdu_P1a/25-363
-----------------------------------------------------------YKGLR-LEL--AV
DKIVTFLAV-----------GLPLFLISLAFAQEVSVG------TQISCFAPTNFS----WRQAAYVDSFCW
AAVQQQA------------------------------------------------------DSSPLWLHKFF
PYILLLLAILMYIPALFWRFTAAPHLSSDLNFIMEELDRFYNR-AIRLAKNLASI---D-C-----K-----
------------DAP---------------------E-----------------------------------
------------------------------------------------------------------------
----------------------------DTQ---SALD----------------------------------
--------LTEG-CFKYPLVEQYLK--TK---RFSHSLVVKYLACRGLTLLILLLACL-YLGYYIQLASFTD
EFPCDLRTGVLKNDSM-----VPSAVQCKLVAVGVFRLLSYINLGVYVLL-----APLVVYSALGPARQ--S
-SNFLRPYEMLPGFGALGVVT-----------PFYNDLSIYLLFLQENLSELKSFKCLQV-----LELLQEA
GD------EGFDTMCLLRTLGQVK-TD---------------------------------------------
------------------------------------------------------------------------
------------------------------------------------------------------------
------------------------------------------------------------------------
------------------------------------------------------------
>Bf_Sdo_P1a/25-363
-----------------------------------------------------------YKGLR-LEL--AV
DKIVTFLAV-----------GLPLFLISLAFAQEVSVG------TQISCFAPTNFS----WRQAAYVDSFCW
AAVQQQA------------------------------------------------------DSSPLWLHKFF
PYILLLLAILMYIPALFWRFTAAPHLSSDLNFIMEELDRFYNR-AIRLAKNLASI---D-C-----K-----
------------DAP---------------------E-----------------------------------
------------------------------------------------------------------------
----------------------------DTQ---SALD----------------------------------
--------LTEG-CFKYPLVEQYLK--TK---RFSHSLVVKYLACRGLTLLILLLACL-YLGYYIQLASFTD
EFPCDLRTGVLKNDSM-----VPSAVQCKLVAVGVFRLLSYINLGVYVLL-----APLVVYSALGPARQ--S
-SNFLRPYEMLPGFGALGVVT-----------PFYNDLSIYLLFLQENLSELKSFKCLQV-----LELLQEA
GD------EGFDTMCLLRTLGQVK-TD---------------------------------------------
------------------------------------------------------------------------
------------------------------------------------------------------------
------------------------------------------------------------------------
------------------------------------------------------------
>Bf_Pfl_P1a/25-358
-----------------------------------------------------------YHNVR-TEL--AV
DKMVTCVAV-----------GLPLLLISLAFAQEVSVG------TQISCFAPSNFS----WRQAAYVDSFCW
ASVHHTL---------------------------------------------------------PLWLHKFF
PYILLLVAVLMYTPALFWRFSAAPLLQSDLSFLMEELDRSYNR-AVTLAKRMATS---PA------------
------------RTS---------------------D-----------------------------------
------------------------------------------------------------------------
----------------------------S---D---------------------------------------
--------ITED-CFNYPLVEKFLM--TK---RCSRSMLFYYLLCRGLTLVTLLCACV-YLGYYLRLASQTD
EFGCSLRVGLLASDPG-----VPDKVQCKLVAVGVFYLLSLVNLVLFVGL-----IPAVIYAGLRPLFCHGY
-ARFLETYQSLPTVGVLPTP------------NQWDDLSLYLLFLEENLSELKSYKYIKV-----LELLK-R
RG--ECSGEDFDSMGLLQTLCPVK-MD---------------------------------------------
------------------------------------------------------------------------
------------------------------------------------------------------------
------------------------------------------------------------------------
------------------------------------------------------------
>Bf_Sma_P1a/25-361
-----------------------------------------------------------YKGLR-LEL--AV
DKIVTFLAV-----------GLPLFLISLAFAQEVSVG------TQISCFPPTNFS----WRQAAYVDSFCW
AAVQQQA------------------------------------------------------DSSPLWLHKFF
PYILLLLAILMYIPALFWRFTAAPHLSSDLNFIMEELDRFYNR-AIKLAKNLAS------S-----K-----
------------DKP---------------------E-----------------------------------
------------------------------------------------------------------------
----------------------------DTQ---SALD----------------------------------
--------LTEG-CFKYPLVEQYLK--TK---RFSHGLVVKYLACRGLTLLILLLACL-YLGFYIQLASFTD
EFPCDLRTGVLKNDSM-----VPSAVQCKLVAVGVFRLLSYLNLVVYVLL-----APLVAYAALGPARQ--S
-SGFLRPYEMLPGFGALGVVT-----------PFYNDLSIYLLFLQENLSQLKSFKCLQV-----LELLQEA
GD------EGFDTMCLLQTLGQVK-TD---------------------------------------------
------------------------------------------------------------------------
------------------------------------------------------------------------
------------------------------------------------------------------------
------------------------------------------------------------
>Bf_Gac_P1a/25-366
-----------------------------------------------------------YRSVR-TEL--AL
DKMVTCVAV-----------GLPLLLISLAFAQEVSVG------AQISCFSPSNFS----WKQAGYVDSYCW
ATVHHTL---------------------------------------------------------PLWLHKFF
PYILLLVAVLMYTPALFWRFSAAPLLQSDLGFIMEELDRSYNR-AVTLAKPLHHP---PAC-----S-----
------------LSL---------------------P-----------------------------------
------------------------------------------------------------------------
----------------------------P---SPLPSD----------------------------------
--------PTDG-CFKYPLVEKFLM--TK---RCTRSMLLYYLLCRGLTLVTLLCACI-YLGYYLRLASATD
EFSCLLRVGLLVSDPS-----VPKEVQCKLIAVGVFSLLSLVNLVLFIAL-----VPAVIYAAVRPLFRTGH
-ARFLEIYQSLPTASVLPNPT-----------NQWDDLSLYLLFLEENISELKSYKYIKV-----LELLK-R
RG--DSCGEDFDAVELLQTLCLVK-MD---------------------------------------------
------------------------------------------------------------------------
------------------------------------------------------------------------
------------------------------------------------------------------------
------------------------------------------------------------
>Bf_Cgo_P1a/25-359
-----------------------------------------------------------YRNIR-TEL--AV
DKMVTCVAV-----------GLPLLLISLAFAQEVSVG------TQISCFAPSNFS----WRQAAYVDSYCW
ASVHHTL---------------------------------------------------------PLWLHKFF
PYILLLVAVLMYIPALFWRFSAAPLLQSDLSFILEELDRCYNR-AVTLAKRMASS---GL------------
------------LTP---------------------D-----------------------------------
------------------------------------------------------------------------
----------------------------S---D---------------------------------------
--------PTEG-CFNYPLVEKFLM--TK---RCSRSMLFYYLLCRGLTLVTLLCACV-YLGYYLRLASVTD
EFGCGLRVGLLASDPG-----VPDKVQCKLIAVGVFSLLSLVNLVLFTAL-----IPVVIYATLRPLFCHGC
-ARFLETYQSLPTVSVLPPPD-----------SRWDDLSLYLLFLEENISELKSYKYIKV-----LELLR-R
RG--ECTGEDFDAMGLLQTLCLVK-MD---------------------------------------------
------------------------------------------------------------------------
------------------------------------------------------------------------
------------------------------------------------------------------------
------------------------------------------------------------
>Bf_Lca_P1a/25-359
-----------------------------------------------------------YRSVR-TEL--AV
DKMVTCVAV-----------GLPLLLISLAFAQEVSVG------TQISCFAPTNFS----WRQAAYVDSYCW
ASVHHTL---------------------------------------------------------PLWLHKFF
PYILLLVAVLMYTPALFWRFSAAPLLQSDLGFIMEELDRSYNR-AVTLAKRMATS---GL------------
------------LTP---------------------D-----------------------------------
------------------------------------------------------------------------
----------------------------S---D---------------------------------------
--------PTEG-CFNYPLVEKFLM--TK---RCSRVMLCYYLSCRGLTLVTLLCACV-YLGYYLRLASVTD
DFGCTLRVGLLASDPS-----IPEKVQCKLIAVGVFSLLSLVNLILFIAL-----IPVVIYASLRPLLCTSY
-ARFLETYQSLPTVSVLPVPG-----------GQWDDLSLYLLFLEENISELKSYKYIKV-----LELLK-R
RG--ECAGEDFDAMGLLQTLCLVK-MD---------------------------------------------
------------------------------------------------------------------------
------------------------------------------------------------------------
------------------------------------------------------------------------
------------------------------------------------------------
>Bf_Spa_P1a/25-359
-----------------------------------------------------------YRSVR-TEL--AV
DKMVTCVAV-----------GLPLLLISLAFAQEVSVG------TQISCFAPTNFS----WRQAAYVDSFCW
AAVHQER---------------------------------------------------------PLWLHKFF
PYMLLLVAILMYTPALFWRFSAAPLLQSDLSFIMEELDRCYNR-AVTLAKRLATS---GL------------
------------LTP---------------------D-----------------------------------
------------------------------------------------------------------------
----------------------------S---D---------------------------------------
--------PTEG-CFNYPLVEKFLS--TK---RCCHSLLFHYLLCRGLTLVTLVCACT-YLGYYLRLASDTD
EFFCPLSVWLLETNPG-----VPEKVTCKLIAVGVFSLLSLVNLIVFIAL-----VPVVIFAALRPLLCHGY
-AHFLETYQSLPTVGVLPTPG-----------GQWDDLSLYLLFLEENISELKSYKYMKV-----LELLR-R
RG--GCSEETFDSMGLLQTLCLVK-LD---------------------------------------------
------------------------------------------------------------------------
------------------------------------------------------------------------
------------------------------------------------------------------------
------------------------------------------------------------
>Bf_Ate_P1a/25-359
-----------------------------------------------------------YRNVR-TEL--AI
DKMVTCVAV-----------GLPLLLISLAFAQEVSVG------TQISCFAPTNFS----WRQAAYVDSYCW
AAVHHTL---------------------------------------------------------PMWLHKFF
PYILLLVSVMMYTPALFWRFSAAHLLQSDLGFIMEELDRCYNR-AVTLAKRMATS---GQ------------
------------RAQ---------------------E-----------------------------------
------------------------------------------------------------------------
----------------------------S---D---------------------------------------
--------PTEG-CFNYPLVEKFLM--TK---RHSRLMLFYYLLCRGLTLVTLVCACV-YLGYYLRLASVTD
EFGCTLRVGLLVSEPG-----VPEKVQCKLIAVGVFSLLSLVNLILFIAL-----VPVVIYASLRPLFCHGY
-AQFLETYQSLPTVSVLPTPE-----------GQWDDLSLYLLFLEENISELKSYKYMKV-----LELLR-R
RD--ECSGENFDAISLLQTLYLVK-MD---------------------------------------------
------------------------------------------------------------------------
------------------------------------------------------------------------
------------------------------------------------------------------------
------------------------------------------------------------
>Bf_Hco_P1a/25-355
-----------------------------------------------------------YKGMR-LEL--AA
DKIVTFMAV-----------GLPLFLISLAFAQEVSVG------TQISCFAPTNFS----WRQAAYVDSFCW
AAVQQQD------------------------------------------------------DGSPLWLHKFF
PYILLSLAILVYIPALFWRFTAAPHLSSDLNFIMEELDRFYNR-AIKLAKNLASL---D-A-----K-----
------------DK----------------------------------------------------------
------------------------------------------------------------------------
-------------------------------------D----------------------------------
--------LAEG-CFKYPLVEQYLK--TK---RFSHRLVIMYLACRGLTLLILLLACL-YLGYYIRLASLTD
EFPCDLRTGVLTNDSR-----VPSAVQCKLVAVGVFRLLSYINLGVYVLL-----APMVVYAAVGPARQ--S
-SNFLRPYEMLPGFGALGVIT-----------PFYNDLSIYLLFLQENLSELKSFKCLQV-----LELLQEA
AE------EGFDTMCLLRTLGQVK-TD---------------------------------------------
------------------------------------------------------------------------
------------------------------------------------------------------------
------------------------------------------------------------------------
------------------------------------------------------------
>Bf_Ena_P1a/25-362
-----------------------------------------------------------YRSVR-TEL--AV
DKMVTCVAV-----------GLPLLLISLAFAQEVSVG------TQISCFAPSNFS----WRQAAYVDSYCW
AAVHHTL---------------------------------------------------------PLWLHKFF
PYILLLVAVLMYTPALLWRFSAAPLLQSDLGFIMEELDRCYNR-ALTLAKTIATS---GH------------
------------LTP---------------------D-----------------------------------
------------------------------------------------------------------------
----------------------------S---D--PSN----------------------------------
--------PTDG-CFKYPLVEKFLM--TK---RCTHMLLFYYLLCRGLTLVTLLCACV-YLGYYLRLASVTD
EFGCNLRVGLLTSDPS-----VPDKVQCKLIAVGVFSLLSYVNLVLFVAL-----IPVVIYASLRPILCHGY
-ARFLETYQSLPTVSVLPTPG-----------GQCDDLSLYLLFLEENVSELKSYKYIKV-----LELLR-R
RG--ECSGEDFDAMGLLQTLCPVK-MD---------------------------------------------
------------------------------------------------------------------------
------------------------------------------------------------------------
------------------------------------------------------------------------
------------------------------------------------------------
>Bf_Oau_P1a/25-359
-----------------------------------------------------------YRNVR-TEL--AV
DKIVTCVAV-----------GLPLLLISLAFAQEVSVG------TQISCFAPTNFS----WRQAAYVDSFCW
AAVHHTL---------------------------------------------------------PLWLHKFF
PYILLLVAVLMYAPALFWRFCAAPLLQSDLAFIMEELDRCYNR-AVTLAKRMATA---EQ------------
------------PST---------------------D-----------------------------------
------------------------------------------------------------------------
------------------------------------SD----------------------------------
--------PTEG-CFHYPMVEKFLM--TK---RCSRKLIFYYLLCRVLTLLTLLCACI-YLGYYLRLASTTD
DFGCKLRVGLLESDSG-----VPDKVQCKLIAVGVFSLLSFVNLIVFATL-----IPVVIYASLRPLYCYGH
-AHFLETYQSLPTVSVLPKPG-----------GQCDDLSLYLLLLEENISEVKSYKYMKV-----LEMLR-R
RG--EHAGESFDPMGLLQNLCLVK-MD---------------------------------------------
------------------------------------------------------------------------
------------------------------------------------------------------------
------------------------------------------------------------------------
------------------------------------------------------------
>Bf_Ola_P1a/25-358
-----------------------------------------------------------YRSVR-TEL--AM
DKMVTCVVV-----------GLPLLFISLAFAQEVSVG------TQISCFAPSNFS----WRQAAYVDSFCW
AAVHHTL---------------------------------------------------------PLWLHKFF
PYILLLVAMLMYTPALFWRFFAAPILQSDLGFIMEELDRCYNR-AVTLAKRVAAL---HL------------
-------------SA---------------------------------------------------------
------------------------------------------------------------------------
-----------------------------------DSD----------------------------------
--------PTEG-CFNYPLVEKFLM--TK---RFSRRLLFYYLLCRGLTLVTLLCACI-YMGYYYSLASVKD
DFDCKLRVGLLESDPT-----VPEKVQCKLIAVGVFSLLSLVNLVVFAAL-----MPVVVFAGLRPLLFREH
-AKFLEIYQSLPTVGVLPPPN-----------GQCDDLSMYLLFLEENLSELKSYKYIKV-----LEMLR-R
RG--ECSGENFDTMGLLQTLCPVK-ME---------------------------------------------
------------------------------------------------------------------------
------------------------------------------------------------------------
------------------------------------------------------------------------
------------------------------------------------------------
>Bf_Pfl_P1a/25-359
-----------------------------------------------------------YHNVR-TEL--AV
DKMVTCVAV-----------GLPLLLISLAFAQEVSVG------TQISCFAPSNFS----WRQAAYVDSFCW
ASVHHTL---------------------------------------------------------PLWLHKFF
PYILLLVAVLMYTPALFWRFSAAPLLQSDLSFLMEELDRSYNR-AVTLAKRMATS---AV------------
------------RTS---------------------D-----------------------------------
------------------------------------------------------------------------
----------------------------G---D---------------------------------------
--------ITEG-CFDYPLVGKFLM--TK---RCSRSMLFYYLLCRGLTLVTLLCACV-YLGYYLRLASKTD
EFGCSLRVGLLASDPG-----VPDKVQCKLVAVGVFYLLSLVNLVLFVAL-----IPAVIYAGLRPLFCHGY
-ARFLETYQSLPTVSVLPTPG-----------NQWDDLSLYLLFLEENLSELKSYKYIKV-----LELLK-R
RG--ECSGEDFDSMGLLQTLCPVK-MD---------------------------------------------
------------------------------------------------------------------------
------------------------------------------------------------------------
------------------------------------------------------------------------
------------------------------------------------------------
>Bf_Lcr_P1a/25-360
-----------------------------------------------------------YKGVR-LEL--AL
DKIVTFLAV-----------GLPLFLISLAFAQEVSVG------TQISCFAPTNFS----WRQAAYVDSFCW
AALQKQA------------------------------------------------------DSSPLWLHKFF
PYILLSLAILLYIPALFWRFTAAPQLSSDLNFIMEELDRFYNR-AIRLAKNIAA------------K-----
------------DAA---------------------E-----------------------------------
------------------------------------------------------------------------
----------------------------DTQ---SALD----------------------------------
--------VTEG-CFKYPLVEQYLK--TK---RFSRSLVFKYLACRGLTLLILLLACL-YLGYYIRLASLTD
EFPCNLRTGVLKNDST-----VPTAVQCKLVAVSVFGLLSYINLGVYVLL-----APLVVYASLGPARQ--S
-SSFLRPYEMLPGFGALGVVT-----------PFYNDLSIYLLFLQENLSELKSFKCLQV-----LELLQEA
GD------EGFDTMCLLQTLGQVK-TD---------------------------------------------
------------------------------------------------------------------------
------------------------------------------------------------------------
------------------------------------------------------------------------
------------------------------------------------------------
>Bf_Apo_P1a/25-356
-----------------------------------------------------------YKGVR-LEL--AV
DKIVTILAV-----------GLPLFLISLAFAQEVSVG------TQISCFAPSSFS----MRQAAYVDSFCW
AAVQQQA------------------------------------------------------DSSPMWLHKFF
PYILLSLAILLYIPALLWRFTAAPHISSDLSFIMEELDRFYNR-AIKLAKNLASL---D-S-----N-----
------------DSV---------------------E-----------------------------------
------------------------------------------------------------------------
---------------------------DT-----Q-------------------------------------
-----------S-CFKYPLVEQYLK--TK---RFSHSLVVKYLACRVLTLLILLLACL-YLGYYIQLASLTD
EFPCDLRTGVLKNNSD-----VPPAIQCKLVAVGVFRLLSYINLGVYVLL-----APLVVYAALGPARQ--S
-SIFLRPYEILPGFGALGVVT-----------PIYNDLSIYLLFLSENLSELKSFKCLQV-----LELLQEA
GD------EGFDTMCLLQSLGQVK-TD---------------------------------------------
------------------------------------------------------------------------
------------------------------------------------------------------------
------------------------------------------------------------------------
------------------------------------------------------------
>Bf_Nbr_P1a/25-336
-----------------------------------------------------------YRNVR-TEL--AV
DKIVTCVAV-----------GLPLLLISLAFAQEVSVG------TQISCFAPTNFS----WRQAAYVDSFCW
AAVHQAL---------------------------------------------------------PLWLHKFF
PYILLLVAVLMYAPALFWRFCAAPLLQSDLAFIMEELDRCYNR-AVTLAKRMATA---EQ------------
------------PSA---------------------D-----------------------------------
------------------------------------------------------------------------
------------------------------------SD----------------------------------
--------PTEG-CFNYPMVEKFLM--TK---RCSRKLIIYYLLCRVLTLLTLLCACV-CLGYYLRLASTTD
DFGCKLRVGLLESDTS-----VPDRVQCKLIAVGVFSLLSFVNLIVFATL-----IPVVIYASLRPLYCYDH
-AHFLETYQSLPTVSVLPKPG-----------GQCDDLSLYILLLEENISELKSYKYMKV-----CILKH-Q
K-----------------------------------------------------------------------
------------------------------------------------------------------------
------------------------------------------------------------------------
------------------------------------------------------------------------
------------------------------------------------------------
>Bf_Sor_P1a/25-337
-----------------------------------------------------------YRSVR-TEL--AV
DKMVTCVAV-----------GLPSS-----------SS------PWPSCFAPSNFS----WRQAAYVDSYCW
ASVHHTL---------------------------------------------------------PLWLHKFF
PYILLLVAVF-----------AAPLLQSDLAFIMEELDRCYNR-AVTLAKRMYTS---GVV-----N-----
--------------A---------------------D-----------------------------------
------------------------------------------------------------------------
------------------------------------ID----------------------------------
--------PTEG-CFNYPLVEKFLM--TK---RCSRTLLLHYLVCRGLTLVTLACACV-YLGYYLRLAPVTD
NFNCTLRVGLLKSDPS-----VPDMVQCKLIAVGVFSLLSLVNLVVFTAL-----VPVVIYASLRPLFCQGY
-AHFLEIYQSLPTVSVLPNPG-----------GQWDDLSLYLLFLEENISELKSYKYMKV-----LEMLR-K
RG--ECAGENFDPIDLLQTLCLVK-MD---------------------------------------------
------------------------------------------------------------------------
------------------------------------------------------------------------
------------------------------------------------------------------------
------------------------------------------------------------
>Bf_Oni_P1a/25-359
-----------------------------------------------------------YRNVR-TEL--AV
DKIVTCVAV-----------GLPLLLISLAFAQEVSVG------TQISCFAPTNFS----WRQAAYVDSFCW
AAVHHTL---------------------------------------------------------PLWLHKFF
PYILLLVAVLMYAPALFWRFCAAPLLQSDLAFIMEELDRCYNR-AVTLAKRMATA---EQ------------
------------PST---------------------D-----------------------------------
------------------------------------------------------------------------
------------------------------------SD----------------------------------
--------PTEG-CFHYPMVEKFLM--TK---RCSRKLIFYYLLCRVLTLLTLLCACI-YLGYYLRLASTTD
DFGCKLRVGLLESDSG-----VPDKVQCKLIAVGVFSLLSFVNLIVFATL-----IPVVIYASLRPLYCYGH
-AHFLETYQSLPTVSVLPKPG-----------GQCDDLSLYLLLLEENISEVKSYKYMKV-----LEMLR-R
RG--EHAGESFDPMGLLQNLCLVK-MD---------------------------------------------
------------------------------------------------------------------------
------------------------------------------------------------------------
------------------------------------------------------------------------
------------------------------------------------------------
>Bf_Aca_P1a/25-359
-----------------------------------------------------------YRNVR-TEL--AV
DKIVTCVAV-----------GLPLLLISLAFAQEVSVG------TQISCFAPTNFS----WRQAAYVDSFCW
AAVHQTL---------------------------------------------------------PLWLHKFF
PYILLLVAVLMYAPALFWRFCAAPLLQSDLAFIMEELDRCYNR-AVTLAKRMATA---EQ------------
------------PSA---------------------D-----------------------------------
------------------------------------------------------------------------
------------------------------------SD----------------------------------
--------PTEG-CFNYPMVEKFLM--TK---RCSRKLIIYYFLCRVLTLLTLLCACV-CLGYYLRLASTTD
DFGCKLRVGLLESDTG-----VPDRVQCKLIAVGVFSLLSFVNLIVFATL-----IPVVIYASLRPLYCYDH
-AHFLETYQSLPTVSVLPKPG-----------GQCDDLSLYLLLLEENISELKSYKYMKV-----LEMLR-R
RG--EHAGESFDPMGLLQNLCLVK-MD---------------------------------------------
------------------------------------------------------------------------
------------------------------------------------------------------------
------------------------------------------------------------------------
------------------------------------------------------------
>Bf_Mze_P1a/25-359
-----------------------------------------------------------YRNVR-TEL--AV
DKIVTCVAV-----------GLPLLLISLAFAQEVSVG------TQISCFAPTNFS----WRQAAYVDSFCW
AAVHQTL---------------------------------------------------------PLWLHKFF
PYILLLVAVLMYAPALFWRFCAAPLLQSDLAFIMEELDRCYNR-AVTLAKRMATA---EQ------------
------------PSA---------------------D-----------------------------------
------------------------------------------------------------------------
------------------------------------SD----------------------------------
--------PTEG-CFNYPMVEKFLM--TK---RCSRKLIIYYFLCRVLTLLTLLCACV-CLGYYLRLASTTD
DFGCKLRVGLLESDTG-----VPDRVQCKLIAVGVFSLLSFVNLIVFATL-----IPVVIYASLRPLYCYDH
-AHFLETYQSLPTVSVLPKPG-----------GQCDDLSLYLLLLEENISELKSYKYMKV-----LEMLR-R
RG--EHAGESFDPMGLLQNLCLVK-MD---------------------------------------------
------------------------------------------------------------------------
------------------------------------------------------------------------
------------------------------------------------------------------------
------------------------------------------------------------
>Bf_Pny_P1a/25-359
-----------------------------------------------------------YRNVR-TEL--AV
DKIVTCVAV-----------GLPLLLISLAFAQEVSVG------TQISCFAPTNFS----WRQAAYVDSFCW
AAVHQTL---------------------------------------------------------PLWLHKFF
PYILLLVAVLMYAPALFWRFCAAPLLQSDLAFIMEELDRCYNR-AVTLAKRMATA---EQ------------
------------PSA---------------------D-----------------------------------
------------------------------------------------------------------------
------------------------------------SD----------------------------------
--------PTEG-CFNYPMVEKFLM--TK---RCSRKLIIYYFLCRVLTLLTLLCACV-CLGYYLRLASTTD
DFGCKLRVGLLESDTG-----VPDRVQCKLIAVGVFSLLSFVNLIVFATL-----IPVVIYASLRPLYCYDH
-AHFLETYQSLPTVSVLPKPG-----------GQCDDLSLYLLLLEENISELKSYKYMKV-----LEMLR-R
RG--EHAGESFDPMGLLQNLCLVK-MD---------------------------------------------
------------------------------------------------------------------------
------------------------------------------------------------------------
------------------------------------------------------------------------
------------------------------------------------------------
>Bf_Hbu_P1a/25-359
-----------------------------------------------------------YRNVR-TEL--AV
DKIVTCVAV-----------GLPLLLISLAFAQEVSVG------TQISCFAPTNFS----WRQAAYVDSFCW
AAVHQTL---------------------------------------------------------PLWLHKFF
PYILLLVAVLMYAPALFWRFCAAPLLQSDLAFIMEELDRCYNR-AVTLAKRMATA---EQ------------
------------PSA---------------------D-----------------------------------
------------------------------------------------------------------------
------------------------------------SD----------------------------------
--------PTEG-CFNYPMVEKFLM--TK---RCSRKLIIYYFLCRVLTLFTLLCACV-CLGYYLRLASTTD
DFGCKLRVGLLESDTG-----VPDRVQCKLIAVGVFSLLSFVNLIVFATL-----IPVVIYASLRPLYCYDH
-AHFLETYQSLPTVSVLPKPG-----------GQCDDLSLYLLLLEENISELKSYKYMKV-----LEMLR-R
RG--EHAGESFDPMGLLQNLCLVK-MD---------------------------------------------
------------------------------------------------------------------------
------------------------------------------------------------------------
------------------------------------------------------------------------
------------------------------------------------------------
>Bf_Pma_P1a/22-351
-----------------------------------------------------------YRSIR-TEL--AT
DKLVTCVAV-----------GLPLLLISLAFAQEVSVG------TQISCFSPTNFS----WRQAAYVDSFCW
AAVHHTL---------------------------------------------------------PLWLHKFF
PYVLLLVAVLMYSPALFWRFSAAPLLQSDLAFIMEELDRCYNR-AVTLAKHLSSS-----------------
------------------------------------------------------------------------
------------------------------------------------------------------------
-----------------------------------TSD----------------------------------
--------LSEG-CFNYPLVERFLM--TK---RNGRSLLLYYLLCRALTLFTLLCACV-YLGYYLRLASVTD
EFGCSLRVGLLLSDLS-----VPEKVQCKLIAVGVFSLLSMVNLIVFVAL-----MPVVIYSSLRPLFCQGY
-ARFLETYQSLPTMSVLPTPA-----------GQWDDLSLYLLFLEENISELKSYKYIKV-----LELLR-R
RG--QCAGEDFDSMGLLQTLCLVK-TD---------------------------------------------
------------------------------------------------------------------------
------------------------------------------------------------------------
------------------------------------------------------------------------
------------------------------------------------------------
>Bf_Ome_P1a/25-358
-----------------------------------------------------------YRSIR-TEL--AV
DKMVTCVVV-----------GLPLLFISLAFAQEVSVG------TQISCFSPTNFS----WRQAAYVDSFCW
AAVHHTL---------------------------------------------------------PLWLHKFF
PYILLLVAMLMYTPALFWRFFAVPLLQSDLGFIMEELDRSYNR-AVTLAKRVAAL---QL------------
-------------TS---------------------------------------------------------
------------------------------------------------------------------------
-----------------------------------DSD----------------------------------
--------PTEG-CFNYPLVEKFLM--TK---RFSRRLLFYYLLCRGLTLVTLVCACI-YLGYYCSLASIKD
DFNCTLRVGLLESDPT-----VPEKVQCKLIAVGVFSVLSLVNLVVFAAL-----MPVVIFAGLRPLLFQKH
-AQFLETYQSLPTVSVLPAPS-----------GQCDDLSMYLLFLEENLSELKSYKYIKV-----LEMLK-K
RG--DCSGESFDTMGLLQTLCTVK-MD---------------------------------------------
------------------------------------------------------------------------
------------------------------------------------------------------------
------------------------------------------------------------------------
------------------------------------------------------------
>Bf_Aci_P1a/25-355
-----------------------------------------------------------YRSVR-TEL--AV
DKIVTCVAV-----------GLPLLFISLAFAQEVSVG------TQISCFAPTNFS----WRQAAYVDSFCW
AVVHHTL---------------------------------------------------------PMWLHKFF
PYILLLVAVLMYTPALLWRFSAAPLLQSDLGFIMEELDRCYNR-AVTLAKRMATA---GQ------------
------------LTA---------------------D-----------------------------------
------------------------------------------------------------------------
------------------------------------SD----------------------------------
--------PTDG-CFNYPIVEKFLM--TK---RCSRKLLLCYLFCRFLTLLTLLCACL-YLGYYLRLASTTD
EFGCTLRVGLLKFDPS-----VPDKVQCKLTAVGVFYLLSLVNLIVFAAL-----IPVVIYATLRPLFWSGC
-THFLETYESLPTVSVLPKPG-----------SQCDDLSLYLLLLEENISELKSYKYMKV-----LEMLK-R
R------GDSFDPMGLLQNLCPVK-MD---------------------------------------------
------------------------------------------------------------------------
------------------------------------------------------------------------
------------------------------------------------------------------------
------------------------------------------------------------
>Bf_Sau_P1a/25-359
-----------------------------------------------------------YRSVR-TEL--AV
DKMVTCVAV-----------GLPLLLISLAFAQEVSVG------TQISCFAPSNFS----WRQAAYVDSYCW
AAVHHTL---------------------------------------------------------PLWLHKFF
PYILLLVAVLMYTPALFWRFSAAPLLQSDLGFIMEELDRCYNR-AVTLAKRLSTS---GL------------
------------LTP---------------------D-----------------------------------
------------------------------------------------------------------------
----------------------------S---D---------------------------------------
--------PTEG-CFNYPLVEKFLT--TK---RFSRVLLFYYLLCRGLTLITLLCACV-YLGYYLRLASVTD
EFGCTLRVGLLASDPD-----VPDKVQCKLIAVGVFSLLSMVNLILFIAL-----IPVVIYASLRPLFCHGY
-AHFLEAYQSLPTVGVLPTPD-----------GHWDDLSLYLLFLEENISELKSYKYIKV-----LELLK-R
RG--ECTEENFDAMGLLQTLCLVK-MD---------------------------------------------
------------------------------------------------------------------------
------------------------------------------------------------------------
------------------------------------------------------------------------
------------------------------------------------------------
>Bf_Aoc_P1a/25-353
-----------------------------------------------------------YRSVR-TEL--AV
DKMVTCVAV-----------GLPLLLISLAFAQEVSVG------TQISCFAPTNFS----WRQAAYVDSFCW
ADVHNEL---------------------------------------------------------PLWLHKFF
PYMLLLVSVLMYAPALFWRFSAAPLLQSDLGFIMEELDRSYNR-AVTLAKRLALS---P-------------
------------------------------------D-----------------------------------
------------------------------------------------------------------------
------------------------------------SD----------------------------------
--------PTEG--FNYPLVEKFLT--TK---RCSRSLLLFYLLCRGLTLVTLVLTCT-YLSFYLRLAS-ND
AFQCSLRVGLLTADPG-----VPEQVQCKLIAVGVFSLLSLVNLVVFISL-----VPVVIFAALRPLLCHGY
-ARFLETYQSLPTVSVLPMPG-----------SQWDDLSLYLLFLEENISELKSYKYIKV-----LELLR-R
KG--GCSEENFDSMGLLQTLYTVK-LD---------------------------------------------
------------------------------------------------------------------------
------------------------------------------------------------------------
------------------------------------------------------------------------
------------------------------------------------------------
>Bf_Car_P1a/25-364
-----------------------------------------------------------YRNVR-TEL--AV
DKMVTCVVV-----------GLPLLLISLAFAQEVSVG------TQISCFAPTNFS----WRQAAYVDSYCW
AAVHQPL---------------------------------------------------------PLWLHKFF
PYILLLVAVLMYTPALFWRFSAAPLLQSDLGFIMEELDRCYNR-AVTLAKRMTTS---GQ------------
------------RTQ---------------------D-----------------------------------
------------------------------------------------------------------------
----------------------------R---ESLGSD----------------------------------
--------PTEG-SFHYPLVEKFLM--TK---RCSRMLLCRYLLCRCLTLVTLVCACV-YLGYYLHQASITD
EFGCMLRVGLLASDPV-----VPEKVQCKLIAVSVFSLLSLVNLVLFIAL-----VPVVIYASLRPLFCHGY
-ARFLHTYQSLPTVSILPTPD-----------GQWDDLSLYLLFLEENISELKSYKYMKV-----LELLR-K
KG--ESGVENFDAISLLQTLYLVK-MD---------------------------------------------
------------------------------------------------------------------------
------------------------------------------------------------------------
------------------------------------------------------------------------
------------------------------------------------------------
>Bf_Ali_P1a/25-359
-----------------------------------------------------------YRSVR-TEL--AV
DKMVTCVVV-----------GLPLLLISLAFAQEVSVG------TQISCFSPTNFS----WRQAAYVDSYCW
AAVHHTF---------------------------------------------------------HLWLHKFF
PYVLLLVAVLMYTPALIWRFVAAPLLQSDLGFIMEELDRCYNN-AVTLAKRLATS---GL------------
------------LTS---------------------D-----------------------------------
------------------------------------------------------------------------
------------------------------------SE----------------------------------
--------LTEG-CFSYPLVEKFLL--TK---RCSRRLLSCYLLCRGLTLLILLLACL-YLGYYLHMASVTD
DFGCPLRVGLLVNDTS-----IPERVQCKLIAVGVFYLLSLVNLIAFSLL-----FPVIIYAGLRPLLFQGY
-AHFLETYQSLPTVSVLPKPD-----------GHWDDLSLYLLYLEENLSELKSYKYMKV-----LEMLR-K
RD--ERSGEHFDSMGLLKTLCLVK-MD---------------------------------------------
------------------------------------------------------------------------
------------------------------------------------------------------------
------------------------------------------------------------------------
------------------------------------------------------------
>Bf_Fhe_P1a/25-359
-----------------------------------------------------------YRNIR-TEL--AV
DKMVTYVSI-----------FVPLLFISLAFAQEVSVG------TQISCFSPSNFS----WKQAGYVDSYCW
AAVHHTL---------------------------------------------------------PLWLHKFF
PYILLLVAVLMSCPALFWRVSAAPLLMSDLTFIMEELDRCYNR-AVTLAKRLGSS---VS------------
------------LSS---------------------D-----------------------------------
------------------------------------------------------------------------
------------------------------------SD----------------------------------
--------PTEG-CFNYPLVEKFLM--TK---RRSRVLLSYYLLCRGLTVVTLLCACL-YLGYYLGLASVTD
EFGCPLRVGLLVNDTS-----IPEKVQCKLIAVGVFSLLSAVNLAIFIAL-----MPVVIYASVRPLFCQKY
-ARFLETYQSLPTVSVLPSPD-----------GQWDDLSLVLLYVEENISELKSYKYMKV-----LEMLR-K
RG--ECSGENFDTVGLLQTLCLVK-MD---------------------------------------------
------------------------------------------------------------------------
------------------------------------------------------------------------
------------------------------------------------------------------------
------------------------------------------------------------
>Bf_Ape_P1a/25-353
-----------------------------------------------------------YRSVR-TEL--AF
DKMVTCVAV-----------GLPLLLISLAFAQEVSVG------TQISCFAPTNFS----WRQAAYVDSFCW
ADVHNEL---------------------------------------------------------PLWLHKFF
PYMLLLVSVLMYAPALFWRFSAAPLLQSDLGFIMEELDRSYNR-AVMLAKRLALS---P-------------
------------------------------------D-----------------------------------
------------------------------------------------------------------------
------------------------------------SD----------------------------------
--------PTEG--FNYPLVEKFLT--TK---RCSRSLLLFYLLCRGLTLVTLVLTCT-YLSFYLRLAS-ND
AFQCSLKVGLLTADPG-----VPEQVQCKLIAVGVFSLLSLVNLVVFISL-----VPVVIFAALRPLLCHGY
-ARFLETYQSLPTVSVLPMPG-----------SQWDDLSLYLLFLEENISELKSYKYIKV-----LELLR-R
KG--GCSEENFDSMGLLQTLYTVK-LD---------------------------------------------
------------------------------------------------------------------------
------------------------------------------------------------------------
------------------------------------------------------------------------
------------------------------------------------------------
>Bf_Kma_P1a/25-359
-----------------------------------------------------------YRSVR-TEL--AV
DKMVTCMVV-----------GLPLLLISLAFAQEVSVG------TQISCFSPTNFS----WRQAAYVDSYCW
AAVHHTL---------------------------------------------------------PLWLHKFF
PYILLLVAVLMYAPALFWRFLAAPLLQSDLGFIMEELDRCYNG-AVTLAKRLATS---GL------------
------------LTS---------------------D-----------------------------------
------------------------------------------------------------------------
------------------------------------SD----------------------------------
--------LTEG-CFNYPLVEKFLL--TK---RCSRRLLSCYLLCRGLTLVTLVCACL-YLGYYLRLASVTD
DFGCPLRVGLLVNDTS-----VPDRVQCKLIAVGVFSLLSLVNLIAFIAL-----IPVVIYAGLRPLFCQGY
-AHFLETYQSLPTVSVLPKPD-----------GQWDDLSLYLLYLEENLSELKSYKYMKV-----LEMLR-K
RG--ERSGESFDTLGLLKTLCLVK-MD---------------------------------------------
------------------------------------------------------------------------
------------------------------------------------------------------------
------------------------------------------------------------------------
------------------------------------------------------------
>Bf_Oja_P1a/25-358
-----------------------------------------------------------YRSIR-TEL--AV
DKMVTCVVV-----------GLPLLFISLAFAQEVSVG------TQISCFAPTNFS----WRQAAYVDSFCW
AAVHHTL---------------------------------------------------------PLWLHKFF
PYILLLVAMLMYSPALFWRFFAAPLLQSDLAFIMEELDRCYNR-AVTLAKRVGAL---QL------------
-------------TS---------------------------------------------------------
------------------------------------------------------------------------
-----------------------------------DSD----------------------------------
--------PTEG-CFNYPLVEKFLM--TK---RFSRRLLFYYLLCRGLTLVTLLCACI-YLGYYCSLASVKD
DFDCTLRVGLLESDPT-----VPEKVQCKLIAVGVFSLLSLVNLVVFAAL-----MPVVIFAGLRPLFFQEH
-AQFLETYQSLPTVSVLPAPS-----------GQCDDLSMYLLFLEENLSELKSYKYIKV-----LEMLR-K
RG--ESSGEGFDPMGLLQTLCPVK-MD---------------------------------------------
------------------------------------------------------------------------
------------------------------------------------------------------------
------------------------------------------------------------------------
------------------------------------------------------------
>Bf_Lbe_P1a/25-359
-----------------------------------------------------------YRSVR-TEL--AV
DKMVTCVAV-----------GLPLLLISLAFAQEVSVG------TQISCFAPSNFS----WRQAAYVDSYCW
AAVHHTL---------------------------------------------------------PLWLHKFF
PYILLLVAVMMYTPALFWRFSAAPLLQSDLSFIMEELDRCYNR-AVTLAKRLTTS---GL------------
------------LTS---------------------D-----------------------------------
------------------------------------------------------------------------
----------------------------S---D---------------------------------------
--------PTEG-CFNYPLVEKFLM--TK---RCSRTLLLHYLLCRGLTLVTLLCACV-YLGYYLRLASVTD
DFSCKLRVGLLVDDPT-----VPEKVQCKLIAVGVFSLLSLVNLVLFIAL-----IPVVFYASLRPLFCHGY
-ARFLEAYQSLPTIGVLPSPA-----------GQWDDLSLYLLFLEENISELKSYKYIKV-----LELLK-R
RG--SCTSENFDAMGLLQTLCLVK-MD---------------------------------------------
------------------------------------------------------------------------
------------------------------------------------------------------------
------------------------------------------------------------------------
------------------------------------------------------------
>Bf_Pme_P1a/25-359
-----------------------------------------------------------YQNIR-TEL--AA
DKMVTCVAV-----------GLPLLFISLAFAQEVSVG------TQISCFSPTNFS----WKQAGYVDSYCW
AAVHYSL---------------------------------------------------------VLGLHKFF
PYILLLVAVLMYSPALFWRFSAAPLLQSDLAFIMEELDRCYNR-AVTLAKRLATS---GL------------
------------QTS---------------------D-----------------------------------
------------------------------------------------------------------------
------------------------------------SD----------------------------------
--------LTEG-CFNYPLVEKFLM--TK---RCSRVLLSYYLLCRGLTLVTLLCACL-YLGYYLHLASIID
QFDCLLRVGLLVNDTS-----IPERVQCKLIAVGVFSLLSAVNLAMFIAL-----IPVVIYASLRPLFCQGY
-ALFLETYQSLPTVSVLPTPG-----------GQWDDLSLYLLYLEENISELKSYKYMKV-----LEMLK-K
RG--ECAGENFDTVALLQTLCLVK-MD---------------------------------------------
------------------------------------------------------------------------
------------------------------------------------------------------------
------------------------------------------------------------------------
------------------------------------------------------------
>Bf_Pre_P1a/25-359
-----------------------------------------------------------YQNIR-TEL--AA
DKMVTCVAV-----------GLPLLFISLAFAQEVSVG------TQISCFSPTNFS----WKQAGYVDSYCW
AAVHYSL---------------------------------------------------------VLGLHKFF
PYILLLVAVLMYSPALFWRFSAAPLLQSDLAFIMEELDRCYNR-AVTLAKRLATS---RL------------
------------QTS---------------------D-----------------------------------
------------------------------------------------------------------------
------------------------------------SD----------------------------------
--------LTEG-CFNYPLVEKFLM--TK---RCSRVLLSYYLLCRGLTLVTLLCACF-YLGCYLHLASIID
QFDCLLRVGLLVNDTS-----IPEKVQCKLIAVGVFSLLSAVNLAMFIAL-----IPVVIYASLRPLFCQGY
-ALFLETYQSLPTVSVLPAPG-----------GQWDDLSLYLLYLEENLSELKSYKYMKV-----LEMLK-K
RG--ECAGENFDTVGLLQTLCLVK-MD---------------------------------------------
------------------------------------------------------------------------
------------------------------------------------------------------------
------------------------------------------------------------------------
------------------------------------------------------------
>Bf_Xma_P1a/25-359
-----------------------------------------------------------YQNIR-TEM--AV
DKMVTCVAV-----------GLPLLFISLAFAQEVSVG------TQISCFSPTNFS----WKQAGYVDSYCW
AAVHYTL---------------------------------------------------------VLGLHKFF
PYILLLVAVLMYSPALFWRFSAAPLLQSDLAFIMEELDRCYNR-AVTLAKRLATS---GL------------
------------RTS---------------------D-----------------------------------
------------------------------------------------------------------------
------------------------------------SD----------------------------------
--------PTEG-CFNYPLVEKFLM--TK---RCSRVLLSYYLLCRGLTLVTLLLACL-YLGYYLHLASITD
EFSCLLRVGILVNDTN-----IPEKVQCKLIAVGVFTLLSAVNLAMFIAL-----IPVVIYASLRPLFCQGY
-ALFLETYQSLPTVSVLPAPS-----------GQWDDLSLYLLYLEENLSELKSYKYMKV-----LEMLK-K
RG--ECAGENFDTVGLLQTLCLVK-MD---------------------------------------------
------------------------------------------------------------------------
------------------------------------------------------------------------
------------------------------------------------------------------------
------------------------------------------------------------
>Bf_Sfa_P1a/25-360
-----------------------------------------------------------YRSVR-TEL--AV
DKVVTCVAV-----------GLPLLFISLAFAQEVSVG------SQISCFAPSNFS----WRQAAYVDSFCW
AAVHHT----------------------------------------------------------PLWLHKFF
PYILLLVAVLMYTPALLWRFLAAPLLQSDLGFIMEELDRSYNR-AVTLAKRMASA---GL------------
------------LTP---------------------D-----------------------------------
------------------------------------------------------------------------
----------------------------S---D---------------------------------------
--------PTDG-CFNYPLVEKFLT--TK---RCSRTLLLYYLLCRGLTLVTLLCACC-YLGYYLRLASVQD
EFGCSLRVGLLESDAS-----VPELVQCKLIAVGVFSLLSLVNLVFFLGL-----IPVVVFAGLRPLLLRGH
-ARFLETYQSLPTVSVLPSPT---------GAGQCNDLSLYLLFLEENVSELKSYKYIKV-----LELLK-R
RG--DCAGEDFDAMGLLQTLCLVK-MD---------------------------------------------
------------------------------------------------------------------------
------------------------------------------------------------------------
------------------------------------------------------------------------
------------------------------------------------------------
>Bf_Tru_P1a/25-359
-----------------------------------------------------------YRSVR-TEL--AL
DKLVTCVAV-----------GLPLLLISLAFAQEVSVG------TQISCFAPANFT----WKQAAYVDSYCW
AAVHHTL---------------------------------------------------------PLWLHKFF
PYILLLVAVLMYTPALVWRFSAAPLLQSDLSFIMEELDHCYNR-AVTLAKRMTTS---GL------------
------------LTS---------------------D-----------------------------------
------------------------------------------------------------------------
----------------------------G---D---------------------------------------
--------PTEG-CFNYPLVETFLM--TK---RSSRMLLLYYLLCRGLTCVTLLCACI-YLGYYLRLASLTD
EFGCALRVGLLVSDPY-----VPDEVQCKLIAVGVFSLLSLVNLVVFIAL-----IPAVIYASLRPLLCHGY
-TRSLQTYQLLPTVGVLPTPD-----------GQWDDLSLYLLFLDENISELKSFKYIKV-----LELLR-R
RD--QYSRENFDAMRLLQTLCLVK-MD---------------------------------------------
------------------------------------------------------------------------
------------------------------------------------------------------------
------------------------------------------------------------------------
------------------------------------------------------------
>Bf_Tfl_P1a/25-359
-----------------------------------------------------------YRSVR-TEL--AL
DKLVTCVAV-----------GLPLLLISLAFAQEVSVG------TQISCFAPANFT----WKQAAYVDSYCW
AAVHHTL---------------------------------------------------------PLWLHKFF
PYILLLVAVLMYTPALVWRFSAAPLLQSDLSFIMEELDHCYNR-AVTLAKRMTTS---GL------------
------------LTS---------------------D-----------------------------------
------------------------------------------------------------------------
----------------------------G---D---------------------------------------
--------PTEG-CFNYPLVETFLM--TK---RSSRMLLLYYLLCRGLTCITLLCACI-YLGYYLRLASLTD
EFGCALRVGLLVSDPY-----VPDEVQCKLIAVGVFSLLSLVNLVVFIAL-----IPAVIYASLRPLLCHGY
-TRSLQTYQLLPTVGVLPTPD-----------GQWDDLSIYLLFLDENISELKSFKYIKV-----LELLR-R
RD--QYSRENFDAMRLLQTLCLVK-MD---------------------------------------------
------------------------------------------------------------------------
------------------------------------------------------------------------
------------------------------------------------------------------------
------------------------------------------------------------
>Bf_Agr_P1a/26-367
-----------------------------------------------------------YKGIR-LDL--AL
DKMVTCVAV-----------GLPLLLISLAFAQEVSVG------TQISCFSPSKFS----WRQAGYVDSYCW
AAVQTQD------------------------------------------------------GGLPLWLHKFF
PYILLLVAVSVYMPALFWRFTGAPVLSSDLTFIMEELDRSYNR-AIKLAKCLHTA---GKR-----D-----
-------------SQ---------------------PARV--------------------------------
------------------------------------------------------------------------
---------------------------DSYS---SVID----------------------------------
--------LTES-CFKYPLVEQYLR--TK---RFSRGLLIRYLLCRTITFLALILACI-YLCYYIRL-SITD
EFQCDIRSGVVINDSS-----VPPAMQCKLVAVGIFQLLSYINLCVYLLL-----LPLCLYAMLVPFRR--T
-IGFLKPYEMLPTIGVMQFGN-----------VTWDDLALYLLFLEENLSELKSYKCLKV-----LEMLKEG
EG------ESVDTMLLLQTLGQVK-TD---------------------------------------------
------------------------------------------------------------------------
------------------------------------------------------------------------
------------------------------------------------------------------------
------------------------------------------------------------
>Bf_Mar_P1a/25-359
-----------------------------------------------------------YRNIR-TEL--AV
DKMVTCVAV-----------GLPLLLISLAFAQEVSVG------TQISCFPPTNFS----WRQGVYVDSYCW
AAVHHPL---------------------------------------------------------PLWLHKFF
PYILLLVAVLMYSPALIWRFSVAPLLQSDLGFIMEELDRCYNR-AVTLAKRMATS---GV------------
------------HGS---------------------D-----------------------------------
------------------------------------------------------------------------
----------------------------S---D---------------------------------------
--------PTEG-CFKYPLVENFLT--TK---RCSRLLLLHYLLCRGLTLLTLICACV-YLVYYLRLASVTD
EFGCTLRVGLLTSDPS-----VPEKVQCKLIAVGVFSLLSLVNLLLFLAL-----VPVVIYASLRPLLRRGP
-ARFLETYQSLPTVSILPTPS-----------GHCDDLSLYLLFLEENVSELKSYKYIKV-----LKLLK-R
RG--ECSGENFDALGLLQTLCLVK-MD---------------------------------------------
------------------------------------------------------------------------
------------------------------------------------------------------------
------------------------------------------------------------------------
------------------------------------------------------------
>Bf_Pla_P1a/25-359
-----------------------------------------------------------YQNIR-TEL--AA
DKMVTCVAV-----------GLPLLFISLAFAQEVSVG------TQISCFSPTNFS----WKQAGYVDSYCW
AAVHYSL---------------------------------------------------------VLGLHKFF
PYILLLVAVLMYSPALFWRFSAAPLLQSDLAFIMEELDRCYNR-AVTLAKRLATS---GL------------
------------QTS---------------------D-----------------------------------
------------------------------------------------------------------------
------------------------------------SD----------------------------------
--------LTEG-CFNYPLVEKFLM--TK---RRSRVLLSYYLLCRGLTLVTLLCACL-YLGYYLHLASIID
QFDCLLRVGLLVNDTS-----IPERVQCKLIAVGVFSLLSAVNLAMFIAL-----IPVVIYASLRPLFCQGY
-ALFLETYQSLPTVSVLPAPG-----------GQWDDLSLYLLYLEENLSELKSYKYMKV-----LEMLK-K
RG--ECAGENFDTVGLLQTLCLVK-MD---------------------------------------------
------------------------------------------------------------------------
------------------------------------------------------------------------
------------------------------------------------------------------------
------------------------------------------------------------
>Bf_Pfo_P1a/25-359
-----------------------------------------------------------YQNIR-TEL--AA
DKMVTCVAV-----------GLPLLFISLAFAQEVSVG------TQISCFSPTNFS----WKQAGYVDSYCW
AAVHYSL---------------------------------------------------------VLGLHKFF
PYILLLVAVLMYSPALFWRFSAAPLLQSDLAFIMEELDRCYNR-AVTLAKRLATS---GL------------
------------QTS---------------------D-----------------------------------
------------------------------------------------------------------------
------------------------------------SD----------------------------------
--------LTEG-CFNYPLVEKFLM--TK---RCSRVLLSYYLLCRGLTLVTLLCACL-YLGYYLHLASIID
QFDCLLRVGLLVNDTS-----IPERVQCKLIAVGVFSLLSAVNLAMFIAL-----IPVVIYASLRPLFCQGY
-ALFLETYQSLPTVSVLPTPG-----------GQWDDLSLYLLYLEENISELKSYKYMKV-----LEMLK-K
RG--ECAGENFDTVALLQTLCLVK-MD---------------------------------------------
------------------------------------------------------------------------
------------------------------------------------------------------------
------------------------------------------------------------------------
------------------------------------------------------------
>Bf_Cse_P1a/25-357
-----------------------------------------------------------YRSVR-TEL--AV
DKMVTCVVV-----------GLPLLLISLAFAQEVSVG------TQISCFAPTNFS----WRQAAYVDSYCW
ASVHHTQ---------------------------------------------------------PLWLHKVX
XXXLLLVAVLMYTPALFWRFSAAPLLQSDLGFIMEELDRCYNR-AVTLAKRLSTS---GC------------
------------LSA---------------------E-----------------------------------
------------------------------------------------------------------------
----------------------------S---D---------------------------------------
--------PTEG-CFNYPLVEKFLM--TK---RCSRTMLLYYLLCRGLTFVTLVCACV-YLAYYLRRASVTD
DFQCNLRVGLLASDPS-----VPEQVQCKLIAVGVFSLLSLVNLIVFISL-----IPVVIYASARPFLCHGY
-ANFLEIYQSLPTVSVLPSPD-----------GQWDDLSLYLLFLNENISELKSFKYIKV-----LELLK-R
RG----SGESFDAMGLLQTLCLVK-MD---------------------------------------------
------------------------------------------------------------------------
------------------------------------------------------------------------
------------------------------------------------------------------------
------------------------------------------------------------
>Bf_Tni_P1a/25-359
-----------------------------------------------------------YRSVR-TEL--AL
DKMVTCVAV-----------GLPLLLISLAFAQEVSVG------TQISCFAPANFS----WRQAAYVDSYCW
ASVHHTL---------------------------------------------------------PLWLHKFF
PYVLLLVAVLMYTPALFWRFSAAPLLQSDLSFIMEELDRCYNR-AVTLAKRMAAS---GV------------
------------LAP---------------------E-----------------------------------
------------------------------------------------------------------------
----------------------------R-------SD----------------------------------
--------PTEG-CFNYPLVEKFLM--TK---RSS-ALLFYYLLCRGLTCVTLLCACI-YLGYYLRLASVTD
DFCCALRWGLLQNDSY-----VPDRLQCKLIAVGVFSLLSLVNLILFVAL-----VPAVVYASLRPLLCHGY
-ARFLESYQLLPTVGVLPTPD-----------GQWDDLSLYLLFLDENISELKSFKYIKV-----LELLR-R
RG--QCSEENFDAMGLLQTLCLVK-MD---------------------------------------------
------------------------------------------------------------------------
------------------------------------------------------------------------
------------------------------------------------------------------------
------------------------------------------------------------
>Bf_Cva_P1a/25-354
-----------------------------------------------------------YHSIR-TEL--AV
DKMVTCVAV-----------GLPLLFISLAFAQEVSVG------TQISCFSPTNFS----WKQAGYVDSYCW
ASVHHTL---------------------------------------------------------PLWLHKFF
PYILLLVAVLMYSPALFWRFSAAPLLQSDLAFIMEELDRCYNC-AVTLVKRL--------------------
------------KTS---------------------D-----------------------------------
------------------------------------------------------------------------
------------------------------------GD----------------------------------
--------PTEG-CFNYPLLEKFLM--TK---RCSRVLLSYYMLCRGLTLVTLLCACL-YLGYYLRLASVTD
EFGCPLRVGLLVNDTS-----IPERVQCKLIAVGVFSLLSAVNLAVFVAL-----MPVVIYASLRPLICQGY
-ARFLETYQLLPTVTTLPSPD-----------GQWDDLSLYLLYLEENISELKSYKYMKV-----LEMLR-K
RG--ECSGENFDTVGLLQTLCLVK-MD---------------------------------------------
------------------------------------------------------------------------
------------------------------------------------------------------------
------------------------------------------------------------------------
------------------------------------------------------------
>Bf_Sfo_P1a/1-297
------------------------------------------------------------------------
--------------------------------------------TQISCFPPSSFS----IRQAAYVDSFCW
AAVQHNR------------------------------------------------------RHLPLWLHKYF
PYMLLLVALFMYLPSVIWRFTGTPHLFADLNFMLEELDRTYNR-AIKRAEALVSG---KEP-----G-----
------------DNQ---------------------------------------------------------
------------------------------------------------------------------------
-------------------------------------G----------------------------------
--------SSDR-CFKYPLVGQYLK--TK---RSSRNLVVKYLFCRALTLVTLVMACF-YLGYYISLASTTD
EFTCDIRTGRLRNSSN-----VPSAFQCKLVAVGIFWLLSSINLLVYILL-----APLVVYAAIAPLRQ--G
-AAFLRPYEALPDFGELDLTP-----------PFCNDLGIYLCFLEENLSELKSHRCLLVL----ARLQEEA
GD------STLDIECLLRTLGQVK-TD---------------------------------------------
------------------------------------------------------------------------
------------------------------------------------------------------------
------------------------------------------------------------------------
------------------------------------------------------------
>Bf_Dre_P1b/25-365
-----------------------------------------------------------YKGVR-LEL--AT
DKLVSFIAV-----------GLPLLLISLAFAQEVSVG------TQITCFPPTNFT----MRQAAYADSFCW
AAVEHHP------------------------------------------------------YSAPLHLHKFF
PYILLLLAILMYIPALFWRFTAAPSLSSDLSFIMEELDRCYNR-AIRLAKSITTK---Q-D-----K-----
------------DIA---------------------E-----------------------------------
------------------------------------------------------------------------
----------------------------DPH---SGLE----------------------------------
--------LTEA-CFKYPLVEQYLK--TK---RSSWALAAKYLLCRVLTFLTLLLGCF-YLTYYIFWVSPSD
QFSCHLRRGILVNQSE-----VPDVVQCKLVAVGVFRLLSCMNLVVYLLL-----VPAVVYAGLQPARQHQR
-GQFLRPYHLLPAFGDLQPAT-----------RRYDDLSIYLLFLEENLSELKSYKCLQV-----LELLSEG
GE------AAFDTMCLLRTLGQVK-TD---------------------------------------------
------------------------------------------------------------------------
------------------------------------------------------------------------
------------------------------------------------------------------------
------------------------------------------------------------
>Bf_San_P1b/25-362
-----------------------------------------------------------YKGVR-LEL--AT
DKLVTFIAV-----------GLPLLLISLAFAQEVSVG------TQITCFPPTNFT----LRQAAYVDSFCW
AAVEHHP------------------------------------------------------DSAPLHLHKFF
PYILLLVATLMYIPALFWRFTAAPSLSSDLSFIMEELDRCYNR-AIRLAKSLTTK---Q-D-----K-----
------------DIA---------------------E-----------------------------------
------------------------------------------------------------------------
----------------------------DPH---SGLE----------------------------------
--------MTEA-CFKYPLVEQYLK--TK---RSSWALAAKYLLCRVLTFLTLLLACF-YLTYYIFWVSTSD
QFSCNLRRGILVNESA-----VPDAVQCKLVAVGVFRLLSCMNLVVYLLL-----VPAVVYTAFQPARQHQR
-AQFLRPYHLLPAFGDLQPTT-----------RRYDDLSIYLLFLEENLSELKSYKCLQV-----C---KYG
GE------AAFDTMCLLRTLGQVR-TD---------------------------------------------
------------------------------------------------------------------------
------------------------------------------------------------------------
------------------------------------------------------------------------
------------------------------------------------------------
>Bf_Srh_P1b/25-358
-----------------------------------------------------------YKGVR-LEL--AT
DKLASFIAV-----------GLPLLLISLAFAQEVSVG------TQITCFPPTNFT----LRQAAYVDSFCW
AAVEHHP------------------------------------------------------DSAPLNLHKFF
PYILLLVAILMYIPALFWRFTAAPSLSSDLSFIMEDLDRCFNR-AIRLAKSLTSK---Q-D-----K-----
------------DIA---------------------E-----------------------------------
------------------------------------------------------------------------
----------------------------DPH---R-------------------------------------
-----------S-CFKYPLVEQYLK--TK---RSSWALAAKYLLCRVLTFLTLLLACF-YLTYYIFWVSPSD
QFSCNLRRGVL-NESV-----VPDAVQCKLVAVGVFRLLSCMNLVVYLLL-----APAVVYAAFQPARQHQR
-AQFLRPYHLLPAFGDLQPTT-----------RRYDDLSIYLLFLEENLSELKSYKCLQV-----LELLSEG
GE------AAFDTMCLLRTLGQVR-TD---------------------------------------------
------------------------------------------------------------------------
------------------------------------------------------------------------
------------------------------------------------------------------------
------------------------------------------------------------
>Bf_Dtr_P1b/25-365
-----------------------------------------------------------YKGVR-LEL--AT
DKLVTFIAV-----------GLPLLLISLAFAQEVSVG------TQITCFPPTNFT----LRQAAYVDSFCW
AALEHHP------------------------------------------------------DSAPLHLHKFF
PYILLLVATLMYIPALFWRFTAAPSLSSDLSFIMEELDRCYNR-AIRLAKSLTTK---Q-D-----K-----
------------DIA---------------------E-----------------------------------
------------------------------------------------------------------------
----------------------------DPH---SGLE----------------------------------
--------MTEA-CFKYPLVEQYLK--TK---RSSWALAAKYLLCRVLTFLTLLLACF-YLTYYIFWVSPSD
QFSCNLRRGILVNESV-----VPDAVQCKLVAVGVFRLLSSMNLVVYLLV-----VPAVVYTAFQPARQHQR
-AQFLRPYHLLPAFGDLQPTT-----------RHYDDLSIYLLFLEENLSELKSYKCLQV-----LELLSEG
GE------AAFDTMCLLRTLGQVR-TD---------------------------------------------
------------------------------------------------------------------------
------------------------------------------------------------------------
------------------------------------------------------------------------
------------------------------------------------------------
>Bf_Tti_P1b/143-483
--------------------------------------------------------------VR-LEL--AL
DKLVSFIAV-----------GLPLLLISLAFAQEVSVG------SQITCFPPSRFS----LRQAAYVDSFCW
AAVESHS---T-------------------------------------------------DNSAPLRLHKFF
PYILLLVAIIMYIPALLWRFTATPSLSSDLNFIMEELDRCYNR-AIRLAKSLTSN---LDG-----K-----
------------DTA---------------------E-----------------------------------
------------------------------------------------------------------------
----------------------------DPH---SGIE----------------------------------
--------LTEG-CFKYPLVEQYLK--TK---RASWALAAKYLLCRVLTLLTLLLACF-YLTYYIFWVSPSD
QFSCNLRTGILSNETE-----IPDALQCKLVAVGVFRLLSCINVVMYIVL-----VPAVVYAALQPFLEHQR
-ARFLHPYRLLPAFGDLEPTG-----------RRYDDLSIYLLFLEENLSELKSYKCLQV-----LKLLSEE
GD------AAFDTMCLLRTLGQVR-TD---------------------------------------------
------------------------------------------------------------------------
------------------------------------------------------------------------
------------------------------------------------------------------------
------------------------------------------------------------
>Bf_Pna_P1b/25-364
-----------------------------------------------------------YKGVR-LEL--AA
DKLVAFIAV-----------GLPLLLISLAFAQEVSVG------SQISCFPPANFT----LRQAVYVDSFCW
VAVENQ-------------------------------------------------------TGRPLWLHKFF
PYILLLLAVLVYVPALFWRFTAAPQLSSDLSFIMGELDRCYNR-AIRLAKSLATS---SPS-----A-----
------------KDI---------------------S-----------------------------------
------------------------------------------------------------------------
---------------------------EDPH---SGLE----------------------------------
--------VAEG-CFKYPLVEQYLR--TK---RGTWTLAWKYLLCRVLTLLTLLLACI-YLAYYICLVSPTD
QFSCHLYTGVP--NGS-----APAAVECKLVAVGVFRLLSCINVGVYLLL-----IPVVIYSTLSPAHPHQH
-GRLLRPYRLLPTFGGLQLAS-----------RHYDDLSIYLLFLRENLSELKSYKCLQV-----LELLTEG
ES------ESLDTMCLLRTLGQVR-TD---------------------------------------------
------------------------------------------------------------------------
------------------------------------------------------------------------
------------------------------------------------------------------------
------------------------------------------------------------
>Bf_Eel_P1b/25-362
-----------------------------------------------------------YKGVR-LEL--AA
DKLVTFIAV-----------GLPLLLISLAFAQEVSVG------TQISCFPPSNFT----LRQAAYTDSFCW
VAVEGQ-------------------------------------------------------TGSPLWLHKFF
PYVLLLLAVLMYTPVLFWRFTAAPQLSSDLGFIMEELDRCYNR-AIRQAKSLAVK---PVL-----------
-------------SV---------------------D-----------------------------------
------------------------------------------------------------------------
---------------------------TEIQ---DGLE----------------------------------
--------LAES-CFKPPLVEQYLW--TK---QSVWTLALKYLLCRALTLLTLLLACL-YLTYYICMVSPSD
QFSCILHTGAL--NDS-----APPVVQCKLVAVGVFRLLSCINVGVYLLL-----IPAVIYSALLPGRHRKE
-IRLLRPYRLLPAFGGLQLAT-----------HRYDDLSIYLLFLEENLSELKSYKCLQV-----LELLTEV
ES------KTLDMSCLLRTLGQVK-TD---------------------------------------------
------------------------------------------------------------------------
------------------------------------------------------------------------
------------------------------------------------------------------------
------------------------------------------------------------
>Bf_Ame_P1b/25-366
-----------------------------------------------------------YKGVR-LDL--AA
DKLVTFIAV-----------GLPLLLISLAFAQEVSVG------SQISCFPPTNFS----LRQAAYVDSFCW
VAVESQ-------------------------------------------------------SGSPLWLHKFF
PYILLLLAVLVYVPALFWRFTAVPQLSSDLSFIMEELDRCYNR-SIRLAKSLAAS---SPS-----G-----
------------KDI---------------------A-----------------------------------
------------------------------------------------------------------------
---------------------------EDPH---SGLE----------------------------------
--------IAEG-CFKYPLVEQYLR--TK---RGTWTLAWKYLLCRILTLLTLLLASI-YLAYYICVVSLTD
QFSCYIHTGVRSANDS-----TPPSVQCKLVAVGVFRLLSTINVCVYLLL-----IPAVIHSALSPARPHQH
-DCLLRPYRLLPTFGGLQLAT-----------RRYDDLSIYLLFLKENLSELKSYKCLQV-----LELLTER
ES------ESLDTMCLLRTLGQVR-TD---------------------------------------------
------------------------------------------------------------------------
------------------------------------------------------------------------
------------------------------------------------------------------------
------------------------------------------------------------
>Bf_Phy_P1b/25-364
-----------------------------------------------------------YKGLR-LEL--AA
DKLVTFIAV-----------GLPLLLISLAFAQEVSVG------SQISCFPPTNFT----LRQAVYVDSFCW
VAAESQ-------------------------------------------------------TGSPLWLHKFF
PYILLLLAVLVYVPALFWRFTAAPQLSSDLSFIMEELDRCYNR-AIRFAKSLASN---NPD-----A-----
------------KDI---------------------T-----------------------------------
------------------------------------------------------------------------
---------------------------EDSQ---SGME----------------------------------
--------MAEG-CFKYPLVEQYLR--TK---RGTRALAWKYLLCRVLTLLTLLLACL-YLLYYICLVSLSD
QFPCYLHTGAV--NQS-----MLPAVQCKLVAVGVFRLLSCINMAVYLLL-----IPVVINAALLPARQTQQ
-SQLLRPYRLLPAFSGLHVSS-----------SRYDDLSIYLLFLEENLSELKSYKCLQV-----LELLTEG
ES------ENLDTMCLLRTLGQVK-TD---------------------------------------------
------------------------------------------------------------------------
------------------------------------------------------------------------
------------------------------------------------------------------------
------------------------------------------------------------
>Bf_Ipu_P1b/26-358
-----------------------------------------------------------YKSAR-LDL--AL
DKLVLCIAV-----------GLPLLFISLAFAQEVSVG------TQISCFSPMNFS----WRQAAFVDAYCW
ADVQKQN------------------------------------------------------GGLPLSIHKFF
PYILLFVAMLMYVPALFWRFTVTPGLSSDLTFIMDQLDRSYNR-AIKLAKRLHG------------------
--------------N------------------------P--------------------------------
------------------------------------------------------------------------
---------------------------DTHG---SASD----------------------------------
--------LTDN-CFRYPLVEQYLK--TK---RFSFDLLLRYLLCRVFTFLALVLACV-YLCYYIRL-SVTD
EFQCNIRSGVLFNDST-----VPEALQCKLVAVGVFQLLSYINLAVYLLL-----APICVYTMLVPLRS--S
-AGFLKPYEMLPTLGVMEIGP-----------RAWDDLAMYLLFLEENLSELKSYKCLKV-----LELLKES
GE------VQFDTMVLLEALGQVK-TD---------------------------------------------
------------------------------------------------------------------------
------------------------------------------------------------------------
------------------------------------------------------------------------
------------------------------------------------------------
>Bf_Cch_P1b/25-364
-----------------------------------------------------------YKGVR-LEL--AV
DKLVTFIAV-----------GLPLLLISLAFAQEVSVG------TQISCFAPTNFS----WRQAAYVDSFCW
AAVQKQP------------------------------------------------------DNRPLWLHKFF
PYILLLVAILMYIPAVFWRFTAAPLLSSDLNFIMEELDRCYNR-AIRLAKSLASS---L-D-----P-----
------------KDS---------------------S-----------------------------------
------------------------------------------------------------------------
---------------------------EDPH---SALE----------------------------------
--------LTEG-CFKYPLVEQYLQ--TK---HFSRGLVLKYLLCRGLTLLTLLLACL-YLAYYVRLASLSD
EFSCDMRTGVLLNRSD-----VPEAVQCKLVAVGVFRLLSYINLVVYLLL-----VPVVVYAALAPTRQ--N
-SRFLRPYMILPGFGVLDLTT-----------GLYDDLSVYLLFLKENLSELKSYKCLQV-----LELLRER
GG------EAFDTMCLLRTLGQVK-TE---------------------------------------------
------------------------------------------------------------------------
------------------------------------------------------------------------
------------------------------------------------------------------------
------------------------------------------------------------
>Bf_Bya_P1b/45-384
-----------------------------------------------------------YKGVR-LEL--AA
DKLVTFIGV-----------GIPLLLISLAFAQEVSVG------SQITCFPPTNF-------QAVYVDSFCW
VAAEHQS---T-------------------------------------------------NDGSPLWIHKFF
PYILLLLAVLVYIPALFWRFTAAPQLSSDLRFIMEELDCCYNR-AIKLAKCLASN---KPD-----N-----
------------KDT---------------------T-----------------------------------
------------------------------------------------------------------------
---------------------------NETH---SSVE----------------------------------
--------AMEG-CFKNPLVIQYLR--TK---HGKRVLAWKYLACRVLSVLMVLLVFI-YLLGYFFWVSSSD
EFSCDIHTTAV--NQS-----TAPSVLCKLVSVSVFRKLSCISMALYLML-----IALAFFSAFRPTWRRQQ
-AQVLHPYRLLPAFRELHISS-----------CRYDDLSVYLLFLEENLSELKSYKCLQV-----LELLKEG
EC------ENCDTMSLLRNLAQVK-PD---------------------------------------------
------------------------------------------------------------------------
------------------------------------------------------------------------
------------------------------------------------------------------------
------------------------------------------------------------
>Bf_Mmu_P1b/25-359
-----------------------------------------------------------YRSVR-TEL--AI
DKIVTCVAV-----------GLPLLLISLAFAQEVSVG------TQISCFAPSNFS----WRQATYVDSYCW
AAVHHTL---------------------------------------------------------PLWLHKFF
PYILLLVAVIMYTPALFWRFSAAPLLQSDLGFIMEELDRCYNR-AVTLAKRMATS---GL------------
------------PTA---------------------D-----------------------------------
------------------------------------------------------------------------
----------------------------S---D---------------------------------------
--------PTEG-CFMYPLVEKYLM--TK---RFSRTLLFHYLVCRGLTLLTLLCACV-YLAYYLRLASVTD
EFGCALREGLLSNDST-----IPEKVQCKLIAVGVFSLLSLVNLVLFIAL-----IPVVIYASLRPLFCHGY
-ASFLETYQSLPTVSILPSPA-----------GQWDDLSLYLLFLEENLSELKSYKYMKV-----LELLR-R
RG--EHCGEDFDSMGLLQTLCLVK-TD---------------------------------------------
------------------------------------------------------------------------
------------------------------------------------------------------------
------------------------------------------------------------------------
------------------------------------------------------------
>Bf_Ssa_P1b/25-362
-----------------------------------------------------------YKGVR-LEL--AV
DKIVTFIAV-----------GLPLLLISLAFAQEVSVG------TQISCFAPTNFS----WRQAAYVDSFCW
AAVQEQQ------------------------------------------------------EGAPLWLHKFF
PYILLLVAILMYIPALFWRFTAAPHLSSDLNFIMEELDRSYNR-AIRLAKSLATS---I-D-----T-----
------------KDV---------------------S-----------------------------------
------------------------------------------------------------------------
---------------------------DDPP---SALD----------------------------------
--------LTEG-CFKYPLVEQYLK--TK---RFSRWLVVKYLACRLLTLLTLLLACL-YLGYYIRLASITD
EFACDVRTGVLRNNSA-----V--AVQCKLVAVGVFRLLSYINLGVYILL-----APLLVYAALGPARQ--S
-SRFLRPYEMLPAFGALDLDT-----------PFYNDLSVYLLFLEENLSELKSYKCLQV-----LELLREG
GG------EAFDTMCLLQTLGQVK-TD---------------------------------------------
------------------------------------------------------------------------
------------------------------------------------------------------------
------------------------------------------------------------------------
------------------------------------------------------------
>Bf_Elu_P1b/25-364
-----------------------------------------------------------YKGLR-LEL--AV
DKIVTFIAV-----------GLPLLLISLAFAQEVSVG------TQISCFAPTNFS----WRQAAYVDSFCW
AAVQEQQ------------------------------------------------------EGAPLWLHKFF
PYILLLVAILMYIPALFWRFTAAPHLSSDLNFIMEELDRSYNR-AIRLTKNLASS---I-G-----T-----
------------KDV---------------------S-----------------------------------
------------------------------------------------------------------------
---------------------------DQSP---SVLD----------------------------------
--------LTEG-CFKYPLVEQYLK--TK---RFSRWLVVKYLACRVLTLLTLLLACL-YLGYYIRLASITD
EFVCAVRTGVLRNDSA-----VPAEVQCKLVAVGVFRLLSYINLGVYILL-----VPLVVFTSLGPARQ--S
-SRFLRPYEMLPAFGALELHT-----------PFYNDLSVYLLFLEENLSELKSYKCLQV-----LELLREA
GG------EAFDTMCLLQTLGQVK-TD---------------------------------------------
------------------------------------------------------------------------
------------------------------------------------------------------------
------------------------------------------------------------------------
------------------------------------------------------------
>Bf_Hhu_P1b/25-341
-----------------------------------------------------------YKGVR-LEL--AV
DKIVTFIAV-----------GLPLLLISLAFAQEVSVG------TQISCFAPTNFS----WRQAAYVDSFCW
AAVQEQQ------------------------------------------------------EGAPLWLHKFF
PYILLLVAILMYIPALFWRFTAAPHLSSDLNFIMEELDRSYNR-AIRLAKSLASS---I-D-----T-----
------------KDV---------------------S-----------------------------------
------------------------------------------------------------------------
---------------------------DDPP---SALD----------------------------------
--------LTEG-CFKYPLVEQYLK--TK---RFSRWLVVKYLACRLLTLLTLLLACL-YLGYYIRLASITD
EFACDVRTGVLRNDSA-----V--PVHCKLVAVGVFRLLSYINLGVYILL-----APLLVYAALGPARQ--S
-SRFLRPYEMLPAFRALDLDT-----------PFYNDLSVYLLFLEENLSELKSYKCLQV-----GNTTIH-
------------------------------------------------------------------------
------------------------------------------------------------------------
------------------------------------------------------------------------
------------------------------------------------------------------------
------------------------------------------------------------
>Bf_C'b_P1b/25-364
-----------------------------------------------------------YKGVR-LEL--AV
DKIVTFIAV-----------GLPLLLISLAFAQEVSVG------TQISCFAPTNFS----WRQAAYVDSFCW
AAVQEQQ------------------------------------------------------KGAPLWLHKFF
PYILLLLAILMYIPALFWRFTATPHLSSDLNFIMEELDRSYNR-AIRLAKSLASS---I-D-----T-----
------------KKV---------------------S-----------------------------------
------------------------------------------------------------------------
---------------------------DDSP---SALD----------------------------------
--------LTEG-CFKYPLVEQYLK--TK---RFSRWLVVKYLACRVITLLTLLLACL-YLGYYIRLASITD
EFACDVRTGLLRNNSA-----VPVAVQCKLVAVGVFRLLSYINLGVYILL-----SPLVVYATLGPARQ--S
-SRFLRPYEMLPAFGALDLDT-----------PFYNDLSMYLLFLEENLSELKSYKCLQV-----LELLREG
GG------EAFDTMCLLQTLGQVK-TD---------------------------------------------
------------------------------------------------------------------------
------------------------------------------------------------------------
------------------------------------------------------------------------
------------------------------------------------------------
>Bf_Str_P1b/25-362
-----------------------------------------------------------YKGVR-LEL--AV
DKIVTFIAV-----------GLPLLLISLAFAQEVSVG------TQISCFAPTNFS----WRQAAYVDSFCW
AAVQEQQ------------------------------------------------------EGAPLWLHKFF
PYILLLVAILMYIPALFWRFTAAPHLSSDLNFIMEELDRSYNR-AIRLAKSLATS---I-D-----T-----
------------KDV---------------------S-----------------------------------
------------------------------------------------------------------------
---------------------------DDPP---SALD----------------------------------
--------LTEG-CFKYPLVEQYLK--TK---RFSRWLVVKYLACRLLTLLTLLLACL-YLGYYIRLASITD
EFACDVRTGVLRNNSA-----V--AVQCKLVAVGVFRLLSYINLGVYILL-----APLLVYAALGPARQ--S
-SRFLRPYEMLPAFGALDLDT-----------PFYNDLSVYLLFLEENLSELKSYKCLQV-----LELLREG
GG------EAFDTMCLLQTLGQVK-TD---------------------------------------------
------------------------------------------------------------------------
------------------------------------------------------------------------
------------------------------------------------------------------------
------------------------------------------------------------
>Bf_Sdu_P1b/25-363
-----------------------------------------------------------YKGLR-LEL--AV
DKIVTFLAV-----------GLPLFLISLAFAQEVSVG------TQISCFAPTNFS----WRQAAYVDSFCW
AAVQQQA------------------------------------------------------DSSPLWLHKFF
PYILLLLAILMYIPALFWRFTAAPHLSSDLNFIMEELDRFYNR-AIRLAKNLASI---D-C-----K-----
------------DAP---------------------E-----------------------------------
------------------------------------------------------------------------
----------------------------DTQ---SALD----------------------------------
--------LTEG-CFKYPLVEQYLK--TK---RFSHSLVVKYLACRGLTLLILLLACL-YLGYYIQLASFTD
EFPCDLRTGVLKNDSM-----VPSAVQCKLVAVGVFRLLSYINLGVYVLL-----APLVVYSALGPARQ--S
-SNFLRPYEMLPGFGALGVVT-----------PFYNDLSIYLLFLQENLSELKSFKCLQV-----LELLQEA
GD------EGFDTMCLLRTLGQVK-TD---------------------------------------------
------------------------------------------------------------------------
------------------------------------------------------------------------
------------------------------------------------------------------------
------------------------------------------------------------
>Bf_Sdo_P1b/25-363
-----------------------------------------------------------YKGLR-LEL--AV
DKIVTFLAV-----------GLPLFLISLAFAQEVSVG------TQISCFAPTNFS----WRQAAYVDSFCW
AAVQQQA------------------------------------------------------DSSPLWLHKFF
PYILLLLAILMYIPALFWRFTAAPHLSSDLNFIMEELDRFYNR-AIRLAKNLASI---D-C-----K-----
------------DAP---------------------E-----------------------------------
------------------------------------------------------------------------
----------------------------DTQ---SALD----------------------------------
--------LTEG-CFKYPLVEQYLK--TK---RFSHSLVVKYLACRGLTLLILLLACL-YLGYYIQLASFTD
EFPCDLRTGVLKNDSM-----VPSAVQCKLVAVGVFRLLSYINLGVYVLL-----APLVVYSALGPARQ--S
-SNFLRPYEMLPGFGALGVVT-----------PFYNDLSIYLLFLQENLSELKSFKCLQV-----LELLQEA
GD------EGFDTMCLLRTLGQVK-TD---------------------------------------------
------------------------------------------------------------------------
------------------------------------------------------------------------
------------------------------------------------------------------------
------------------------------------------------------------
>Bf_Pfl_P1b/25-363
-----------------------------------------------------------YKGVR-LEL--AV
DKIVTFLAV-----------GLPLFLISLAFAQEVSVG------TQISCFAPTNFS----WKQAAYVDSFCW
AAVQQQG------------------------------------------------------GSSPLWLHKFF
PYILLLLAILMYIPALFWRFTAAPHLSSDLNFIMEELDRFYNR-AIRLAKNLASL---D-S-----K-----
------------GAS---------------------E-----------------------------------
------------------------------------------------------------------------
----------------------------DTQ---SALD----------------------------------
--------LTEG-CFKYPLVEQYLK--TK---RFSHGLVVKYLLCRGLILLILLLACI-YLGYYIRLASLTD
EFPCDLRTGVLKNNSM-----VPSAVQCKLVAVGVFRLLSYINLGVYVLL-----APLVVYAALGPARQ--S
-SSFLRPYELLPGFGALGVVT-----------PFYNDLSIYLLFMQENLSELKSFKCLQV-----LELLQEA
GD------EGFDTMCLLQTLGQVK-TD---------------------------------------------
------------------------------------------------------------------------
------------------------------------------------------------------------
------------------------------------------------------------------------
------------------------------------------------------------
>Bf_Sma_P1b/25-361
-----------------------------------------------------------YKGLR-LEL--AV
DKIVTFLAV-----------GLPLFLISLAFAQEVSVG------TQISCFPPTNFS----WRQAAYVDSFCW
AAVQQQA------------------------------------------------------DSSPLWLHKFF
PYILLLLAILMYIPALFWRFTAAPHLSSDLNFIMEELDRFYNR-AIKLAKNLAS------S-----K-----
------------DKP---------------------E-----------------------------------
------------------------------------------------------------------------
----------------------------DTQ---SALD----------------------------------
--------LTEG-CFKYPLVEQYLK--TK---RFSHGLVVKYLACRGLTLLILLLACL-YLGFYIQLASFTD
EFPCDLRTGVLKNDSM-----VPSAVQCKLVAVGVFRLLSYLNLVVYVLL-----APLVAYAALGPARQ--S
-SGFLRPYEMLPGFGALGVVT-----------PFYNDLSIYLLFLQENLSQLKSFKCLQV-----LELLQEA
GD------EGFDTMCLLQTLGQVK-TD---------------------------------------------
------------------------------------------------------------------------
------------------------------------------------------------------------
------------------------------------------------------------------------
------------------------------------------------------------
>Bf_Gac_P1b/25-363
-----------------------------------------------------------YRGVR-LEL--AV
DKMVTFLAV-----------GLPLFLISLAFAQEVSVG------TQISCFAPTNFS----WKQAAYVDSFCW
AAVQQQS------------------------------------------------------DSSPLWLHKFF
PYILLLLAILMYIPALFWRFSAAPHLSSDLNFIMEELDRFYNR-AIRMAKNLAAL---D-S-----K-----
------------AAS---------------------E-----------------------------------
------------------------------------------------------------------------
----------------------------DTQ---SVLD----------------------------------
--------LNDS-CFKYPLVEQYLK--TK---RFSRCLVVKYLSGRGLTLLTLLLACV-YLGYYIQLASLTD
EFSCNLRTGVLKNDST-----VPSAVQCKLVAVGVFRLLSYINLGVYVLL-----APLVVYAALGPARQ--S
-SSFLRPYELLPGFGALGLVT-----------PFYNDLSIYLLFLQENLSELKSYKCLQV-----LGLLQEA
GD------EGFDTMCLLRTLGQVK-TD---------------------------------------------
------------------------------------------------------------------------
------------------------------------------------------------------------
------------------------------------------------------------------------
------------------------------------------------------------
>Bf_Cgo_P1b/25-363
-----------------------------------------------------------YKGLR-LEL--AL
DKIVTFLTV-----------GLPLFLISLAFAQEVSVG------TQISCFAPTNFS----WRQAAYVDSFCW
AAVQQQD------------------------------------------------------DSSPLWLHKFF
PYILLLLAILMYIPALFWRFTAAPHLSSDLNFIMEELDRFYNR-GIKLAKNIASL---D-S-----N-----
------------GAS---------------------E-----------------------------------
------------------------------------------------------------------------
----------------------------DSP---SALD----------------------------------
--------LTET-CFKYPLVEQYLK--TK---RLSHSLVIKYLSCRGMTLLILLLACI-YLGYYIQLASLTD
EFPCDLRTGVLKNDSM-----VPAAVQCKLVAVGVFRLLSYINLGVYVLL-----APLLVYTALGPARQ--T
-SSFLRPYELLPGFGALGLVT-----------PFYNDLSIYLLFLEENLSELKSFKCLQV-----LELLQEA
GD------EGFDAMCLLQTLSQVK-TD---------------------------------------------
------------------------------------------------------------------------
------------------------------------------------------------------------
------------------------------------------------------------------------
------------------------------------------------------------
>Bf_Lca_P1b/25-363
-----------------------------------------------------------YKGVR-LEL--AV
DKIVTFLAV-----------GLPLFLISLAFAQEVSVG------TQIGCFPPTNFS----WRQAAYVDSFCW
AAVQQQA------------------------------------------------------DSSPLWLHKFF
PYILLLLAILMYIPALFWRFTAAPHLSSDLNFIMEELDRFYNR-AIKLAKNLASL---D-S-----K-----
------------DAP---------------------E-----------------------------------
------------------------------------------------------------------------
----------------------------ETQ---SALD----------------------------------
--------LTEG-CFKYPLVEQYLK--TK---RFSHCLVVKYLACRGLTLMILLLACI-YLSYYIRLASFTD
EFPCDLRTGVLKNDSM-----VPSAVQCKLVAVGVFRLLSYINLGVYVLL-----APLVVYAALGPARQ--S
-SSFLRPYEMLPGFGGLGVVT-----------PFYNDLSIYLLFLHENLSELKSFKCLQV-----LELLQEN
GD------EGLDTMCLLQSLGQVK-TD---------------------------------------------
------------------------------------------------------------------------
------------------------------------------------------------------------
------------------------------------------------------------------------
------------------------------------------------------------
>Bf_Spa_P1b/25-364
-----------------------------------------------------------YKGVR-LEL--AV
DKIVTILAV-----------GLPLFLISLAFAQEVSVG------TQISCFAPTTFT----MRQAAYVDSFCW
AAVQQQT------------------------------------------------------DSSPMWLHKFF
PYILLSLAILLYIPALLWRFTAAPHISSDLSFIMEELDRFYNR-AIRLAKNLASL---D-K-----N-----
------------DFL---------------------H-----------------------------------
------------------------------------------------------------------------
---------------------------HAFF---SALD----------------------------------
--------LAEG-CFKYPLVEQYLK--TK---RFSHSLLVKYLACRVLTLLILLLACL-YLGYYILLASLTD
EFPCDLRTGVLKNDSH-----VPPAIQCKLVAVGVFRLLSYINLGVYMLL-----APLVVFAALRPARQ--S
-STFLRPYEMLPGFGALSVVT-----------PIYNDLSIYLLFLRENLSELKSYKCLQV-----LELLQEA
GD------EGFDTMCLLRTLGQVK-TD---------------------------------------------
------------------------------------------------------------------------
------------------------------------------------------------------------
------------------------------------------------------------------------
------------------------------------------------------------
>Bf_Ate_P1b/25-363
-----------------------------------------------------------YKGVR-LEL--AI
DKIVTFLAV-----------GLPLFLISLAFAQEVSVG------TQISCFSPNTFS----LKQAAYADSFCW
AAVQQQD------------------------------------------------------ANSPLWLHKFF
PYILLLLATLMCIPALFWRFTAAPHLSSDLNFIMEELDRFYNR-GIKLAKNVASL---D-N-----K-----
------------DAP---------------------E-----------------------------------
------------------------------------------------------------------------
----------------------------ETR---SALD----------------------------------
--------LTEG-CFKYPLVEQYLK--TK---RFCHGLVVKYLACRSLTLLILLLGCL-YLGYYIGLASLTD
EFPCDLRTGVLKNNSM-----VPPEVQCKLVAVGVFRLLSYINLLVYALL-----APLVVYAALGPARQ--S
-SSFLRPYEMLPGFGALGVVT-----------PFYNDLSIYLLFLQENLSELKSFKCLQV-----LELLQEA
GD------EGLDTMCLLRTLGQVK-TD---------------------------------------------
------------------------------------------------------------------------
------------------------------------------------------------------------
------------------------------------------------------------------------
------------------------------------------------------------
>Bf_Hco_P1b/25-361
-----------------------------------------------------------YRSVR-TEL--AV
DKMVTCVAV-----------GLPLLLISLAFAQEVSVG------TQISCFAPSNFS----LRQAAYVDSFCW
ASVHHTL---------------------------------------------------------PLWLHKFF
PYILLLVAMLTYSPALFWRFWSAPLLQSDLGFIMEELDRCYNR-AVTLAKRMTTD---AL------------
------------HGS---------------------D-----------------------------------
------------------------------------------------------------------------
----------------------------S---C---SD----------------------------------
--------PTEG-CFNYPLVEKFLM--TK---RCSRVLLARYLLCRGLTLATLLCACL-YLGYYLHLAPLTD
DFGCTLRVGLLANDST-----VPKRVQCKLIAVGVFTLLSLVNLIVFSTL-----IPVVIYASLRPLLCHRY
-AHFLETYQLLPTVSVLPTPS-----------GQWDDLSLYLLFLEENISELKSYKYIKV-----LELLR-K
RG--ECSGEDFDAMGLLQTLYLVK-MD---------------------------------------------
------------------------------------------------------------------------
------------------------------------------------------------------------
------------------------------------------------------------------------
------------------------------------------------------------
>Bf_Ena_P1b/25-362
-----------------------------------------------------------YKGLR-LEL--AA
DKIVTFLAV-----------GLPLFLISLAFAQEVSVG------TQITCFAPTNFT----WKQAAYVDSFCW
AAVQQQA------------------------------------------------------DSSPLWLHKFF
PYILLLLAILLYIPALFWRFTAAPHLSSDLKFIMEELDRFYNR-AIKLAKNLASL---D-G-----K-----
------------DAP---------------------E-----------------------------------
------------------------------------------------------------------------
----------------------------DTQ---S-LD----------------------------------
--------LTES-CFKYPLVEQYLK--TK---RFSHSLVVKYLVCRGLTLLILLLACL-YLGYYIQLASFTD
EFPCNLQTGILKNDSI-----VPSGVQCKLVAVGVFRLLSYINLVVYVLL-----VPLVVFAAHGPARQ--S
-SGFLRPYEILPGFGALGVVT-----------PFYNDLSIYLMFLKENLSELKSFKCLQV-----LVLLQEA
GD------EGFDTMCLLRTLGQVK-TD---------------------------------------------
------------------------------------------------------------------------
------------------------------------------------------------------------
------------------------------------------------------------------------
------------------------------------------------------------
>Bf_Oau_P1b/25-363
-----------------------------------------------------------YKGIR-LEL--AV
DKIVTFLAV-----------GLPLFLISLAFAQEVSVG------TQISCFPPTNFS----WRQAGYVDSFCW
AAVQQQA------------------------------------------------------DSSPLWLHKFF
PYILLLLAILMYIPALFWRFTAAPHLSSDLSFIMDELDRFYNR-AIRLAKNLYSL---D-S-----K-----
------------DAP---------------------E-----------------------------------
------------------------------------------------------------------------
----------------------------GTQ---SALD----------------------------------
--------LTEG-CFKYPLVEQYLK--TK---RFSHRLVVKYLACRGLTLLILLLACI-YLGYYILLASLTD
EFPCDLRTGVLKNDSM-----VPSPVQCKLVAVGVFRLLSYINLGVYVIL-----APLVVYAALGPARQ--S
-SSFLRPYEMLPGFGALGLVT-----------PVYNDLSIYLLFLHENLSALKSFKCLQV-----LELLQEA
DD------EGFDTMCLLRSLGQVK-TD---------------------------------------------
------------------------------------------------------------------------
------------------------------------------------------------------------
------------------------------------------------------------------------
------------------------------------------------------------
>Bf_Ola_P1b/25-363
-----------------------------------------------------------YKGVR-LEL--AL
DKIVSFLAV-----------GLPLFLISLAFAQEVSVG------TQISCFAPTNFS----WRQAAYVDSFCW
AAVQQQS------------------------------------------------------NSSPLWLHKFF
PYVLLLLAILMYIPALLWRFTAAPHLSSDLSFIMEELDRFYNR-AIRLARNLASL---D-G-----K-----
------------AAS---------------------E-----------------------------------
------------------------------------------------------------------------
----------------------------DSQ---SALD----------------------------------
--------LAEG-CFKYPLVEQYLK--TK---RFSRSLVVKYLACRGLTLLILLLACI-FLAYYILLASLTD
EFPCDLRTGVLQNDSM-----VPSAVQCKLVAVGVFRLLSYINLAVYVLL-----APLVVYAALGPARQ--S
-SSFLQPYEMLPGFGALGVIT-----------PVYNDLSIYLLFLQENLSELKSFKCLKV-----LELLQQA
GD------EGFDAMCLLQTLGQVK-TD---------------------------------------------
------------------------------------------------------------------------
------------------------------------------------------------------------
------------------------------------------------------------------------
------------------------------------------------------------
>Bf_Pfl_P1b/25-363
-----------------------------------------------------------YKGVR-LEL--AV
DKIVTFLAV-----------GLPLFLISLAFAQEVSVG------TQISCFAPTNFS----WKQAAYVDSFCW
AAVQQQG------------------------------------------------------GSSPLWLHKFF
PYILLLLAILMYIPALFWRFTAAPHLSSDLNFIMEELDRFYNR-AIKLAKNLASL---D-S-----K-----
------------GAS---------------------E-----------------------------------
------------------------------------------------------------------------
----------------------------DTQ---SALD----------------------------------
--------LTEG-CFKYPLVEQYLK--TK---RFSHGLVVKYLICRGLILLILLLACI-YLGYYIRLASLTD
EFPCDLRTGVLKNNSM-----VPSAVQCKLVAVGVFRLLSYINLGVYVLL-----APLVVYAALGPARQ--S
-SSFLRPYELLPGFGALGVVT-----------PFYNDLSIYLLFLQENLSELKSFKCLQV-----LELLQEA
GD------EGFDTMCLLQTLGQPR-ND---------------------------------------------
------------------------------------------------------------------------
------------------------------------------------------------------------
------------------------------------------------------------------------
------------------------------------------------------------
>Bf_Lcr_P1b/25-360
-----------------------------------------------------------YKGVR-LEL--AL
DKIVTFLAV-----------GLPLFLISLAFAQEVSVG------TQISCFAPTNFS----WRQAAYVDSFCW
AALQKQA------------------------------------------------------DSSPLWLHKFF
PYILLSLAILLYIPALFWRFTAAPQLSSDLNFIMEELDRFYNR-AIRLAKNIAS------------K-----
------------DAA---------------------E-----------------------------------
------------------------------------------------------------------------
----------------------------DTQ---SALD----------------------------------
--------VTEG-CFKYPLVEQYLK--TK---RFSRSLVFKYLACRGLTLLILLLACL-YLGYYIRLASLTD
EFPCNLRTGVLKNDST-----VPTAVQCKLVAVSVFGLLSYINLGVYVLL-----APLVVYASLGPARQ--S
-SSFLRPYEMLPGFGALGVVT-----------PFYNDLSIYLLFLQENLSELKSFKCLQV-----LELLQEA
GD------EGFDTMCLLQTLGQVK-TD---------------------------------------------
------------------------------------------------------------------------
------------------------------------------------------------------------
------------------------------------------------------------------------
------------------------------------------------------------
>Bf_Apo_P1b/25-362
-----------------------------------------------------------YKGVR-LEL--AV
DKIVTILAV-----------GLPLFLISLAFAQEVSVG------TQISCFAPSSFS----MRQAAYVDSFCW
AAVQQQA------------------------------------------------------DSSPMWLHKFF
PYILLSLAILLYIPALLWRFTAAPHISSDLSFIMEELDRFYNR-AIKLAKNLASL---D-S-----N-----
------------DSV---------------------E-----------------------------------
------------------------------------------------------------------------
---------------------------DT-----QSLD----------------------------------
--------VAES-CFKYPLVEQYLK--TK---RFSHSLVVKYLACRVLTLLILLLACL-YLGYYIQLASLTD
EFPCDLRTGVLKNNSD-----VPPAIQCKLVAVGVFRLLSYINLGVYVLL-----APLVVYAALGPARQ--S
-SIFLRPYEILPGFGALGVVT-----------PIYNDLSIYLLFLSENLSELKSFKCLQV-----LELLQEA
GD------EGFDTMCLLQSLGQVK-TD---------------------------------------------
------------------------------------------------------------------------
------------------------------------------------------------------------
------------------------------------------------------------------------
------------------------------------------------------------
>Bf_Nbr_P1b/25-363
-----------------------------------------------------------YKGIR-LEL--AV
DKIVTFLAV-----------GLPLFLISLAFAQEVSVG------TQISCFPPTNFS----WRQAGYVDSFCW
AAVQQQA------------------------------------------------------DSSPLWLHKFF
PYILLSLAILMYIPALFWRFTAAPHLSSDLSFIMEELDRFYNR-AIRLAKNLASL---D-S-----K-----
------------DAP---------------------E-----------------------------------
------------------------------------------------------------------------
----------------------------GTQ---SALD----------------------------------
--------LTEG-CFKYPLVEQYLK--TK---RFSHRLVVKYLACRGLTLLILLLACI-YLGYYILLASLTD
EFPCDLRTGVLKNDSM-----VPSPVQCKLVAVGVFRLLSYINLGVYVIL-----APLVVYAALGPARQ--S
-SSFLRPYEMLPGFGALGLVT-----------PVYNDLSIYLLFLHENLSALKSFKCLQV-----LELLQEA
DD------EGFDTMCLLRSLGQVK-TD---------------------------------------------
------------------------------------------------------------------------
------------------------------------------------------------------------
------------------------------------------------------------------------
------------------------------------------------------------
>Bf_Sor_P1b/25-363
-----------------------------------------------------------YKGLR-LDL--AV
DKIVTFLAV-----------GLPLLFISLAYAQEVSVG------TQISCFPPTNFS----WRQAAYVDNFCW
AAVQQQA------------------------------------------------------DTSPLWLHKFF
PYILLLLAIFMYTPALLWRFTAAPHLSSDLSFIMEELDRFYNR-SIRLAKNLASL---E-S-----T-----
------------DAS---------------------E-----------------------------------
------------------------------------------------------------------------
----------------------------DTP---CALD----------------------------------
--------LTEG-CFKYPLVEQYLK--TK---RFSRHLVVKYLMCRGLTLLILVLACI-YLVYYIRLASLTD
EFSCNLRTGVLKNDTT-----VPSALSCKLVAVGVFRLLSYISIVVYVLL-----IPLVVYAALGPAHQ--S
-SSFLRPYEMLPGFGALGGVT-----------PIYNDLSIYLLFLQENLSALKSFKCLQV-----LELLQQA
GD------EGFDTMCLLRTLGQVK-TD---------------------------------------------
------------------------------------------------------------------------
------------------------------------------------------------------------
------------------------------------------------------------------------
------------------------------------------------------------
>Bf_Oni_P1b/25-363
-----------------------------------------------------------YKGIR-LEL--AV
DKIVTFLAV-----------GLPLFLISLAFAQEVSVG------TQISCFPPTNFS----WRQAGYVDSFCW
AAVQQQA------------------------------------------------------DSSPLWLHKFF
PYILLLLAILLYIPALFWRFTAAPHLSSDLSFIMDELDRFYNR-AIRLAKNLYAL---D-S-----K-----
------------DAP---------------------E-----------------------------------
------------------------------------------------------------------------
----------------------------GTQ---SALD----------------------------------
--------LTEG-CFKYPLVEQYLK--TK---RFSHRLVVKYLACRGLTLLILLLACI-YLGYYILLASLTD
EFPCDLRTGVLKNDSM-----VPSPVQCKLVAVGVFRLLSYINLGVYVIL-----APLVVYAALGPARQ--S
-SSFLRPYEMLPGFGALGLVT-----------PVYNDLSIYLLFLHENLSALKSFKCLQV-----LELLQEA
DD------EGFDTMCLLRSLGQVK-TD---------------------------------------------
------------------------------------------------------------------------
------------------------------------------------------------------------
------------------------------------------------------------------------
------------------------------------------------------------
>Bf_Aca_P1b/25-363
-----------------------------------------------------------YKGIR-LEL--AV
DKIVTFLAV-----------GLPLFLISLAFAQEVSVG------TQISCFPPTNFS----WRQAGYVDSFCW
AAVQQQA------------------------------------------------------DSSPLWLHKFF
PYILLSLAILMYIPALFWRFTAAPHLSSDLSFIMEELDRFYNR-AIRLAKNLASL---D-S-----K-----
------------DAP---------------------E-----------------------------------
------------------------------------------------------------------------
----------------------------GTQ---SASD----------------------------------
--------LTEG-CFKYPLVEQYLK--TK---RFSHRLVVKYLACRGLTLLILLLACI-YLGYYILLASLTD
EFPCDLRTGVLKNDSM-----VPSPVQCKLVAVGVFRLLSYINLGVYVIL-----APLVVYAALGPARQ--S
-SSFLRPYEMLPGFGALGLVT-----------PVYNDLSIYLLFLHENLSALKSFKCLQV-----LELLQEA
DD------EGFDTMCLLRSLGQVK-TD---------------------------------------------
------------------------------------------------------------------------
------------------------------------------------------------------------
------------------------------------------------------------------------
------------------------------------------------------------
>Bf_Mze_P1b/25-363
-----------------------------------------------------------YKGIR-LEL--AV
DKIVTFLAV-----------GLPLFLISLAFAQEVSVG------TQISCFPPTNFS----WRQAGYVDSFCW
AAVQQQA------------------------------------------------------DSSPLWLHKFF
PYILLSLAILMYIPALFWRFTAAPHLSSDLSFIMEELDRFYNR-AIRLAKNLASL---D-S-----K-----
------------DAP---------------------E-----------------------------------
------------------------------------------------------------------------
----------------------------GTQ---SASD----------------------------------
--------LTEG-CFKYPLVEQYLK--TK---RFSHRLVVKYLACRGLTLLILLLACI-YLGYYILLASLTD
EFPCDLRTGVLKNDSM-----VPSPVQCKLVAVGVFRLLSYINLGVYVIL-----APLVVYAALGPARQ--S
-SSFLRPYEMLPGFGALGLVT-----------PVYNDLSIYLLFLHENLSALKSFKCLQV-----LELLQEA
DD------EGFDTMCLLRSLGQVK-TD---------------------------------------------
------------------------------------------------------------------------
------------------------------------------------------------------------
------------------------------------------------------------------------
------------------------------------------------------------
>Bf_Pny_P1b/25-363
-----------------------------------------------------------YKGIR-LEL--AV
DKIVTFLAV-----------GLPLFLISLAFAQEVSVG------TQISCFPPTNFS----WRQAGYVDSFCW
AAVQQQA------------------------------------------------------DSSPLWLHKFF
PYILLSLAILMYIPALFWRFTAAPHLSSDLSFIMEELDRFYNR-AIRLAKNLASL---D-S-----K-----
------------DAP---------------------E-----------------------------------
------------------------------------------------------------------------
----------------------------GTQ---SASD----------------------------------
--------LTEG-CFKYPLVEQYLK--TK---RFSHRLVVKYLACRGLTLLILLLACI-YLGYYILLASLTD
EFPCDLRTGVLKNDSM-----VPSPVQCKLVAVGVFRLLSYINLGVYVIL-----APLVVYAALGPARQ--S
-SSFLRPYEMLPGFGALGLVT-----------PVYNDLSIYLLFLHENLSALKSFKCLQV-----LELLQEA
DD------EGFDTMCLLRSLGQVK-TD---------------------------------------------
------------------------------------------------------------------------
------------------------------------------------------------------------
------------------------------------------------------------------------
------------------------------------------------------------
>Bf_Hbu_P1b/25-363
-----------------------------------------------------------YKGIR-LEL--AV
DKIVTFLAV-----------GLPLFLISLAFAQEVSVG------TQISCFPPTNFS----WRQAGYVDSFCW
AAVQQQA------------------------------------------------------DSSPLWLHKFF
PYILLSLAILMYIPALFWRFTAAPHLSSDLSFIMEELDRFYNR-AIRLAKNLASL---D-S-----K-----
------------DAP---------------------E-----------------------------------
------------------------------------------------------------------------
----------------------------GTQ---SASD----------------------------------
--------LTEG-CFKYPLVEQYLK--TK---RFSHRLVVKYLACRGLTLLILLLACI-YLGYYILLASLTD
EFPCDLRTGVLKNDSM-----VPSPVQCKLVAVGVFRLLSYINLGVYVIL-----APLVVYAALGPARQ--S
-SSFLRPYEMLPGFGALGLVT-----------PVYNDLSIYLLFLHENLSALKSFKCLQV-----LELLQEA
DD------EGFDTMCLLRSLGQVK-TD---------------------------------------------
------------------------------------------------------------------------
------------------------------------------------------------------------
------------------------------------------------------------------------
------------------------------------------------------------
>Bf_Pma_P1b/28-366
-----------------------------------------------------------YKGVR-LEL--AV
DKIVTFLSV-----------GLPLFLISLAFAQEVSVG------TQISCFAPTNFS----WRQAYYVDSFCW
AAVQQQS------------------------------------------------------ENTPLWLHKFF
PYILLLFAILLYIPALCWRFTAAPHLSSDLSFIMEELDRFYNR-AIRLAKNLASL---D-S-----K-----
------------DGT---------------------D-----------------------------------
------------------------------------------------------------------------
----------------------------DSQ---SALD----------------------------------
--------LTEG-CFKYPLVEHYLK--TK---RFSRRLVVRYLASRGLTLLILLLACI-YLGYYIQLASFTD
EFPCDLRKGLLQNDSF-----VPSAVQCKLVAVGVFRLLSYINLVVYILL-----APLVIYAAIGPARQ--S
-SGFLQPYAMLPGFGTLGVIT-----------PVYNDLSIYLLFLQENLSQLKSYKCLQV-----LELLQES
SD------EGFDTMCLLQTLGQVR-TD---------------------------------------------
------------------------------------------------------------------------
------------------------------------------------------------------------
------------------------------------------------------------------------
------------------------------------------------------------
>Bf_Ome_P1b/25-363
-----------------------------------------------------------YKGVR-LEL--AL
DKIVSFLAV-----------GLPLFLISLAFAQEVSVG------TQISCFAPTNFS----WRQAAYVDSFCW
AAVQQQS------------------------------------------------------NSSPLWLHKFF
PYVLLLLAILMYIPALMWRFTAAPHLSSDLSFIMEELDRFYNR-AIRLARNLASL---D-G-----K-----
------------DAS---------------------E-----------------------------------
------------------------------------------------------------------------
----------------------------ESQ---SALD----------------------------------
--------LAEG-CFKYPLVEQYLK--TK---RFSRCLVVKYVACRGLTLLILLLACV-FLAYYILLASLTD
EFPCDLRTGVLQNNSM-----VPSAVQCKLVAVGVFRLLSYINLAVYVLL-----APLVVYAALGPARQ--S
-SSFLRPYEMLPGFGALGVIT-----------PVYNDLSIYLLFLQENLSELKSFKCLKV-----LELLQQA
GD------EGFDAMCLLQTLGQVK-TD---------------------------------------------
------------------------------------------------------------------------
------------------------------------------------------------------------
------------------------------------------------------------------------
------------------------------------------------------------
>Bf_Aci_P1b/25-363
-----------------------------------------------------------YKGIR-LEL--AV
DKIVTFLAV-----------GLPLFLISLAFAQEVSVG------TQISCFPPTNFS----WRQAGYVDSFCW
AAVQQQE------------------------------------------------------DSSPLWLHKFF
PYILLLLAILMYIPALFWRFTAAPHLSSDLSFIMEELDRFYNR-AIKLAKNLASL---D-S-----K-----
------------DAP---------------------E-----------------------------------
------------------------------------------------------------------------
----------------------------GTQ---SALD----------------------------------
--------LTEG-CFKYPLVEQYLK--TK---RFSHRLVIKYLACRGLTLLILLLACI-YLGYYILLASLTD
EFPCDLRTGVLKNDSM-----VQSPVQCKLVAVGVFRLLSYINLGVYVVL-----APLVVYAALGPARQ--S
-SSFLRPYEMLPGFGALGLVT-----------PVYNDLSIYLLYLHENLSALKSFKCLQV-----LELLQEA
ND------EGFDTMCLLRSLGQVK-TD---------------------------------------------
------------------------------------------------------------------------
------------------------------------------------------------------------
------------------------------------------------------------------------
------------------------------------------------------------
>Bf_Sau_P1b/25-361
-----------------------------------------------------------YRGVR-LEL--AV
DKIVTLLAV-----------GLPLFLISLAFAQEVSVG------TQISCFAPTNFT----LRQAVYMDSFCW
ATVHQQS------------------------------------------------------DSSPLWLHKFF
PYILLLLAILLYIPALFWRFTAAPHLSSDLNFIMEELDRFYNR-SIKLAKNLASF---D-S-----K-----
------------DGP---------------------E-----------------------------------
------------------------------------------------------------------------
----------------------------ESQ---S-LD----------------------------------
--------LTEG-CFKYPLVEQYLK--TK---RFSRSLVVKYLTCRVLTLLILLLACL-YLGYYIQLASLTD
EFPCDLRTGVLQNDTR-----VPSAVQCKLVAVGVFRLLSYINLAVYVLL-----APLVVYAALGPAHQ--G
-SGFLRPYEMLPGFGALGVVT-----------PFYNDLSIYLLFLQENLSELKSFKCLQV-----LELLQEA
G-------EGFDTMCLLRTLGQVK-TD---------------------------------------------
------------------------------------------------------------------------
------------------------------------------------------------------------
------------------------------------------------------------------------
------------------------------------------------------------
>Bf_Aoc_P1b/25-362
-----------------------------------------------------------YKGVR-LEL--AV
DKIVTILAV-----------GLPLFLISLAFAQEVSVG------TQISCFAPSNFS----MRQAAYVDSFCW
AAVQQQA------------------------------------------------------DSSPMWLHKFF
PYILLSLAILLYIPALLWRFTAAPHISSDLSFIMEELDRFYNR-AIKLAKNLASL---D-S-----N-----
------------DSA---------------------E-----------------------------------
------------------------------------------------------------------------
---------------------------DT-----QSLD----------------------------------
--------VAEG-CFKYPLVEQYLK--TK---RFSHSLVVKYLACRVLTLLILLLACL-YLGYYIRLASLTD
EFPCDLRTGVLKNSSD-----VPPAIQCKLVAVGVFRLLSYINLGVYVLL-----APLVVYAALGPARQ--S
-SIFLRPYEMLPGFGGLGVVT-----------PIYNDLSIYLLFLCENLSELKSFKCLQV-----LELLQEA
GD------EGFDTMCLLQSLGQVK-TD---------------------------------------------
------------------------------------------------------------------------
------------------------------------------------------------------------
------------------------------------------------------------------------
------------------------------------------------------------
>Bf_Car_P1b/25-368
-----------------------------------------------------------YKGVR-LEL--AL
DKIVTFLAV-----------GLPLFLISLAFAQEVSVG------TQISCFAPPNFS----MKQAGYVDSFCW
AAVHQQA------------------------------------------------------ASSPLWLHKFF
PYILLLLATLMYIPAMFWRFTAAPHLSSDLNFIMEELDRFYNR-GIKLAKNLASL---E-D-----K-----
------------DPP---------------------E-----------------------------------
------------------------------------------------------------------------
----------------------------ETR---RALD----------------------------------
--------LTEG-CFKYPLVEQYLK--TK---RFSHWLVMKYLTCRILTLLILLLACL-YLGYYIQLASLTD
EFPCDLRTGLLKNNSM-----VPSEIQCKLIAVGVFRLLSYINLGVYVLL-----APLVVYAALGPARQ--S
-SSFLRPYEMLPGFGALGVVT-----------PFYNDLSIYLLFLQENLSELKSFKCLQVGEVKVLELLQEN
GE------EGLDTMCLLRSLGQVK-TD---------------------------------------------
------------------------------------------------------------------------
------------------------------------------------------------------------
------------------------------------------------------------------------
------------------------------------------------------------
>Bf_Ali_P1b/25-363
-----------------------------------------------------------YKGVR-LDL--AL
DKIVTFLAV-----------GLPLFLISLAFAQEVSVG------TQISCFAPANFS----WKQAAYVDSFCW
AAVQQQA------------------------------------------------------GSSQLWLHKFF
PYILLSLAILMYIPALIWRFTAAPHLSSDLSFIMEELDRFYNR-AIKLAKNLASL---D-S-----K-----
------------AAT---------------------P-----------------------------------
------------------------------------------------------------------------
----------------------------EDQ---SALE----------------------------------
--------VTES-CFKYLLVEQYLK--TK---RSSHSLVVKYVVCRVLTLVILLLACL-YLGYYILQASLTD
EFPCDLRTGVLKNDSA-----VPSAVQCKLVAVGVFRLLSYINLGVYVLL-----VPLVVYAAFGPARQ--S
-SSFLRPYEMLPGFGALGVIR-----------PVYNDLSVYLMFLQENLSELKSFKCLQV-----LELLQQX
GD------EGFDTMCLLQTLGQVK-TD---------------------------------------------
------------------------------------------------------------------------
------------------------------------------------------------------------
------------------------------------------------------------------------
------------------------------------------------------------
>Bf_Fhe_P1b/25-363
-----------------------------------------------------------YKGVR-LEL--AV
DKIVTFLAV-----------GLPLFLISLAFAQEVSVG------TQISCFAPTNFS----WRQAAYVDSFCW
AAVQDQA------------------------------------------------------ESSTLWLHKFF
PYILLLIAILMSVPAVTWRFTAAPHLSSDLGFIMEELDRFYNR-AIKLAKNLASI---D-D-----K-----
------------DGA---------------------Q-----------------------------------
------------------------------------------------------------------------
----------------------------DSQ---SALE----------------------------------
--------LAEG-CFKYPLVEQYLK--TK---RSSCSLVAQYMACRGLTLLVLLLACL-YLGYYIFLASLTD
EFPCDLRTGLLRNDSA-----VPSAVQCKLVAVGVFRLLSYINLCVYALL-----APLVVYAALGPARQ--S
-SGFLRPYEMLPGFGALGEVK-----------PAYNDLSVYLLFLKENLSELKSFKCLQV-----LQLLQQT
SD------EGFDTMCLLQTLGQVK-TD---------------------------------------------
------------------------------------------------------------------------
------------------------------------------------------------------------
------------------------------------------------------------------------
------------------------------------------------------------
>Bf_Ape_P1b/25-358
-----------------------------------------------------------YKGVR-LEL--AV
DKIVTILAV-----------GLPLFLISLAFAQEVSVG------TQISCFAPSNFS----MRQAAYVDSFCW
AAVQQQA------------------------------------------------------DSSPMWLHKFF
PYILLSLAILLYIPALLWRFTAAPHISSDLSFIMEELDRFYNR-AIKLAKNLASL---D-S-----N-----
------------DSA---------------------E-----------------------------------
------------------------------------------------------------------------
---------------------------DT-----QR------------------------------------
----------FG-CFKYPLVEQYLK--TK---RFSHSLVVKYLACRVLTLLILLLACL-YLGYYIRLASLTD
EFPCDLRTGVLKNSSD-----VPPAIQCKLVAVGVFRLLSYINLGVYVLL-----APLVVYAALGPARQ--S
-SIFLRPYEMLPGFGGLGVVT-----------PIYNDLSIYLLFLCENLSELKSFKCLQV-----LELLQEA
GD------EGFDTMCLLQSLGQVK-TD---------------------------------------------
------------------------------------------------------------------------
------------------------------------------------------------------------
------------------------------------------------------------------------
------------------------------------------------------------
>Bf_Kma_P1b/25-363
-----------------------------------------------------------YKGVR-LDL--AV
DKIVTFLAV-----------GLPLFLISLAFAQEVSVG------TQISCFPPTNFS----WKQAAYVDSFCW
AAVQQQA------------------------------------------------------DSSPFWLHKFF
PYILLSLAILMCIPALIWRFTAAPHLSSDLSFIMEELDRFYNR-AIKLAKNLASL---D-D-----K-----
------------DAN---------------------Q-----------------------------------
------------------------------------------------------------------------
----------------------------DSQ---SASE----------------------------------
--------LAEG-CFKYLLVEQYLK--TK---RFTHILVVKYVVCRVLTLLILLLACL-YLGYYILLASLID
EFPCDLRTGVLKNNSM-----VPPAIQCKMVAVGVFRLLSYINLGVYMLL-----SPLVVYAAFGPARQ--S
-SGFLRPYELLPGFGALGVIR-----------PVYNDLSIYLMFLQENLSELKSFKCLQV-----LELLQLA
GD------EGFDTMCLLQTLGQVK-TD---------------------------------------------
------------------------------------------------------------------------
------------------------------------------------------------------------
------------------------------------------------------------------------
------------------------------------------------------------
>Bf_Oja_P1b/25-363
-----------------------------------------------------------YKGVR-LEL--AL
DKIVSFLAV-----------GLPLFLISLAFAQEVSVG------TQISCFAPTNFS----WRQAAYVDSFCW
AAVQQQS------------------------------------------------------NSSPLWLHKFF
PYVLLLLAILMYIPALMWRFTAAPHLSSDLSFIMEELDRFYNR-AIRLARNLASL---D-G-----K-----
------------DAS---------------------E-----------------------------------
------------------------------------------------------------------------
----------------------------DSQ---SALD----------------------------------
--------LAEG-CFKYPLVEQYLK--TK---RFSRSLVVKYVACRGLTLLILLLACI-FLAYYILLASLTD
EFPCDLRTGVLQNNSM-----VPSAVQCKLVAVGVFRLLSYINLAVYVLL-----APLVVYAALGPARQ--S
-SSFLRPYEMLPGFGALGVIT-----------PVYNDLSIYLLFLQENLSELKSFKCLKV-----LELLQQA
GD------EGFDAMCLLQTLGQLH-SE---------------------------------------------
------------------------------------------------------------------------
------------------------------------------------------------------------
------------------------------------------------------------------------
------------------------------------------------------------
>Bf_Lbe_P1b/25-349
-----------------------------------------------------------YKGMR-LEL--AV
DKIVTFLAV-----------GLPLFLISLAFAQEVSVG------TQISCFAPTNFS----WRQAAYVDSFCW
AAVQQQA------------------------------------------------------DSSPLWLHKFF
PYILLLLAILLYIPALLWRFT--------------ELDRFYNR-AIRLAKNLASL---D-N-----K-----
------------DAP---------------------E-----------------------------------
------------------------------------------------------------------------
----------------------------DTQ---SALD----------------------------------
--------LTEG-CFKYPLVEQYLK--TK---RFSHCLVVKYLVCRSLTLLILLLACI-YLGYYIRLASLTD
EFPCDLRTGVLKNDSM-----VPAAVQCKLVAVGVFRLLSYINLGVYVLL-----VPLVVYAALGPAHQ--S
-SGFLRPYELLPGFSALGVVT-----------PVYNDLSIYLLFLEENLSELKSFKCLQV-----LELLQEA
GD------EGFDTMCLLRTLGQVK-TD---------------------------------------------
------------------------------------------------------------------------
------------------------------------------------------------------------
------------------------------------------------------------------------
------------------------------------------------------------
>Bf_Pme_P1b/25-363
-----------------------------------------------------------YKGVR-LEL--AV
DKIVTILAV-----------GLPLFLISLAFAQEVSVG------TQITCFAPFNFS----LRQAVYVDSFCW
AAVQNQV------------------------------------------------------DNSTLWLHKFF
PYILLLIAILMSVPAVLWRFTAAPYLSSDLSFIMEELDRFYNR-AIKLAKNLASL---D-D-----R-----
------------DAA---------------------Q-----------------------------------
------------------------------------------------------------------------
----------------------------DSQ---SALD----------------------------------
--------LAEG-CFKYPLVEQYLK--TK---RFSCSLVVKYMVCRCLTLLVLLLSCA-YLCYYIFLASLVD
EFPCDVRTGMLKNDSA-----MPAAVQCKMVAVGVFRLLSYINLGVYLLL-----APLVVLAALGPARQ--S
-SGFLQAYEMLPGFGALGKVK-----------PIYNDLSIYLLFLKENLSELKSFKCLQV-----LELLQQS
AE------EGFDTMCLLQTLSQVK-TD---------------------------------------------
------------------------------------------------------------------------
------------------------------------------------------------------------
------------------------------------------------------------------------
------------------------------------------------------------
>Bf_Pre_P1b/25-363
-----------------------------------------------------------YKGVR-LEL--AL
DKIVTILAV-----------GLPLFLISLAFAQEVSVG------TQITCFTPFNFS----MKQAVYVDSFCW
AAVQYQA------------------------------------------------------DNSPLWLHKFF
PYILLLIAILMSVPAALWRFTGVPYLSSDLNFIMEELDRFYNH-AIKLAKNLATL---D-D-----R-----
------------DAE---------------------Q-----------------------------------
------------------------------------------------------------------------
----------------------------DSQ---SALD----------------------------------
--------LAEG-CFKYPLVEQYLK--TK---GFSCGLVVKYMVCQCLTLLVLLLSCV-YLCYYIFLASLVD
EFPCDVRTGMLKNDSA-----IPAAVQCKMVAVGVFRLLSYINLGVYLLL-----TPLVVLAALGPARQ--S
-SSFLQAYEMLPGFGALSKFK-----------PIYNDLSIYLLFLKENLSELKSFKCLQV-----LELLQQS
AE------EGFDTMCVLQTLSQVK-TD---------------------------------------------
------------------------------------------------------------------------
------------------------------------------------------------------------
------------------------------------------------------------------------
------------------------------------------------------------
>Bf_Xma_P1b/25-363
-----------------------------------------------------------YKGVR-LEL--AV
DKIVTFLAV-----------GLPLFLISLAFAQEVSVG------TQITCFAPFNFS----LRQAVYVDSFCW
AAVQNQV------------------------------------------------------DSSTLWLHKFF
PYILLLIAILMSVPAVLWRFTAAPCLSSDLNFIMEELDRFYNR-SIKLAKNLASV---D-D-----R-----
------------DGA---------------------Q-----------------------------------
------------------------------------------------------------------------
----------------------------DNQ---SALD----------------------------------
--------LAEG-CFKYPLVEQYLK--TK---RFSCSLVVKYMVCQCLTLLVLLLSCG-YHCYYIFLASLVD
EFPCDVRTGMLKNDSG-----VPAAVQCKMVAVGVFRLLSYINLVVYLLL-----TPLVVLAALGPARQ--S
-SGFLRAYEILPGFGALGKVK-----------PIYNDLSMYLLFLKENLSELKSFKCLQV-----LELLQQS
AD------EGFDTMCLLQTLSQVK-TD---------------------------------------------
------------------------------------------------------------------------
------------------------------------------------------------------------
------------------------------------------------------------------------
------------------------------------------------------------
>Bf_Sfa_P1b/25-337
-----------------------------------------------------------YKGIR-LEL--AV
DKIVTFLAV-----------GLPLFLISLAFAQEVSVG------TQISCFAPTNFS----WRQAAYVDSFCW
AAVQQQA------------------------------------------------------NSSPLWLHKFF
PYILLLLAILLYIPALFWRFTAAPHLSSDLSFIMEELDRFYNR-AIKLAKNLAVL---D-S-----R-----
------------DTP---------------------E-----------------------------------
------------------------------------------------------------------------
----------------------------DTQ-----------------------------------------
------------------------------------RLVVKYLACRVLTLLILLLACI-YLGYYIGLASLTD
EFPCDLQTGVLRNDSA-----VPSAVQCKLVAVGVFRLLSFINLAVYVLL-----APLVVYAALGPARQ--S
-SGFLRPYEMLPGFGALGVVT-----------PFYNDLSIYLLFLHENLSQLKSYKCLQV-----LELLQEA
GE------EGFDTMCLQRTLGQVK-TD---------------------------------------------
------------------------------------------------------------------------
------------------------------------------------------------------------
------------------------------------------------------------------------
------------------------------------------------------------
>Bf_Tru_P1b/25-363
-----------------------------------------------------------YKGLR-LEL--AA
DKIVTLLAV-----------GMPLFLISLAFAQEVSVG------TQISCFAPTNFS----WKQAAYVDSFCW
AAVQQQP------------------------------------------------------QSAPLWLHKFF
PYILLLLAILVYIPALFWRFTATPHLSSDLNFIMEELDRFYTR-AIKMAKNLVSI---D-G-----K-----
------------ESP---------------------G-----------------------------------
------------------------------------------------------------------------
----------------------------ETR---SIMD----------------------------------
--------VTEG-CLKFPLVEHYLK--TK---RTSRSLVAKYLLCRCLTLLTLLLGCV-FLGYYIRLASHAD
EFSCDLRTGVLQNDST-----VPSALQCKLVAVGVFGLVSKINLGMYVLL-----SPVVVYAALGPARQ--S
-SSFLQPYEILPGFGSLGVIT-----------PFYNDLSIYLLFLKENLSHVESFKCLQV-----LELLQAA
DE------EGFDTLCLLRTLGQVK-SD---------------------------------------------
------------------------------------------------------------------------
------------------------------------------------------------------------
------------------------------------------------------------------------
------------------------------------------------------------
>Bf_Tfl_P1b/25-363
-----------------------------------------------------------YKGLR-LEL--AA
DKIVTLLAV-----------GMPLFLISLAFAQEVSVG------TQISCFAPTNFS----WKQAAYVDSFCW
AAVQQQP------------------------------------------------------QSAPLWLHKFF
PYILLLLAILVYIPALFWRFTATPHLSSDLNFIMEELDRFYTR-AIKMAKDLVSI---D-G-----K-----
------------ESP---------------------R-----------------------------------
------------------------------------------------------------------------
----------------------------ETR---SMMD----------------------------------
--------VTEG-CLKFPLVEHYLK--TK---CSSRSLVAKYLVCRCLTLLTLMLGCV-FLGYYICLASHAD
EFSCDLRTGVLQNDSA-----VPSALQCKLVAVGVFGLVSKINLGMYALL-----SPVVVYAALGPARQ--S
-SSFLQPYEILPGFGSLGVIT-----------PFYNDLSIYLLFLKENLSHVESFKCLQV-----LELLQAA
DE------EGFDTLCLLQTLGQVK-SD---------------------------------------------
------------------------------------------------------------------------
------------------------------------------------------------------------
------------------------------------------------------------------------
------------------------------------------------------------
>Bf_Agr_P1b/25-365
-----------------------------------------------------------YKGLQ-LEL--AT
DKLVSFIAV-----------GLPLLLISLAFAQEVSVG------TQITCFPPTNFT----MRQAAYVDSFCW
AAVEHHP------------------------------------------------------DSAPLHLHKFF
PYILLLVAVLMYIPALFWRFTATPSLSSDLSFIMEELDRCYNR-AIRLAKSLTSQ---Q-D-----K-----
------------DTA---------------------E-----------------------------------
------------------------------------------------------------------------
----------------------------DPH---SGLE----------------------------------
--------LTEA-CFKYPLVEQYLK--TK---RSSWALAAKYLLCRVLTFLTLLLACS-YLTYYILWVSHSD
QFSCKLRRGILVNESA-----VPDAVQCKLVAVGVFRLLSCMNLVVYLLL-----VPAVVYAAFQPARQHQR
-AQFLRPYHLLPAFGDLQPST-----------RRYDDLSIYLLFLEENLSELKSYKCLQV-----LELLSEG
GE------ATFDTMCLLRTLGQVR-TD---------------------------------------------
------------------------------------------------------------------------
------------------------------------------------------------------------
------------------------------------------------------------------------
------------------------------------------------------------
>Bf_Mar_P1b/11-332
-------------------------------------------------------------------L--AL
DKIVTFLAV-----------GLPLFLISLAFAQEVSVG------TQISCFAPTNFS----WRQAAYVDSFCW
AAVQQQA------------------------------------------------------DSSPLWLHKFF
PYILLLLAILMYIPALFWRFTAAPHLSSDLNFIMEELDRFYNR-AIKLAKNLASL---D-S-----K-----
------------DAP---------------------E-----------------------------------
------------------------------------------------------------------------
----------------------------DTQ---SSLE----------------------------------
--------LTEG-CFKYPLVEQYLK--TK---RFSHCLVVKYLACRSLTLLILLLACL-YLGYYIRLASLTD
EFPCDLRTGLLKNDSM-----VPSAVQCKLVAVGVFRLLSYINLVVYMLL-----TPLVVYAAVGPAHQ--S
-SKFLQPYEILPGFGALGVVT-----------PFYNDLSIYLLFLQENLSELKSFKCLQVGPCTDRD-----
----------RPVWCFKYVT----------------------------------------------------
------------------------------------------------------------------------
------------------------------------------------------------------------
------------------------------------------------------------------------
------------------------------------------------------------
>Bf_Pla_P1b/14-352
-----------------------------------------------------------YKGVR-LEL--AV
DKIVTILAV-----------GLPLFLISLAFAQEVSVG------TQITCFAPFNFS----LRQAVYVDSFCW
AAVQNQV------------------------------------------------------DNSTLWLHKFF
PYILLLIAILMSVPAVLWRFTAAPYLSSDLNFIMEELDRFYNR-AIKLAKNLASL---D-D-----R-----
------------DAA---------------------Q-----------------------------------
------------------------------------------------------------------------
----------------------------DSQ---SVLD----------------------------------
--------LAEG-CFKYPLVEQYLK--TK---RFSCSLVVKYMVCRCLTLLVLLLSCA-YLCYYIFLASLVD
EFPCDVRTGMLKNDSA-----MPAAVQCKMVAVGVFRLLSYINLGVYLLL-----APLVVLAALGPARQ--S
-SGFLQAYEMLPGFGDLGKVK-----------PIYNDLSIYLLFLKENLSELKSFKCLQV-----LELLQQS
AE------EGFDTMCLLQTLSQVK-TD---------------------------------------------
------------------------------------------------------------------------
------------------------------------------------------------------------
------------------------------------------------------------------------
------------------------------------------------------------
>Bf_Pfo_P1b/14-352
-----------------------------------------------------------YKGVR-LEL--AV
DKIVTILAV-----------GLPLFLISLAFAQAVSVG------TQITCFAPFNFS----LRQAVYVDSFCW
AAVQNQV------------------------------------------------------DNSTLWLHKFF
PYILLLIAILMSVPAVLWRFTAAPYLSSDLSFIMEELDRFYNR-AIKLAKNLASL---D-D-----R-----
------------DAA---------------------Q-----------------------------------
------------------------------------------------------------------------
----------------------------DSQ---SVLD----------------------------------
--------LAEG-CFKYPLVEQYLK--TK---RFSCSLVVKYMVCRCLTLLVLLLSCA-YLCYYIFLASLVD
EFPCDVRTGMLKNDSA-----MPAAVQCKMVAVGVFRLLSYINLGVYLLL-----APLVVLAALGPARQ--S
-SGFLQAYEMLPGFGALGKVK-----------PIYNDLSIYLLFLKENLSELKSFKCLQV-----LELLQQS
AE------EGFDTMCLLQTLSQVK-TD---------------------------------------------
------------------------------------------------------------------------
------------------------------------------------------------------------
------------------------------------------------------------------------
------------------------------------------------------------
>Bf_Cse_P1b/25-335
-----------------------------------------------------------YKGLR-LEL--AV
DKIVTFLAV-----------GLPLFLISLAFAQEVSVG------TQISCFAPTNFS----WRQAAYVDSFCW
AAVQQQA------------------------------------------------------DGPPLWLHKFF
PYILLLLSILMYIPTLFWRFTAAPHLSSDLNFIMEELDRFYNR-SIKLAKNLATS---G-S-----------
------------------------------------------------------------------------
------------------------------------------------------------------------
------------------------------------------------------------------------
--------HTIS-CFKYPLVEQYLK--TK---QLVHYLVVNYLVCRGVTLLTLLLACI-YLGYYIQLASFTD
EFPCDLRTGVLKNDTT-----VPPAVQCKLVAVGVFRLLSYINLVVYVLL-----VPLVVYACVGPARQ--S
-SSFLRPYEILPGFGTLGVVK-----------PLYNDLSIYLLFLHENLSQLKSYKCLQVGHKSEVRSLLV-
------------------------------------------------------------------------
------------------------------------------------------------------------
------------------------------------------------------------------------
------------------------------------------------------------------------
------------------------------------------------------------
>Bf_Tni_P1b/26-366
-----------------------------------------------------------YAGVR-LEL--PW
DKMVTF-TV-----------GLPLFLISLSFAQEVSVG------SQITCFAPQNFS----QKQAAYVDSFCW
AAVQH-E------------------------------------------------------QSAPLWLHKFF
PYVLLLMAILVYIPTLIWRFTAAPQLSSDLKFIMVELDRFYNR-AIELAKKQISS---G-S-----T-----
------------DSP---------------------ESPL--------------------------------
------------------------------------------------------------------------
---------------------------SLNR---CVLA----------------------------------
--------MTRG-CLKYPLVEHYLK--SK---RSSRSLLVKYLICRGLTFLFLLLACA-FLRYYIHLASLSD
EFSCDLRTGVLQNDSV-----LPSAVQCKLVAVGVFGLLSKINLGMYAFL-----SLFVVYAVLGPGRQ--S
-SSFLRPYEILPGFGTLGAIM-----------PFYNDLSIYLLFLKENLSHVESFKRLQV-----LELLQKS
EE------EGVDTMCLLRTLGQVK-SD---------------------------------------------
------------------------------------------------------------------------
------------------------------------------------------------------------
------------------------------------------------------------------------
------------------------------------------------------------
>Bf_Cva_P1b/25-345
-----------------------------------------------------------YKGVR-LEL--AV
DKIVTFLAA-----------GLPLFLISLAFAQEVSVG------TQISCFAPTNFS----MRQGAYVDSFCW
AAVQDQG------------------------------------------------------DSSTLWLHKFY
PYVLLLIAILMSVPAVLWSFTAAPHLSSDLSFIMEELDRFYNR-TIKLAKNLASL---D-D-----K-----
------------DAA---------------------Q-----------------------------------
------------------------------------------------------------------------
----------------------------GNQ---SALD----------------------------------
--------LAEG-CFKYPLVEQYLK--TK---RTSCSLVVKYMACRGLTLLILLLACL-YLGYYIFVASLTD
EFPCDLRTGVLKNDSG-----VPSAVQCKLVAVGIFRLLSYINLSVYVLL-----APLVVYAALGPGQQ--G
-SGFLRPYEMLPGFGALGEVK-----------PVYNDLSIYLLFLKENLSQLKSFKCLLV-----LQIRWLM
SE----------------------------------------------------------------------
------------------------------------------------------------------------
------------------------------------------------------------------------
------------------------------------------------------------------------
------------------------------------------------------------
>Bf_Sfo_P1b/1-309
------------------------------------------------------------------------
--------------------------------------------TQISCFSPTNFS----WRQAGYVDSFCW
ASVQKQS------------------------------------------------------GLVPLWLHKFF
PYVLLLVAVLMYVPALFWRFTAAPHLVSDLAFIMEELDRSYNR-AIKLAQSLAGG---E-S-----R-----
------------NGA---------------------DAPS--------------------------------
------------------------------------------------------------------------
---------------------------EQRRYPLRAVP----------------------------------
--------DLTE-GFRYPLVEQYLK--TK---RFSRGLVAKYLICRALTLAILFFACL-YLGYYINLASITD
EFACNIRTGVLRNDTG-----VPAAMQCKLVAVGVFQLLSVINLAVYVLL-----APAVVYAALLPARR--N
-ASFLEPYLKLPTFGVLELGG-----------CGYDDLAVCLLFLEENLSELKSYKRLKV-----LVHLQET
GE------GGGDTMGILRALGQVK-VD---------------------------------------------
------------------------------------------------------------------------
------------------------------------------------------------------------
------------------------------------------------------------------------
------------------------------------------------------------
>Bf_Dre_P2/1-583
MQNILEQNLDMATALLAGEKLKELIM-P-----GSTQDGKGGVLAGLMVQLXL-------------EL--PF
DRVV-TIGT----------VIIPILLVTLVFTRNFAE-------ESIYCYTPHNFT----RDQALYARGYCW
TELRDAVPGVD------------------------------------------------PELRPSLFEHKFL
PYALLAFAGIMYIPALGWEFMASTRLTSELNFLLQEIDNCYHRAAEGRAPKIEKQ-----------------
-----------------------------------------------------------IQSKGPGITE---
---RE-------------------------------------------------------------------
--------------------------------RREIIE----------------------------------
------NAEKEK-SPEQNLFEKYLE--RR---GQSNFLAKLYLARHLAIICLSSIPIT-YLSAYY-ARQRQN
EFTCALGGPPDTSSIPE----LRLNVNCKLPAVQLQRIMAAVDIA----LLCTMNLIILLN--LLHLFV---
------VRKSNFVFDKLHKVG--IKTRRRWQKSPFCDINILAMFCNENRDHIKSLNRLDF-----ITNESDL
MYDNV-------VRQLLAALAQSN-HDATPT-----VRDSGIQTIDPSMDPSVLGVGELGGE-PSVIKRPRK
KMKWIPTSNPLPQS---FKEPLTLTRLENSIKA-EKPKPVRRKNVADSIIAPLLDSKSTQYPPT-----SKD
--T-YNTQKKHSLNLSLDVHPYMLTI-QK--AETV-NPEPPPVEHSISSVYIEGPHTVVHVSSTLTEKKESP
PLSTT----TAFSTATLPTNSYLNGGT---------------------------------------------
------------------------------------------------------------
>Bf_San_P2/1-585
MQNILEQNLDMATALLAGEKLKELIL-P-----GSTQDEKGGVLAGLMVQLKL-------------EL--PF
DRVV-TIGT----------VIIPILLVTLVFTRNFAE-------ESIYCYTPHNFT----RDQALYARGYCW
TELRDAVPGVN------------------------------------------------PQLRPSLFEHKFL
PYALLAFAGIMYIPALGWEFLASTRLTSELNFLLQEIDNCYHRAAEGRAPKIEKQ-----------------
-----------------------------------------------------------IQSKGPGITE---
---RE-------------------------------------------------------------------
--------------------------------RREIIE----------------------------------
------NAEKEK-SPEQNLFEKYLE--RR---GQSNFLAKLYLARHLAIICLSSMPIT-YLSTYY-ARQRQN
EFTCALGEPPDTSSIPE----LRLNVNCKLPAVQLQRIMAAVDIA----LLCTMNLIILVN--LLHLFV---
------VRKSNFVFDKLHKVG--IKTRRRWQKSQFCDINILAMFCNENRDHIKSLNRLDF-----ITNESDL
MYDNV-------VRQLLAALAQSN-HDATPT-----VRDSGIQTIDPNMDPSVLGVGELGGE-PSVIKRPRK
KMKWIPTSNHLPQH---FKEPLTLTRQENSIKA-DKPKPVRRKNVADSIIAPLLDSKSTQHPPT-----NK-
--ETNNIEKKHTLNLSLDVHPYMLTI-QKAKTETV-NPEPPPVEHSLSNVYIEGPHTVVHVSSSHTEKKESP
PLLTT----TAFSTATLSTMSYMNGGA---------------------------------------------
------------------------------------------------------------
>Bf_Srh_P2/1-585
MQNILEQNLDMATALLAGEKLKELIL-P-----GSTQDEKGGVLAGLMVQLKL-------------EL--PF
DRVV-TIGT----------VIIPILLVTLVFTRNFAE-------ESIYCYTPHNFT----RDQALYARGYCW
TELRDAVPGVD------------------------------------------------PQLRPSLFEHKFL
PYALLAFAGIMYIPALGWEFLASTRLTSELNFLLQEIDNCYHRAAEGRAPKIEKQ-----------------
-----------------------------------------------------------IQSKGPGITE---
---RE-------------------------------------------------------------------
--------------------------------RREIIE----------------------------------
------NAEKEK-SPEQNLFEKYLE--RR---GQSNFLAKLYLARHLAIICLSSMPIT-YLSTYY-ARQRQN
EFTCALGEPPDTSSIPE----LRLNVNCKLPAVQLQRIMAAVDIA----LLCTMNLIILVN--LLHLFV---
------VRKSNFVFDKLHKVG--IKTRRRWQKSQFCDINILAMFCNENRDHIKSLNRLDF-----ITNESDL
MYDNV-------VRQLLAALAQSN-HDATPT-----VRDSGIQTIDPNMDPSVLGVGELGGE-PSVIKRPRK
KMKWIPTSNHLPQH---FKEPLTLTRQENSIKA-DKPKPVRRKNVADSIIPPLLDSKSTQHPPT-----NK-
--ETNNIEKKHTLNLSLDVHPYMLTI-QKAKTETV-NPEPPPVEHSLSNVYIEGPHTVVHVSSSHTEKKESP
PLLTT----TAFSTATLSTTSYMNGGA---------------------------------------------
------------------------------------------------------------
>Bf_Dtr_P2/1-586
MQNILEQNLDMATALLAGEKLKELIL-P-----GSSQDEKGGVLAGLMVQLKL-------------EL--PF
DRVV-TIGT----------VIIPILLVTLVFTRNFAE-------ESIYCYTPHNFT----RDQALYARGYCW
TELRDAMPGFD------------------------------------------------PEFRPSLFEHKFL
PYALLAFAGIMYIPALGWEFLASTRLTSELNFLLQEIDNCYHRAAEGRAPKIEKQ-----------------
-----------------------------------------------------------IQSKGPGITE---
---RE-------------------------------------------------------------------
--------------------------------RREIIE----------------------------------
------NAEKEK-SPEQNLFEKYLE--RR---GQSNFLAKLYLARHLAIICLSSIPIT-YLSTYY-ARQRQN
EFTCALGEPPDTSSIPE----LRLNVNCKLPAVQLQRIMAAVDIA----LLCTMNLIILVN--LLHLFV---
------VRKSNFVFDKLHKVG--IKTRRRWQKSQFCDINILAMFCNENRDHIKSLNRLDF-----ITNESDL
MYDNV-------VRQLLAALAQSN-HDATPT-----VRDSGIQTVDPSLNPSVHGVGELGGE-PSVIKRPRK
KMKWIPTSNPLPQS---FKEPLTLTRLENSIKA-EKPKPVRRKTVPDSIIAPLLDTKSTQYPPT-----NKV
--ETQNIQKKTTLNLSLDVHPYMLTI-QKEKAESI-NPEPRPVEHSLGNVYIEGPHTVVHVSSSLNEKKESP
QLSSS----SAFSTATLSSTSYLNGGT---------------------------------------------
------------------------------------------------------------
>Bf_Tti_P2/1-582
MQNILEQNLDMATALLAGEKLKELIL-P-----GSTQDDKGGVLAGLMVQLKL-------------EL--PF
DRVV-TIGT----------VIIPILLVTLVFTRNFAE-------ESIYCYTPHNFT----RDQALYARGYCW
TEMRDAVSGVD------------------------------------------------PELRLSLFEHKFL
PYALMAFAGIMYIPALGWEFMASTRLTSELNFLLQEIDNCYHRAAEGRAPKIEKQ-----------------
-----------------------------------------------------------IQSKGPGITE---
---RE-------------------------------------------------------------------
--------------------------------RREIIE----------------------------------
------NAEKEK-SPEQNLFEKYLE--RR---GQSNFLAKLYLGRHLAIICLSSIPIT-YLSTYY-ARQRQN
EFTCALGEPPDTSSIPE----LRQNVNCKLPAVQLQRIMALVDIG----LLCTMNLIILIN--LLHLFV---
------VRKSNFVFDKLHKVG--IKTRRRWQKSQFCDINILAMFCNENRDHIKSLNRLDF-----ITNESDL
MYDNV-------VRQLLAALAQSN-HDSTPT-----VRECGVQTVDPSMDPSELGVGELGGE-PLVIKRPRK
KIKWTPTSKP-------FKEPLTLTRLENSIKA-DKPKPVRRKNIPDSIIAPLLDTKSTQHPPC-----IKA
--ETNNMEKKQTLNLSLDVHPYILTI-QKARAEMT-NPEPPPAEHSLGNVYLEGPHTVVHVSASLTKKKGSP
PLSTT----TAFSTDTLPPASYLNGST---------------------------------------------
------------------------------------------------------------
>Bf_Pna_P2/1-584
MQNLFEQNLDMATALLAGEKLKELIL-P-----GSSQDEKGGALAGLMVQLKL-------------EL--PF
DRVV-TIGT----------VIIPILLVTLVFTRNFAE-------ESIYCYTPHNFT----RDQALYARGYCW
TELRDAIHGVE------------------------------------------------PGLRPSLFEHKFL
PYALLAFAGIMYIPALGWEFLASTRLTSELNFLLQEIDNCYHRAAEGRAPKIEKQ-----------------
-----------------------------------------------------------IQSKGPGISE---
---RE-------------------------------------------------------------------
--------------------------------RREIIE----------------------------------
------NAEKEK-SPEQNLFEKYLE--RR---GQSNFLAKLYLARHLAIICLSSIPIT-YLSTYY-AWQRQN
EFTCALGEPPDISSIPE----LRLNVNCKLPAVQLQRIMAAVDIA----LLCTMNLIILLN--LLHLFV---
------VRKSNFVFDKLHKVG--IKTRRRWQKSQFCDINILAMFCNENRDHIKSLNRLDF-----ITNESDL
MYDNV-------VRQLLAALAQSN-HDATPT-----VRDSGIQTLDPSMDPSILGVGEMGGE-T-VVKRPRK
KMKWIPTSNPLPQP---FKEPLTLTRLENSIKA-DKPKPLRRKTVADNFIAPLLDSKSTQYPPR-----AE-
--TNNGMEKKHTRNFSLDVHPYMANI-QKPKSEMT-NPEPPAAENSLDTVYIEGTHSVVHVSSALTEKNDAP
PQSTT----TTFSTVTLPTTSYMNGGT---------------------------------------------
------------------------------------------------------------
>Bf_Eel_P2/1-583
MQNLFEQNLDMATALLAGEKLKELIL-P-----GSSQDEKGGALAGLMVQLKL-------------EL--PF
DRVV-TIGT----------VIIPILLVTLVFTRNFAE-------ESIYCYTPHNFT----RDQALYARGYCW
TELRDAIPGVE------------------------------------------------PEFRPSLFEHKFL
PYALLAFAGIMYIPALGWEFLASTRLTSELNFLLHEIDNCYHRAAEGRAPKIEKQ-----------------
-----------------------------------------------------------IQSKGPGISE---
---RE-------------------------------------------------------------------
--------------------------------RREIIE----------------------------------
------NAEKEK-SPEQNLFEKYLE--RR---GQSNFLAKLYLARHLAIICLSSIPIS-YLSTYY-ARQRQN
EFTCALGEPPDVSSVPE----LRLSVNCKLPAVQLQRIMAAVDLA----LLCAVNLIILLN--LLHLFV---
------VRKSNFVFDKLHKVG--IKTRRRWQKSQFCDINILAMFCNENRDHIKSLNRLDF-----ITNESDL
MYDNV-------VRQLLAALAQSN-HDATPT-----VRESGIQTVDPSIDPSVLGVGELGAE-T-VIKRPRK
KIKWIPTSNPLPQP---FKEPLTLTRLENSIKA-DKPKPVRRKTVADSFIAPLLENKNTQNPPK------E-
--TNNGTEKKHTRNFSLDVHPYMSNI-SKPKSEIT-NPQPPADVHSMDTVYLDGAHSVVHISSALSEKNEPP
PQSST----AAFSTVTLPTTSFLNGGT---------------------------------------------
------------------------------------------------------------
>Bf_Ame_P2/1-584
MQNLFEQNLDMATALLAGEKLKELIL-P-----GSSQDEKGGALAGLMVQLKL-------------EL--PF
DRVV-TIGT----------VIIPILLVTLVFTRNFAE-------ESIYCYTPHNFT----RDQALYARGYCW
TELRDAVPGVE------------------------------------------------PQQRPSLFEHKFL
PYALLAFAGIMYIPALGWEFLASTRLTSELNFLLQEIDNCYHRAAEGRAPKIEKQ-----------------
-----------------------------------------------------------IQSKGPGISE---
---RE-------------------------------------------------------------------
--------------------------------RREIIE----------------------------------
------NAEKEK-SPEQNLFEKYLE--RR---GQSNFLAKIYLARHLAIICLSSIPIT-YLSTYY-AWQRQN
EFTCALGEPPDISSIPE----LRLSVNCKLPAVQLQRIMAAVDIA----LLCTMNLIILLN--LLHLFV---
------VRKSNFVFDKLHKVG--IKTRRRWQKSQFCDINILAMFCNENRDHIKSLNRLDF-----ITNESDL
MYDNV-------VRQLLAALAQSN-HDATPT-----VRDSGNQTVDPGLDPSVLGVGELGVE-A-VIKRPRK
KMKWIPTSNPLPQP---FKEPLTLTRLENSMKA-EKPKPLRRKTVADGFIAPLLDTKSTQYPPR-----AE-
--TNSVIEKKHTRNFSLDVHPYMTNI-QKPKSEMT-NPEPPAAENTLDTVFIEGTHSVVHVSSTLTEKKDPP
PLSTT----TAFSKMTLPTTSYMNGGT---------------------------------------------
------------------------------------------------------------
>Bf_Phy_P2/1-583
MQNLFEQNLDMATALLAGEKLKELIL-P-----GSTQDEKGGALAGLMVQLKL-------------EL--PF
DRVV-TIGT----------VIIPILLVTLVFTRNFAE-------ESIYCYTPHNFT----RDQALYARGYCW
TELRDAIPGVD------------------------------------------------PELRPSLFEHKFL
PYALLAFAGIMYIPALGWEFLASTRLTSELNFLLQEIDNCYHRAAEGRAPKIEKQ-----------------
-----------------------------------------------------------IQSKGPGISE---
---RE-------------------------------------------------------------------
--------------------------------RREIIE----------------------------------
------NAEKEK-SPEQNLFEKYLE--RR---GQSNFLAKLYLARHLAIICLSSIPIT-YLSTYY-ARQRQN
EFTCMLGEPPDISSIPE----LRLSVNCKLPAVQLQRIMAAVDIA----LLCTVNLIILVN--LLHLFV---
------VRKSNFVFDKLHKVG--IKTRRRWQKSQFCDINILAMFCNENRDHIKSLNRLDF-----ITNESDL
MYDNV-------VRQLLAALAQSN-HDATPT-----VRDSGNQTVDPSMDPSVLGVGEMGVE-T-VIKRPRK
KIKWIPTSNPLPQP---FKEPLTLTRLENSIKA-EKPKPLRRKTVADTIIAPLLDTKSTQHPPK------E-
--TNNGTEKKHTRNFSLDVHPYMSTI-QKPKSEMN-NPQPPAADHPLDTTYIEGTHTVVHVSSALTEKNDPP
PQSTT----SAFSTVTLSSTSYMNGGT---------------------------------------------
------------------------------------------------------------
>Bf_Ipu_P2/1-583
MQNLFEQNLDMATALLAGEKLKELIL-P-----GSTQDERGGALAGLMVQLKL-------------EL--PF
DRVV-TIGT----------VIIPILLVTLVFTRNFAE-------ESIYCYTPHNFT----RDQALYARGYCW
TELRDAIPGVD------------------------------------------------PELRPSLFEHKFL
PYALLAFAGIMYIPVLSWEFLASTRLTSELNFLLQEIDNCYHRAAEGRAPKIEKQ-----------------
-----------------------------------------------------------IQSKGPGITE---
---RE-------------------------------------------------------------------
--------------------------------RREIIE----------------------------------
------NAEKEK-SPEQNLFEKYLE--RR---GQSNFLAKLYLARHLAIICLSSIPIT-YLSTYY-ARQRQN
EFTCMLGEPPDISSIPE----LRLNVNCKLPAVQLQRIMAAVDIA----LLCTVNLIILVN--LLHLFV---
------VRKSNFVFDKLHKVG--IKTRRRWQKSQFCDINILAMFCNENRDHIKSLNRLDF-----ITNESDL
MYDNV-------VRQLLAALAQSN-HDATPT-----VRDSGIQTIDPNMDPSVLGVGEMGVE-T-VIKRPRK
KMKWIPTSNPLPQP---FKEPLTLTRLENSIKA-EKPKPLRRKPVPDNIIAPILDTKSTQHPPQ------E-
--TNNRTEKKHTRNFSLDVHPYMLAI-QKPKSEMN-NPQPPAADHPLDTTYIEGTHTVVHVSSTLTEKNDPP
PQSTT----SAFSTVTLSTTSYMNGRT---------------------------------------------
------------------------------------------------------------
>Bf_Cch_P2/1-587
MQNIFEQNLDMATALLAGEKLKELIL-P-----GSSQDEKGGALAGLMVQLKL-------------EL--PF
DRVV-TIGT----------VIIPILLVTLVFTRNFAE-------ESIYCYTPHNFT----RDQALYARGYCW
TELRDAVPGLE------------------------------------------------PEQRPSLFEHKFL
PYALLAFAGIMYIPALGWEFLASTRLTSELNFLLHEIDNCYHRAAEGRAPKIEKQ-----------------
-----------------------------------------------------------IQSKGPGISE---
---RE-------------------------------------------------------------------
--------------------------------RREIIE----------------------------------
------NAEKEK-SPEQNLFEKYLE--RR---GQSNFLAKLYLARHLAIICLSSIPIT-YLSTYY-ARQRQN
EFTCALGEPPDVSSIPE----LRLSVNCKLPAVQLQRIMAAVDIA----LLCTMNLIILVN--LLHLFV---
------VRKSNFVFDKLHKVG--IKTRRRWQKSQFCDINILAMFCNENRDHIKSLNRLDF-----ITNESDL
MYDNV-------VRQLLAALAQSN-HDATPT-----VRDSGIQTVDPSMDPSVIGVGEMGGE-PSVIKRPRK
KIKWIPTSNPLPQP---FKEPLTLTRLENSIKN-DKPKPLRRKVVAESIIAPVLDSKGTQHPCS-----NKM
--NNPGIEKKHTRNFSLDVHPYMLTI-QKPKPETTNNPEPQPAEQSMDSVYIEGTHKVVHVSTSLTEKKATP
PQSTT----TAFSTVTLPTTSYLNGGT---------------------------------------------
------------------------------------------------------------
>Bf_Bya_P2/1-573
----------MATALLAGEKLKELIL-P-----GSTQDEKGGALAGLMVQLKL-------------EL--PF
DRVV-TIGT----------VIIPILLVTLVFTRNFAE-------ESIYCYTPHNFT----RDQALYARGYCW
TELRDAIPGVD------------------------------------------------AKLRPSLFEHKFL
PYALLAFAGIMYIPALGWEFLASTRLTSELNFLLQEIDNCYHRAAEGRAPKIEKQ-----------------
-----------------------------------------------------------IQSKGPGISE---
---RE-------------------------------------------------------------------
--------------------------------RREIIE----------------------------------
------NAEKEK-SPEQNLFEKYLE--RR---GQSNFLAKLYLARHLAIICLSSIPIT-YLSTYY-AWQRQN
EFTCMLGEPPDISSIPE----LRLSVNCKLPAVQLQRIMAAVDIA----LLCTMNLIILVN--LLHLFV---
------VRKSNFVFDKLHKVG--IKTRRRWQKSQFCDINILAMFCNENRDHIKSLNRLDF-----ITNESDL
MYDNV-------VRQLLAALAQSN-HDATPT-----VRDCGIQTVDPSMDPSVLGEGEIGVE-T-VIKRTRK
KMKWIPTSNPLPQS---FKEPLTLTRLENSIKA-EKPKPMRRKNVADAIIAPLLDSKSTQHPPR------E-
--NSHGSEKKHTRNFSLDVHPYMSTI-QKPKTEIN-NPQPPAADLPLDPTYIEGTHSVVHVSSALTEKLDPP
PQSST----VAFSTVTPSSISYINGGT---------------------------------------------
------------------------------------------------------------
>Bf_Mmu_P2/1-584
MQNILDQNLDMATALLAGEKLKELIL-P-----GSSQDEKGGALAGLMVQLKL-------------EL--PF
DRVV-TIGT----------VIIPILLVTLVFTRNFAE-------ESIYCYTPHNFT----RDQALYARGYCW
TELRDAVPGVE------------------------------------------------PDLRPSLFEHKFL
PYALLAFAGIMYIPALGWEFLASTRLTSELNFLLHEIDNCYHRAAEGRAPKIEKQ-----------------
-----------------------------------------------------------IQSKGPGITE---
---RE-------------------------------------------------------------------
--------------------------------RREIIE----------------------------------
------NAEKEK-SPEQNLFEKYLE--RR---GQSNFLAKLYLARHLAIICLSSIPIS-YLSAYY-ARQRQN
EFTCALGEPPDTSSYQE----LKLSVNCKLPAVQLQRIMAAVDIA----LLCTMNLIILVN--LLHLFV---
------VRKSNFVFDKLHKVG--IKTRRRWQKSQFCDINILAMFCNENRDHIKSLNRLDF-----ITNESDL
MYDNV-------VRQLLAALAQSN-HDATPT-----VRDSGIQTIDPNMDPSVIGVGELGGE-PLNIKRPRK
KIKWIPTSNPLPQP---FKEPLTLTRLENSTKP-DKPKPLRRKTVADSFIAPLLDSKSTQH-PP-----SKD
--ISG-MEKKHNRNFSLDVHPYMLTI-RKPK-VEATTAEPLPSDHAMDTVYIEGTHTIVHVSAAITEKKACT
PESTS----TAFSTVTLPTTTYVNGVS---------------------------------------------
------------------------------------------------------------
>Bf_Ssa_P2/1-583
MQNILEQNLDMATALLAGEKLKELIL-P-----GSSQDEKGGMLAGLMVQLKL-------------EL--PF
DRVV-TIGT----------VIIPILLVTLVFTRNFAE-------ESIYCYTPHNFT----RDQALYARGYCW
TELHDAVPGVE------------------------------------------------PELRPSLFEHKFL
PYALLAFAGIMYIPALGWEFMASTRLTSELNFLLHEIDNCYHRAAEGRAPKIEKQ-----------------
-----------------------------------------------------------IQSKGPGITE---
---KE-------------------------------------------------------------------
--------------------------------RREIIE----------------------------------
------NAEKEK-SPEQNLFEKYLE--RR---GQSNFLAKLYLGRHLAIICLSSIPIS-YLSAYW-HRQRQN
EFSCALGEPPDTSSIPE----LRLSVNCKLPAVQLQRIMAAVDIA----LLSTMNLVILVN--LLHLFV---
------VRKSNFVFDKLHKVG--IKTRRRWQKSQFCDINILAMFCNENRDHIKSLNRLDF-----ITNESDL
MYDNV-------VRQLLAALAQSN-QDVTPT-----VRDSGIQTLDPNMDPSLLGVGELGGE-PLVIKRPRK
KMKWIPSSNPLPQP---FKEPLTMTRLENSIKP-EKPKLVRRKTVAESYVAPLS--KSTQYS-------AKD
--MST-MEKKHSRNFSLDVHPYMLTI-RKPTKVETVSAEPLPPDHTLDAVFIEGTHTIVHVSASITEKKDRT
PESTN----TVFSTMTVPTSTYMNGATP--------------------------------------------
------------------------------------------------------------
>Bf_Elu_P2/1-585
MQNILEQNLDMATALLAGEKLKELIL-P-----GSSQDEKGGMLAGLMVQLKL-------------EL--PF
DRVV-TIGT----------VIIPILLVTLVFTRNFAE-------ESIYCYTPHNFT----RDQALYARGYCW
TELRDAVPGVE------------------------------------------------PDLRPSLFEHKFL
PYALLAFAGIMYIPALGWEFMASTRLTSELNFLLHEIDNCYHRAAEGRAPKIEKQ-----------------
-----------------------------------------------------------IQSKGPGITE---
---KE-------------------------------------------------------------------
--------------------------------RREIIE----------------------------------
------NAEKEK-SPEQNLFEKYLE--RR---GQSNFLAKLYLARHLAIICLSSIPIS-YLSAYW-HRQRQN
EFSCALGEPPDSSSIPE----LRLSVNCKLPAVQLQRIMAAVDIA----LLSTMNLVILVN--LLHLFV---
------VRKSNFVFDKLHKVG--IKTRRRWQKSQFCDINILAMFCNENRDHIKSLNRLDF-----ITNESDL
MYDNV-------VRQLLAALAQSN-QDVTPT-----VRDSGIQTLDPNMDPSLLGVGELGGE-PLVIKRPRK
KIKWIPSSNPLPQP---FKEPLSITRLENSTKP-EKPKLVRRKTMAENYVAPLS--KSTQYPPS-----AKD
--LSA-MEKKHSRNFSLDVHPYMLTI-RKPNKVETVSTEPLPTDHTLDAVFIEGTHTIVHVSASITEKKDST
PESTN----TVFSTITVPTTTYLNGASP--------------------------------------------
------------------------------------------------------------
>Bf_Hhu_P2/1-561
MQNILEQNLDMATALLAGEKLKELIL-P-----GSSQDEKGGMLAGLMVQLKL-------------EL--PF
DRVV-TIGT----------VIIPILLVTLVFTRNFAE-------ESIYCYTPHNFT----RDQALYARGYCW
TELRDAVPWVE------------------------------------------------PDLRPSLFEHKFL
PYALLAFAGIMYIPALGWEFMASTRLTSELNFLLHEIDNCYHRAAEGRAPKIEKQ-----------------
-----------------------------------------------------------IQSKGPGITE---
---KE-------------------------------------------------------------------
--------------------------------RREIIE----------------------------------
------NAEKEK-SPEQNLFEKYLE--RR---GQSNFLAKLYLARHLAIMCLSSIPIS-YLSAYW-HRQHQN
EFSCALGEPPDSSSIPE----LRLSVNCKLPAVQLQRIMAAVDIA----LLSTMNLVILVN--LLHLFV---
------VRKSNFVFDKLHKVG--IKTRRRWQKSQFCDINILAMFCNENRDHIKSLNRLDF-----ITNESDL
MYDNV-------VRQLLAALAQSN-HDATPS-----VRDSGIQTLDPNMDPSLLGVGELGGE-PLVIKRPRK
KMKWIPSSNPLPQP---FKEPLTMTRLENSTKT-EKPKPVRRKPVAENCVAPLS--KSTQYPPS-----AKD
--MSA-MEKKHSRNFTLDVHPYMLTI-RKPTKVETVSTEPLPPDHTLDSVFIEGTHTIVHVSASITGKIAIP
------------------------------------------------------------------------
------------------------------------------------------------
>Bf_C'b_P2/1-572
MQNILEQNLDMATALLAGEKLKELIL-P-----GSSQDEKGGMLAGLMVQLKL-------------EL--PF
DRVV-TIGT----------VIIPILL------------------ESIYCYTPHNFT----RDQALYARGYCW
TELHDAVPGVE------------------------------------------------PELRPSLFEHKFL
PYALLAFAGIMYIPALGWEFMASTRLTSELNFLLHEIDNCYHRAAEGRAPKIEKQ-----------------
-----------------------------------------------------------IQSKGPGITE---
---KE-------------------------------------------------------------------
--------------------------------RREIIE----------------------------------
------NAEKEK-SPEQNLFEKYLE--RR---GQSNFLAKLYLGRHLAIICLSSIPIS-YLSAYW-HRQRQN
EFSCALGEPPDSSSIPE----LRLSVNCKLPAVQLQRIMAAVDIA----LLSTMNLVILVN--LLHLFV---
------VRKSNFVFDKLHKVG--IKTRRRWQKSQFCDINILAMFCNENRDHIKSLNRLDF-----ITNESDL
MYDNV-------VRQLLAALAQSN-QDVTPT-----VRDSGIQTLDPNMDPSLLGVGELGGE-PLVIKRPRK
KMKWIPSSNPLPQP---FKEPLTMTRLENSIKP-EKPKPVRRKTVAENYVAPLS--KSTQYS-------AKD
--MST-MEKKHSRNFSLDVHPYMLTI-RKPTKVETVSTEPLPPDHTLDAVFIEGTHTIVHVSASITEKKGRT
PESTN----TVFSTMTVPTSTYMNGATP--------------------------------------------
------------------------------------------------------------
>Bf_Str_P2/1-585
MQNILEQNLDMATALLAGEKLKELIL-P-----GSSQDEKGGMLAGLMVQLKL-------------EL--PF
DRVV-TIGT----------VIIPILLVTLVFTRNFAE-------ESIYCYTPHNFT----RDQALYARGYCW
TELRDTVPGVE------------------------------------------------PDLRPSLFEHKFL
PYALLAFAGIMYIPALGWEFMASTRLTSELNFLLHEIDNCYHRAAEGRAPKIEKQ-----------------
-----------------------------------------------------------IQSKGPGITE---
---KE-------------------------------------------------------------------
--------------------------------RREIIE----------------------------------
------NAEKEK-SPEQNLFEKYLE--RR---GQSNFLAKLYLARHLAIMCLSSIPIT-YLSAYW-HRQRQN
EFSCALGEPPDSSSIPE----LRLSVNCKLPAVQLQRIMAAVDIA----LLSTMNLVILVN--LLHLFV---
------VRKSNFVFDKLHKVG--IKTRRRWQKSQFCDINILAMFCNENRDHIKSLNRLDF-----ITNESDL
MYDNV-------VRQLLAALAQSN-HDATPS-----VRDSGIQTLDPNMDPSLLGVGELGGE-PLVIKRPRK
KMKWIPSSNPLPQP---FKEPLTMTRLENSTKT-EKPKPVRRKPVAENYIAPLS--KSTQYPPS-----AKD
--MSA-MEKKNSRNFTLDVHPYMLTI-RKPTKVETVSTEPLPPDHTLDSVFIEGTHTIVHVSASITEKKDCT
PESTN----TVFSTMTVPTSIYLNGATP--------------------------------------------
------------------------------------------------------------
>Bf_Sdu_P2/1-542
-----------------------------------------------MVQLKL-------------EL--PF
DRVV-TIGT----------VIIPILLVTLVFTRNFAE-------ESIYCYTPHNFT----RDQALYARGYCW
TELRDAIPGVE------------------------------------------------SHLWPSLFEHKFL
PYALLAFAGIMYIPALGWEFLASTRLTSELNFLLQEIDNCYHRAAEGRAPKIEKQ-----------------
-----------------------------------------------------------IQSKGPGITE---
---RE-------------------------------------------------------------------
--------------------------------RREIIE----------------------------------
------NAEKEK-SPEQNLFEKYLE--RR---GQSNFLAKLYLARHLAIICLSSIPIS-YLSAYY-ARQRQN
EFTCALGEPPDISSYQE----LKLRVNCKLPAVQLQRIMAAVDIA----LLCTMNLIILLN--LLHLFV---
------VRKSNFVFDKLHKVG--IKTRRRWQKSQFCDINILAMFCNENRDHIKSLNRLDF-----ITNESDL
MYDNV-------VRQLLAALAQSN-HDATPT-----VRDSGIQTLDPNMDPSDLGVGEIAGE-PLVIKRPRK
KIKWIPSSNPLPQP---FKEPLTLTRLENNTKP-EKPKPLRRKTVADSFIAPLLDSKGTQH-PA-----TKD
--LSG-MEKKHTRNFSLDVHPYMLTI-RKPK-VEVATTEPLPSEH-IDTVYLEGTHTVVHVSGAITETKVRS
PESTN----TTFSTVTLPTTTYVNGVS---------------------------------------------
------------------------------------------------------------
>Bf_Sdo_P2/1-583
MQNILDQNLDMATALLAGEKLKELIL-P-----GSSQDEKGGALASLMVQLKL-------------EL--PF
DRVV-TIGT----------VIIPILLVTLVFTRNFAE-------ESIYCYTPHNFT----RDQALYARGYCW
TELRDAIPGVE------------------------------------------------SHLWPSLFEHKFL
PYALLAFAGIMYIPALGWEFLASTRLTSELNFLLQEIDNCYHRAAEGRAPKIEKQ-----------------
-----------------------------------------------------------IQSKGPGITE---
---RE-------------------------------------------------------------------
--------------------------------RREIIE----------------------------------
------NAEKEK-SPEQNLFEKYLE--RR---GQSNFLAKLYLARHLAIICLSSIPIS-YLSAYY-ARQRQN
EFTCALGEPPDISSYQE----LKLRVNCKLPAVQLQRIMAAVDIA----LLCTMNLIILLN--LLHLFV---
------VRKSNFVFDKLHKVG--IKTRRRWQKSQFCDINILAMFCNENRDHIKSLNRLDF-----ITNESDL
MYDNV-------VRQLLAALAQSN-HDATPT-----VRDSGIQTLDPNMDPSDLGVGEIAGE-PLVIKRPRK
KIKWIPSSNPLPQP---FKEPLTLTRLENNTKP-EKPKPLRRKTVADSFIAPLLDSKGTQH-PA-----TKD
--LSG-MEKKHTRNFSLDVHPYMLTI-RKPK-VEVATTEPLPSEH-IDTVYLEGTHTVVHVSGAITETKVRS
PESTN----TTFSTVTLPTTTYVNGVS---------------------------------------------
------------------------------------------------------------
>Bf_Pfl_P2/1-584
MQNIIDQNLDMATALLAGEKLKELIL-P-----GSSQDERGGLLAGLMVQLKL-------------EL--PF
DRVV-TIGT----------VIIPILLVTLVFTRNFAE-------ESIYCYTPHNFT----RDQALYARGYCW
TELRDAAPGLE------------------------------------------------SHLWPSLFEHKFL
PYALLAFAGIMYIPALGWEFLASTRLTSELNFLLQEIDNCYHRAAEGRAPKIEKQ-----------------
-----------------------------------------------------------IQSKGPGITE---
---RE-------------------------------------------------------------------
--------------------------------RREIIE----------------------------------
------NAEKEK-SPEQNLFEKYLE--RR---GQSNFLAKLYLGRHLAIVCLSSIPIS-YLSAYY-ARQRQN
EFTCALGEPPDTSSYQE----LRLRVNCKLPAVQLQRIMAAVDIA----LLCTMNLIILIN--LLHLFV---
------VRKSNFVFDKLHKVG--IKTRRRWQKSQFCDINILAMFCNENRDHIKSLNRLDF-----ITNESDL
MYDNV-------VRQLLAALAQSN-HDATPT-----VRDSGIQTIDAHMNPSDLGVGEMAGE-PLVIKRPRK
KMKWIPSSNPLPQP---FKEPLTQTRVENNAKT-EKPKPVRRKALADSFTAPHLDTKSTQY-PA-----IKN
--LSG-MEKKHTRNFSLDVHPYMLTI-RKPK-VEATTAEPLPSKHNMDTVYLEGTHTIVHVSGAITETKICS
PQSTN----TAFSTVTLPTTTYVNGVS---------------------------------------------
------------------------------------------------------------
>Bf_Sma_P2/1-584
MQNILDQNLDMATALLAGEKLKELIL-P-----GSSQDEKCGMLAGLMVQLKL-------------EL--PF
DRVV-TIGT----------VIIPILLVTLVFTRNFAE-------ESIYCYTPHNFT----RDQALYARGYCW
TELCDAVPGVE------------------------------------------------PHLWPSLFEHKFL
PYALLAFAGIMYIPALGWEFLASTRLTSELNFLLQEIDNCYHRAAEGRAPKIEKQ-----------------
-----------------------------------------------------------IQSKGPGITE---
---RE-------------------------------------------------------------------
--------------------------------RREIIE----------------------------------
------NAEKEK-SPEQNLFEKYLE--RR---GQSNWLAKLYLGRHLAIICLSSIPIS-YLSAYY-ARQRQN
EFTCALGEPPDISSYPE----LKLRVNCKLPAVQLQRIMAAVDIG----LLCTMNLIILIN--LLHLFV---
------VRKSNFVFDKLHKVG--IKTRRRWQKSQFCDINILAMFCNENRDHIKSLNRLDF-----ITNESDL
MYDNV-------VRQLLAALAQSN-HDATPT-----MRDSGIQTLDPNMDPSDLGMGEMAGE-PLVTKRPRK
KIKWIPSSNPLPQP---FKEPLTMTRLENNGKP-EKPKQLRRKTVGDNFIAPLVDSKSTQH-PL-----TKD
--LSF-MEKKHTRNFSLDVHPYMLTI-RKPK-VEATIVAPLPSAHNIDAVYLEGTHSIVHVSGAITATKVCS
PESTN----ATFATVTLPTTTYVNGVS---------------------------------------------
------------------------------------------------------------
>Bf_Gac_P2/1-534
----------MATALLAGEKLKELIL-P-----GSSQDERGGLLAGLMVQLKL-------------EL--PF
DRVV-TIGT----------VIIPILLVTLVFTRNFAE-------ESIYCYTPHNFT----RDQALYARGYCW
TELRDAVPGVE------------------------------------------------SHLWPSLFEHKFL
PYALLAFAGIMYIPALGWEFLGSTRLTSELNFLLQEIDNCYHRAAEGRAPKIEKQ-----------------
-----------------------------------------------------------IQSKGPGITE---
---RE-------------------------------------------------------------------
--------------------------------RREIIE----------------------------------
------NAEKEK-SPEQNLFEKYLE--RR---GQSNFLAKLYLGRHLAIVCLSSIPIS-YLSAYY-ARQRQN
EFTCALGEPPDISSYSE----LKLRVNCKLPAVQLQRIMAAVDIS----LLCTMNLIILVN--LLHLFV---
------VRKSNFVFDKLHKVG--IKTRRRWQKSQFCDINILAMFCNENRDHIKSLNRLDF-----ITNESDL
MYDNV-------VRQLLAALAQSN-HDATPT-----VRDSGIQTLDPNMDPSDLRVGEMFVE-PLVIKRPRK
KMKWIPSSNPLPQP---FKEPLGMTRLENNTKP-EKPKPVRRKTVADSFIAPMLDTKSTQY-PA-----IKD
--LSG-MEKKLTRNFSLDVHPYMLTI-RKPK-VEASAADPLPSEHNMETVFLEGT-----------------
------------------------------------------------------------------------
------------------------------------------------------------
>Bf_Cgo_P2/1-583
MQNILDQNLDMATALLAGEKLKELIL-P-----GSSQDERGGLLAGLLVQLKL-------------EL--PF
DRVV-TIGT----------VIIPILLVTLVFTRNFAE-------ESIYCYTPHNFT----RDQALYARGYCW
TELRDAAPGVE------------------------------------------------SHLWPSLFEHKFL
PYALLAFAGIMYIPALGWEFLASTRLTSELNFLLQEIDNCYHRAAEGRAPKIEKQ-----------------
-----------------------------------------------------------IQSKGPGITE---
---RE-------------------------------------------------------------------
--------------------------------RREIIE----------------------------------
------NAEKEK-SPEQNLFEKYLE--RR---GQSNFLAKLYLARHLAIICLSSMPIS-YLSAYY-ARQKQN
EFTCALGEPPDISSYYE----LKLRVNCKLPAVQLQRIMAAVDIS----LLCTMNLIILLN--LLHLFV---
------MRKSNFVFDKLHKVG--IKTRRRWQKSQFCDINILAMFCNENRDHIKSLNRLDF-----ITNESDL
MYDNV-------VRQLLAALAQSN-HDATPT-----MRDSGIQTIDGNMDPSDLGMGEMAGE-PLVIKRPRK
KMKWIPSSNPLPQP---FKEPLTLTRLENSTKP-EKPKPVRRK-VADSFIAPLLDTKSTQY-PA-----IKD
--LSG-MEKKHPRNFSLDIHPYMLTI-RKPK-VEAATAEPLPSVHNLDTAYLEGTHTIVHVSGAITETKVCS
PKSTN----TAFSTMTLPTTTYVNGVS---------------------------------------------
------------------------------------------------------------
>Bf_Lca_P2/1-585
MQNILDQNLDMATALLAGEKLKELIL-P-----GSSQDEKGGALAGLMVQLKL-------------EL--PF
DRVV-TIGT----------VIIPILLVTLVFTRNFAE-------ESIYCYTPHNFT----RDQALYARGYCW
TELRDAVPGVE------------------------------------------------PHLWPSLFEHKFL
PYALLAFAGIMYIPALGWEFLASTRLTSELNFLLQEIDNCYHRAAEGRAPKIEKQ-----------------
-----------------------------------------------------------IQSKGPGITE---
---RE-------------------------------------------------------------------
--------------------------------RREIIE----------------------------------
------NAEKEK-SPEQNLFEKYLE--RR---GQSNFLAKLYLARHLAIICLSSIPIS-YLSAYY-ARQRQN
EFTCALGEPPDISSYSE----LKLRVNCKLPAVQLQRIMAAVDIA----LLCTMNLIILVN--LLHLFV---
------VRKSNFVFDKLHKVG--IKTRRRWQKSQFCDINILAMFCNENRDHIKSLNRLDF-----ITNESDL
MYDNV-------VRQLLAALAQSN-HDATPT-----VRDSGIQTLDPNMDPSDLGVGEMAGE-PLVIKRPRK
KIKWIPTSNPLPQP---FKEPLTLTRLENNTKP-EKPKPLRRKTVADSFIAPLLDTKSTQH-PA-----TKD
--LSG-MEKKHTRNFSLDVHPYMLTI-RKPK-VEATATEPLPSEHNMDAVYLEGTHTIVHVSGAITETKVCS
PESTN----TAFSTVTLPTTSYINGVNG--------------------------------------------
------------------------------------------------------------
>Bf_Spa_P2/1-565
MQNILDQNLDMATALLAGEKLKELIL-P-----GSSQDEKGGALAGLMVQLKL-------------EL--PF
DRVV-TIGT----------VIIPILLVTLVFTRNFAE-------ESIYCYTPHNFT----RDQALYARGYCW
TELRDAAPGVE------------------------------------------------AHLWPSLFEHKFL
PYALLAFAGIMYIPALGWEFLASTRLTSELNFLLQEIDNCYHRAAEGRAPKIEKQ-----------------
-----------------------------------------------------------IQSKGPGITE---
---RE-------------------------------------------------------------------
--------------------------------RREIIE----------------------------------
------NAEKEK-SPEQNLFEKYLE--RR---GQSNFLAKLYLARHLAIICLSSIPIS-YLSAYY-ARQRQN
EFTCALGEPPDISSYPE----LKLRVNCKLPAVQLQRIMAAVDIA----LLCTMNLIILVN--LLHLFV---
------VRKSNFVFDKLHKVG--IKTRRRWQKSQFCDINILAMFCNENRDHIKSLNRLDF-----ITNESDL
MYDNV-------VRQLLAALAQSN-HDATPT-----VRDSGIQTLDPNMDPSDLAVGEMGGE-PLVIKRPRK
KMKWMPSSNPLPQS---FKEPLTLTRLENNAKP-EKPKPLRRKTVADSFIAPLLDSKSTQH-PA-----TKD
--LSG-MEKKHTRNFSLDVHPYMLTI-RKPK-VEATITEPLPSEHNMDAVYLEGTHTIVHVSGAITGRPHYT
YRHS--------------------------------------------------------------------
------------------------------------------------------------
>Bf_Ate_P2/1-583
MQNILDQNLDMATALLAGEKLKELIL-P-----GSSQDEKGGALAGLMVQLKL-------------EL--PF
DRVV-TIGT----------VIIPILLVTLVFTRNFAE-------ESIYCYTPHNFT----RDQALYARGYCW
TELRDALPGVE------------------------------------------------PHLWPSLFEHKFL
PYALLAFAGIMYIPALSWEFLASTRLTSELNFLLQEIDNCYHRAAEGRAPKIEKQ-----------------
-----------------------------------------------------------IQSKGPGITE---
---RE-------------------------------------------------------------------
--------------------------------RREIIE----------------------------------
------NAEKEK-SPEQNLFEKYLE--RR---GQSNFLAKLYLARHLAIICLSSIPIS-YLSAYY-ARQRQN
EFTCALGEPPDISSYQE----LKLRVNCKLPAVQLQRIMAAVDIS----LLCTVNLIILVN--LLHLFV---
------VRKSNFVFDKLHKVG--IKTRRRWQKSQFCDINILAMFCNENRDHIKSLNRLDF-----ITNESDL
MYDNV-------VRQLLAALAQSN-HDATPT-----VRDSGIQTIDPNMDPSDLGVGEIGAE-PLVIKRPRK
KIKWMPSSNPLPQS---FKEPLTLTRLENNTKP-EKPKPLRRKTVADSFMAPLLDNKSTQN-PS-----PKD
--LSG-MEKKHTRNFSLDVHPYMLTI-RKPK-VEATTAEPLQSEHNMDTVYLEGTHTIVHVSGAITGSYTCI
DTVYD----SVFVGCLK-----YNTFHGFII-----------------------------------------
------------------------------------------------------------
>Bf_Hco_P2/1-583
MQNILDQNLDMATALLAGEKLKELIL-P-----GSSQDERGGALASLMVQLKL-------------EL--PF
DRVV-TIGT----------VIIPILLVTLVFTRNFAE-------ESIYCYTPHNFT----RDQALYARGYCW
TELRDAAPGVE------------------------------------------------SHLWPSLFEHKFL
PYALLAFAGIMYIPALGWEFLASTRLTSELNFLLQEIDNCYHRAAEGRAPKIEKQ-----------------
-----------------------------------------------------------IQSKGPGISE---
---RE-------------------------------------------------------------------
--------------------------------RREIIE----------------------------------
------NAEKEK-SPEQNLFEKYLE--RR---GQSNFLAKIYLARHLAIICLSSIPIS-YLSAYY-ARQRQN
EFTCALGELPDISSYSE----LKLRVNCKLPAVQLQRIMAAVDIA----LLCTMNLIILLN--LLHLFV---
------VRKSNFVFDKLHKVG--IKTRRRWQKSQFCDINILAMFCNENRDHIKSLNRLDF-----ITNESDL
MYDNV-------VRQLLAALAQSN-HDATPT-----VRDSGIQTIDPNMDPSDLGVGEMPSE-PLVIKRPRK
KIKWIPTSNPLPQS---FKEPLTLTRLENNAKP-EKPKPLRRKTVADSFIAPLLDTKSTQY-PA-----TKD
--LSG-MEKKHTRNFSLDVHPYMLTI-RKPK-VEITTTDPLPSEHNMDTVYLEGTHTVVHVSSAITENKVCS
PEST-----TAFSTVTLPTSTYVNGGS---------------------------------------------
------------------------------------------------------------
>Bf_Ena_P2/1-584
MQNILDQNLDMATALLAGEKLKELIL-P-----GSSQDEKGGALASLMVQLKL-------------EL--PF
DRVV-TIGT----------VIIPILLVTLVFTRNFAE-------ESIYCYTPHNFT----RDQALYARGYCW
TELRDAVPGVE------------------------------------------------PHLWPSLFEHKFL
PYALLAFAGIMYIPALGWEFLASTRLTSELNFLLQEIDNCYHRAAEGRAPKIEKQ-----------------
-----------------------------------------------------------IQSKGPGITE---
---RE-------------------------------------------------------------------
--------------------------------RREIIE----------------------------------
------NAEKEK-SPEQNLFEKYLE--RR---GQSNFLAKLYLARHLAIICLSSIPIS-YLSAYY-ARQRQN
EFTCALGEPPDISSYQE----LKLRVNCKLPAVQLQRIMAAVDIA----LLCTMNLIILVN--LLHLFV---
------VRKSNFVFDKLHKVG--IKTRRRWQKSQFCDINILAMFCNENRDHIKSLNRLDF-----ITNESDL
MYDNV-------VRQLLAALAQSN-HDATPT-----VRDSGIQTLDPNMDPSDLGVGEVPGE-PLVIKRPRK
KIKWIPTSNPLPQS---FKEPLTLTRLENHTKP-EKPKPVRRKTVADSFIAPLLDSKSTQH-PA-----TKD
--LSG-IEKKHNRNFSLDVHPYMLTI-RKPK-VEATTTEPLPSDHNMDTVYLEGTHTIVHVSGAITETKVCS
PEATN----TSFSTVPLTTTTFVNGVS---------------------------------------------
------------------------------------------------------------
>Bf_Oau_P2/1-584
MQNILDQNLDMATALLAGEKLKELIL-P-----GSSQDEKGGALAGLMVQLKL-------------EL--PF
DRVV-TIGT----------VIIPILLVTLVFTRNFAE-------ESIYCYTPHNFT----RDQALYARGYCW
TELRDAKPGME------------------------------------------------PAEWPSLFEHKFL
PYALLAFAGIMYIPALGWEFLASTRLTSELNFLLQEIDNCYHRAAEGRAPKIEKQ-----------------
-----------------------------------------------------------IQSKGPGITE---
---RE-------------------------------------------------------------------
--------------------------------RREIIE----------------------------------
------NAEKEK-SPEQNLFEKYLE--RR---GQSNFLAKIYLARHLSIICLSSIPIS-YLSTYY-ARQRQN
EFTCALGEHPDISSYPE----LKLRVNCKLPAVQLQRIMAAVDIA----LLCTMNLIILVN--LLHLFV---
------VRKSNFVFDKLHKVG--IKTRRRWQKSQFCDINILAMFCNENRDHIKSLNRLDF-----ITNESDL
MYDNV-------VRQLLAALAQSN-HDATPT-----VRESGIQTIDPNMDPSDLGVREMGGE-PLVVKRPRK
KMKWIPTSNPLPQP---FKEPLTLTRLENNTKP-EKPKPVRRKIVADSIIAPLLDNKSTQH-PS-----TKD
--VSG-MEKKHTRNFSLDVHPYMLTT-RKPK-VETTTTEPLPSEHNMDTVYLEGTHTVVHVSSAITENKIRS
PESTN----AAFSAGTLSTTTYVNGVS---------------------------------------------
------------------------------------------------------------
>Bf_Ola_P2/1-584
MQNILDQNLDMATALLAGEKLKELIM-P-----GSSQDEKGGALAGLMVQLKL-------------EL--PF
DRVV-TIGT----------VIIPILLVTLVFTRNFAE-------ESIYCYTPHNFT----RDQALYARGYCW
TELRDAIPGVE------------------------------------------------PHLWPSLFEHKFL
PYALLAFAGIMYIPALGWEFLASTRLTSELNFLLQEIDNCYHRAAEGRAPKIEKQ-----------------
-----------------------------------------------------------IQSKGPGITE---
---RE-------------------------------------------------------------------
--------------------------------RREIIE----------------------------------
------NAEKEK-SPEQNLFEKYLE--RR---GQSNFLAKIYLARHMAIICLSSIPIS-YLSAYY-ARQRQN
EFTCALGEPPDISSYLE----LKIRVNCKLPAVQLQRIMAAVDIA----LLCTMNFIILLN--LLHLFV---
------VRKSNFVFDKLHKVG--IKTRRRWQKSPFCDINILAMFCNENRDHIKSLNRLDF-----ITNESDL
MYDNV-------VRQLLAALAQSN-HDATPT-----VRESGMQTIDPNMDPSDLRMGEMGGE-PLVIKRPRK
KMKWIPSSNPLPQP---FKEPLTLTRLENNTKQ-EKPKPVRRKTAADSFVAPLLDNKSTQL-SS-----TKE
--LGV-IEKKHTRNFSLDVHPYMLTI-RKPK-VETTATEPLPSQHNLDAVFLEGTHSIVHVSGAIAETKVCS
PESTN----TAFSSGTLPTSSYVNGVS---------------------------------------------
------------------------------------------------------------
>Bf_Pfl_P2/1-584
MQNILDQNLDMATALLAGEKLKELIL-P-----GSSQDERGGLLAGLMVQLKL-------------EL--PF
DRVV-TIGT----------VIIPILLVTLVFTRNFAE-------ESIYCYTPHNFT----RDQALYARGYCW
TELRDAAPGLE------------------------------------------------SHLWPSLFEHKFL
PYALLAFAGIMYIPALGWEFLASTRLTSELNFLLQEIDNCYHRAAEGRAPKIEKQ-----------------
-----------------------------------------------------------IQSKGPGITE---
---RE-------------------------------------------------------------------
--------------------------------RREIIE----------------------------------
------NAEKEK-SPEQNLFEKYLE--RR---GQSNFLAKLYLGRHLAIVCLSSIPIS-YLSAYY-ARQRQN
EFTCALGEPPDTSSYQE----LKLRVNCKLPAVQLQRIMAAVDIA----LLCTMNLIILIN--LLHLFV---
------VRKSNFVFDKLHKVG--IKTRRRWQKSQFCDINILAMFCNENRDHIKSLNRLDF-----ITNESDL
MYDNV-------VRQLLAALAQSN-HDATPT-----VRDSGIQTIDAHMDPSDLGVGEMAGE-PLVIKRPRK
KMKWIPSSNPLPQP---FKEPLTQTRMENNAKT-EKPKPVRRKALADSFTAPLLDTKSTQY-PA-----IKN
--LSG-MEKKHTRNFSLDVHPYMLTI-RKPK-VEATTAEPLPSKHNMDTVYLEGTHTIVHVSGAITETKICS
PQSTN----TAFSTVTLPTTTYVNGVS---------------------------------------------
------------------------------------------------------------
>Bf_Lcr_P2/1-581
MQNILDQNLDMATALLAGEKLKELIL-P-----GSSQDEKGGALASLMVQLKL-------------EL--PF
DRVV-TIGT----------VIIPILLVTLVFTRNFAE-------ESIYCYTPHNFT----RDQALYARGYCW
TELRDAVPGVE------------------------------------------------SHLWPSLFEHKFL
PYALLAFAGIMYIPALGWEFLASTRLTSELNFLLQEIDNCYHRAAEGRAPKIEKQ-----------------
-----------------------------------------------------------IQSKGPGITE---
---RE-------------------------------------------------------------------
--------------------------------RREIIE----------------------------------
------NAEKEK-SPEQNLFEKYLE--RR---GQSNFLAKLYLARHLAIICLSSIPIS-YLSAYY-ARQRQN
EFTCALGEPPDVSSYAE----LKLRVNCKLPAVQLQRIMAAVDIA----LLCTMNLIILLN--LLHLFV---
------VRKSNFVFDKLHKVG--IKTRRRWQKSQFCDINILAMFCNENRDHIKSLNRLDF-----ITNESDL
MYDNV-------VRQLLAALAQSN-HDATPT-----VRDSGIQTLDPNM---DLGVGEMGGE-PLVIKRPRK
KIKWIPSSNPLPQP---FKEPLTMTRLENNTKP-EKPKPVRRKTVADNFIAPLLDTKSTQH-PA-----IKD
--LSG-MEKKHTRNFSLDVHPYMLTI-RKPK-VEATTTEPLPTEHNMDTVYLEGTHTIVHVSGAITETKVCS
PESTN----TAFSTVTLPTTTYVNGVS---------------------------------------------
------------------------------------------------------------
>Bf_Apo_P2/1-584
MQNILDQNLDMATALLAGEKLKELIL-P-----GSSQDERGGALAGLMVQLKL-------------EL--PF
DRVV-TIGT----------VIIPILLVTLVFTRNFAE-------ESIYCYTPHNFT----RDQALYARGYCW
TELRDAAPGVE------------------------------------------------PNLWPSLFEHKFL
PYALLAFAGIMYIPALGWEFLASTRLTSELNFLLQEIDNCYHRAAEGRAPKIEKQ-----------------
-----------------------------------------------------------IQSKGPGITE---
---RE-------------------------------------------------------------------
--------------------------------RREIIE----------------------------------
------NAEKEK-SPEQNLFEKYLE--RR---GQSNFLAKLYLARHLAIICLSSIPIS-YLSAYY-ARQRQN
EFTCALGEPPDISSYVE----LKLRVNCKLPAVQLQRIMAAVDIA----LLCTMNLIILVN--LLHLFV---
------VRKSNFVFDKLHKVG--IKTRRRWQKSQFCDINILAMFCNENRDHIKSLNRLDF-----ITNESDL
MYDNV-------VRQLLAALAQSN-HDATPT-----VRDSGIQTLDPNMDPSDLAVGEMGGE-PLVIKRPRK
KIKWIPSSNPLPQS---FKEPLTLTRLENNTKP-EKPKPLRRKTVADSFIAPLLDSKGTQH-PS-----TKD
--LSG-IEKKHTRNFSLDVHPYMLTI-RKPK-VEATITEPLPSEHNMDAVYLEGTHTIVHVSGAITETKVCS
PESTN----TAFSTVTLPTTSYVNGVS---------------------------------------------
------------------------------------------------------------
>Bf_Nbr_P2/1-584
MQNILDQNLDMATALLAGEKLKELIL-P-----GSSQDEKGGALAGLMVQLKL-------------EL--PF
DRVV-TIGT----------VIIPILLVTLVFTRNFAE-------ESIYCYTPHNFT----RDQALYARGYCW
TELRDAKPGME------------------------------------------------PAEWPSLFEHKFL
PYALLAFAGIMYIPALGWEFLASTRLTSELNFLLQEIDNCYHRAAEGRAPKIEKQ-----------------
-----------------------------------------------------------IQSKGPGITE---
---RE-------------------------------------------------------------------
--------------------------------RREIIE----------------------------------
------NAEKEK-SPEQNLFEKYLE--RR---GQSNFLAKIYLARHLSIICLSSIPIS-YLSTYY-ARQRQN
EFTCALGEYPDISSYPE----LKLRVNCKLPAVQLQRIMAAVDIA----LLCTMNLIILVN--LLHLFV---
------VRKSNFVFDKLHKVG--IKTRRRWQKSQFCDINILAMFCNENRDHIKSLNRLDF-----ITNESDL
MYDNV-------VRQLLAALAQSN-QDATPT-----VRESGIQTIDPNMDPSDLGVREMGGE-PLVVKRPRK
KIKWIPTSNPLPQP---FKEPLTLTRLENNTKQ-EKPKPLRRKIVADSIIAPLLDNKSTQH-PS-----TKD
--VSG-MEKKHTRNFSLDVHPYMLTT-RKPK-VETTTTEPLPSEHNMDTVYLEGTHTVVHVSSAITENKIRS
PESTN----AAFSAETLSTTTYVNGVS---------------------------------------------
------------------------------------------------------------
>Bf_Sor_P2/1-584
MQNILDQNLDMATALLAGEKLKELIL-P-----GSSQDEKGGALAGLMVQLKL-------------EL--PF
DRVV-TIGT----------VIIPILLVTLVFTRNFAE-------ESIYCYTPHNFT----RDQALYARGYCW
TELRDAAPGVE------------------------------------------------PQLWPSLFEHKFL
PYALLAFAGIMYIPALGWEFLASTRLTSELNFLLQEIDNCYHRAAEGRAPKIEKQ-----------------
-----------------------------------------------------------IQSKGPGITE---
---RE-------------------------------------------------------------------
--------------------------------RREIIE----------------------------------
------NAEKEK-SPEQNLFEKYLE--RR---GQSNFLAKIYLARHLAIICLSSIPIS-YLSAYY-ARQRQN
EFTCALGEPPDISSYTE----LKLRVNCKLPAVQLQRIMAAVDIA----LLCTMNLIILLN--LLHLFV---
------VRKSNFVFDKLHKVG--IKTRRRWQKSQFCDINILAMFCNENRDHIKSLNRLDF-----ITNESDL
MYDNV-------VRQLLAALAQSN-HDATPT-----VRDSGIQTIDPNMDPSDLGVGEIGGE-PLVIKRPRK
KIKWIPSSNPLPQP---FKEPLTLTRLENNTKP-EKPKPLRRKTVADSFIAPLLDSKSTQH-PA-----TKD
--LSG-MEKKHTRNFSLDVHPYMLTI-RKPK-VETVTTEPLPSEHNMDTVYLEGTHTIVHVSGAITETKVCS
PEATN----TAFSTVTLPTNTYVNGVS---------------------------------------------
------------------------------------------------------------
>Bf_Oni_P2/1-584
MQNILDQNLDMATALLAGEKLKELIL-P-----GSSQDEKGGALAGLMVQLKL-------------EL--PF
DRVV-TIGT----------VIIPILLVTLVFTRNFAE-------ESIYCYTPHNFT----RDQALYARGYCW
TELRDAKPGME------------------------------------------------PAEWPSLFEHKFL
PYALLAFAGIMYIPALGWEFLASTRLTSELNFLLQEIDNCYHRAAEGRAPKIEKQ-----------------
-----------------------------------------------------------IQSKGPGITE---
---RE-------------------------------------------------------------------
--------------------------------RREIIE----------------------------------
------NAEKEK-SPEQNLFEKYLE--RR---GQSNFLAKIYLARHLSIICLSSIPIS-YLSTYY-ARQRQN
EFTCALGEHPDISSYPE----LKLRVNCKLPAVQLQRIMAAVDIA----LLCTMNLIILVN--LLHLFV---
------VRKSNFVFDKLHKVG--IKTRRRWQKSQFCDINILAMFCNENRDHIKSLNRLDF-----ITNESDL
MYDNV-------VRQLLAALAQSN-HDATPT-----VRESGIQTIDPNMDPSDLGVREMGGE-PLVVKRPRK
KMKWIPTSNPLPQP---FKEPLTLTRLENNTKP-EKPKPLRRKIVADSIIAPLLDNKSTQH-PS-----TKD
--VSG-MEKKHTRNFSLDVHPYMLTT-RKPK-VETTTTEPLPSEHNMDTVYLEGTHTVVHVSSAITENKIRS
PESTN----AAFSAGTLSTTTYVNGVS---------------------------------------------
------------------------------------------------------------
>Bf_Aca_P2/1-584
MQNILDQNLDMATALLAGEKLKELIL-P-----GSSQDEKGGALAGLMVQIKL-------------EL--PF
DRVV-TIGT----------VIIPILLVTLVFTRNFAE-------ESIYCYTPHNFT----RDQALYARGYCW
TELRDAKPGME------------------------------------------------PAEWPSLFEHKFL
PYALLAFAGIMYIPALGWEFLASTRLTSELNFLLQEIDNCYHRAAEGRAPKIEKQ-----------------
-----------------------------------------------------------IQSKGPGITE---
---RE-------------------------------------------------------------------
--------------------------------RREIIE----------------------------------
------NAEKEK-SPEQNLFEKYLE--RR---GQSNFLAKIYLARHLSIICLSSIPIS-YLSTYY-ARQRQN
EFTCALGEHPDISSYPE----LKLRVNCKLPAVQLQRIMAAVDIA----LLCTMNLIILVN--LLHLFV---
------VRKSNFVFDKLHKVG--IKTRRRWQKSQFCDINILAMFCNENRDHIKSLNRLDF-----ITNESDL
MYDNV-------VRQLLAALAQSN-HDATPT-----VRESGIQTIDPNMDPSDLGVREMGGE-PLVVKRPRK
KIKWIPSSNPLPQP---FKEPLTLTRLENNTKQ-EKPKPLRRKIVADSIIAPILDNKSTQH-PS-----TKD
--VSG-MEKKHTRNFSLDVHPYMLTT-RKPK-VETTTTEPLPSEHNMDTVYLEGTHTVVHVSSAITENKIRS
PESTN----AAFSAGTLSTTTYVNGVS---------------------------------------------
------------------------------------------------------------
>Bf_Mze_P2/1-584
MQNILDQNLDMATALLAGEKLKELIL-P-----GSSQDEKGGALAGLMVQIKL-------------EL--PF
DRVV-TIGT----------VIIPILLVTLVFTRNFAE-------ESIYCYTPHNFT----RDQALYARGYCW
TELRDAKPGME------------------------------------------------PAEWPSLFEHKFL
PYALLAFAGIMYIPALGWEFLASTRLTSELNFLLQEIDNCYHRAAEGRAPKIEKQ-----------------
-----------------------------------------------------------IQSKGPGITE---
---RE-------------------------------------------------------------------
--------------------------------RREIIE----------------------------------
------NAEKEK-SPEQNLFEKYLE--RR---GQSNFLAKIYLARHLSIICLSSIPIS-YLSTYY-ARQRQN
EFTCALGEHPDISSYPE----LKLRVNCKLPAVQLQRIMAAVDIA----LLCTMNLIILVN--LLHLFV---
------VRKSNFVFDKLHKVG--IKTRRRWQKSQFCDINILAMFCNENRDHIKSLNRLDF-----ITNESDL
MYDNV-------VRQLLAALAQSN-HDATPT-----VRESGIQTIDPNMDPSDLGVREMGGE-PLVVKRPRK
KIKWIPSSNPLPQP---FKEPLTLTRLENNTKQ-EKPKPLRRKIVADSIIAPILDNKSTQH-PS-----TKD
--VSG-MEKKHTRNFSLDVHPYMLTT-RKPK-VETTTTEPLPSEHNMDTVYLEGTHTVVHVSSAITENKIRS
PESTN----AAFSAGTLSTTTYVNGVS---------------------------------------------
------------------------------------------------------------
>Bf_Pny_P2/1-584
MQNILDQNLDMATALLAGEKLKELIL-P-----GSSQDEKGGALAGLMVQIKL-------------EL--PF
DRVV-TIGT----------VIIPILLVTLVFTRNFAE-------ESIYCYTPHNFT----RDQALYARGYCW
TELRDAKPGME------------------------------------------------PAEWPSLFEHKFL
PYALLAFAGIMYIPALGWEFLASTRLTSELNFLLQEIDNCYHRAAEGRAPKIEKQ-----------------
-----------------------------------------------------------IQSKGPGITE---
---RE-------------------------------------------------------------------
--------------------------------RREIIE----------------------------------
------NAEKEK-SPEQNLFEKYLE--RR---GQSNFLAKIYLARHLSIICLSSIPIS-YLSTYY-ARQRQN
EFTCALGEHPDISSYPE----LKLRVNCKLPAVQLQRIMAAVDIA----LLCTMNLIILVN--LLHLFV---
------VRKSNFVFDKLHKVG--IKTRRRWQKSQFCDINILAMFCNENRDHIKSLNRLDF-----ITNESDL
MYDNV-------VRQLLAALAQSN-HDATPT-----VRESGIQTIDPNMDPSDLGVREMGGE-PLVVKRPRK
KIKWIPSSNPLPQP---FKEPLTLTRLENNTKQ-EKPKPLRRKIVADSIIAPILDNKSTQH-PS-----TKD
--VSG-MEKKHTRNFSLDVHPYMLTT-RKPK-VETTTTEPLPSEHNMDTVYLEGTHTVVHVSSAITENKIRS
PESTN----AAFSAGTLSTTTYVNGVS---------------------------------------------
------------------------------------------------------------
>Bf_Hbu_P2/1-584
MQNILDQNLDMATALLAGEKLKELIL-P-----GSSQDEKGGALAGLMVQIKL-------------EL--PF
DRVV-TIGT----------VIIPILLVTLVFTRNFAE-------ESIYCYTPHNFT----RDQALYARGYCW
TELRDAKPGME------------------------------------------------PAEWPSLFEHKFL
PYALLAFAGIMYIPALGWEFLASTRLTSELNFLLQEIDNCYHRAAEGRAPKIEKQ-----------------
-----------------------------------------------------------IQSKGPGITE---
---RE-------------------------------------------------------------------
--------------------------------RREIIE----------------------------------
------NAEKEK-SPEQNLFEKYLE--RR---GQSNFLAKIYLARHLSIICLSSIPIS-YLSTYY-ARQRQN
EFTCALGEHPDISSYPE----LKLRVNCKLPAVQLQRIMAAVDIA----LLCTMNLIILVN--LLHLFV---
------VRKSNFVFDKLHKVG--IKTRRRWQKSQFCDINILAMFCNENRDHIKSLNRLDF-----ITNESDL
MYDNV-------VRQLLAALAQSN-HDATPT-----VRESGIQTIDPNMDPSDLGVREMGGE-PLVVKRPRK
KIKWIPSSNPLPQP---FKEPLTLTRLENNTKQ-EKPKPLRRKIVADSIIAPILDNKSTQH-PS-----TKD
--VSG-MEKKHTRNFSLDVHPYMLTT-RKPK-VETTTTEPLPSEHNMDTVYLEGTHTVVHVSSAITENKIRS
PESTN----AAFSAGTLSTTTYVNGVS---------------------------------------------
------------------------------------------------------------
>Bf_Pma_P2/1-566
MQNLLDQNLDMATALLAGEKLKELIL-P-----GSSQDEKGGALAGLMVQLKL-------------EL--PF
DRVV-TIGT----------VIIPILLVTLVFTRNFAE-------ESIYCYTPHNFT----RDQALYARGYCW
TELRDAVPGVE------------------------------------------------PPLWPSLFEHKFL
PYALLAFAGIMYIPVLGWEFLASTRLTSELNFLLQEIDNCYHRAAEGRAPKIEKQ-----------------
-----------------------------------------------------------IQSKGPGITE---
---RE-------------------------------------------------------------------
--------------------------------RREIIE----------------------------------
------NAEKEK-SPEQNLFEKYLE--RR---GQSNFLAKLYFARHLAIICLSSIPIS-YLSAYY-SRQRQN
EFTCALGEPPDISSYPE----LKLKVNCKLPAVQLQRIMAAVDIA----LLCSVNFIILLN--LLNLFV---
------VRKSNF-------------------KSHFCDINILAMFCNENRDHIKSLNRLDF-----ITNESDL
MYDNV-------VRQLLAALAQSN-HDSTPT-----VRESGIQTLDPNLDPSDLGVGELGAE-PLVIKRPRK
KIKWIPSSNPLPHT---FKEPIAVTRLEA-AKP-EKPKPLRRKTVADSLIAPLLDNKSTHNTP------TKD
--LSG-MEKKHARNFSLDVHPYMLTI-RKPK-VGTTATVPVPSEHSIDEVFLEGTHTIVHVSSGMTETKICS
PESTT----TAFSAVTLPTNTYVNGLS---------------------------------------------
------------------------------------------------------------
>Bf_Ome_P2/1-584
MQNILDQNLDMATALLAGEKLKELIM-P-----GSSQDEKGGALAGLMVQLKL-------------EL--PF
DRVV-TIGT----------VIIPILLVTLVFTRNFAE-------ESIYCYTPHNFT----RDQALYARGYCW
TELRDAIPGVE------------------------------------------------PHLWPSLFEHKFL
PYALLAFAGIMYIPALGWEFLASTRLTSELNFLLQEIDNCYHRAAEGRAPKIEKQ-----------------
-----------------------------------------------------------IQSKGPGITE---
---RE-------------------------------------------------------------------
--------------------------------RREIIE----------------------------------
------NAEKEK-SPEQNLFEKYLE--RR---GQSNFLAKIYLARHMAIICLSSIPIS-YLSTYY-SRQRQN
EFTCALGEPPDISSYLE----LKIRVNCKLPAVQLQRIMAAVDIA----LLCTMNFIILLN--LLHLFV---
------VRKSNFVFDKLHKVG--IKTRRRWQKSPFCDINILAMFCNENRDHIKSLNRLDF-----ITNESDL
MYDNV-------VRQLLAALAQSN-HDATPT-----VRESGIQTIDPNMDPSDLRVGDMGGE-PLVIKRPRK
KMKWIPSSNPLPQP---FKEPLTLTRLENNAKQ-EKPKPLRRKTVADSFIAPLLDNKSTQL-SS-----TKD
--LGV-IEKKHTRNFSLDVHPYMLTI-RKPK-VETTATEPLPSQHNLDSVYLEGTHTIVHVSGAIAETKVCS
PESTN----TAFSSETLPTSSYVNGVS---------------------------------------------
------------------------------------------------------------
>Bf_Aci_P2/1-584
MQNILDQNLDMATALLAGEKLKELIL-P-----GSSQDEKGGALAGLMVQLKL-------------EL--PF
DRVV-TIGT----------VIIPILLVTLVFTRNFAE-------ESIYCYTPHNFT----RDQALYARGYCW
TELRDALPGME------------------------------------------------PDHWPSLFEHKFL
PYALLAFAGIMYIPALGWEFLASTRLTSELNFLLQEIDNCYHRAAEGRAPKIEKQ-----------------
-----------------------------------------------------------IQSKGPGITE---
---RE-------------------------------------------------------------------
--------------------------------RREIIE----------------------------------
------NAEKEK-SPEQNLFEKYLE--RR---GQSNFLAKIYLARHLSIICLSSIPIS-YLSTYY-ARQRQN
EFTCALGEPPDISSYSE----LKLRVNCKLPAVQLQRIMAAVDIA----LLCTMNLIILVN--LLHLFV---
------VRKSNFVFDKLHKVG--IKTRRRWQKSQFCDINILAMFCNENRDHIKSLNRLDF-----ITNESDL
MYDNV-------VRQLLAALAQSN-HDATPT-----VRESGIQTIDPNMDPSDLGVGEMAGE-PLVIKRPRK
KIKWIPTSNPLPQP---FKEPLTLTRLENNTKP-EKPKPVRRKIVADSFIAPLLDNKSTQH-PS-----TKD
--ISG-MEKKHTRNFSLDVHPYMLTT-RKPK-VETTTTEPLPSEHNMDTVYLEGTHTVVHVSGAITENKVRS
PESTN----TAFSAETLSTTTYVNGVS---------------------------------------------
------------------------------------------------------------
>Bf_Sau_P2/1-581
MQNILDQNLDMATALLAGEKLKELIL-P-----GSSQDERGGALASLMVQLKL-------------EL--PF
DRVV-TIGT----------VIIPILLVTLVFTRNFAE-------ESIYCYTPHNFT----RDQALYARGYCW
TDLRDALPGVE------------------------------------------------SHLWPSLFEHKFL
PYALLAFAGIMYIPALGWEFLASTRLTSELNFLLQEIDNCYHRAAEGRAPKIEKQ-----------------
-----------------------------------------------------------IQSKGPGITE---
---RE-------------------------------------------------------------------
--------------------------------RREIIE----------------------------------
------NAEKEK-SPEQNLFEKYLE--RR---GQSNFLAKLYLARHLAIICLSSIPIS-YLSAYY-ARQRQN
EFTCALGEPPDISSYAE----LKIRVNCKLPAVQLQRIMAAVDIS----LLCTMNLIILIN--LLHLFV---
------VRKSNFVFDKLHKVG--IKTRRRWQKSQFCDINILAMFCNENRDHIKSLNRLDF-----ITNESDL
MYDNV-------VRQLLAALAQSN-HDATPT-----VRDSGIQTLDPNME---IGMGEMGGE-PLVIKRPRK
KIKWIPSSNPLPQP---FKEPLTLTRLENNTKP-EKPKPVRRKAVADNFIAPLLDTKSTQY-PA-----TKG
--THA-MEKKHARNFSLDVHPYLLTI-RKPK-VEATTVEPLPSEHTMDTVYLEGTHTIVHVSGAITETKVCS
PESTN----TAFATVTLPTTSYVNGVS---------------------------------------------
------------------------------------------------------------
>Bf_Aoc_P2/1-584
MQNILDQNLDMATALLAGEKLKELIL-P-----GSSQDERGGALAGLMVQLKL-------------EL--PF
DRVV-TIGT----------VIIPILLVTLVFTRNFAE-------ESIYCYTPHNFT----RDQALYARGYCW
TELRDAAPGVE------------------------------------------------PNLWPSLFEHKFL
PYALLAFAGIMYIPALGWEFLASTRLTSELNFLLQEIDNCYHRAAEGRAPKIEKQ-----------------
-----------------------------------------------------------IQSKGPGITE---
---RE-------------------------------------------------------------------
--------------------------------RREIIE----------------------------------
------NAEKEK-SPEQNLFEKYLE--RR---GQSNFLAKLYLARHLAIICLSSIPIS-YLSAYY-ARQRQN
EFTCALGEPPDISSYVE----LKLRVNCKLPAVQLQRIMAAVDIA----LLCTMNLIILVN--LLHLFV---
------VRKSNFVFDKLHKVG--IKTRRRWQKSQFCDINILAMFCNENRDHIKSLNRLDF-----ITNESDL
MYDNV-------VRQLLAALAQSN-HDATPT-----VRDSGIQTLDPNMDPSDLAVGEVGGE-PLVIKRPRK
KIKWIPSSNPLPQS---FKEPLTLTRLENNTKP-EKPKPLRRKTVADSFIAPLLDSKGTQH-PS-----TKD
--LSG-IEKKHTRNFSLDVHPYMLTI-RKPK-VEATITEPLPSEHNMDAVYLEGTHTIVHVSGAITETKVCS
PESTN----TAFSTVTLPTTTYVNGVS---------------------------------------------
------------------------------------------------------------
>Bf_Car_P2/1-584
MQNILDQNLDMATALLAGEKLKELIM-P-----GSSQDERGGALAGLMVQLKL-------------EL--PF
DRVV-TIGT----------VIIPILLVTLVFTRNFAE-------ESIYCYTPHNFT----RDQALYARGYCW
TELRDALPGVE------------------------------------------------SHLWPSLFEHKFL
PYALLAFAGIMYIPALGWEFLASTRLTSELNFLLQEIDNCYHRAAEGRAPKIEKQ-----------------
-----------------------------------------------------------IQSKGPGITE---
---RE-------------------------------------------------------------------
--------------------------------RREIIE----------------------------------
------NAEKEK-SPEQNLFEKYLE--RR---GQSNFLAKLYLARHLAIICLSSIPIS-YLSAYY-ARQRQN
EFTCALGEPPDISSYPE----LKLRVNCKLPAVQLQRIMAAVDIT----LLCTMNLIILVN--LLHLFV---
------VRKSNFVFDKLHKVG--IKTRRRWQKSQFCDINILAMFCNENRDHIKSLNRLDF-----ITNESDL
MYDNV-------VRQLLAALAQSN-HDATPT-----MRESGIQTMDPNMDPSDLRMGEIGSE-PLVIKRPRK
KIKWIPSSNPLPQS---FKEPLALARPENNAKP-EKPKPLRRKTAADSFIAPLLDNKSTQF-SS-----AKD
--LIG-MDKKHTRNFSLDVHPYMLTI-RKPK-LEATTIEPLPSQHNMDTVFLEGTHTIVHVSGAITETKVCS
PESTH----TAFSKVTLPTTTYVNGLS---------------------------------------------
------------------------------------------------------------
>Bf_Ali_P2/1-582
MQNILDQNLDMATALLAGEKLKELIL-P-----GSSQDEKGGALAGLMVQLKL-------------EL--PF
DRVV-TIGT----------VIIPILLVTLVFTRNFAE-------ESIYCYTPHNFT----RDQALYARGYCW
TELRDAIPGVE------------------------------------------------PHLWPSLFEHKFL
PYALLAFAGIMYIPALGWEFLASTRLTSELNFLLQEIDNCYHRAAEGRAPKIEKQ-----------------
-----------------------------------------------------------IQSKGPGITE---
---RE-------------------------------------------------------------------
--------------------------------RREIIE----------------------------------
------NAEKEK-SPEQNLFEKYLE--RR---GQSNFLAKIYLARHMAIICLSSIPIS-YLSAYY-ARQRQN
EFTCALGEPPDISSYLE----LKLRVNCKLPAVQLQRIMAAVDIA----LLCTMNFIILLN--MLHLFV---
------VRKSNFVFDKLNKVG--IKTRRRWQKSPFCDINILAMFCNENRDHIKSLNRLDF-----ITNESDL
MYDNV-------VRQLLAALAQSN-HDATPT-----VRESGIQTIDPNLDPSDLAVGEMAGE-PLVIKRPRK
KMKWIPTSNPLPQS---FKEPLTLTRLENNTKP-EKPKPLRRKTVADSLIAPLLDSKSTQH-PA-----TKD
--SGT-MEKKHARNFSLDVHPYMLTN-RKPK-VEAVITEPITSEHNMDTVYLEGTHTIVHVSCPITEAKICS
PESTN----TAFST--LPTTTYVNGVS---------------------------------------------
------------------------------------------------------------
>Bf_Fhe_P2/1-584
MQNILDQNLDMATALLAGEKLKELIL-P-----GSSQDEKGGALAGLMVQLKL-------------EL--PF
DRVV-TIGT----------VIIPILLVTLVFTRNFAE-------ESIYCYTPHNFT----RDQALYARGYCW
TELRDAIHDEE------------------------------------------------PDRWPSLFEHKFL
PYALLAFAGIMYIPALGWEFLASTRLTSELNFLLQEIDNCYHRAAEGRAPKIEKQ-----------------
-----------------------------------------------------------IQSKGPGITE---
---RE-------------------------------------------------------------------
--------------------------------RREIIE----------------------------------
------NAEKEK-SPEQNLFEKYLE--RR---GESNFLAKIYLARHLAIMCLSSIPIS-YLSAYY-ARQRQN
EFTCALGEHPDNSSYPE----LKLKVNCKLPAVQLQRIMAVVDLG----LLCTMDFIILLN--LLHLFV---
------VRKSNFVFDKLNKVG--IKTKRRWQKSPFCDINILAMFCNENRDHIKSLNRLDF-----ITNESDL
MYDNV-------VRQLLAALAQSN-HDITPT-----VRDSGIQTIDPNMDPSDLGVGELAGE-PLVIKRPRK
KMKWIPSSNPLPQP---FKEPHTLTRLENNTKP-EKLKPLRRKTVADSLIAPLLDSKGTQHPST-----K-D
--ISG-MEKKHSRNLSLDVHPYMLTN-RKPK-VEASIVEPLPSEHNMDTVYLEGTHTIVHVSCAMTETKVSS
PVSTT----AAFSTVTLPSTTYVNGVS---------------------------------------------
------------------------------------------------------------
>Bf_Ape_P2/1-569
MQNILDQNLDMATALLAGEKLKELIL-P-----GSSQDERGGALAGLMVQLKL-------------EL--PF
DRVV-TIGT----------VIIPILLVTLVFTRNFAE-------ESIYCYTPHNFT----RDQALYARGYCW
TELRDAAPGVE------------------------------------------------PNLWPSLFEHKFL
PYALLAFAGIMYIPALGWEFLASTRLTSELNFLLQEIDNCYHRAAEGRAPKIEKQ-----------------
-----------------------------------------------------------IQSKGPGITE---
---RE-------------------------------------------------------------------
--------------------------------RREIIE----------------------------------
------NAEKEK-SPEQNLFEKYLE--RR---GQSNFLAKLYLARHLAIICLSSIPIS-YLSAYY-ARQRQN
EFTCALGEPPDISSYVE----LKLRVNCKLPAVQLQRIMAAVDIA----LLCTMNLIILVN--LLHLFV---
------VRKSNFVFDKLHKVG--IKTRRRWQKSQFCDINILAMFCNENRDHIKSLNRLDF-----ITNESDL
MYDNV-------VRQLLAALAQSN-HDATPT-----VRDSGIQTLDPNMDPSDLAVGEMGGE-PLVIKRPRK
KIKWIPSSNPLPQS---FKEPLTLTRLENNTKP-EKPKPLRRKTVADSFIAPLLDSKGTQH-PS-----TKD
--LSG-IEKKHTRNFSLDVHPYMLTI-RKPK-VEATITEPLPSEHNMDAVYLEGTHTIVHVSGAITGIYTCI
DTNTW----LVI------------------------------------------------------------
------------------------------------------------------------
>Bf_Kma_P2/1-580
MQNILDQNLDMATALLAGEKLKELIL-P-----GSSQDEKGGALAGLMVQLKL-------------EL--PF
DRVV-TIGT----------VIIPILLVTLVFTRNFAE-------ESIYCYTPHNFT----RDQALYARGYCW
TELRDAIPGVE------------------------------------------------PHLWPSLFEHKFL
PYALLAFAGIMYIPALGWEFLASTRLTSELNFLLQEIDNCYHRAAEGRAPKIEKQ-----------------
-----------------------------------------------------------IQSKGPGITE---
---RE-------------------------------------------------------------------
--------------------------------RREIIE----------------------------------
------NAEKEK-SPEQNLFEKYLE--RR---GQSNFLAKIYLARHLAIICLSSIPIS-YLSAYY-SRQRQN
EFTCALGEPPDISSYLE----LKLRVNCKLPAVQLQRIMAAVDIS----LLCTMNFIILLN--MLHLFV---
------VRKSNFVFDKLNKVG--IKTRRRWQKSPFCDINILAMFCNENRDHIKSLNRLDF-----ITNESDL
MYDNV-------VRQLLAALAQSN-HDATPT-----VRESGIQTIDPNMDPSDLAVREMGGE-PLVIKRPRK
KIKWIPSSNPLPQP---FKEPLTMTRLENNTKP-EKPKPLRRKT--DSLIAPLLDSKGTQH-PS-----TKD
--LGT-MEKKHTRNFSLDVHPYMLTN-RKPK-VEATITEPIPSEHNIDTVYLEGTHTIVHVSCPITETKICS
PESTN----TAFST--LPTTTYVNGVS---------------------------------------------
------------------------------------------------------------
>Bf_Oja_P2/1-584
MQNILDQNLDMATALLAGEKLKELIM-P-----GSSQDEKGGALAGLMVQLKL-------------EL--PF
DRVV-TIGT----------VIIPILLVTLVFTRNFAE-------ESIYCYTPHNFT----RDQALYARGYCW
TELRDAIPGVE------------------------------------------------PHLWPSLFEHKFL
PYALLAFAGIMYIPALGWEFLASTRLTSELNFLLQEIDNCYHRAAEGRAPKIEKQ-----------------
-----------------------------------------------------------IQSKGPGITE---
---RE-------------------------------------------------------------------
--------------------------------RREIIE----------------------------------
------NAEKEK-SPEQNLFEKYLE--RR---GQSNFLAKIYLARHLAIICLSSIPIS-YLSAYY-SRQRQN
EFTCALGELPDISSYLE----LKIRVNCKLPAVQLQRIMAAVDIA----LLCTMNFIILLN--LLHLFV---
------VRKSNFVFDKLHKVG--IKTRRRWQKSPFCDINILAMFCNENRDHIKSLNRLDF-----ITNESDL
MYDNV-------VRQLLAALAQSN-HDATPT-----VRESGIQTIDPNMDPSELRVGDMGGE-PLVIKRPRK
KMKWIPSSNPLPQP---FKEPLTLTRLENNTKQ-EKPKPLRRKTVADSFIAPLLDNKSTQL-SS-----TKD
--LGV-IEKKHTRNFSLDVHPYMLTI-RKPK-VETTAAEPLPSQHNLDTVYLEGTHTIVHVSGAIAETKVCS
PESTN----TAFSSDTLPTSSYVNGVS---------------------------------------------
------------------------------------------------------------
>Bf_Lbe_P2/1-584
MQNILDQNLDMATALLAGEKLKELIL-P-----GSSQDERGGALAGLMVQLKL-------------EL--PF
DRVV-TIGT----------VIIPILLVTLVFTRNFAE-------ESIYCYTPHNFT----RDQALYARGYCW
TELRDAVPGVE------------------------------------------------SHLWPSLFEHKFL
PYALLAFAGIMYIPALGWEFLASTRLTSELNFLLQEIDNCYHRAAEGRAPKIEKQ-----------------
-----------------------------------------------------------IQSKGPGITE---
---RE-------------------------------------------------------------------
--------------------------------RREIIE----------------------------------
------NAEKEK-SPEQNLFEKYLE--RR---GQSNFLAKIYLARHLAIICLSSIPIS-YLSAYY-ARQRQN
EFTCALGEPPDISSYVE----LKLKVNCKLSAVQLQRIMAAVDLA----LLCTMNLIILLN--LLHLFV---
------VRKSNFVFDKLHKVG--IKTRRRWQKSQFCDINILAMFCNENRDHIKSLNRLDF-----ITNESDL
MYDNV-------VRQLLAALAQSN-HDATPT-----VRDSGIQTLDPNMDPSDLGVGEMAGE-PLVIKRPRK
KMKWIPSSNPLPQP---FKEPLTMTRLESNTKP-EKPKQLRRKTGTDNFIAPLLDTKSTQH-PA-----TKD
--ISG-MEKKHTRNFSLDVHPYMLTI-RKPK-VEVTATEPLPVEHNLDAVYLEGTHTIVHVSGAITETKVCS
PETTN----AAFSRMTLPTTTYVNGVS---------------------------------------------
------------------------------------------------------------
>Bf_Pme_P2/1-581
MQNILDQNLDMATALLAGEKLKELIL-P-----GSSQDEKGGALAGLMVQLKL-------------EL--PF
DRVV-TIGT----------VIIPILLVTLVFTRNFAE-------ESIYCYTPHNFT----RDQALYARGYCW
TELRDAIPNVQ------------------------------------------------PHLWPSLFEHKFL
PYALLAFAGIMYIPALGWEFLASTRLTSELNFLLQEIDNCYHRAAEGRAPKIEKQ-----------------
-----------------------------------------------------------IQSKGPGITE---
---RE-------------------------------------------------------------------
--------------------------------RREIIE----------------------------------
------NAEKEK-SPEQNLFEKYLE--RR---GQSNFLAKIYLARHLAIMCLSSIPIS-YLSAYY-ARQRQN
EFTCALGEPPDTSSYPE----LKLRVNCKLPAVQLQRIMAVVDLA----LLCTMNFIILLN--LLHLFV---
------VRKSNFVFDKLNKVG--IKTKRRWQKSPFCDINILAMFCNENRDHIKSLNRLDF-----ITNESDL
MYDNV-------VRQLLAALAQSN-HDATPT-----VRESGIQTIDPNMDPSDLGVGDMAME-PLVIKRPRK
KIKWIPSSNPLPQP---FKEPLTLTRLENNTKP-EKPKPVRRKTMADSLIAPLLDSKGTQHPAA-----KAP
---LG-MEKKHARNFSLDVHPYMLPN-RKPK-VEASVVEPLPPEAFSYNLFESATRCMLHV---FSETKVIS
PVSTT----AAFPTATLPSATYVNGVS---------------------------------------------
------------------------------------------------------------
>Bf_Pre_P2/1-584
MQNILDQNLDMATALLAGEKLKELIL-P-----GSSQDEKGGALAGLMVQLKL-------------EL--PF
DRVV-TIGT----------VIIPILLVTLVFTRNFAE-------ESIYCYTPHNFT----RDQALYARGYCW
TELRDAIPNVQ------------------------------------------------PHLWPSLFEHKFL
PYALLAFAGIMYIPALGWEFLASTRLTSELNFLLQEIDNCYHRAAEGRAPKIEKQ-----------------
-----------------------------------------------------------IQSKGPGITE---
---RE-------------------------------------------------------------------
--------------------------------RREIIE----------------------------------
------NAEKEK-SPEQNLFEKYLE--RR---GQSNFLAKIYLARHLAIMCLSSIPIS-YLSAYY-ARQRQN
EFTCALGEPPDTSSYPE----LKLRVNCKLPAVQLQRIMAVVDLA----LLCTMNFIILLN--LLHLFV---
------VRKSNFVFDKLNKVG--IKTKRRWQKSPFCDINILAMFCNENRDHIKSLNRLDF-----ITNESDL
MYDNV-------VRQLLAALAQSN-HDATPT-----VRESGIQTIDPNMDPSDLRVGDMAME-PLVIKRPRK
KIKWIPSSNPLPQP---FKEPHTLTRLENNTKP-EKPKPLRRKTMADSLIAPLLDSKGTQHPAA-----K-D
--ISG-MEKKHARNFSLDVHPYMLTN-RKPK-VEASVVEPLPPEHNLDAVYLEGTHTIVHVSCALTETKVSS
PVSTT----AAFPTATLASITYVNGVS---------------------------------------------
------------------------------------------------------------
>Bf_Xma_P2/1-584
MQNILDQNLDMATALLAGEKLKELIL-P-----GSSQDEKGGALAGLMVQLKL-------------EL--PF
DRVV-TIGT----------VIIPILLVTLVFTRNFAE-------ESIYCYTPHNFT----RDQALYARGYCW
TELRDAIPNVQ------------------------------------------------PHLWPSLFEHKFL
PYALLAFAGIMYIPALGWEFLASTRLTSELNFLLQEIDNCYHRAAEGRAPKIEKQ-----------------
-----------------------------------------------------------IQSKGPGITE---
---RE-------------------------------------------------------------------
--------------------------------RREIIE----------------------------------
------NAEKEK-SPEQNLFEKYLE--RR---GQSNFLAKIYLARHLAIMCLSSIPIS-YLSAYY-ARQRQN
EFTCALGEPPDTSSYPE----LKLRVNCKLPAVQLQRIMAVVDLA----LLCTMNFIILLN--LLHLFV---
------VRKSNFVFDKLNKVG--IKTKRRWQKSPFCDINILAMFCNENRDHIKSLNRLDF-----ITNESDL
MYDNV-------VRQLLAALAQSN-HDATPT-----VRESGIQTIDPNMDPSDLGVGDMAME-PLVIKRPRK
KMKWIPSSNPLPQS---FKEPLTLTRLENNTKP-EKPKPLRRKTMADSLIAPLLDSKGTQYPSA-----K-D
--ISG-MEKKHARNFSLDVHPYMLTN-RKPK-VEASVVEPLPPEHNLDTVYLEGTHTIVHVSCAMTETKVSS
PVSTT----SAFSTATLPSTTYVNGVS---------------------------------------------
------------------------------------------------------------
>Bf_Sfa_P2/1-585
MQNILDQNLDMATALLAGEKLKELIL-P-----GSSQDEKGGALAGLMVQLKL-------------EL--PF
DRVV-TIGT----------VIIPILLVTLVFTRNFAE-------ESIYCYTPHNFT----RDQALYARGYCW
TELRDAAPGVE------------------------------------------------SHLWPSLFEHKFL
PYALLAFAGIMYIPALGWEFLASTRLTSELNFLLQEIDNCYHRAAEGRAPKIEKQ-----------------
-----------------------------------------------------------IQSKGPGITE---
---RE-------------------------------------------------------------------
--------------------------------RREIIE----------------------------------
------NAEKEK-SPEQNLFEKYLE--RR---GQSNFLAKLYLARHLAIICLSSIPIS-YLSAYY-ARQRQN
EFTCALGEPPDISSYSE----LKLRVNCKLPAVQLQRIMAAVDIA----LLCTMNLIILVN--LLHLFV---
------VRKSNFVFDKLHKVG--IKTRRRWQKSQFCDINILAMFCNENRDHIKSLNRLDF-----ITNESDL
MYDNV-------VRQLLAALAQSN-HDATPT-----VRESGIQTIDPNMDPSDLGVGEMGAE-PLVIKRPRK
KIKWIPSSNPLPQS---FKEPLAMTRLENNAKP-EKPKPLRRKTVADSFIAPLLDNKSTQHTPS-----TKD
--LSG-MEKKHTRNFSLDVHPYMLTI-RKPK-VEATITEPLPSEHNLDTVYLEGTHTIVHVSGAITETKVCS
PESTN----TAFSTVTLPTTTYVNGVS---------------------------------------------
------------------------------------------------------------
>Bf_Tru_P2/1-581
MQHILDQNLDMATALLAGEKLKELIL-P-----GSSQDEKSGALASLMVQLKL-------------EL--PF
DRVV-TIGT----------VIIPILLVTLVFTRNFAE-------ESIYCYTPHNFT----RDQALYARGYCW
TDLRDALPGVE------------------------------------------------SHHWPSLFEHKFL
PYALLAFAGIMYIPALGWEFLASTRLTSELNFLLQEIDNCYHRAAEGRAPKIEKQ-----------------
-----------------------------------------------------------IQSKGPGITE---
---RE-------------------------------------------------------------------
--------------------------------RREIIE----------------------------------
------NAEKEK-SPEQNLFEKYLE--RR---GQSNFLAKLYLARHLAIICLSSIPIS-YLSAYY-ARQRQD
EFTCALGEPPDVSSYAE----LKLRVNCKLPAVQLQRIMATVDIA----LLCTMNLIILLN--LLHLFV---
------VRKSNFVFDKLHKVG--IKTRRRWQKSQFCDINILAMFCNENRDHIKSLNRLDF-----ITNESDL
MYDNV-------VRQLLAALAQST-HDSTPT-----VRDSGIQTIDPNME---LGVGEMGGE-PLVIKRPRK
KIKWMPSTNPLPQP---FKEPLTMTRLENNTKP-EKPKQLRRKTVADSFIAPLLDSKNAQH-PA-----NKD
--LSG-MEKKHARNLSLDVHPYMLTI-SKPK-VEATSTEPLPSEHNMATVYLPDTHTIVHVSGVKTGVKEKE
V--------KLFTTIVLIMCKKYRSVIGSVI-----------------------------------------
------------------------------------------------------------
>Bf_Tfl_P2/1-579
MQHILDQNLDMATALLAGEKLKELIL-P-----GSSQDEKSGALASLMVQLKL-------------EL--PF
DRVV-TIGT----------VIIPILLVTLVFTRNFAE-------ESIYCYTPHNFT----RDQALYARGYCW
TDLRDALPGVE------------------------------------------------SHHWPSLFEHKFL
PYALLAFAGIMYIPALGWEFMASTRLTSELNFLLQEIDNCYHRAAEGRAPKIEKQ-----------------
-----------------------------------------------------------IQSKGPGITE---
---RE-------------------------------------------------------------------
--------------------------------RREIIE----------------------------------
------NAEKEK-SPEQNLFEKYLE--RR---GQSNFLAKLYLARHLAIICLSSIPIS-YLSAYY-ARQRQD
EFTCALGEPPDVSSYAE----LKLRVNCKLPAVQLQRIMATVDIA----LLCTMNLIILLN--LLHLFV---
------VRKSNFVFDKLHKVG--IKTRRRWQKSQFCDINILAMFCNENRDHIKSLNRLDF-----ITNESDL
MYDNV-------VRQLLAALAQST-HDSTPT-----VRDSGIQTIDPNME---LGVGEMGGE-PLVIKRPRK
KIKWMPSTNPLPQP---FKEPLTMTRLENNTKP-EKPKQLRRKTVADSFIAPLLDSKNAQH-PA-----NKD
--LSG-MEKKHARNLSLDVHPYMLTI-SKPK-VEATSTEPLPSEHNMATVYLPDTHTIVHVSGAITETKVCS
PT--N----TAFSTMTLPTT-TYINGV---S-----------------------------------------
------------------------------------------------------------
>Bf_Agr_P2/1-586
MQNIFEQNLDMATALLAGEKLKELIL-P-----GSTQDEKGGVLAGLMVQLKL-------------EL--PF
DRVV-TIGT----------VIIPILLVTLVFTRNFAE-------ESIYCYTPHNFT----RDQALYARGYCW
TELRDAVPGVD------------------------------------------------PELRPSLFEHKFL
PYALLAFAGIMYIPALGWEFLASTRLTSELNFLLQEIDNCYHRAAEGRAPKIEKQ-----------------
-----------------------------------------------------------IQSKGPGITE---
---RE-------------------------------------------------------------------
--------------------------------RREIIE----------------------------------
------NAEKEK-SPEQNLFEKYLE--RR---GQSNFLAKIYLARHLAIICLSSLPIT-YLSTYY-ARQRQN
EFTCALGEPPDTSSIPE----LRLNVNCKLPAVQLQRIMAAVDIA----LLCTMNLIILVN--LLHLFV---
------VRKSNFVFDKLHKVG--IKTRRRWQKSQFCDINILAMFCNENRDHIKSLNRLDF-----ITNESDL
MYDNV-------VRQLLAALAQSN-HDATPT-----MRDSGIQTIDPNMDPSVLGVGELGGE-PSVIKRPRK
KIKWIPSSNPLPQS---FKEPLTLTRLDNSIKA-DKPKPVRRKNVPDSIMAPLLDSKSTQHPPT-----NIT
--ELNNIERKHTLNLSLDVHPYMLTI-QKAKADTV-NPEPPPVEHSLSNVYIEGPHTVVHVSSSLTEKKESP
PLSTT----TAFSTATLSTTSYMNGGT---------------------------------------------
------------------------------------------------------------
>Bf_Mar_P2/1-582
MQNIFDQNLDMATALLAGEKLKELIL-P-----GSSQDEKGGALAGLMVQLKL-------------EL--PF
DRVV-TIGT----------VIIPILLVTLVFTRNFAE-------ESIYCYTPHNFT----RDQALYARGYCW
TELRDAIPGVE------------------------------------------------SHLWPSLFEHKFL
PYALLAFAGIMYIPALGWEFLASTRLTSELNFLLQEIDNCYHRAAEGRAPKIEKQ-----------------
-----------------------------------------------------------IQSKGPGITE---
---RE-------------------------------------------------------------------
--------------------------------RREIIE----------------------------------
------NAEKEK-SPEQNLFEKYLE--RR---GQSNFLAKLYLARHLAIICLSSIPIS-YLSAYY-ARQRQN
EFTCALGEPPDISSYPE----LKLRVNCKLPAVQLQRIMAAVDIA----LLCTMNLIILVN--LLHLFV---
------VRKSNFVFDKLHKVG--IKTRRRWQKSQFCDINILAMFCNENRDHIKSLNRLDF-----ITNESDL
MYDNV-------VRQLLAALAQSN-HDATPT-----VRDSGIQTLDPNTDPSDLREGEMGGE-PLVIKRPRK
KMKWIPTSNPLPQS---FKEPLTLTRLENNAKP-EKPKPLRRKTVADSLIAPLLDSKSTQY-PT-----TKD
--LSG-MEKKHNRNFSLDVHPYMLTI-RKPK-VEATTSEPLPSEHNMDAVYLEGTHTVVHVSGAVTETKVCS
PESTS----TAFSTL--TTTSYVNGVS---------------------------------------------
------------------------------------------------------------
>Bf_Pla_P2/1-556
MQNILDQNLDMATALLAGEKLKELIL-P-----GSSQDEKGGALAGLMVQLKL-------------EL--PF
DRVV-TIGT----------VIIPILLVTLVFTRNFAE-------ESIYCYTPHNFT----RDQALYARGYCW
TELRDAIPNVQ------------------------------------------------PHLWPSLFEHKFL
PYALLAFAGIMYIPALGWEFLASTRLTSELNFLLQEIDNCYHRAAEGRAPKIEKQ-----------------
-----------------------------------------------------------IQSKGPGITE---
---RE-------------------------------------------------------------------
--------------------------------RREIIE----------------------------------
------NAEKEK-SPEQNLFEKYLE--RR---GQSNFLAKIYLARHLAIMCLSSIPIS-YLSAYY-ARQRQN
EFTCALGEPPDTSSYPE----LKLRVNCKLPAVQLQRIMAVVDLA----LLCTMNFIILLN--LLHLFV---
------VRKSNFVFDKLNKVG--IKTKRRWQKSPFCDINILAMFCNENRDHIKSLNRLDF-----ITNESDL
MYDNV-------VRQLLAALAQSN-HDATPT-----VRESGIQTIDPNMDPSDLRVGDMAME-PLVIKRPRK
KIKWIPSSNPLPQP---FKEPHTLTRLENNTKP-EKPKPVRRKTMADSLIAPLLDSKGTQHPAA-----K-D
--ISG-MEKKHARNFSLDVHPYMLTN-RKPK-VEASVVEPLPPEHNLDTVYLEGTHTIVHVSCAMTG-----
------------------------------------------------------------------------
------------------------------------------------------------
>Bf_Pfo_P2/1-578
MQNILDQNLDMATALLAGEKLKELIL-P-----GSSQDEKGGALAGLMVQLKL-------------EL--PF
DRVV-TIGT----------VIIPILLVTLVFTRNFAE-------ESIYCYTPHNFT----RDQALYARGYCW
TELRDAIPNVQ------------------------------------------------PHLWPSLFEHKFL
PYALLAFAGIMYIPALGWEFLASTRLTSELNFLLQEIDNCYHRAAEGRAPKIEKQ-----------------
-----------------------------------------------------------IQSKGPGITE---
---RE-------------------------------------------------------------------
--------------------------------RREIIE----------------------------------
------NAEKEK-SPEQNLFEKYLE--RR---GQSNFLAKIYLARHLAIMCLSSIPIS-YLSAYY-ARQRQN
EFTCALGEPPDTSSYPE----LKLRVNCKLPAVQLQRIMAVVDLA----LLCTMNFIILLN--LLHLFV---
------VRKSNFVFDKLNKVG--IKTKRRWQKSPFCDINILAMFCNENRDHIKSLNRLDF-----ITNESDL
MYDNV-------VRQLLAALAQSN-HDATPT-----VRESGIQTIDPNMDPSDLGVGDMAME-PLVIKRPRK
KIKWIPSSNPLPQP---FKEPLTLTRLENNTKP-EKPKPVRRKTMADSLIAPLLDSKGTQHPAA-----KAD
--ISG-MEKKHARNFSLDVHPYMLTN-RKPK-VEASVVEPLPPEHNLDTVYLEGTHTIVHVSCAMT------
-VSTT----AAFPTATLPSATYVNGVS---------------------------------------------
------------------------------------------------------------
>Bf_Cse_P2/1-584
MQNILEQNLDMATALLAGEKLKELIL-P-----GSSQDEKGGVLASLMVQLKL-------------EL--PF
DRVV-TIGT----------VIIPILLVTLVFTRNFAE-------ESIYCYTPHNFT----RDQALYARGYCW
TELRDAASGVE------------------------------------------------PQLWPSLFEHKFL
PYALLAFAGIMYVPALGWEFLASTRLTSELNFLLQEIDNCYHRAAEGRAPKIEKQ-----------------
-----------------------------------------------------------IQSKGPGITE---
---RE-------------------------------------------------------------------
--------------------------------RREIIE----------------------------------
------NAEKEK-SPEQNLFEKYLE--RR---GQSNFLAKLYLGRHLAIICLSSIPIS-YLSAYY-ARQRQN
EFTCALGEPPDTSSYPE----LKLRVNCKLPAVQLQRIMAAVDIA----LLCSVNLIILVN--LLHLFV---
------VRKSNFVFDKLHKVG--IKTRKSWQKSQFCDINILAMFCNENRDHIKSLNRLDF-----ITNESDL
MYDNV-------VRQLLAALAQSN-HDCTPT-----VRDCGMQTIDPNMDPSDLAVGEIAGE-PLVIKRPRK
KIKWITGSNPLPQS---FKEPLILTRMENNTKT-EKPKPLRRKTVADSLIAPLLDNKSTQQ-AS-----AKD
--LSA-VEKKHARNFSLDVHPYMLTI-RKPK-VETTTTQPLVSEHNMDAVYLEGAHTIVHVSGAITETKVCS
PESTS----TSFSTVTLPTTTYVNGMS---------------------------------------------
------------------------------------------------------------
>Bf_Tni_P2/1-531
----------MATALLAGEKLKELIL-P-----GSSQDEKSGALASLMEQLKL-------------EL--PF
DRVV-TIGT----------VIIPILLVTLVFTRNFAE-------ESIYCYTPHNFT----RDQALYARGYCW
TDLRDALPGVE------------------------------------------------SHHWPSLFEHKFL
PYALLAFAGIMYIPALGWEFLASTRLTSELNFLLQEIDNCYHRAAEGRAPKIEKQ-----------------
-----------------------------------------------------------IQSKGPGITE---
---RE-------------------------------------------------------------------
--------------------------------RREIIE----------------------------------
------NAEKEK-SPEQNLFEKYLE--RR---GQSNFLAKLYLARHLAIICLSSIPIS-YLSAYY-ARQRQD
EFTCALGEPPDVSSYAE----LKLRVNCKLPAVQLQRIMATVDIA----LLCTMNLIILLN--LLHLFV---
------VRKSNFVFDKLHKVG--IKTRRRWQKSQFCDINILAMFCNENRDHIKSLNRLDF-----ITNESDL
MYDNV-------VRQLLAALAQST-HDSTPT-----VRDSGIQTIDPNME---LGVGEMGAE-PLVIKRPRK
KIKWIPSTNPLPQP---FKEPLTMTRLENNPKT-EKPKQLRRKTVADSFIAPLLDSKNAQH-PA-----NKD
--LSG-MEKKHARNFSLDVHPYMLTI-RKPK-VEAASTEPLPSGHNMDAVYLEDT-----------------
------------------------------------------------------------------------
------------------------------------------------------------
>Bf_Cva_P2/1-578
MQNILDQNLDMATALLAGEKLKELIM-P-----GSSQDEKGGALAGLMVQLKL-------------EL--PF
DRVV-TIGT----------VIIPILLVTLVFTRNFAE-------ESIYCYTPHNFT----RDQALYARGYCW
TELRDANLG------------------------------------------------------VDLFEHKFL
PYALLAFAGIMYIPALGWEFLASTRLTSELNFLLQEIDNCYHRAAEGRAPKIEKQ-----------------
-----------------------------------------------------------IQSKGPGITE---
---RE-------------------------------------------------------------------
--------------------------------RREIIE----------------------------------
------NAEKEK-SPEQNLFEKYLE--RR---GESNFLAKIYLARHLAIMCLSSIPIS-YLSAYY-ARQRQN
EFTCSLGQPPDISSYPE----LKLNVNCKLPAVQLQRIMAVVDLA----LLCTMNFIILLN--LLHLFV---
------VRKSNFVFDKLNKVG--IKTKRRWQKSPFCDINILAMFCNENRDHIKSLNRLDF-----ITNESDL
MYDNV-------VRQLLAALAQSN-HDVTPT-----VRESGIQTIDPNMDPSDIGVGEIAGE-PLVIKRPRK
KIKWIPSSNPLPQP---FKEPLTMTRLENNTKP-EKPKPLRRKTMADSLIAPLLDSKSTQHPST-----K-D
--ISG-MEKKHARNLSLDIHPYMLTS-RKPK-VEVSTVEPLPSEHNMDTVYLEGTHTIVHVSCAMTEPKISS
PVSTT----AAFSTVTLPSTTYVNGVS---------------------------------------------
------------------------------------------------------------
>Bf_Sfo_P2/1-587
MQHVLEQNLDMATALLAGEKLKELIM-P-----GSTQDEKGARLAGLTVQLKL-------------EL--PF
DRVV-TIGT----------VIIPILLVTLVFTRNFAE-------ESIYCYTPHNFT----RDQALYARGYCW
TELRDAVPGVE------------------------------------------------PASRPSLFEHKFL
PYALLAFAGIMYIPALGWEFLASTRLTSELNFLLHEIDNCYHRAAEGRAPKIEKQ-----------------
-----------------------------------------------------------IQSKGPGITE---
---RE-------------------------------------------------------------------
--------------------------------RREIIE----------------------------------
------NAEKEK-SPEQNLFEKYLE--RR---GQSNFLAKLYLARHLAIICLSSIPIT-YLSVYY-ARQRQN
EFTCALGEPPDTSSSPG----LRLSVNCKLPAVQLQRIMAAVDIG----LLCVMNLIILVN--LLHLFV---
------VRKSNFVFDKLHKVG--IKTRRRWQKSQFCDINILAMFCNENRDHIKSLNRLDF-----ITNESDL
MYDNV-------VRQLLAALAQSN-HDATPT-----VRDSGIQTMDPSLDPSVLGEGEIASE-PLVIKRPRK
KIKWIPTSNPLPQS---FKEPLMLARLENSTKP-EKPKPLRRKTVADTFIAPLLDSKSTQHPPT-----PKD
--LSGVMEKKHKGNFSLDVHPYMLAL-RKPKAETSNTESLASNPSALDTVFLEGTHTVVHVPSSVAEKKETI
SEPKP----APFSGVSLPASSFLNGST---------------------------------------------
------------------------------------------------------------
>Bf_Dre_P3/1-422
----------MSIANTAAQAILSDALLKESNGDN----------------------RI--RHLE-LDL--PL
DKVIKFISV-----------GLPLLLVSMAFAREISIG------PQISCFPPNNFT----VKQAAYVDTYCW
DSLMHH--------------------------------------EFDT------DG---NIEERSLWVHKMF
PYSLLVMAMMMYLPALIWRYLAVPSLTSDLFFIIDELDKSYNR-SVRLAQNILDLKEHSE------------
------------------------------------------------------------------------
------------------------------------------------------------------------
----------------------------SA---LQFQ-----------------------------------
-TELE-RAKRKR-YFEYPLLERYMQ--CK---HGSYFLVSMLFLRGFLLLTFMSASCL-YLIYFHLSSFLQD
EFSCFVRTGLLRDQPW-----VPELVQCKMTGLLVFQVISVANGAVYVLL-----APIVLFSLLR-LFCWDT
--TFLSLYEVLPGLGLISGQ---------KLGCPLNDLNVLLLFLRANVAQLQSYSRLRA-----ICSLAPP
RLKG-----A-K---GVLTEE------------------Q-AEE------MLETA-EELEEE-MREAREE--
--------------------------------GKLNLVDIM---------TVLGAARGNAV-------N---
---------------CPEQRPLVEPD----------------------------------------------
------------------------------------------------------------------------
------------------------------------------------------------
>Bf_San_P3/1-422
----------MSIANTAAQAMLSDALLRDSNGDN----------------------RI--RHLE-LDL--PL
DKVIKFVSV-----------GLPLLLVSMAFAREISIG------PQISCFPPNNFT----IKQAAYVDTYCW
DSLMHH--------------------------------------EFDT------DG---NFEERSLWVHKMF
PYSLLVMAMMMYLPALIWRYLAVPSLTSDLFFIIDELDKSYNR-SVRLAQSILDLKQHSE------------
------------------------------------------------------------------------
------------------------------------------------------------------------
----------------------------NP---LQFQ-----------------------------------
-TELE-RAKRKR-YFEYPLLERYMQ--CK---HGSYFLVSMLFLRGFLLLTFMSTSCL-YLIYFHLSAFLQD
EFSCFVRTGLLRDQPW-----VPELVQCKMTGLLVFQVISVANGAVYVLL-----APIVLFSLLR-LFCWDT
--TFLSLYEVLPGLGLMSSQ---------KLGCPLNDLNVLLLFLRANVAQLRSYSRLRA-----VCSLAPP
RLEG-----A-K---GALMGE------------------Q-AEE------AAEAA-EELEEE-IREAREE--
--------------------------------GKLNLVDIM---------TVLGAARGNAV-------N---
---------------CPEQRPLVEQD----------------------------------------------
------------------------------------------------------------------------
------------------------------------------------------------
>Bf_Srh_P3/1-422
----------MSIANTAAQAMLSDALLRDSNGDN----------------------RI--RHLE-LDL--PL
DKVIKFVSV-----------GLPLLLVSMAFAREISIG------PQISCFPPNNFT----IKQAAYVDTYCW
DSLMHH--------------------------------------EFDT------DG---NFEERSLWVHKMF
PYSLLVMAMMMYLPALIWRYLAVPSLTSDLFFIIDELDKSYNR-SVRLAQSILDLKQHSE------------
------------------------------------------------------------------------
------------------------------------------------------------------------
----------------------------NP---LQFQ-----------------------------------
-TELE-RAKRKR-YFEYPLLERYMQ--CK---HGSYFLVSMLFLRGFLLLTFMSASCL-YLIYFHLSAFLQD
EFSCFVRTGLLRDQPW-----VPELVQCKMTGLLVFQVISLANGAVYVLL-----APIVLFSLLR-LFCWDT
--TFLSLYEVLPGLGLMSGQ---------KLGCPLNDLNVLLLFLRANVAQLRSYSRLRA-----VCSLAPP
RLKG-----A-K---GALMGE------------------Q-AEE------AAEAA-EELEEE-IREAREE--
--------------------------------GKLNLVDIM---------TVLGAARGNAV-------N---
---------------CPEQRPLVEQD----------------------------------------------
------------------------------------------------------------------------
------------------------------------------------------------
>Bf_Dtr_P3/1-415
----------MSIASTAAQAMLSDALLKESNGDN----------------------RI--QHLE-LDL--PL
DKVIKFISV-----------GLPLLLVSMAFAREISMG------PQISCFPPSNFT----MKQAMYVDTYCW
DSLMHH--------------------------------------EFDT------DG---NFEERSLWVHKMF
PYSLLVMAVMMYLPALIWRYLAVPSLTSDLLFIIDELDKSYNR-SVRLAQNILDLKSLAE------------
------------------------------------------------------------------------
------------------------------------------------------------------------
----------------------------SP---L--------------------------------------
------QAKRKR-YFEYPLLERYMQ--CK---HGSYFLVSMLFLRGFLLLTFMSTSCL-YLIYFHISAFLQD
EFSCYVRTGLLRDQPW-----VPELVQCKLTSLLVFQVISVANGAIYVLL-----APIVLFSLVR-LFCWDT
--SFLSLYEVLPGLGLISGQ---------KLGCPLNDLNVLLLFLRANVAQLQSYGRLRA-----ICSLAPP
QLKG-----T-K---ALLTKE------------------Q-AEE------MVETA-EELEEE-IREAREE--
--------------------------------GKLNLVDIM---------TVLGAARGNAV-------N---
---------------CPEQRPLVEPD----------------------------------------------
------------------------------------------------------------------------
------------------------------------------------------------
>Bf_Tti_P3/1-422
----------MSIASAAAQAMLSDALLRDSNGDN----------------------RI--KHLE-LEL--PL
DKVIKFVSV-----------GLPLLLVSMAFAREISIG------PQISCFPPNNFT----AKQAAYVDTYCW
DSLMHH--------------------------------------EFDT------DG---NFEERSLWVHKMF
PYSLLVMAVMMYIPSLIWRFLAVPSLSSDLLFIIDELDKSYNR-SVRLAQSILELKERSE------------
------------------------------------------------------------------------
------------------------------------------------------------------------
----------------------------DP---LQFQ-----------------------------------
-TELE-RARSKR-YFEYPLLERYMQ--CK---HGSYFLVSMLFLRGFLLLTFMSASCL-YLVYFHISAFLQD
EFSCFVRTGLLRDQPW-----VPELVQCKMTGLLVFQVISVANGAIYVLL-----GPIVLFSLLR-LFCWDT
--TFLSLYEVLPALGLISGQ---------KLGCPLNDLNVLLLFLRANAAQLRSYGRLRA-----VCSLAPP
RLKG-----G-N---LMLTAE------------------Q-AEE------AVEAA-DELEEE-IREAREE--
--------------------------------GKLNLVDLM---------TVLGAARGNSV-------H---
---------------CPEQRPLVEED----------------------------------------------
------------------------------------------------------------------------
------------------------------------------------------------
>Bf_Pna_P3/1-422
----------MSIANAAAQAVLSDALLRDSNGDN----------------------RI--RHLE-LEL--PL
DKVIKFVSV-----------GLPLLLVSLAFAREISIG------PQISCFPPSNFT----VKQAAYVDTYCW
DSLMHH--------------------------------------ESDT------NG---NFEERSLWVHKIF
PYSLLMMAMMMYLPALIWKFLAMPSLGSDLLFIIDELDKSYNR-SVRLAQSILDLKQKAE------------
------------------------------------------------------------------------
------------------------------------------------------------------------
----------------------------NL---QEFQ-----------------------------------
-MELQ-RAKRKR-YFDYPLLERYMQ--CK---HGSYFLVSMLFLRGFLLLTFMSTACL-YLVYFHLSAFLQD
EFSCFVRTGLLREQSW-----VPELVQCKMTSLMVFQVISVASGAIYVLL-----APVVLFSLLR-LFCWDT
--NLLSLYEVLPALGLVSGQ---------KLGCPLNDLNVLLLFLRANVAHLRSYGRLRA-----LCSLAPP
QVQK-----G-K---GMLTED------------------Q-AEE------AAEAA-EELEEE-LREAREE--
--------------------------------GKHNLVDIM---------TVLGAARGNVV-------N---
---------------CPEERPLVEEN----------------------------------------------
------------------------------------------------------------------------
------------------------------------------------------------
>Bf_Eel_P3/1-415
----------MSIAHTAARAVLHDALLRDGDGDN----------------------RI--RHLE-LEL--PL
DRVIKFVSV-----------GLPLLLVSLAFAREVSIG------PQISCFPPSNFT----AKQAAYVDTYCW
DIVMHH--------------------------------------EFDT------NG---NVEERSLWVHKMF
PYSLLIMAMMMYLPALIWRFLAMPSLGSDLLFIIDELDKSYNR-SVRLAQTILELQQSSE------------
------------------------------------------------------------------------
------------------------------------------------------------------------
----------------------------SP---Q--------------------------------------
------EAKRKR-YFEYPLLERYMQ--CK---HASYFLVSMLFLRGFLLLTFMSASCL-YLVYFHLSAFLQD
EFSCFVRTGLLRDQPW-----VPEVVQCKMTGLLVFQVISVANGAIYVML-----APIVLFSLLR-LFCWDT
--SFLSLYEVLPALGLISGQ---------KLGCPLNDLNVLLLFLRANVAQLRSYGQLRA-----LCSLAPP
QMKG-----G-K---RILTEE------------------Q-AEE------SAEAA-EELEEE-MREAREE--
--------------------------------GKHNLVDIM---------TVLGAARGNVV-------N---
---------------CPEQHPLVEEN----------------------------------------------
------------------------------------------------------------------------
------------------------------------------------------------
>Bf_Ame_P3/1-422
----------MSIANTAAQAVLSDALLRD-KGDN----------------------SV--RNLE-LEL--PL
DKVIKFVSV-----------GLPLLLVSLAFAREISIG------PQISCFPPSNFT----VKQAAYVDTYCW
DSLMHH--------------------------------------EFDT------NG---NFEERSLWVHKMF
PYSLLMMSMMMYLPALIWKFLAMPSLGSDLLFIIDELDKSYNR-SVRLAQSILDLKQNSE------------
------------------------------------------------------------------------
------------------------------------------------------------------------
----------------------------NP---QNFQ-----------------------------------
-VELQ-RAKRKR-YFEYPLLERYMQ--CK---HGSYFLVSMLFLRGFLLLTFMSASCL-YLVYFHLSAFMQD
EFNCFVRTGLLREQAW-----VPELVQCKMTSQLVFQVISVANGAVYVLL-----APVVIFSLLR-LFCWDT
--SFLSLYEVLPALGLISGQ---------KLGCPLNDLNVLLLFLRANVTQLHSYGRLRA-----LCSLAPP
QVQR-----G-K---GALTEE------------------QQAAE------AAEAA-EELEEE-LREAREE--
--------------------------------GKHNLVDIM---------TVLGAARGNVV-------N---
---------------CPEERPLVEEN----------------------------------------------
------------------------------------------------------------------------
------------------------------------------------------------
>Bf_Phy_P3/8-428
----------MSIAKTAAQAVLSDALLQNSNVDN----------------------RI--RHLE-LEL--PL
DKLIKIVSV-----------GLPLMLVSLAFAREISVG------AQVSCFPPSNFT----AKQAAYVDTYCW
DSLMHH--------------------------------------EFDA------DG---NSEERSLWVHKMF
PYSLLIMAMMMYLPALIWKFLAMPTLGSDLLFTIDELDKSYNR-SVRLAQSIVELKQNT-------------
------------------------------------------------------------------------
------------------------------------------------------------------------
----------------------------DP---YEFQ-----------------------------------
-AELH-RAKRKR-YFEYPLLERYMQ--YK---HGSYFLVSMLFLRGFLLLTFMSASCL-YLVYFHLSAFLQD
EFSCFMRTGILQDQVW-----VPTLVQCKISGLMVFQVISIANGAIYVLL-----GPIVLFSLLR-LFCWDT
--SFLSLYEVLPALGLISGQ---------KLGCPLNDLNVLLLFLRTNVTQLHSYGRLKA-----LCSLAPP
HLRR-----G-K---GMLTEE------------------Q-VEE------AAEAA-EELEEE-IQEAREE--
--------------------------------GKHNLVDIM---------TMLGAARGNVV-------N---
---------------CPEQRPLVEEN----------------------------------------------
------------------------------------------------------------------------
------------------------------------------------------------
>Bf_Ipu_P3/1-421
----------MSIAKRAAQAVLSDALLQNINVDN----------------------RI--RHLE-LEL--PL
DKFIKFVSV-----------GLPLMLVSMAFAREISVG------PQVSCFPPSNFT----VKQAAYVDTYCW
DSLMHH--------------------------------------EFDE------NG---NSEERSLWVHKMF
PYSLLIMAMTMYLPALIWKFLAMPTLGSDLLFIIDELDKSYNR-SVRLAQSIVELKQNT-------------
------------------------------------------------------------------------
------------------------------------------------------------------------
----------------------------DP---YEFQ-----------------------------------
-VELQ-RAKRKR-YFEYPLLERYMQ--YK---HGSYFLVSMLFLRGFLLLTFMSASCL-YLVYFHLSAFLQD
EFSCLIRTGILQDQVW-----VPTLVQCKISGLMVFQVISVANGAIYMLL-----GPIVLFSLLR-LFCWDT
--TFLSLYEVLPALGLISGQ---------KLGCPLNDLNVLLLFLRTNVAQLRSYGQLKA-----LCSLAPP
HLHR-----G-K---GMLTEE------------------Q-VEE------AAEAA-EELEEE-IQEAREE--
--------------------------------GKHNLVDIM---------TMLGAARGNVV-------N---
---------------CPEQRPLVEEN----------------------------------------------
------------------------------------------------------------------------
------------------------------------------------------------
>Bf_Cch_P3/1-424
----------MSIANTAAQAMLSDALLTDSNWHH----------------------RI--RHLE-LEL--PL
DKVIKFVSV-----------GLPLLLVSVAFAREVSIG------PQISCFPPSNFT----VKQAAYVDTYCW
DSLMHH--------------------------------------EFDT------DG---NFDERSLWVHKMF
PYSLLIMAMMMYLPALIWRFLAMPSLGSDLLFIIDELDKSYNR-SIRLAQNILDLQKNSE------------
------------------------------------------------------------------------
------------------------------------------------------------------------
----------------------------NS---QEFQ-----------------------------------
-AELE-RAKRKR-YFEYPLLERYMQ--CK---HGSYFLVSMLFLRGFLLLTFMSASCL-YLIYFHLSAFIQD
EFSCFVRTGLLRDQPW-----VPELVQCKMTSLLVFQVISVANGAIYLLL-----APIVLFSLLR-LFCWDT
--TFLSLYEVLPALGLISGR---------KLGCPLNDLNVLLLFLRANVAHLRSYGRLRA-----VCSLAPP
QLRRE---QG-K---PMLTEE------------------Q-AEE------MAEAV-EELEEE-AQEAREE--
--------------------------------GKHNLVDIM---------TILGRARGNAV-------N---
---------------CPEQKPLVEES----------------------------------------------
------------------------------------------------------------------------
------------------------------------------------------------
>Bf_Bya_P3/1-421
----------MSIAKTAAQAVLSDALLQNSNVDN----------------------RV--RHLE-LEL--PL
DKFIKFVSV-----------GLPLMLVSLAFAREISVG------PQVSCFPPSNFT----VKQSAYVDTYCW
DSLMHH--------------------------------------EFDE------NG---NSEERSLWVHKIF
PYSLLLMAMMMYLPALIWKFLAMPTLGSDLLFIIDELDKSYNR-SVRLAQSIVDLKQNT-------------
------------------------------------------------------------------------
------------------------------------------------------------------------
----------------------------DP---YQFQ-----------------------------------
-AELQ-RAKRKR-YFEYPLLERYMQ--YK---HSSYFLVSMLFLRGFLLLIFMSASCL-YLVYFHLSAFLQD
EFSCLMRTGILQDQVW-----VPTLVQCKISGLMVFQAISVANGAIYMML-----GPVVLFSLLR-LFCWDT
--SFLSLYEMLPALGLISGQ---------KLGCPLNDLNVLLLFLRTNVAQLQSYGRLKA-----LCSLAPP
RLHR-----G-K---GMLTEE------------------Q-VEE------AAEEA-EELEEK-IQEAREE--
--------------------------------GRHNLVDIM---------TMLGAARGNVV-------N---
---------------CSEQRPLVEEN----------------------------------------------
------------------------------------------------------------------------
------------------------------------------------------------
>Bf_Mmu_P3/1-410
----------MSIAHEAAKAMLSDALLQDSSGID----------------------RL--VHLE-LEL--PL
DKVIKFVSV-----------GLPLLLVSMAFAREISLG------PQISCFPPSNFT----VKQASYVDTYCW
DSLMHH--------------------------------------EFDS------DG---NFEERSLWVHKMF
PYSLLAMAVLMYLPALIWRQLVMPTLASDLLFIIDELDRAYNR-SVRMAQSILDMQVRGR------------
------------------------------------------------------------------------
------------------------------------------------------------------------
----------------------------RQ---IPEN-----------------------------------
-CGRL-LKEYPV-YFEYPLLERYMQ--CK---HNSYFLVSMLFLRGFLLLTFMTAACL-YLAYFHLSAFLQD
EFSCFVRTGMLRDQNW-----VPELIQCKMTGQLVFQVISVANGAIYVLL-----APIVLFSLVR-LFVWDT
--TFLSVYEILPALDLIRRR---------KLGCPLNDLNVLLLFLRANVAHLKSYGKVRA-----LCSLAPP
QVGNSVPGQG-L--SAMLSE-------------------EEIQE------REEAA-MELKEE-LEEAREE--
--------------------------------GNQTTTVIT---------RPP-------------------
----------------------MD------------------------------------------------
------------------------------------------------------------------------
------------------------------------------------------------
>Bf_Ssa_P3/1-427
----------MSIANAAAQAMLSDALLRDGAGGN----------------------RI--GHLE-LEL--PL
DRVIKFVSV-----------GLPLLLVSMAFAREISIG------PQISCFPPNNFT----AKQAAYVDTYCW
DSLMHH--------------------------------------EFDT------DG---NFEERSLWVHKMF
PYSLLAMAMMMYLPALIWRFLVMPSLGSDLLFIIDELDKSYNR-SVRLAQSILEMRQNTQ------------
------------------------------------------------------------------------
------------------------------------------------------------------------
----------------------------NP---FTFQ-----------------------------------
-AELE-RAKRKR-YFEYPLLERYMQ--SK---HGSYFLVSMLFLRGFLLLTFMSAACL-YLVYFHLSAFLQD
EFSCFVRTGLLRDQNW-----VPELVQCKMTGQLVFQVISVANGAIYVLL-----VPIVLFSLVR-LFCWDT
--TLLSVYEVLPALGLNSGR---------KLGCPLNDLNVLLLFLRANVAHLQSYGRLRA-----VCSLASP
QIGKGNGVKG-A---GMLTAE------------------E-IEE------RAEAA-QELEEE-VEELQEE--
--------------------------------GKLNLVDIM---------TILGAARGNAV-------N---
---------------CTDSRPLVEEN----------------------------------------------
------------------------------------------------------------------------
------------------------------------------------------------
>Bf_Elu_P3/1-427
----------MSIANAAAQAMLSDALLRDGPGGS----------------------HT--AHLE-LEL--PL
DRVIKFVSV-----------GLPLLLVSMAFAREISIG------PQISCFPPNNFT----AKQAAYVDTYCW
DSLMHH--------------------------------------EFDT------DG---NFEERSLWVHKMF
PYSLLAMAMMMYLPALIWRFLVIPSLGSDLLFIIDEMDKSYNR-SVRLAQSILDMRQNTQ------------
------------------------------------------------------------------------
------------------------------------------------------------------------
----------------------------NP---LTFQ-----------------------------------
-AELE-RAKRKR-YFEYPLLERYMQ--SK---HNSYFLVSMLFLRGFLLLTFMSTACL-YLIYFHLSAFLQD
EFSCFVRTGLLRDQNW-----VPELVQCKMTGQLVFQVISVANGAIYILL-----VPIVLFSLVR-LFCWDT
--TLLSVYEVLPALSLNSGR---------KLGCPLNDLNVLLLFLRANVVHLQSYGRLRA-----VCSLAPP
QIGKGNGVKG-A---GMLTAE------------------E-IEE------MAEAA-QEMQEE-AEELQED--
--------------------------------GKLNLVDIM---------TILGAARGNVV-------N---
---------------CTESRPLVEEN----------------------------------------------
------------------------------------------------------------------------
------------------------------------------------------------
>Bf_Hhu_P3/1-427
----------MSIANAAAQAMLSDALLRDGAGGN----------------------RI--GHLE-LEL--PL
DRVIKFVSV-----------GLPLLLVSMAFAREISIG------PQISCFPPNNFT----AKQAAYVDTYCW
DSLMHH--------------------------------------EFDT------DG---NFEERSLWVHKMF
PYSLLAMAMMMYLPALIWRFLVMPSLGSDLLFIIDELDKSYNR-SVRLAQSILEMRQNTQ------------
------------------------------------------------------------------------
------------------------------------------------------------------------
----------------------------NP---LTFQ-----------------------------------
-AELE-RAKRKR-YFEYPLLERYMQ--SK---HGSYFLVSMLFLRGFLLLTFMSAACL-YLVYFHLSAFFQD
EFSCFVRTGLLRDQNW-----VPELVQCKMTGQLVFQVISVANGAIYVLL-----VPIVLFSLVR-LFCWDT
--TLLSVYEVLPALGLNSGR---------KLGCPLNDLNVLLLFLRANVAHLQSYGRLRA-----VCSLASP
QIGKGNGVKG-A---GMLTAE------------------E-IEE------RAEAA-QELEEE-VEELQEE--
--------------------------------GKLNLVDIM---------TILGAARGNAV-------N---
---------------CTESRPLVEEN----------------------------------------------
------------------------------------------------------------------------
------------------------------------------------------------
>Bf_C'b_P3/1-427
----------MSIANVAAQAMLSDALLRDGAGGN----------------------RI--GHLE-LEL--PL
DRVIKFVSV-----------GLPLLLVSMAFAREISIG------PQISCFPPNNFT----AKQAAYVDTYCW
DSLMHH--------------------------------------EFDT------DG---NFEERSLWVHKMF
PYSLLAMAMMMYLPALIWRFLVMPSLGSDLLFIIDELDKSYNR-SVRLAQSILEMRQNTQ------------
------------------------------------------------------------------------
------------------------------------------------------------------------
----------------------------NP---LTFQ-----------------------------------
-AELE-RAKRKR-YFEYPLLERYMQ--SK---HGSYFLVSMLFLRGFLLLTFMSAACL-YLVYFHLSAFLQD
EFSCFVRTGLLRDQNW-----VPELVQCKMTGQLVFQIISVANGAIYVLL-----VPIVLFSLVR-LFCWDT
--TLLSVYEVLPALGLNSGR---------KLGCPLNDLNVLLLFLRANVAHLQSYGRLRA-----VCSLAPP
QIGKGNGVKG-A---GMLTAE------------------E-IEE------RAEAV-QELEEE-VEELQEE--
--------------------------------GKLNLVDIM---------TILGAARGNAV-------N---
---------------CTESRPLVEEN----------------------------------------------
------------------------------------------------------------------------
------------------------------------------------------------
>Bf_Str_P3/1-427
----------MSIANAAAQAMLSDALLRDGAGGN----------------------RI--GHLE-LEL--PL
DRVIKFVSV-----------GLPLLLVSMAFAREISIG------PQISCFPPNNFT----AKQAAYVDTYCW
DSLMHH--------------------------------------EFDT------DG---NFEEQSLWVHKMF
PYSLLAMAMMMYLPALIWRFLVMPSLGSDLLFIIDELDKSYNR-SVRLAQSILEMRQNTQ------------
------------------------------------------------------------------------
------------------------------------------------------------------------
----------------------------NP---FTFQ-----------------------------------
-AELE-RAKRKR-YFEYPLLERYMQ--SK---HGSYFLVSMLFLRGFLLLTFMSAACL-YLVYFHLSAFLQD
EFSCFVRTGLLRDQNW-----VPELVQCKMTGQLVFQVISVANGAIYVLL-----VPIVLFSLVR-LFCWDT
--TLLSVYEVLPALGLNSGR---------KLGCPLNDLNVLLLFLRANVAHLQSYGRLRA-----VCSLASP
QIGKGNGVKG-A---GMLTAE------------------E-IEE------RAEAA-QELEEE-VEELQEE--
--------------------------------GKLNLVDIM---------TILGAARGNAV-------N---
---------------CTDSRPLVEEN----------------------------------------------
------------------------------------------------------------------------
------------------------------------------------------------
>Bf_Sdu_P3/1-426
----------MSIAQAAAKAMLSDALLQDGPGIN----------------------RI--NHLE-LEL--PL
DKVIKFVSV-----------GLPLLLVCMAFAREISL-------PQISCFPPSNFT----IKQASYVDTYCW
DSLMHH--------------------------------------EFDS------DG---NFEERSLWVHKMF
PYSLLAMAVLMYLPALIWRQLVMPSLGSDLLFIIDELDKSYNR-SIRLAQSILDMRQTTK------------
------------------------------------------------------------------------
------------------------------------------------------------------------
----------------------------NP---LTFQ-----------------------------------
-AELQ--AKKKR-YFEYPLLERYMQ--CK---QNSYFLVSMLFLRGFLLLTFMTAACL-YLAYFHLSAFLQD
EFSCFVRTGMLRDQNW-----VPELVQCKMIGQLVFQVISVANGAIYVLL-----APIVLFSLIR-LFVWDT
--TFISVYDVLPALDLLNRR---------RLGCPLNDLNVLLLFLRANVAHLKSYGNVRA-----LCSLAPP
QVGNTTAGQG-L--NAMLTQ-------------------EEMEE------REEAA-MELAEE-VEEAKEE--
--------------------------------GKLNLVDIM---------TILGAAQGRVV-------N---
---------------CSEKRPLVEQN----------------------------------------------
------------------------------------------------------------------------
------------------------------------------------------------
>Bf_Sdo_P3/1-428
----------MSIAQAAAKAMLSDALLQDGPGIN----------------------RI--NHLE-LEL--PL
DKVIKFVSV-----------GLPLLLVCMAFAREISLG------PQISCFPPSNFT----IKQASYVDTYCW
DSLMHH--------------------------------------EFDS------DG---NFEERSLWVHKMF
PYSLLAMAVLMYLPALIWRQLVMPSLGSDLLFVIDELDKSYNR-SIRLAQSILDMRQTTK------------
------------------------------------------------------------------------
------------------------------------------------------------------------
----------------------------NP---LTFQ-----------------------------------
-AELQ-RAKKKR-YFEYPLLERYMQ--CK---QNSYFLVSMLFLRGFLLLTFMTAACL-YLAYFHLSAFLQD
EFSCFVRTGMLRDQNW-----VPELVQCKMIGQLVFQVISVANGAIYVLL-----APIVLFSLIR-LFVWDT
--TFISVYDVLPALDLLNRR---------RLGCPLNDLNVLLLFLRANVAHLKSYGNVRA-----LCSLAPP
QVGNTTAGQG-L--NAMLTQ-------------------EEMEE------REEAA-MELAEE-VEEAKEE--
--------------------------------GKLNLVDIM---------TILGAAQGRVV-------N---
---------------CSEKRPLVEQN----------------------------------------------
------------------------------------------------------------------------
------------------------------------------------------------
>Bf_Pfl_P3/1-428
----------MSIAQAAAKAMLSDALLQGSPGIN----------------------RI--SHLE-LEL--PL
DKVIKFVSV-----------GLPLLLVCMAFAREISLG------PQISCFPPSNFT----IKQASYVDTYCW
DSLMHH--------------------------------------EFDS------AG---NFEERSLWVHKMF
PYSLLAMAVLMYLPALIWRQLVMPSLGSDLLFIIDELDMSYNR-SVRLAQNILEMRQTTK------------
------------------------------------------------------------------------
------------------------------------------------------------------------
----------------------------NP---LTFQ-----------------------------------
-AELQ-RAKKKR-YFEYPLLERYLQ--CK---QNSYFLVSMLFLRGFLLLTFMTAACL-YLAYFHLSAFLQD
EFSCFVRTGMLRDQNW-----VPELVQCKMIGQLVFQVISVANGAIYALL-----APIVLFSLIR-LFVWDT
--TFISVYELLPALDLINRR---------RLGCPLNDLNVLLLFLRANVAHLMSYGKVRA-----LCSLAPP
QVGNAGAGQG-L--NAMLSQ-------------------EEMEE------REEAA-MELAEA-VEEAKEE--
--------------------------------GKFNLVDIM---------TILGAAQGRVV-------N---
---------------CSETRPLVEEN----------------------------------------------
------------------------------------------------------------------------
------------------------------------------------------------
>Bf_Sma_P3/1-428
----------MSIAQAAAKAMLSDALLQDGSGMN----------------------RI--SHLE-LEL--PL
DKVIKYVSV-----------GLPLMLVCMAFAREISLG------PQISCFPPSNFT----MKQASYVDTYCW
DSLMHH--------------------------------------EFDS------EG---NFEERSLWVHKMF
PYSLMAMAVLMYLPALIWRQLVMPTLSSDLLFVIDELDKSYNR-SIRLAQNILDMRQTTK------------
------------------------------------------------------------------------
------------------------------------------------------------------------
----------------------------NP---LTFQ-----------------------------------
-AELQ-RAKKKR-YFEYPLLERYMQ--CK---QSSYFLVSMLFLRGFLLLTFMTAACL-YLAYFHLSAFLQD
EFSCFVRTGMLRDQNW-----VPELVQCKMIGQLVFQVISVANGAIYVLL-----APIVLFSLIR-LFVWDT
--TFISIYEVLPALDLIHRR---------RLGCPLNDLNVLLLFLRANVAHLKSYGQVRA-----LCSLAPP
QVGNATAGQG-L--NAMLTQ-------------------EEIEE------REEAA-MELAEE-VEEVKEE--
--------------------------------GKLNLVDIM---------TILGAAQGRVV-------N---
---------------CSEKRPLVEQD----------------------------------------------
------------------------------------------------------------------------
------------------------------------------------------------
>Bf_Gac_P3/1-377
----------MSIAQAAAKAILSDALLQSSPGLN----------------------RI--SHLE-LEL--PL
DKVIKYVSV-----------GLPLMLVSMALAREISLG------PQISCFPPGNFS----IKQASYVDTYCW
DSLMHH--------------------------------------EFDS------NG---NLEERSLWVHKMF
PYSLLAMAVLMYLPALIWRQLVMPTLGSDLLFIIDELDKSYNR-SIRMAQSILDMRQNTK------------
------------------------------------------------------------------------
------------------------------------------------------------------------
----------------------------NP---LTFQ-----------------------------------
-AELQ-RARKKQ-YFEYPLLERYMQ--CK---QNSYFLVSMLFLRGFLLLTFMTAACL-YLAYFHLSAFLQD
EFSCFVRTGMLRDQNW-----VPELVQCKMIGQLVFQVISVANGAIYVLL-----APIVLFSLIR-LFVWDT
--TFFSVYEVLPALNLIHHR---------KLGCPLNDLNVLLLFLHANIAHLMSYGKVRA-----LCSLAPP
QVGNTTAAQG-L--INLVDI-------------------MT-------------------------------
---------------------------------------------------IL-------------------
------------------------------------------------------------------------
------------------------------------------------------------------------
------------------------------------------------------------
>Bf_Cgo_P3/1-428
----------MSIAQAAAKAMLSDALLQSSSGIN----------------------RI--SHLE-LEL--PL
DKVIKFVSV-----------GLPLLLVSMAFAREISLG------PQISCFPPSNFT----IKQASYVDTYCW
DSLMHH--------------------------------------EFDS------DG---NFEERSLWVHKMF
PYSLLAMAVLMYLPALIWRQLVMPTLGSDLLFIIEELDNSYNR-SIRMAQNILDMRQNTK------------
------------------------------------------------------------------------
------------------------------------------------------------------------
----------------------------NP---LTFQ-----------------------------------
-AELQ-RAKKKR-YFEYPLLERYMQ--CK---QNSYFLVSMLFLRGFLLLTFMTAACL-YLAYFHLSAFLQD
EFSCFVRTGMLRDQTW-----VPELIQCKMIGQLVFQVISVANGAIYVLL-----APIVLFSLIR-LFVWDT
--TFISVYEVLPALDLLNRR---------RLGCPLNDLNVLLLFLRVNVAQLMSYGKVRA-----LCSLAPP
QVGNTTAGQG-L--NAMLTQ-------------------EEIEE------REEAA-MELAEE-VGEAKEE--
--------------------------------GKLNLVDIM---------TILGAAQGRVV-------N---
---------------CSEKRPLVEEN----------------------------------------------
------------------------------------------------------------------------
------------------------------------------------------------
>Bf_Lca_P3/1-427
----------MSIAQAAAKAMLSDALLQDGYGIN----------------------RI--HHLE-LEL--PL
DKVIKFVSV-----------GLPLMLVSMAFAREISLG------PQISCFPPSNFT----IKQASYVDTYCW
DSLMHH--------------------------------------EFDS------DG---NFEERSLWVHKMF
PYSLLAMAVLMYLPALIWRQLVMPTLGSDLLFIIDELDKSYNR-SIRLAQSILDMRQNTK------------
------------------------------------------------------------------------
------------------------------------------------------------------------
----------------------------NP---LTFQ-----------------------------------
-AELQ-RAKKKR-YFEYPLLERYMQ--CK---QNSYFLVSMLFLRGFLLLTFMTAACL-YLAYFHLSAFLQD
EFSCFVRTGMLRDQNW-----VPELIQCKMIGQLVFQVISVANGAIYVLL-----APIVLFSLIR-LFVWDT
--TFVSVYEVLPALDLINRR---------KLGCPLNDLNVLLLFLRANVAHLKSYGQVRA-----LCSLAPP
QVGNT-TGHD-L--NAMLTQ-------------------EEIEE------REEAA-MELAEE-VEEAKEE--
--------------------------------GKLNLVDIM---------TILGAAQGRVV-------N---
---------------CSEKRPLVEEN----------------------------------------------
------------------------------------------------------------------------
------------------------------------------------------------
>Bf_Spa_P3/1-427
----------MSIAQAAAKAMLSDALLQDSSGIH----------------------RI--NHLE-LEL--PL
DKVIKYVSV-----------GLPLMLVSMAFAREISL-------PQISCFPPSNFT----IKQASYVDTYCW
DSLMHH--------------------------------------EFDS------DG---NFEERSLWVHKMF
PYSLLAMAVLMYLPALIWRQLVMPTLGSDLLFVIDELDKSYNR-SIRLAQSILDMRQSTK------------
------------------------------------------------------------------------
------------------------------------------------------------------------
----------------------------NP---LTFQ-----------------------------------
-AELQ-RAKKKR-YFEYPLLERYMQ--CK---QNSYFLVSMLFLRGFLLLTFMTAACL-YLAYFHLSAFLQD
EFSCFVRTGMLRDQIW-----VPELVQCKMIGQLVFQVISVANGAIYVLL-----APIVLFSLIR-LFVWDT
--TFITVYEVLPALDLLNRR---------RLGCPLNDLNVLLLFLRANVAHLKSYGQVRA-----LCSLAPP
QVGNVTPGQG-L--NAMLTQ-------------------EEMEE------REEAA-MELAEE-VEEAKEE--
--------------------------------GKLNLVDIM---------TILGAAQGRVV-------N---
---------------CSEKRPLVEEN----------------------------------------------
------------------------------------------------------------------------
------------------------------------------------------------
>Bf_Ate_P3/1-426
----------MSIAQSAAKAMLSDALLQDSSGIN----------------------RI--NHLE-LEL--PL
DKVIKFVSV-----------GLPLMLVCMAFAREISL-------PQISCFPPSNFT----IKQAGYVDTYCW
DSLMHH--------------------------------------EFDR------DG---NFEERSLWVHKMF
PYSLLAMATLMYLPALIWRQLVMPTLGSDLLFIIEELDKSYNR-SIRMAQSILDMRQNTK------------
------------------------------------------------------------------------
------------------------------------------------------------------------
----------------------------NP---LTFQ-----------------------------------
-AELQ--AKKKR-YFEYPLLERYMQ--CK---QNSYFLVSMLFLRGFLLLTFMSAACL-YLAYFHLSAFLQD
EFSCFVRTGMLRDQNW-----VPELVQCKMIGQLVFQVISVANGAIYVLL-----APIVLFSLIR-LFVWDT
--TFISVYDVLPALDLINRH---------KLGCPLNDLNVLLLFLRANVAHLKSYGKVRA-----LCSLAPP
QVGNGAAGQG-L--NAMLTQ-------------------EEIEE------REEAA-RELAEE-VEEAKEE--
--------------------------------GKLNLVDIM---------TILGAAQGRVV-------N---
---------------CSEKRPLVEEN----------------------------------------------
------------------------------------------------------------------------
------------------------------------------------------------
>Bf_Hco_P3/1-426
----------MSIAKEAARAMLSDALLPDSAALN----------------------RI--SHLE-MEL--PL
DRVIKYVSV-----------GLPLLLVCMAFAREVSL-------PQISCFPPSNFT----MKQASYVDTYCW
DSLMHH--------------------------------------EFDG------NG---NFEERSLWVHKMF
PYSLLAMAVLMYLPALIWRQLVMPSLGSDLLFVIDELDKSYNR-SVRLAQSILDMRQNTK------------
------------------------------------------------------------------------
------------------------------------------------------------------------
----------------------------NP---LTFQ-----------------------------------
-AELQ--AKRKR-YFEYPLLERYMQ--CK---QNSYFLVSMLFLRGFLLLTFMTAACL-YLAYFHLSAFLQD
EFSCFVRSGMLRDQNW-----IPELVQCKMIGQLVFQVISVANGAIYVLL-----APIVLFSVIR-LFVWDT
--TFISVYEVLPALDVLNKR---------RLGCPLNDLNVLLLFLRANVAHLKSYGKVRA-----LCSLAPP
MVGKTTAGQG-L--NALLSQ-------------------EELEE------REEAA-MELAEE-VQEAKEE--
--------------------------------GKFNLVDIM---------TILGAAQGRIV-------N---
---------------CNEQRPMVEEN----------------------------------------------
------------------------------------------------------------------------
------------------------------------------------------------
>Bf_Ena_P3/1-428
----------MSIAQAAAKAMLSDALLQDSSGIT----------------------RL--NHLE-LEL--PL
DKVIKYVSV-----------GLPLLLVCMAFAREISLG------PQISCFPPSNFS----IKQASYVDTYCW
DSLMHH--------------------------------------EFDS------EG---NFEERSLWVHKMF
PYSLLAMAVLMYLPALIWRQLVMPSLGSDLLFIIDELDKSYNR-SIRLAQSILDMRQTTK------------
------------------------------------------------------------------------
------------------------------------------------------------------------
----------------------------NP---LTFQ-----------------------------------
-AELQ-RAKKKR-YFEYPLLERYLQ--CK---QSSYFLVSMLFLRGFLLLTFMTAACL-YLAYFHLSAFLQD
EFSCFVRTGILRDQNW-----VPELVQCKMIGQLVFQVISVANGAIYVLL-----APIVLFSLIR-LFVWDT
--TFISVYEVLPALDLLNRR---------RLGCPMNDLNVLLLFLRANVVHLKSYGNVRA-----LCSLAPP
QVGNATAAQG-L--NAMLTQ-------------------EEIEE------REEAA-MELAEE-VEEAKEE--
--------------------------------GKLNLIDIM---------TILGSAQGRVV-------N---
---------------CKEKRPLVEEN----------------------------------------------
------------------------------------------------------------------------
------------------------------------------------------------
>Bf_Oau_P3/1-428
----------MSIAQAAAKAMLSDALLRDDSGIH----------------------RI--SHLE-LEL--PL
DKVIKFVSV-----------GLPLMLVCMAFAREISLG------PQISCFPPTNFT----VKQASYVDTYCW
DSLMHH--------------------------------------EFDS------DG---NFEERSLWVHKMF
PYSLLAMAVLMYLPALIWRQLVMPTLGSDLLFIIDELDKSYNR-SVRMAQNILDMRQNTK------------
------------------------------------------------------------------------
------------------------------------------------------------------------
----------------------------NP---LTFQ-----------------------------------
-AELQ-RAKKKR-YFEYPLLERHMQ--CK---QNSYFLVSMLFLRGFLLLIFMTAACL-YLAYFHLSAFLQD
EFSCFVRTGMLRDQNW-----VPELVQCKMIGQLVFQVISVANGAIYILL-----APIVLFSLLR-LFVWDT
--TFISIYEVLPALDLINRR---------RLGCPLNDLNVLLLFLRANIAHLKSYGQVRA-----LCSLAPP
QVGNTTAQQG-L--HAMLTQ-------------------EEIEE------REEAA-KELAEE-VGEAREE--
--------------------------------GKLNLVDIM---------TILGAAQGRVV-------N---
---------------CNEKRPLVEEN----------------------------------------------
------------------------------------------------------------------------
------------------------------------------------------------
>Bf_Ola_P3/2-429
----------MSIAKAAAKAMLSDALLQDNSGIF----------------------RI--SHLE-LEL--PL
DKVIKYVSV-----------GLPLMLVCMAFVREISLG------PQISCFTPSNFT----AKQASYVDTYCW
DSLMHH--------------------------------------EFDS------DG---NFEEQSLWVHKMF
PYSLMAMAILMYLPALIWRQLVMPTLGSDLLFIIDELDKSYNR-SIRLAQSILDMRQNTK------------
------------------------------------------------------------------------
------------------------------------------------------------------------
----------------------------NP---LTFQ-----------------------------------
-AELQ-RAKRKR-YFEYPLLERYLQ--CK---QNSYFLVSMLFLRGFLLLTFMTSACL-YLTYFHLSAFLKD
DFNCFIRTSILQDQNR-----VPELIQCKIIGHLVFQVISVANGAIYVLL-----APIVLFSLLR-LFVWDN
--TFISVYEVLPALDLLKSR---------KLGCPLNDLNVLLLFLRANVAHLKSYGQVRA-----LCSLAPP
QLSNTTAGQG-L--HVIFTQ-------------------EEIEE------REEAA-MELAEE-IDEAKEE--
--------------------------------GKLNLVDIM---------TILGAAQGRVV-------N---
---------------CRETRPLVEEN----------------------------------------------
------------------------------------------------------------------------
------------------------------------------------------------
>Bf_Pfl_P3/1-428
----------MSIAQAAAKAMLSDALLQGSPGIN----------------------RI--SHLE-LEL--PL
DKVIKFVSV-----------GLPLLLVCMAFAREISLG------PQISCFPPSNFT----IKQASYVDTYCW
DSLMHH--------------------------------------EFDS------AG---NFEERSLWVHKMF
PYSLLAMAVLMYLPALIWRQLVMPSLGSDLLFIIDELDMSYNR-SVRLAQNILEMRQTTK------------
------------------------------------------------------------------------
------------------------------------------------------------------------
----------------------------NP---LTFQ-----------------------------------
-AELQ-RAKKKR-YFEYPLLERYLQ--CK---QNSYFLVSMLFLRGFLLLTFMTAACL-YLAYFHLSAFLQD
EFSCFVRTGMLRDQNW-----VPELVQCKMIGQLVFQVISVANGAIYALL-----APIVLFSLIR-LFVWDT
--TFISVYELLPALDLINRR---------RLGCPLNDLNVLLLFLRANVAHLMSYGKVRA-----LCSLAPP
QVGNAGAGQG-L--NAMLSQ-------------------EEMEE------REEAA-MELAEA-VEEAKEE--
--------------------------------GKFNLVDIM---------TILGAAQGRVV-------N---
---------------CSETRPLVEEN----------------------------------------------
------------------------------------------------------------------------
------------------------------------------------------------
>Bf_Lcr_P3/1-428
----------MSIAQAAAKAMLSDALLQEGPGIT----------------------RI--SHLE-LEL--PL
DKVIKFVSV-----------GLPLMLVCMAFAREVSLG------PQISCFPPSNFT----IKQAGYVDTYCW
DSLMHH--------------------------------------EFDS------NG---NFEERSLWVHKMF
PYSLLAMAVLMYLPALIWRQLVMPSLASDLLFIIDELDKSYNR-SIRLAQSILDMRQNTK------------
------------------------------------------------------------------------
------------------------------------------------------------------------
----------------------------NP---LTFQ-----------------------------------
-AELQ-RAKKKR-YFEYPLLERYMQ--CK---QNSYFLVSMLFLRGFLLLTFMTAACL-YLAYFHLSAFLQD
EFSCFVRTGMLRDQNW-----VPELVQCKMIGQLVFQVISVANGAIYVLL-----APIVLFSLIR-LFVWDT
--TFISVYELLPALDVLNKR---------RLGCPLNDLNVLLLFLRANVAHLKSYGQVRA-----LCSLAPP
QVGNTTAGKG-L--HAMLTQ-------------------EEIEE------REEAA-MELSEE-VEEAKEE--
--------------------------------GKLSLVDIM---------TILGAAQGRVV-------N---
---------------CSEKRPLVEQD----------------------------------------------
------------------------------------------------------------------------
------------------------------------------------------------
>Bf_Apo_P3/1-427
----------MSIAQAAAKAMLSDALLQDSSGIH----------------------RI--NHLE-LEL--PL
DKVIKYVSV-----------GLPLMLVCMAFAREISL-------PQISCFPPSNFT----IKQASYVDTYCW
DSLMHH--------------------------------------EFDS------DG---NFEERSLWVHKMF
PYSLLAMAVLMYLPALIWRQLVMPTLGSDLLFIIDELDKSYNR-SIRLAQSILDMRQNTM------------
------------------------------------------------------------------------
------------------------------------------------------------------------
----------------------------NP---LTFQ-----------------------------------
-AELQ-RAKKKR-YFEYPLLERYMQ--CK---QNSYFLVSMLFLRGFLLLTFMTAACL-YLAYFHLSAFLQD
EFSCFVRTGMLRDQNW-----VPELVQCKMIGQLVFQVISVANGAIYVLL-----APIVLFSLIR-LFVWDT
--TFISVYEVLPALDLMNRR---------KLGCPLNDLNVLLLFLRANVAHLKSYGQVRA-----LCSLAPP
QVGNATAGQG-L--NAMLTQ-------------------EEMEE------REEAA-MELTEE-IEEAKEE--
--------------------------------GKLNLVDIM---------TILGAAQGRVV-------N---
---------------CSEKRPLVEEN----------------------------------------------
------------------------------------------------------------------------
------------------------------------------------------------
>Bf_Nbr_P3/1-426
----------MSIAQAAAKAMLSDALLRDDSGIH----------------------RI--SHLE-LEL--PL
DKVIKFVSV-----------GLPLMLVCMAFAREISL-------PQISCFPPSNFT----VKQASYVDTYCW
DSLMHH--------------------------------------EFDS------DG---NFEERSLWVHKMF
PYSLLAMAVLMYLPALIWRQLVMPTLGSDLLFIIDELDKSYNR-SVRMAQNILDMRQNTK------------
------------------------------------------------------------------------
------------------------------------------------------------------------
----------------------------NP---LTFQ-----------------------------------
-AELQ--AKKKR-YFEYPLLERHMQ--CK---QNSYFLVSMLFLRGFLLLIFMTAACL-YLAYFHLSAFLQD
EFSCFVRTGMLRDQNW-----IPELVQCKMIGQLVFQVISVANGAIYILL-----APIVLFSLLR-LFVWDT
--TFISIYEVLPALDLINRR---------RLGCPLNDLNVLLLFLRANIAHLKSYGQVRA-----LCSLAPP
QVGNTTAQQG-L--HAMLTQ-------------------EEIEE------REEAA-KELAEE-VGEAREE--
--------------------------------GKLNLVDIM---------TILGAAQGRVV-------N---
---------------CNEKRPLVEEN----------------------------------------------
------------------------------------------------------------------------
------------------------------------------------------------
>Bf_Sor_P3/1-428
----------MSIAKAAAQAMLSDALLPDSGGIN----------------------RI--SHLE-LEL--PL
DKVIKYVSV-----------GLPLLLVCMAFAREISLG------PQISCFPPSNFT----IKQASYVDTYCW
DSLMHH--------------------------------------EFDS------DG---NFEERSLWVHKMF
PYSLLAMAVLMYLPALIWRQLVMPTVGSDLLFIIDELDKSYNR-SIRLAQNILEMRQNTK------------
------------------------------------------------------------------------
------------------------------------------------------------------------
----------------------------NP---LTFQ-----------------------------------
-AELQ-RAKKKR-YFEYPLLERYMQ--CK---QKSYFLVSMLFLRGFLLLTFMTAACL-YLAYFHLSAFLQD
EFSCFVRTGMLRDQNW-----VPELVQCKMIGQLVFQVISVANGAIYVLL-----APIVLFSLIR-LFVWDT
--TFLSVYEVLPALDLINRQ---------KLGCPLNDLNVLLLFLRANIAHLKSYGKVRA-----LCSLAPP
QVGNVTAGQG-L--NAMLTQ-------------------EEMEE------REEAA-MELAEE-VEEAKEE--
--------------------------------GKLNLVDIM---------TILGAAQGRVV-------N---
---------------CSETRPLVEEN----------------------------------------------
------------------------------------------------------------------------
------------------------------------------------------------
>Bf_Oni_P3/1-428
----------MSIAQAAAKAMLSDALLRDDSGIH----------------------RI--SHLE-LEL--PL
DKVIKFVSV-----------GLPLMLVCMAFAREISLG------PQISCFPPTNFT----VKQASYVDTYCW
DSLMHH--------------------------------------EFDS------DG---NFEERSLWVHKMF
PYSLLAMAVLMYLPALIWRQLVMPTLGSDLLFIIDELDKSYNR-SVRMAQNILDMRQNTK------------
------------------------------------------------------------------------
------------------------------------------------------------------------
----------------------------NP---LTFQ-----------------------------------
-AELQ-RAKKKR-YFEYPLLERHMQ--CK---QNSYFLVSMLFLRGFLLLIFMTAACL-YLAYFHLSAFLQD
EFSCFVRTGMLRDQNW-----VPELVQCKMIGQLVFQVISVANGAIYILL-----APIVLFSLLR-LFVWDT
--TFISIYEVLPALDLINRR---------RLGCPLNDLNVLLLFLRANIAHLKSYGQVRA-----LCSLAPP
QVGNTTAQQG-L--HAMLTQ-------------------EEIEE------REEAA-KELAEE-VGEAREE--
--------------------------------GKLNLVDIM---------TILGAAQGRVV-------N---
---------------CNEKRPLVEEN----------------------------------------------
------------------------------------------------------------------------
------------------------------------------------------------
>Bf_Aca_P3/1-428
----------MSIAQAAAKAMLSDALLRDDSGIH----------------------RI--SHLE-LEL--PL
DKVIKFVSV-----------GLPLMLVCMAFAREISLG------PQISCFPPSNFT----VKQASYIDTYCW
DSLMHH--------------------------------------EFDS------DG---NFEERSLWVHKMF
PYSLLAMAVLMYLPALLWRQLVMPTLGSDLLFIIDELDKSYNR-SVRMAQNILDMRQNTK------------
------------------------------------------------------------------------
------------------------------------------------------------------------
----------------------------NP---LTFQ-----------------------------------
-AELQ-RAKKKR-YFEYPLLERHMQ--CK---QNSYFLVSMLFLRGFLLLIFMTAACL-YLAYFHLSAFLQD
EFSCFVRTGMLRDQNW-----IPELVQCKMIGQLVFQVISVANGAIYILL-----APIVLFSLLR-LFVWDT
--TFISIYEVLPALDLINRR---------RLGCPLNDLNVLLLFLRANIAHLKSYGQVRA-----LCSLAPP
QVGNTTAQQG-L--HAMLTQ-------------------EEIEE------REEAA-KELAEE-VGEAREE--
--------------------------------GKLNLVDIM---------TILGAAQGRVV-------N---
---------------CNEKRPLVEEN----------------------------------------------
------------------------------------------------------------------------
------------------------------------------------------------
>Bf_Mze_P3/1-428
----------MSIAQAAAKAMLSDALLRDDSGIH----------------------RI--SHLE-LEL--PL
DKVIKFVSV-----------GLPLMLVCMAFAREISLG------PQISCFPPSNFT----VKQASYIDTYCW
DSLMHH--------------------------------------EFDS------DG---NFEERSLWVHKMF
PYSLLAMAVLMYLPALLWRQLVMPTLGSDLLFIIDELDKSYNR-SVRMAQNILDMRQNTK------------
------------------------------------------------------------------------
------------------------------------------------------------------------
----------------------------NP---LTFQ-----------------------------------
-AELQ-RAKKKR-YFEYPLLERHMQ--CK---QNSYFLVSMLFLRGFLLLIFMTAACL-YLAYFHLSAFLQD
EFSCFVRTGMLRDQNW-----IPELVQCKMIGQLVFQVISVANGAIYILL-----APIVLFSLLR-LFVWDT
--TFISIYEVLPALDLINRR---------RLGCPLNDLNVLLLFLRANIAHLKSYGQVRA-----LCSLAPP
QVGNTTAQQG-L--HAMLTQ-------------------EEIEE------REEAA-KELAEE-VGEAREE--
--------------------------------GKLNLVDIM---------TILGAAQGRVV-------N---
---------------CNEKRPLVEEN----------------------------------------------
------------------------------------------------------------------------
------------------------------------------------------------
>Bf_Pny_P3/1-426
----------MSIAQAAAKAMLSDALLRDDSGIH----------------------RI--SHLE-LEL--PL
DKVIKFVSV-----------GLPLMLVCMAFAREISL-------PQISCFPPSNFT----VKQASYIDTYCW
DSLMHH--------------------------------------EFDS------DG---NFEERSLWVHKMF
PYSLLAMAVLMYLPALLWRQLVMPTLGSDLLFIIDELDKSYNR-SVRMAQNILDMRQNTK------------
------------------------------------------------------------------------
------------------------------------------------------------------------
----------------------------NP---LTFQ-----------------------------------
-AELQ--AKKKR-YFEYPLLERHMQ--CK---QNSYFLVSMLFLRGFLLLIFMTAACL-YLAYFHLSAFLQD
EFSCFVRTGMLRDQNW-----IPELVQCKMIGQLVFQVISVANGAIYILL-----APIVLFSLLR-LFVWDT
--TFISIYEVLPALDLINRR---------RLGCPLNDLNVLLLFLRANIAHLKSYGQVRA-----LCSLAPP
QVGNTTAQQG-L--HAMLTQ-------------------EEIEE------HEEAA-KELAEE-VGEAREE--
--------------------------------GKLNLVDIM---------TILGAAQGRVV-------N---
---------------CNEKRPLVEEN----------------------------------------------
------------------------------------------------------------------------
------------------------------------------------------------
>Bf_Hbu_P3/1-428
----------MSIAQAAAKAMLSDALLRDDSGIH----------------------RI--SHLE-LEL--PL
DKVIKFVSV-----------GLPLMLVCMAFAREISLG------PQISCFPPSNFT----VKQASYIDTYCW
DSLMHH--------------------------------------EFDS------DG---NFEERSLWVHKMF
PYSLLAMAVLMYLPALLWRQLVMPTLGSDLLFIIDELDKSYNR-SVRMAQNILDMRQNTK------------
------------------------------------------------------------------------
------------------------------------------------------------------------
----------------------------NP---LTFQ-----------------------------------
-AELQ-RAKKKR-YFEYPLLERHMQ--CK---QNSYFLVSMLFLRGFLLLIFMTAACL-YLAYFHLSAFLQD
EFSCFVRTGMLRDQNW-----IPELVQCKMIGQLVFQVISVANGAIYILL-----APIVLFSLLR-LFVWDT
--TFISIYEVLPALDLINRR---------RLGCPLNDLNVLLLFLRANIAHLKSYGQVRA-----LCSLAPP
QVGNTTAQQG-L--HAMLTQ-------------------EEIEE------REEAA-KELAEE-VGEAREE--
--------------------------------GKLNLVDIM---------TILGAAQGRVV-------N---
---------------CNEKRPLVEEN----------------------------------------------
------------------------------------------------------------------------
------------------------------------------------------------
>Bf_Pma_P3/1-427
----------MSIAKAAAHAMLTDALLPEHPGIN----------------------RV--SHLE-LEL--PL
DKVIKYVSV-----------GLPLMLVCMAFAREISL-------PQISCFPPSNFT----IKQAAYVDTYCW
DSLMHH--------------------------------------EFDS------DG---NFEERSLWVHKMF
PYSLLAMAVLMYLPALIWRQLVMPALGSDLLFIMDELDKSYNR-SIRLAQNILELRQSTK------------
------------------------------------------------------------------------
------------------------------------------------------------------------
----------------------------NP---LTFQ-----------------------------------
-AELD-RAKKKR-YFEYPLLERYMR--CK---QQSYFLVSMLFLRGFLLLTFMTAACL-YLAYFHLSAFLQD
EFSCFVRTGMLRDQNW-----IPELVQCKMIGQLVFQVISVANGAIYVLL-----APIVVFSLVR-LFVWDT
--TFLSVYQVLPALDIMNHR---------KLGCALNDLNVLMLFLRANVAHLKSYGQVRA-----LCSLAPP
QVGNATAGQG-I--NAMLTQ-------------------EEMEE------REEAA-RELAEE-VEEAKEE--
--------------------------------GKVDLVDIM---------TILGAAQGRVV-------N---
---------------CSEQRPLVEQN----------------------------------------------
------------------------------------------------------------------------
------------------------------------------------------------
>Bf_Ome_P3/1-428
----------MSIAKAAAKAMLSDALLPDNPGIF----------------------RF--SHLE-LEL--PI
DKVIKYVSV-----------GLPLMLVCMAFVREISLG------PQISCFTPNNFT----AKQASYVDTYCW
DSLMHH--------------------------------------ELDP------DG---NFEEQSLWVHKMF
PYSLLAMAILMYLPALIWRQLVMPTLGSDLLFIIDELDKSYNR-SIRLAQSILDMRQTTQ------------
------------------------------------------------------------------------
------------------------------------------------------------------------
----------------------------NP---LTFQ-----------------------------------
-AELQ-RAKRKR-YFEYPLLERYLQ--CK---QKSYFLVSMLFLRGFLLLTFMTSACL-YLTYFHLSAFLKD
EFNCFIRTNMLQDQNR-----VSELIQCKIIGHLVFQVISVVNGAIYLLL-----APIVLFSLIR-LFVWDN
--TFISVYEVLPALDLLKSR---------RLGCPLNDLNVLLLFLRANVAHLKSYGQVRA-----LCSLAPP
QLGNTTAGQG-L--DVILTQ-------------------EEMEE------REEAA-MELAEE-IDEAKEE--
--------------------------------GKLNLVDIM---------TILGAAQGRVV-------N---
---------------CRETRPLVEEN----------------------------------------------
------------------------------------------------------------------------
------------------------------------------------------------
>Bf_Aci_P3/1-427
----------MSIAQAAAKAMLSDALLRDDSGLH----------------------RI--NHLE-LEL--PL
DKVIKFVSV-----------GLPLMLVCLAFAREISL-------PQISCFPPSNFT----VKQAGYVDTYCW
DSLMHH--------------------------------------EFDA------DG---NFEERSLWVHKMF
PYSLLAMAVLMYLPALIWRQLVMPTLGSDLLFIIDELDKSYNR-SVRLAQNILDIGQNTK------------
------------------------------------------------------------------------
------------------------------------------------------------------------
----------------------------NP---LTFQ-----------------------------------
-AELQ-RAKKKR-YFEYPLLERYMQ--CK---QNSYFLVSMLFLRGFLLLTFMTAACL-YLAYFHLSAFLQD
EFSCFVRTGMLRNQDW-----VPELVQCKMIGQLVFQVISVANGAIYVLL-----APIVLFSLLR-LFVWDT
--TFISVYEVLPALDLINRR---------RLGCPLNDLNVLLLFLRANIAHLKSYGQVRA-----LCSLAPP
QVGNTTAQQG-L--HAMLTQ-------------------EEMEE------REEAA-MELAEE-IDEAKEE--
--------------------------------GKLNLVDIM---------TILGAAQGRVV-------N---
---------------CSEKRPLVEEN----------------------------------------------
------------------------------------------------------------------------
------------------------------------------------------------
>Bf_Sau_P3/1-428
----------MSIAQAAAKAMLSDALLQDGPGIN----------------------RI--HHLE-LEL--PL
DKVIKFVSV-----------GLPLMLVCMAFAREISLG------PQISCFPPSNFT----IKQASYVDTYCW
DSLMHH--------------------------------------EFDS------NG---NFEERSLWVHKMF
PYSLMAMAVLMYLPALIWRQLVMPSLGSDLLFIIDELDKSYNR-SIRLAQNILDMRQNTK------------
------------------------------------------------------------------------
------------------------------------------------------------------------
----------------------------NP---LTFQ-----------------------------------
-AELQ-RAKKKR-YFEYPLLERYMK--CK---QNSYFLVSMLFLRGFLLLTFMTAACL-YLAYFHLSAFLQD
EFSCFVRTGMLRDQNW-----VPELVQCKMIGQLVFQVISVANGAIYVLL-----APIVLFSLIR-LFVWDT
--TFISVYEVLPALDVISQR---------RLGCPLNDLNVLLLFLRANVAHLKSYGQVRA-----LCSLAPP
QVGTTTTGQG-L--NAMLSQ-------------------EEMEE------REEAA-MELAGE-VEEAKEE--
--------------------------------GKLSLVDIM---------TILGAAQGRVV-------N---
---------------CSEKRPLVEEN----------------------------------------------
------------------------------------------------------------------------
------------------------------------------------------------
>Bf_Aoc_P3/1-427
----------MSIAQAAAKAMLSDALLQDSSGIH----------------------RI--NHLE-LEL--PL
DKVIKYVSV-----------GLPLMLVCMAFAREISL-------PQISCFPPSNFT----IKQASYVDTYCW
DSLMHH--------------------------------------EFDS------DG---NFEERSLWVHKMF
PYSLLAMAVLMYLPALIWRQLVMPTLGSDLLFIIDELDKSYNR-SIRLAQSILDMRQNTM------------
------------------------------------------------------------------------
------------------------------------------------------------------------
----------------------------NP---LTFQ-----------------------------------
-AELQ-RAKKKR-YFEYPLLERYMQ--CK---QNSYFLVSMLFLRGFLLLTFMTAACL-YLAYFHLSAFLQD
EFSCFVRTGMLRDQNW-----VPELVQCKMIGQLVFQVISVANGAIYVLL-----APIVLFSLIR-LFVWDT
--TFISVYEVLPALDLMNRR---------KLGCPLNDLNVLLLFLRANVAHLKSYGQVRA-----LCSLAPP
QVGNATAGQG-L--NAMLTQ-------------------EEMEE------REEAA-MELTEE-VEEAKEE--
--------------------------------GKLNLVDIM---------TILGAAQGRVV-------N---
---------------CSEKRPLVEEN----------------------------------------------
------------------------------------------------------------------------
------------------------------------------------------------
>Bf_Car_P3/1-428
----------MSIAQAAAKAMLSDALLQDSSGIN----------------------RI--SHLE-LEL--PL
DKVIKFVSV-----------GLPLMLVSMAFAREISLG------PQISCFPPSNFT----IKQASYVDTYCW
DSLMHH--------------------------------------EFDS------YG---NFEERSLWVHKMF
PYSLLAMAVLMYLPALIWRQLVMPTLGSDLLFIIDELDKSYNR-SIRLAQSILDMRQNTQ------------
------------------------------------------------------------------------
------------------------------------------------------------------------
----------------------------NP---LTFQ-----------------------------------
-AELQ-RAKKKR-YFEYPLLERYLK--CK---NNSYFLVSMLFLRGFLLLTFMSAACL-YLAYFHLSAFLQD
EFSCFVRTGMLRDQNW-----VPELVQCKMIGQLVFQVISVANGAIYVLL-----APIVLFSLIR-LFVWDT
--TFIAVYDVLPALDLINRR---------RLGCPLNDLNVLLLFLRANVAHLRSYGKVRA-----LCSLAPP
QVGNTTAGQG-L--GPMLTQ-------------------EEIEE------REEAA-MELAEE-VEEAKEE--
--------------------------------GKLNLVDIM---------TILGAAQGRVV-------N---
---------------CSEKRPLVEEN----------------------------------------------
------------------------------------------------------------------------
------------------------------------------------------------
>Bf_Ali_P3/1-428
----------MSIAQAAAKAMLSDALLQDSSGIN----------------------RI--NHLE-LEL--PL
DKVIKYVSV-----------GLPLLLVCMGFAREISLG------PQISCFPPSNFT----VKQADYVDTYCW
DSLMHH--------------------------------------EFDN------DG---NFEERSLWVHKMF
PYSLLAMAVLMYLPALIWRLLVSPTLCSDLLFITDELDKSYNR-SVRLAQNILDMRQNTK------------
------------------------------------------------------------------------
------------------------------------------------------------------------
----------------------------NP---LTFQ-----------------------------------
-AELQ-RAKRNR-YFEYPLLERYME--CK---QKSYFLVSMLFLRGFLLLTFMTSACL-YLAYFHLSAFLQD
EFSCFVRTGMLRDQGW-----VPELVQCKIIGQLVFQVISVVNGTIYILL-----GPIVLFSLIR-LFVWDT
--SFISVYGVLPALDLINRQ---------RLGCPLNDLNVLLLFLRANVAHLKSYGQMRA-----LCSLAPP
HVGNTTARQS-L--NAMLTQ-------------------EEMEE------REEAA-LELAEE-IGEAKEE--
--------------------------------GKFNLVDIM---------TILGAAQGRVA-------N---
---------------CXKKTPLMEEN----------------------------------------------
------------------------------------------------------------------------
------------------------------------------------------------
>Bf_Fhe_P3/1-428
----------MSIAQAAAKAMLSDALLQDSSGIY----------------------RI--NHLE-LEL--PL
DKVIKYVSV-----------GLPLMLVCMAFAREISLG------PQISCFTPSNFT----AKQASYVDTYCW
DSLMHH--------------------------------------EFDG------DG---NFEERSLWVHKMF
PYSLLAMAILMYLPTLIWRQLVTPTLGSDLLFIIDELDKSYNR-SVRLAQSILDMRQTTK------------
------------------------------------------------------------------------
------------------------------------------------------------------------
----------------------------NP---LTFQ-----------------------------------
-AELQ-RAKRKR-YFEYPLLERYMQ--CK---QNSYFLVSMLFLRGFLLLTFMTSACL-YLAYFHLSALLQD
EFSCFVRTGMLRDQNW-----IPELVQCKMIGQLVFQVISVVNGAIYVLL-----GPIVLFSIIR-LFVWDT
--SFISVYEVLPALDLINRQ---------RLSCPLNDLNVLLLFLRANVAHLKSYGQVRA-----LCSLAPP
QVGSATAGKG-L--NAILTQ-------------------EELEE------REEAA-MELAEE-VGEAKEE--
--------------------------------GKLNLVDIM---------TILGAAQGRVV-------N---
---------------CSEKEPLMEEN----------------------------------------------
------------------------------------------------------------------------
------------------------------------------------------------
>Bf_Ape_P3/1-427
----------MSIAQAAAKAMLSDALLQDSSGIH----------------------RI--NHLE-LEL--PL
DKVIKYVSV-----------GLPLMLVCMAFAREISL-------PQISCFPPSNFT----IKQASYVDTYCW
DSLMHH--------------------------------------EFDS------DG---NFEERSLWVHKMF
PYSLLAMAVLMYLPALIWRHLVMPTLGSDLLFIIDELDKSYNR-SIRLAQSILDMRQNTM------------
------------------------------------------------------------------------
------------------------------------------------------------------------
----------------------------NP---LTFQ-----------------------------------
-AELQ-RAKKKR-YFEYPLLERYMQ--CK---QNSYFLVSMLFLRGFLLLTFMTAACL-YLAYFHLSAFLQG
EFSCFVRTGMLRDQNW-----VPELVQCKMIGQLVFQVISVANGAIYVLL-----APIVLFSLIR-LFVWDT
--TFISVYEVLPALDLMDRR---------KLGCPLNDLNVLLLFLRANVAHLKSYGQVRA-----LCSLAPP
QVGNATAGQG-L--NAMLTQ-------------------EEMEE------REEAA-MELTEE-VEEAKEE--
--------------------------------GKLNLVDIM---------TILGAAQGRVV-------N---
---------------CSEKRPLVEEN----------------------------------------------
------------------------------------------------------------------------
------------------------------------------------------------
>Bf_Kma_P3/1-428
----------MSIAQVAAKAMLSDALLQDSSGIY----------------------RI--NHLE-LEL--PL
DKVIKYVSV-----------GLPLMLVCMAFAREISLG------PQISCFTPSNFT----AKQAGYIDTYCW
DSLMHH--------------------------------------EFDS------DG---NFEERSLWVHKMF
PYSLLAMAVLMYLPALIWRQLVTPTLGSDLLFITDELDKSYNR-SVRLAQSILDMHQNTK------------
------------------------------------------------------------------------
------------------------------------------------------------------------
----------------------------NP---LTFQ-----------------------------------
-AELQ-RAKRNR-YFEYPLLEKYLH--CK---QKSYFLVSMLFLRGFLLMTFMTSACL-YLAYFHLSALQQD
EFSCFVRTGMLRDQSW-----IPELVQCKITGQLVFQVISVLNGAIYILL-----GPIVLFSLIR-LFIWDT
--TFISVYGVLPALNLINHQ---------RLGCPLNDLNVLLLFLHANIVHLKSYGQMRA-----LCSLSSP
QVDNATAVQG-F--NAMLTQ-------------------EEMEE------REEAA-NELVEE-IGEAKEE--
--------------------------------GKFNLVDIM---------TILGAAHGGVV-------N---
---------------CSKKKPLMEEN----------------------------------------------
------------------------------------------------------------------------
------------------------------------------------------------
>Bf_Oja_P3/29-456
----------MSIAQAAAKAMLSDALLQGNPGIF----------------------RF--SHLE-LEL--PI
DKVIKYVSV-----------GLPLMLVCMAFVREISLG------PQISCFTPSNFT----AKQASYVDTYCW
DSLMHH--------------------------------------ELDP------DG---NFEEQSLWVHKMF
PYSLLAMAILMYLPALIWRQLVMPTLGSDLLFIIDELDKSYNR-SIRLAQSILDMRQTTK------------
------------------------------------------------------------------------
------------------------------------------------------------------------
----------------------------NP---LTFQ-----------------------------------
-AELQ-RAKRKR-YFEYPLLERYLQ--CK---QKSYFLVSMLFLRGFLLLTFMTSACL-YLTYFHLSAFLKD
EFNCFIRTSMLQDQNR-----VSELIQCKIIGHLVFQVISVVNGAIYLLL-----APIVLFSLLR-LFVWDN
--TFISVYEVLPALDLLKSR---------RLGCPLNDLNVLLLFLRANVAHLKSYGQVRA-----LCSLAPP
QLGNTTAGQG-L--DVILTQ-------------------EEMEE------REEAA-MELAEE-IDEAKEE--
--------------------------------GKLNLVDIM---------TILGAAQGRVV-------N---
---------------CRETRPLVEEN----------------------------------------------
------------------------------------------------------------------------
------------------------------------------------------------
>Bf_Lbe_P3/1-426
----------MSIAQAAAKAMLSDSLLQDGAVIN----------------------RI--QHLE-LEL--PL
DKVIKFVSV-----------GLPLMLVCMAFAREISL-------PQISCFPPSNFT----IKQASYVDTYCW
DSLMHH--------------------------------------EFDS------DG---NFEERSLWVHKMF
PYSLMAMAVLMYLPALIWRQLVMPTLGSDLLFIIDELDKSYNR-SVRLAQSILDMRQNTQ------------
------------------------------------------------------------------------
------------------------------------------------------------------------
----------------------------NP---LTFQ-----------------------------------
-AELQ--AKRKR-YFEYPLLERYMH--CK---QKSYFLVSMLFLRGFLLLTFMTAACL-YLAYFHLSAFLQD
EFSCFVRTGMLRDQNW-----VPELVQCKMIGQLVFQVISVANGAIYVLL-----APIVLFSLLR-LFIWDT
--TFISVYEVLPALDLIKQG---------RLGCPLNDLNVLLLFLRANVAHLKSYGNVRA-----FCSLAPP
QVGNATAGQG-L--NAMLTQ-------------------EQLEE------REEAA-KELSEE-VEEAKEE--
--------------------------------GKISLVDIM---------TILGAAQGRVV-------N---
---------------CSEKRPLIEEN----------------------------------------------
------------------------------------------------------------------------
------------------------------------------------------------
>Bf_Pme_P3/1-428
----------MSIAQAAAKAMLSDALLQDSSGIY----------------------RI--NHLE-LEL--PL
DKVIKYVSV-----------GLPLMLVCMAFAREISLG------PQISCFPPSNFT----VKQAGYVDTYCW
DSLMHH--------------------------------------EFDG------DG---NFEERSLWVHKMF
PYSLLAMAILMYLPALIWRQLVTPTLGSDLLFIIDELDKSYNR-SVRLAQSILDMRQNTK------------
------------------------------------------------------------------------
------------------------------------------------------------------------
----------------------------NP---LTFQ-----------------------------------
-AELQ-RAKRKR-YFEYPLLERYMQ--CK---QKSYFLVSMLFLRGFLLLTFMTSACL-YLAYFHLSALLQD
EFNCFVRTGMLRDQNW-----IPELVQCKMIGQLVFQVISVVNGAIYLLL-----GPIVLFSIIR-LFVWDT
--SFISVYEVLPALDLINRR---------RLGCPLNDLNVLLLFLRANVSHLKSYGQVRA-----LCSLAPP
QVGNATAGQG-L--NAMLTQ-------------------EEIEE------REEAA-MELAEE-IGEAKEE--
--------------------------------GKLNLVDIM---------TILGAAQGRVV-------N---
---------------CSEKKPLMEEN----------------------------------------------
------------------------------------------------------------------------
------------------------------------------------------------
>Bf_Pre_P3/1-428
----------MSIAQAAAKAMLSDALLQDSSGIY----------------------RI--NHLE-LEL--PL
DKVIKYVSV-----------GLPLMLVCMAFAREISLG------PQISCFPPSNFT----VKQAGYVDTYCW
DSLMHH--------------------------------------EFDG------DG---NFEERSLWVHKMF
PYSLLAMAILMYLPALIWRQLVTPTLGSDLLFIIDELDKSYNR-SVRLAQSILDMRQNTR------------
------------------------------------------------------------------------
------------------------------------------------------------------------
----------------------------NP---LTFQ-----------------------------------
-AELQ-RAKRKR-YFEYPLLERYMQ--CK---QNSYFLVSMLFLRGFLLLTFMTSACL-YLAYFHLSALLQD
EFNCFVRTGILRDQNW-----IPELVQCKMIGQLVFQVISVVNGAIYLLL-----GPIVLFSIIR-LFVWDT
--SFISVYEVLPALDLINRQ---------RLGCPLNDLNVLLLFLRANVAHLKSYGQVRA-----LCSLAPP
QVGNATAGQG-L--NAMLTQ-------------------EEMEE------REEAA-MELAEE-IGEAKEE--
--------------------------------GKLNLVDIM---------TILGAAQGRVV-------N---
---------------CSEKKPLMEEN----------------------------------------------
------------------------------------------------------------------------
------------------------------------------------------------
>Bf_Xma_P3/1-428
----------MSIAQAAAKAMLSDALLQDSSGIY----------------------RI--NHLE-LEL--PL
DKVIKYVSV-----------GLPLMLVCMAFAREISLG------PQISCFPPSNFT----VKQADYVDTYCW
DSLMHH--------------------------------------EFDG------DG---NFEERSLWVHKMF
PYSLLAMAILMYLPALIWRQLVTPTLGSDLLFIIDELDKSYNR-SVRLAQSILDMRQNTR------------
------------------------------------------------------------------------
------------------------------------------------------------------------
----------------------------NP---LTFQ-----------------------------------
-AELQ-RAKRKR-YFEYPLLERYMQ--CK---QNSYFLVSMLFLRGFLLLTFMTSACL-YLAYFHLSALLQD
EFNCFVRTGMLRDQNW-----IPELVQCKMIGQLVFQVISVVNGAIYLLL-----GPIVLFSIIR-LFVWDT
--SFISVYEVLPALDLINRQ---------RLGCPLNDLNVLLLFLRANVAHLKSYGQVRA-----LCSLAPP
QVGNTTAGQG-L--NAMLTQ-------------------EEMEE------REEAA-MELAEE-IGEAKEE--
--------------------------------GKLNLVDIM---------TILGAAQGRVV-------N---
---------------CSEKKPLMEEN----------------------------------------------
------------------------------------------------------------------------
------------------------------------------------------------
>Bf_Sfa_P3/1-373
----------MSIAQAAARAMLSDALLPDGAGLQ----------------------RL--GHLE-LEL--PL
DRVIKFVSV-----------GLPLLLVCLAFAREISLG------PQISCFPPSNFT----IKQASYVDTYCW
DSLMHH--------------------------------------EFDG------DG---NFEERSLWVHKMF
PYSLLAMAVLMYLPALIWRQLVMPTLASDLLFIIDELDKSYNR-SIRLAQSILDMRQNTK------------
------------------------------------------------------------------------
------------------------------------------------------------------------
----------------------------NP---LTFQ-----------------------------------
-AELQ-R---KR-YFEYPLLERYLQ--CK---QSSYFLVSMLFLRGFLLLTFMTAACL-YLAYFHLSAFLQD
EFSCFVRTGMLRDQSW-----VPELVQCKMIGQLVFQVISVANGAIYVLL-----APIVLFSLVR-LFVWDT
--SFISIYDVLPALDLINRR---------RLGCPLNDLNVLLLFLRANVAHLKSYGQVRA-----LCTLLTE
YYNLCTLLSS-VSFCPLILL-------------------S--------------------------------
------------------------------------------------------------------------
------------------------------------------------------------------------
------------------------------------------------------------------------
------------------------------------------------------------
>Bf_Tru_P3/1-428
----------MSIAKAAAKAMLSDALLQDSPGIH----------------------RL--NHLE-LEL--PL
DKVIKFVSV-----------GLPLLLVCMAFAREISLG------PQISCFPPSNFT----MKQASYVDTYCW
DSLMHH--------------------------------------ESDS------NG---NFEERSLWVHKMF
PYSLLAMAMFMYLPALIWRQLVTPSLGSDLLFIIDELDKSYNR-SIRLAQSILEMRQTTN------------
------------------------------------------------------------------------
------------------------------------------------------------------------
----------------------------NP---LTFQ-----------------------------------
-AELQ-RAKKKR-YFEYPLLERYLL--CK---QNSYFLVSMLFLRGFLLLTFMTAACL-YLAYFHLSAFLQD
EFSCFVRTGMLRDQNW-----VPELVQCKMIGQLVFQVISVANGAIYVLL-----GPIVLFSLIR-LFVWDT
--TFFSVYEVLPALDVINRR---------RLGCPLNDLNVLLLFLRANVAHLKSYGQVRA-----LCSLAPP
QVGNVGAGQG-L--NAMLTQ-------------------EEMEE------REEAM-MELSEE-LDEAKQE--
--------------------------------AKLDLVDIM---------TVVGAAQGRVV-------N---
---------------CGEKKPLVEEN----------------------------------------------
------------------------------------------------------------------------
------------------------------------------------------------
>Bf_Tfl_P3/1-428
----------MSIAKAAAKAMLSDALLQDSPGIH----------------------RL--NHLE-LEL--PL
DKVIKFVSV-----------GLPLLLVCMAFAREISLG------PQISCFPPSNFT----MKQASYVDTFCW
DSLMHH--------------------------------------ESDS------NG---NFEERSLWVHKMF
PYSLLAMAMFMYLPALIWRQLVTPSLGSDLLFIIDELDKSYNR-SIRLAQSILEMRQTTN------------
------------------------------------------------------------------------
------------------------------------------------------------------------
----------------------------NP---LTFQ-----------------------------------
-AELQ-RAKKKR-YFEYPLLERYLL--CK---QNSYFLVSMLFLRGFLLLTFMTAACL-YLAYFHLSAFLQD
EFSCFVRTGMLRDQNW-----VPELVQCKMIGQLVFQVISVANGAIYILL-----GPIVLFSLIR-LFVWDT
--TFFSVYEVLPALDVINRR---------RLGCPLNDLNVLLLFLRANVAHLKSYGQVRA-----LCSLAPP
QVGNVGAGQG-L--NAMLTQ-------------------EEMEE------REEAM-MELSEE-LDEAKQE--
--------------------------------AKLDLVDIM---------TVVGAAQGRVV-------N---
---------------CSEKKPLVEEN----------------------------------------------
------------------------------------------------------------------------
------------------------------------------------------------
>Bf_Agr_P3/1-422
----------MSIANTAAQAMLSDALLRESNGDN----------------------RI--RHLE-LDL--PL
DKVIKFISV-----------GLPLLLVSMAFAREISIG------PQISCFPPNNFT----VKQAAYVDTYCW
DSLMHH--------------------------------------EFDT------DG---NFEERSLWVHKMF
PYSLLVMAMMMYLPALMWRHLAVPSLTSDLFFIIDELDKSYNR-SIRLAQSILDLKEQSE------------
------------------------------------------------------------------------
------------------------------------------------------------------------
----------------------------NP---LQFQ-----------------------------------
-AELE-RAKRKR-YFEYPLLERYMQ--CK---HGSYFLVSMLFLRGFLLLTFMSASCL-YLIYFHLSAFLQD
EFSCFVRTGLLRDQPW-----VPELVQCKMTGLLVFQVISVANGAVYVLL-----APIVLFSLLR-LFCWDT
--TFLSLYEVLPGLGLISGQ---------KLGCPLNDLNVLLLFLRANVAQLRSYGRLRA-----VCSLAPP
RLKG-----F-K---AGLTEE------------------Q-AEE------VAEAA-EELEEE-MREAREE--
--------------------------------GKLNLVDIM---------TVLGAARGNAV-------N---
---------------CSEQRPLVEQD----------------------------------------------
------------------------------------------------------------------------
------------------------------------------------------------
>Bf_Mar_P3/1-428
----------MSIAQAAAKAMLSDALLQEDSGMN----------------------RI--HKLE-LEL--PL
DKVIKFVSV-----------GLPLMLVCMAFAREVSLG------PQITCFPPNNFT----VKQASYIDTYCW
DSLMHH--------------------------------------EYDS------NG---NFEERSLWVHKMF
PYSLLAMAMLMYLPALIWRQLVMPTLGSDLLFIIDELDKSYNR-SVRLAQSILDMRQNTK------------
------------------------------------------------------------------------
------------------------------------------------------------------------
----------------------------NP---LTFQ-----------------------------------
-AELQ-RARKKR-YFEYPLLERYMQ--CK---QNSYFLVSMLFLRGFLLLTFMSAACL-YLAYFHLSAFLQD
EFSCFVRTGMLRGENW-----VPELVQCKMTGQLVFQVISVASGAIYILL-----APIVIFSLIR-LFVWDT
--TFISVYDVLPALNLINHH---------RLSCPLNDLNVLLLFLRANIAYLKSYGKVRA-----LCSLAPP
QVGNITAGQG-L--NTMLTQ-------------------EEMEE------REEAA-MELAEE-VEEAKEE--
--------------------------------GKPNLVDIM---------TVLGAAQGRVV-------N---
---------------CNEKRPLVEEN----------------------------------------------
------------------------------------------------------------------------
------------------------------------------------------------
>Bf_Pla_P3/1-428
----------MSIAQAAAKAMLSDALLQDSSGIY----------------------RI--NHLE-LEL--PL
DKVIKYVSV-----------GLPLMLVCMAFAREISLG------PQISCFPPSNFT----VKQAGYVDTYCW
DSLMHH--------------------------------------EFDG------DG---NFEERSLWVHKMF
PYSLLAMAILMYLPALIWRQLVTPTLGSDLLFIIDELDKSYNR-SVRLAQSILDMQQNTK------------
------------------------------------------------------------------------
------------------------------------------------------------------------
----------------------------NP---LTFQ-----------------------------------
-AELQ-RAKRKR-YFEYPLLERYMQ--CK---QKSYFLVSMLFLRGFLLLTFMTSACL-YLAYFHLSALLQD
EFNCFVRTGMLRDQNW-----IPELVQCKMIGQLVFQVISVVNGAIYLLL-----GPIVLFSIIR-LFVWDT
--SFISVYEVLPALDLINRR---------RLGCPLNDLNVLLLFLRANVAHLKSYGQVRA-----LCSLAPP
QVGNATAGQG-L--NAMLTQ-------------------EEIEE------REEAA-MELAEE-IGEAKEE--
--------------------------------GKLNLVDIM---------TILGAAQGRVV-------N---
---------------CSEKKPLMEEN----------------------------------------------
------------------------------------------------------------------------
------------------------------------------------------------
>Bf_Pfo_P3/1-428
----------MSIAQAAAKAMLSDALLQDSSGIY----------------------RI--NHLE-LEL--PL
DKVIKYVSV-----------GLPLMLVCMAFAREISLG------PQISCFPPSNFT----VKQAGYVDTYCW
DSLMHH--------------------------------------EFDG------DG---NFEERSLWVHKMF
PYSLLAMAILMYLPALIWRQLVTPTLGSDLLFIIDELDKSYNR-SVRLAQSILDMQQNTK------------
------------------------------------------------------------------------
------------------------------------------------------------------------
----------------------------NP---LTFQ-----------------------------------
-AELQ-RAKRKR-YFEYPLLERYMQ--CK---QKSYFLVSMLFLRGFLLLTFMTSACL-YLAYFHLSALLQD
EFNCFVRTGMLRDQNW-----IPELVQCKMIGQLVFQVISVVNGAIYLLL-----GPIVLFSIIR-LFVWDT
--SFISVYEVLPALDLINRR---------RLGCPLNDLNVLLLFLRANVSHLKSYGQVRA-----LCSLAPP
QVGNATAGQG-L--NAMLTQ-------------------EEIEE------REEAA-MELAEE-IGEAKEE--
--------------------------------GKLNLVDIM---------TILGAAQGRVV-------N---
---------------CSEKKPLMEEN----------------------------------------------
------------------------------------------------------------------------
------------------------------------------------------------
>Bf_Cse_P3/1-428
----------MSIAREAAKAMLSDALLQDSPGIN----------------------RI--RHLE-LEL--PL
DKVIKFVSV-----------GLPLMLVTMAFAREISLG------PQISCFPPSNFT----IKQASYVDTYCW
DSLMHH--------------------------------------EFNG------EG---NFEERSLWVHKMF
PYSLLAMAVLMYLPALIWRQLVMPTLGSDLLFIIEELDKSYNR-SIRMAQSILDMRQNTK------------
------------------------------------------------------------------------
------------------------------------------------------------------------
----------------------------NP---LTFQ-----------------------------------
-AELQ-RAKKKR-YFEYPLLERYLQ--CK---QNSYFLVSMLFLRGFLLLTFMTAACL-YLAYFHLSAFLQD
EFSCFVRTGILRDQSW-----VPELVQCKMIGQLVFQVISVANGAIYVLL-----APIVLFSLIR-LFVWDT
--TFFSVYEVLPALDLINRR---------RLGCPLNDLNVLLLFLRANVAHLNSYGKVRA-----LCSLAPP
QVGNTTAAQG-I--NAMLSQ-------------------EAIEE------REEAA-MELAEE-VEEAKEE--
--------------------------------GKLNLVDIM---------TILGAAQGRVV-------N---
---------------CNEKRPLVEED----------------------------------------------
------------------------------------------------------------------------
------------------------------------------------------------
>Bf_Tni_P3/1-343
----------MSIAKAAAKAMLSDALLQDSPGIQ----------------------RL--HHLE-LEL--PL
DKVIKFVSV-----------GLPLLLVCMAFAREVSLG------PQISCFPPSNFT----MKQAGYVDTYCW
DSLMHH--------------------------------------EFDN------SG---NFEERSLWVHKMF
PYSLLAMAMFMYLPALIWRQLVTPSLGSDLLFIIDELDKSYNR-SIRLAQNILEMRRNTN------------
------------------------------------------------------------------------
------------------------------------------------------------------------
----------------------------NP---LTFQ-----------------------------------
-AELQ-RAKKKR-YFEYPLLERYLL--CK---QNSYFLVSMLFLRGFLLLTFMTAACL-YLAYFHLSAFLQD
EFSCFVRTGMLRDQDW-----VPELVQCKMIGQLVFQVISVANGAIYVLL-----GPIVLFSLVR-LFVWDT
--TFFSVYEVLPALDVLNRR---------RLGCPLNDLNVLLLFLRANVAHLKS------------------
------------------------------------------------------------------------
------------------------------------------------------------------------
------------------------------------------------------------------------
------------------------------------------------------------------------
------------------------------------------------------------
>Bf_Cva_P3/1-428
----------MSIARAAAKAMLSDALLQDSSGIP----------------------RI--NHLE-LEL--PL
DKVIKYVSV-----------GLPLMLVCMAFAREISLG------PQISCFAPSNFT----AKQASYVDTYCW
DSLMHH--------------------------------------ELDG------DG---NFEERSLWVHKMF
PYSLLAMAILMYLPALIWRQLVTPTLGSDLLFIIDELDKSYNR-SVRLAQSILDMRQNTK------------
------------------------------------------------------------------------
------------------------------------------------------------------------
----------------------------NP---LTFQ-----------------------------------
-AELQ-RAKRKR-YFEYPLLERYMR--CK---QSSYFLVSMLFLRGFLLLTFMTAACL-YLAYFHLSALLQD
EFSCFVRTGMLRDQSW-----IPELVQCKIIGQLVFQVISVVNGAIYILL-----GPIVLFSIIR-LFVWDT
--SFISVYDVLPALDIINSR---------RLGCPLNDLNVLLLFLRANVAHLKSYGQVRA-----LCSLAPP
QVGDATAGQG-L--NAMLTQ-------------------EELEE------REEAA-MELAEE-VGEAKEE--
--------------------------------GKLNLVDIM---------TILGAAQGRVV-------N---
---------------CSEKKPLMEEN----------------------------------------------
------------------------------------------------------------------------
------------------------------------------------------------
>Bf_Sfo_P3/6-385
----------MSIANTAAQAMLSDALLRDGPVDS----------------------RI--RSLE-LEL--PL
DKVIKFVSV-----------GLPLLLVSMAFAREITIG------PQISCFPPTNFT----AKQAGYVDTYCW
DSLMHH--------------------------------------EFDA------DG---NFEERSLWVHKMF
PYSLLAMAMLMYLPALIWRFLVMP------------------------------------------------
------------------------------------------------------------------------
------------------------------------------------------------------------
------------------------------------------------------------------------
-------ARRKR-YFEYPLLERYMQ--CK---QRSYFLVSMLFLRGFLLLLFMSASCL-YLVYFHLSAFLQD
EFSCFVRTGLLRDQPW-----VPELVQCKMTALLVFQVISVANGVIYVLL-----APVVLFSLLR-LFCWDT
--TFLSLYEVLPGLGLISGR---------KLGCPLNDLNVLLLFLRANVTQLRSYGRLRA-----MCSLAPP
QIRGAA-VRA-H---GKMSAE------------------E-AEE------AMEAL-EEMEEE-AREAREE--
--------------------------------GRHNLVDIL---------TLLGRARGSVT-------N---
---------------CKDHSPLVVEN----------------------------------------------
------------------------------------------------------------------------
------------------------------------------------------------
>Am_Xla_P1/1-385
----------MAIAHIATEYVFSDFLLK---DPP----------------------ESKYKGLR-LEL--AV
DKLVSCIAV-----------GLPLLLISLAFAQEITLG------SQISCFAPTSFS----WRQAAYVDSFCW
AAVQQKHLSQSD------------------------------------------------SGNVPLWLHKFF
PYILLLVAVLLYLPNLFWRFTASPHLSSDLKFIMEELDKCYNR-DIKDLKAANNLNSSDKR-----D-----
------------GAN---------------------SPI---------------------------------
--------V---------------------------------------------------------------
--------------------------SENLQ--QSLWE----------------------------------
--------IPLS-HYKYPIVEQYLK--TK---KKSFGLIIKYLICRTLTLVIVFTACI-YLGYYISLFSLTD
EFTCNIRTGILKNDTT-----LPSLVQCKLIAVGVFQLLSYINLIVYVLT-----MPFIIYAMLVPFRK--T
-TNVLKVYEVLPTFSVQQAPA-----------KAYDDHSLFLLFLEENVSELKSYKFLKV-----LENIKDN
-------GESFDTMQYLTSLGTVK-TDTVDG-----KLA---------------------------------
------------------------------------------------------------------------
------------------------------------------------------------------------
------------------------------------------------------------------------
------------------------------------------------------------
>Am_Xtr_P1/1-385
----------MAIAHIATEYVFSDFLLK---DPP----------------------ESKYKGLR-LEL--AV
DKLVSCIAV-----------GLPLLLISLAFAQEITLG------SQISCFAPTSFS----WRQAAYVDSFCW
AAVQQKHLSQSD------------------------------------------------SGNVPLWLHKFF
PYILLLVAVLLYLPNLFWRFTAAPHLSSDLKFVMEELDKCYNR-DIKDIKAANNLNSSDKR-----D-----
------------GLN---------------------SPV---------------------------------
--------V---------------------------------------------------------------
--------------------------SENLQ--QSLWE----------------------------------
--------IPLS-HYKYPIVEQYLK--TK---NNSYGLIIKYLICRVVTLIIVFTACI-YLGYYISLFSLTD
EFTCNIRTGILRNDTA-----LPPLVQCKLIAVGVFRLLSYINLIIYVLI-----MPFIIYAMLVPFRK--T
-ANVLKVYEVLPTFSVQQAPS-----------KTYDDHSLFLLFLEENVSELKSYKFLKV-----LENIKNT
-------GENFDTIQYLTSLGTVK-TDTVDG-----KLA---------------------------------
------------------------------------------------------------------------
------------------------------------------------------------------------
------------------------------------------------------------------------
------------------------------------------------------------
>Am_Gse_P1/1-383
----------MAIAHLATEYVFSDFLLK---EPS----------------------ESKYKGLR-LEL--AV
DKLVTFIGV-----------GLPLLLISLAFAQEISMG------TQISCFAPTSFS----WRQAAYVDSFCW
AAVQQKHLSHSE------------------------------------------------AGNIPLWLHKFF
PYILLLVAVLLYLPSLFWRFTAAPHLFSDLKFILEELDKAYNR-AIKAANSY---SSGDKK-----E-----
------------AAS---------------------SSP---------------------------------
--------T---------------------------------------------------------------
--------------------------VENLA--QSVWE----------------------------------
--------ISENQHFKYPFVEQYLK--SK---KHSQSLIIKYLICRCLTFIIMLLACV-YLGYYISLFSLTD
EFTCNIRTGILKNDSA-----LPALIQCKLIAVGVFQLLSYINLIVYVLV-----MPFVFYTMLIPFRK--K
-SDVLKVYDILPTFSVFQVSS-----------GYYDDLSLFLLFIEENISELKSYKCLKV-----LENIASC
-------SEHINPMQLLLNLGTVK-TDTIDG-----KHA---------------------------------
------------------------------------------------------------------------
------------------------------------------------------------------------
------------------------------------------------------------------------
------------------------------------------------------------
>Am_Mun_P1/1-383
----------MAIAHLATEYVFSDFLLK---EPS----------------------ESKYKGLR-LEL--AV
DKLVTFIGV-----------GLPLLLISLAFAQEISMG------TQISCFAPSSFS----WRQAAYVDSFCW
AAVQQKHLSSSE------------------------------------------------AGNIPLWLHKFF
PYILLLVAVLLYLPSLFWRFTAAPHLFSDLKFVLEELDKAYNR-AIKAANSY---STGDKK-----E-----
------------ATS---------------------SSP---------------------------------
--------T---------------------------------------------------------------
--------------------------VDNLA--QSVWE----------------------------------
--------ISENQHFKYPFVEQYLK--SK---RSSQNLIVKYLICRCLTFVIMLLACI-YLGYYISLFSLTD
EFTCNIRTGILKNDTA-----LPALIQCKLIAVGVFQLLSYINLIVYVLV-----MPFVLYTMLIPFRK--K
-SDVLRVYDILPTFSVFQLSS-----------GYYNDLSLFLLFIEENISELKSYKCLKV-----LENVASH
-------SENINPMQLLLNLGTVK-TDTVDG-----KHA---------------------------------
------------------------------------------------------------------------
------------------------------------------------------------------------
------------------------------------------------------------------------
------------------------------------------------------------
>Am_Rbi_P1/1-382
----------MAIAHLATEYVFSDFLLK---EPS----------------------EAKYKGLR-LEL--AV
DKLVTCIGV-----------GLPLLLISLAFAQEITMG------AQISCFAPTAFS----WRQAAYVDSFCW
AAVQQKHLSHSE------------------------------------------------AGNIPLWLHKFF
PYILLLVAVLLYLPSLFWRFTAAPHLCSDLKFILEELDKAYNI-AIKAAKSY---SSGDKK-----E-----
------------ATS---------------------SSP---------------------------------
--------T---------------------------------------------------------------
--------------------------VENLA--QSVWE----------------------------------
--------ISEN-HFTYPLVEQYLK--SK---KRSKDLIIKYLICRILTLIIMLLACI-YLGYYINLFSLTD
EFTCNIRTGILKNDTA-----LPALIQCKLIAVGVFRLLSYINLIVYALV-----MPFVVYTLIIPFRK--R
-SDVLKVYEILPTFDVLQFHS-----------EYYNDISLFLLFIEENISELKSYKCLKV-----LENIKSQ
-------TEHSDPMQLLLNLGTVK-TDTVDG-----KRA---------------------------------
------------------------------------------------------------------------
------------------------------------------------------------------------
------------------------------------------------------------------------
------------------------------------------------------------
>Am_Npa_P1/1-380
----------MAIAHIATEYVFSDFLLK---EPP----------------------ESKYKGLR-LEL--AV
DKIVSCIAV-----------GLPLLLISLAFAQEITMG------AQISCFAPSSFS----WRQAAYVDSFCW
AAVQQKHLSHSE------------------------------------------------AGNIPLWLHKFF
PYILLLVAVLLYLPSLFWRFTAAPHLCSDLKFIMEELDRSYNR-AIKAANSI-----NGKK-----D-----
------------GAS---------------------SPK---------------------------------
--------I---------------------------------------------------------------
--------------------------SDNVA--QSSWE----------------------------------
--------ISES-HFKYPFVEQYLK--TK---NFSYHLIIKYLICRSLTLVIILLACV-YLGYYISLFSLTD
EFSCNIRTGILKNDTS-----LPSLIQCKLIAVGVFQLLSYINLIVYVIM-----MPVVVYTMLLPFRN--R
-SNILKVYELLPTSSVYQCPS-----------KNYDDLSLFLLFLEENVSELKSFKYLKV-----LENLKGT
-------GEDIDTMQILTTLGTVK-TDAVDG-----KLA---------------------------------
------------------------------------------------------------------------
------------------------------------------------------------------------
------------------------------------------------------------------------
------------------------------------------------------------
>Am_Xla_P2/67-668
------------------------------------------------------------------------
----------------------------------FAE-------EPIYCYTPQNFT----RDQALYSRGFCW
TELKDALPGVD------------------------------------------------INQWPSLFEHKFL
PYALLAFAGIMYIPALGWEFLASTRLTSELNFLLQEIDNCYHRAAEGRAPKIEKQ-----------------
-----------------------------------------------------------IQSKGPSITE---
---RE-------------------------------------------------------------------
--------------------------------KREIIE----------------------------------
------NAEKEK-SPEQNLFEKYLE--RR---GRSNVLAKLYLARHLFIIFLSIIPIT-YLSTYY-ETQKQN
EFICALGEPHHKTINSK----LHIRMNCKLPAVQLQRIIASVDIF----LLSFINLIILVN--LIHLFI---
------VRKSNFIFDKLNKVG--IKTKKQWQKSQFCDINILALFCNENRDHIKSLNRLDF-----ITNESDL
MFDNV-------VRQLLAALAQSN-YDATPT-----MRDSGIQTVDPNTDPADIDV----NE-QLVIKRPKK
KMKWIPSSNPLPQP---FKEQLAIMKIENS-KP-EKLKPVRRKTATESLIAPFLEASSKCSSQTMSPKADMS
----IMGDKKHSRHFSLDVHPYVLSN-KIPISETQESAPIAMSESQESGFLNHEERITDSVTS-AKDMLKPT
ADTGKENRPLTESCRDVSVSGLFLTCGHRKSAAV-TTSSVTISQV--KPEPMSVFNRYPSHPLLHI---STL
YEDREEHVTTQ---------IDCGHSSPDSGEI-S-VIPPKQVMLASFEEPMTIITTLDY
>Am_Xtr_P2/67-668
------------------------------------------------------------------------
----------------------------------FAE-------EPIYCYTPQNFT----RDQALYARGYCW
TELKDALPGVD------------------------------------------------ISQWPSLFEHKFL
PYALLAFAGIMYIPALGWEFLASTRLTSELNFLLQEIDNCYHRAAEGRAPKIEKQ-----------------
-----------------------------------------------------------IQSKGPSITE---
---RE-------------------------------------------------------------------
--------------------------------KREIIE----------------------------------
------NAEKEK-SPEQNLFEKYLE--RR---GRSNILAKLYLARHLLIIFLSIIPIT-YLSTYY-ATQKQN
EFLCALGEPFHKTLNSK----FYIRMNCKLPAVQLQRIIASVDIF----LLSFINLIILVN--LIHLFI---
------VRKSNFIFDKLNKVG--IKTKKQWQKSQFCDINILAMFCNENRDHIKSLNRLDF-----ITNESDL
MYDNV-------VRQLLAALAQSN-YDATPT-----MRDSGIQTVDPNANPADIDV----NE-QLVIKRPRK
KMKWIPSSNPLPQP---FKEQLAIMKIENS-KP-EKLKPVRRKTATDSIIAPLLEASSKCSSQIISPKTDLS
----IMGDKKHSRHFSLDVHPYILSN-KKPKSETQ-DAPIALSESQESGFLNHEETIIDSVTS-TKDIPKPT
ADIEKENQPLTESCRDVSVSGLFLTCGHRTSAAV-TTSSVTLSQV--KPEPMSVFNRNPTHPLLHI---STL
YEDREEHVTTL---------RDRDHSSPDPGEIIS-VIPPKQVMLASFEEPRTIITTLDY
>Am_Gse_P2/67-663
------------------------------------------------------------------------
----------------------------------FAE-------EPIYCYTPHNFT----RDQALYARGYCW
TELKDALPGVD------------------------------------------------IGRWPCLFEHKFL
PYALLAFAGIMYVPALGWEFLASTRLTSELNFLLQEIDNCYHRAAEGRAPKIEKQ-----------------
-----------------------------------------------------------IQSKGPGITE---
---RE-------------------------------------------------------------------
--------------------------------RREIIE----------------------------------
------NAEKEK-SPEQNLFEKYLE--RR---GRSNFLAKLYLARHLFIIFLSIIPIT-YLSTYY-ATQKQN
EFTCALGEPPDKTSSSR----LHIKVNCKLPSVQLQRIITAVDIV----LLCFMNLIVLIN--LIHLFI---
------FRKSNFIFDKLNKVG--IKTKKQWQKSQFCDINILAMFCNENRDHIKSLNRLDF-----ITNESDL
MYDNV-------VRQLLAALAQSN-YDATPT-----MRDSGTQTVDPSVNPEDIDV----NE-HLIIKRPRK
KMKWIPSTNPLPQP---FKEQLATMKVEAS-KP-EKPKPVRRKMTTDSLIAPLLESSSKTSQQSLPPKTEVN
ALAAINADKKHARQFSLDVHPYILSN-KKSKAEVSKSAPIPTLQSQEAGFLNQEANMIAHVSSSVKDNPLP-
-----------ETCRTVPVSGSYLTCNHSSHTATTSSTSVSLSQV--NPESMSTFNRNPTHPLLHI---STL
YENHEAQVSDL---------IDRAHSSSDPGEIIS-VIPPKPIMMASFEEPRAIVKSLEY
>Am_Mun_P2/10-606
------------------------------------------------------------------------
----------------------------------YTE-------EPIYCYTPHNFT----RDQALYARGYCW
TELKDALPGVD------------------------------------------------IGRWPSLFEHKFL
PYALLAFAGIMYVPALGWEFLASTRLTSELNFLLQEIDNCYHRAAEGRAPKIEKQ-----------------
-----------------------------------------------------------IQSKGPGITE---
---RE-------------------------------------------------------------------
--------------------------------RREIIE----------------------------------
------NAEKEK-SPEQNLFEKYLE--RR---GRSNFLAKLYLARHLFIIFLSIIPIT-YLSTYY-ATQKQN
EFTCALGEPPDKTSSSR----LHIKVNCKLPSVQLQRIITTVDIV----LLCFMNLIILIN--LIHLFI---
------FRKSNFIFDKLNKVG--IKTKKQWQKSQFCDINILAMFCNENRDHIKSLNRLDF-----ITNESDL
MYDNV-------VRQLLAALAQSN-YDATPT-----MRDSGTQTVDPSVNPEDIDV----NE-QLIIKRPRK
KMKWIPSTNPLPQP---FKEQLATMKVEAS-KP-EKPKPVRRKMATDSLIAPLLESSSKTSQQPLPQKTEVS
ALATISAEKKHARQFSLDVHPYILSN-KKSKPENSKSAPIPTLQRQETGFLNQEETIISLVSSSVKDNSLP-
-----------ETCRTVPASGSYLTCNHSSHTTTTSATSVSLSQV--KPESLSTFNRNPTHPLLHI---STL
YEDHEVQVSDL---------IDRVHSSPDPGEIIS-VIPPKPIMMATFEEPRVIVNSVEY
>Am_Rbi_P2/10-618
------------------------------------------------------------------------
----------------------------------YTE-------EPIYCYTPHNFT----RDQALYARGYCW
TELKDALPGMD------------------------------------------------ISRWPSLFEHKFL
PYALLAFAGIMYVPALGWEFLASTRLTSELNFLLQEIDNCYHRAAEGRAPKIEKQ-----------------
-----------------------------------------------------------IQSKGPGITE---
---RE-------------------------------------------------------------------
--------------------------------KREIIE----------------------------------
------NAEKEK-SPEQNLFEKYLE--RR---GRSNFLAKLYLARHLFIIFLSIIPIT-YLSTYY-ATQRQN
EFTCALGEPPDKTSSSR----LHIRVNCKLPSVQLQRIITAVDIV----LLCFMNLIILIN--LIHLFI---
------FRKSNFIFDKLNKVG--IKTKKQWQKSQFCDINILAMFCNENRDHIKSLNRLDF-----ITNESDL
MYDNV-------VRQLLAALAQSN-YDTTPT-----MRDSGTQTIDPSINPEDPDV----NE-QLVIKRPRK
KMKWIPSTNPLPQP---FKEQLAIMKVEAS-KP-EKLKPVRRKTATDSLIAPLLESTSKTSQQPLPQKSEIN
VLANISADKKHARQFSLDVHPYILSN-KKSKSENSKSVPIPTSQSQASGFLNQEENAIVHISSSVKDTSLPR
QDTEKDIFHLSETCRTVPASAAYLACNHSSHAATTSATSISLSQL--KQEPMSTFNRNPTHPLLHI---STL
YEDHEAQVSEM---------IDGVHSSPDPGEIIS-VIPPKQIMLATFDEPIAMVNSVEY
>Am_Npa_P2/67-665
------------------------------------------------------------------------
----------------------------------FAE-------EPIYCYTPHNFT----RDQALYARGYCW
TELKDALPGVN------------------------------------------------ASQWPSLFEHKFL
PYALLAFAGIMYIPALGWEFLASTRLTSELNFLLQEIDNCYHRAAEGRAPKIEKQ-----------------
-----------------------------------------------------------IQSKGPGITE---
---KE-------------------------------------------------------------------
--------------------------------KREIIE----------------------------------
------NAEKEK-SPEQNLFEKYLE--RR---GRSNFLAKLYLARHLLIICLSIIPMT-YLSIYY-ATQKQN
EFTCALGEPHLKTSNSR----LHIRVNCKLPSVQLQRIIASVDIS----LLSFMNLIILVN--LIHLFI---
------VRKSNFIFDKLNKVG--IKTKKQWQKSQFCDINILAMFCNENRDHIKSLNRLDF-----ITNESDL
MYDNV-------VRQLLAALAQSN-YDATPT-----MRDTGVQTVDPSVDPADIDV----NE-QLVIKRPRK
KMKWISSSNPLPQP---FKEQIAIMKIENS-KP-EKLKPVRRKTATDTLIAPLLEASSKSS-PHSSHKCDVS
TMSSIAGEKKHARHFSLDVQPYVLSN-KKTKSETQDSAPIAMSESQENGFPSREDSVTAHVKDTSKSAKITE
----KENQPLSESCGNVSVTAAFLTCGSHMVSAAVSSSSVTLSQV--KPEPMTIFNRNPTHPLLHI---NTL
YEDMDERITT--------------TSSPDPADIIS-VIPPKQVMLAPFEEPRAIINCVDY
>Am_Xla_P3/1-375
----------MSLANRAAEYMLSDALLPDNP-------------------------E-KSRGLR-LEL--PL
DRIITLVSV-----------GLPLLLISLAFAREISTG------PQVVCFPPSNYT----EKQIEYVNKHCW
HSLTHHDF-N---------------------------------F----------DG---SVSVHSLWIHKVF
PYTLMIVAVAMYIPVVLWKYTSKSLLNTDLLFIVDELDKSYNR-SIKLVQHLLKAHRTCS------------
------------------------------------------------------------------------
------------------------------------------------------------------------
---------D----------------------PNLFW-----------------------------------
-E-ELKSARHVR-YFEFPLLERYLT--CK---QHSHCLVLTYLLRNVLLLLFIALTCI-YLGVFHLTVFYQE
EFTCLVKTRFLRTDIP-----KPEFVNCKFVSLTIFQIVSVVIAVIYILL-----VPMLIYNVSK-LCYWDK
--QFLNIYEMLPAFDLLSKKM---------LGCPINDLNVIILFLRANISELKSYSRLSV-----LYKLKDT
TD--KK--QNIDTVVDFMTLL------------------VGMD-----------------------------
------------------------------------------------------------------------
------------------------------------------------------------------------
------------------------------------------------------------------------
------------------------------------------------------------
>Am_Xtr_P3/1-375
----------MSLANRVAEYMLSDALLPDNP-------------------------P-KKRGLR-LEL--PL
DRIITLVSV-----------GLPLLLISLAFAKEISTG------PQVICFPPSNFT----EKQTEYVDKHCW
HSLTHHDF-N---------------------------------F----------DG---SISVHSLWIHKVF
PYTLMIVAVAMYIPVVLWKYVSKSLLNSDLLFIVDELDKSYNR-SIKLVQHLLKAHRTCS------------
------------------------------------------------------------------------
------------------------------------------------------------------------
---------D----------------------PNLFW-----------------------------------
-E-ELKSARHVR-YFEFPLLERYLT--CK---QHSHCLVLTYLLRNALLLLFIALTCI-YLGIFHLTVFYQE
EFTCLVKTRFLRTDIP-----KPEFVNCKFVSLAIFQIISVANAVIYILL-----VPMIIYNLSK-LCYWDK
--QFLNVYEMLPAFDLLSKKM---------LGCPINDLNVIILFLRANISELKSYSRLSV-----LCTLKDT
AN--KK--QNIDTVVDFMTLL------------------LSGR-----------------------------
------------------------------------------------------------------------
------------------------------------------------------------------------
------------------------------------------------------------------------
------------------------------------------------------------
>Am_Gse_P3/1-376
----------MSLANTAAEYMLSDALLPDRK-------------------------AIHSKRLR-LEL--PA
DRILKFVSV-----------GLPLLLVSLALAQEISTG------SQISCFPPNNFS----IRQASYVDKYCW
DSLMHYEF-D---------------------------------N----------SG---TPTNKSLWIHKIF
PYSLLVIAVTMYFPTLLWRYTAASSLNSDLFFIIDELDKSYNR-SIRLVQHIMKVQQTCP------------
------------------------------------------------------------------------
------------------------------------------------------------------------
---------D----------------------SQVFW-----------------------------------
-A-ELEKARSER-YFEFPLLERYLA--CK---QRSYYLVGMYFLKNILFLIFITVTCL-YLVFFHINILYQD
EFNCDIRSGLLKTDPT-----IPALIHCKLVSLSVFQVISISNGAVYVLL-----VPIIIYNLVK-FCCWDK
--RFLSVYEMLPAFDLLSKKM---------LGCPVNDLNVIILFLRANISELKSFSRLNV-----LCVLKDS
TS--QD--QNIDTIVDFMTLL------------------AGVE-----------------------------
------------------------------------------------------------------------
------------------------------------------------------------------------
------------------------------------------------------------------------
------------------------------------------------------------
>Am_Mun_P3/1-376
----------MSLASTAAEYMLSDALLPDRK-------------------------VTHSKRLC-LEL--PA
DRILKFVSM-----------GLPLLLVSLALAREISTG------SQISCFTPNNFT----MKQTSYVEKYCW
DSLSYHEF-D---------------------------------T----------SG---ISTDMSLLIHKIF
PYSLLVIAVTMYVPTLIWRYTAASSLNSDLFFIIDELDKSYNR-SIRLAQHIMKVQQTCP------------
------------------------------------------------------------------------
------------------------------------------------------------------------
---------D----------------------SQVFG-----------------------------------
-A-ELEKARSER-YFEFPLLERYLA--CK---QRSYYLVGMYFLKNILFLIFIAVTCL-YLGFFHINILYQD
EFNCDIRSGLLKTDPT-----IPDLIHCKLVSLSVFQVISISNGTVYILL-----IPIIIYNLVK-FCCWDK
--RLLSVYEMLPAFDLLSRKM---------LGCPVNDLNVIILFLRANISELKSFSRLNV-----LCVLKDN
TS--NN--QNIDTIVDFMTLL------------------AGVE-----------------------------
------------------------------------------------------------------------
------------------------------------------------------------------------
------------------------------------------------------------------------
------------------------------------------------------------
>Am_Rbi_P3/1-376
----------MSLANTAAEYMLSDALLPDRK-------------------------STHSKSLC-LEL--PA
DRILKFVSV-----------GLPLLLVSLALAREISTG------SQISCFTPSNFS----MKQASYADKYCW
DSLMHHEF-D---------------------------------T----------SG---TPVDKSLWIHKIF
PYSLLVIAVTMYVPTLIWRYTAAPSLNSDLFFIIDELDXSYNR-SIRLVQHIMKVQQTCP------------
------------------------------------------------------------------------
------------------------------------------------------------------------
---------D----------------------PQVFW-----------------------------------
-A-ELEKARSER-YFEFPLLERYLA--CK---QRSYYLVGMYFMRNILFLIFIAVTCL-YLGFFHINILHQD
EFNCDIRSGLLKTDPT-----IPDLIPCKLVSLSVFQVISISNGTVYILL-----VPIIIYNLVK-FCRWDK
--RFLSVYEMLPAFDLLSRKM---------LGCPVNDLNVIILFLRANISELKSFSRLNV-----LCVLKDS
TS--NE--QNIDTVVDFMTLL------------------AGVE-----------------------------
------------------------------------------------------------------------
------------------------------------------------------------------------
------------------------------------------------------------------------
------------------------------------------------------------
>Am_Npa_P3/6-382
----------MSIAHRAAEYMLSDALLPDQP-------------------------P-NKKALR-LEL--PL
DRIIKLVTV-----------GLPLLLVSLTFAREMSSG------SQVICFPPNNFT----VKQVQFVDKHCW
QSLTHHDF-T---------------------------------T----------EG---NHIVSSLWIHKVF
PFTLTVIAIAMYIPVVLWRYISKSALYTDLLFIIDELDKSYNR-SIKLVQHLVKTHRSSA------------
------------------------------------------------------------------------
------------------------------------------------------------------------
---------D----------------------PQLFW-----------------------------------
-E-ELKSARHVR-YFEYPLLERYLS--GK---QRSHFIAFTYLFRNILLLLLIVFTCF-YLGFFHLSVFYQD
EFNCHIKPSFLPSDTS---SSSAIFVRCKLISLTIFQIISVVNAAVYILL-----VPVILYNISK-LFRWDK
--QFLNIYEMLPAFDLVSKKM---------LGCPINDLNIIILFLRANICELKSFSRLSV-----LCSLKDM
SR--NR--ENIDTVVDFMTLV------------------VGME-----------------------------
------------------------------------------------------------------------
------------------------------------------------------------------------
------------------------------------------------------------------------
------------------------------------------------------------
>Re_Pmu_P1/1-352
------------------------------------------------------------------------
---VTCIAV-----------GLPLLLISLAFAQEISIG------TQMSCFSPSTFS----WRQAAYVDSYCW
AAVQQKQLSQSD------------------------------------------------SGHLPLWLHKFF
PYILLLVAILLYLPCLFWRFTSAPHLCSDLKFIMEELDKSYNR-AIKAANSCRN---GDVR-----------
--------------G---------------------SSPA--------------------------------
--------I---------------------------------------------------------------
--------------------------NENMA--QSFWE----------------------------------
--------ISES-HFKYPIVEQYLK--TK---KGSKSLIIKYIICRLLTLMIILLSCL-YLGYYISLSSMTD
EFICNIKTGILKNDTT-----VPERFQCKLIAVGVFQLLSYINIIVYLLL-----MPIVVYALLVPFRQ--R
-SDILQVYELLPTFDVLKVKT-----------KHYNDLSLYLLFLEENVSELKSYKCLKV-----LENLKGS
-------GEKFDPMQLLMNLGSIK-TDVADG-----RSAT----------IKEDSGKK--------------
------------------------------------------------------------------------
------------------------------------------------------------------------
------------------------------------------------------------------------
------------------------------------------------------------
>Re_Pvi_P1/1-349
------------------------------------------------------------------------
---VTCIAV-----------GLPLLLISLAFAQEISIG------TQMSCFSPSSFS----WRQAAYVDSYCW
AAVQQKQHSQSD------------------------------------------------SGHLPLWLHKFF
PYILLLLAILLYLPYLFWRFTAAPHLFADLKFIMEELDKAYNR-AIKAANSCYN---SDMR-----D-----
------------TAG---------------------STPV--------------------------------
--------V---------------------------------------------------------------
--------------------------NENIA--QSFWE----------------------------------
--------LSDS-HFKYPIVEQYLK--TK---KGSKNLLLRYIFCRLLTLTIIVLACI-YLGYYISLSSVTD
EFICNIKTGILKNDTT-----VPERFQCKLIAVGIFQLLSYINFIVYFFL-----LPLVIYALLVPYRQ--S
-SDILQVYELLPTFDVLKVKT-----------KSYDDLSLYLLFLEENVSELKSYKCLKV-----LENLKGN
-------GEKFDAMQLLMNLGSIK-TDATDS-----KSKG----------KK--------------------
------------------------------------------------------------------------
------------------------------------------------------------------------
------------------------------------------------------------------------
------------------------------------------------------------
>Re_Tsi_P1/1-355
------------------------------------------------------------------------
---VTCIAV-----------GLPLLLISLAFAQEISIG------TQMSCFSPSAFS----WRQAAYVDSYCW
AAVQQKQLSQSA-----------------------------------------------SGGHLPLWLHKFF
PYILLLLAILLYLPWLFWRFTAAPHLSSDLKFILEELDKAYNR-AIKAANSCRN---CDAR-----D-----
------------AAS---------------------SPPA--------------------------------
--------I---------------------------------------------------------------
--------------------------E-NIA--QSLWE----------------------------------
--------ISDS-HFKYPIVEQYLK--TK---KGSKNLIIKYIICRLLTLIIILFACL-FLGYYISLSSLTD
EFICNVKTGILKNDTN-----IPERFQCKMIAVGVFQLLSYINFIVYVLI-----TPLVIYAFFVPLRQ--S
-SDILQVYELLPTFDVLKVKA-----------KHYNDMSLYLLFLEENVSELKSYKCLKV-----LESLKGS
-------GERFDAMQLLRNLGSIK-MDAMDA-----KPNT----------THKENRKK--------------
------------------------------------------------------------------------
------------------------------------------------------------------------
------------------------------------------------------------------------
------------------------------------------------------------
>Re_Ppi_P1/1-355
------------------------------------------------------------------------
---VACIAV-----------GLPLLLISLAFAQEISIG------TQMSCFSPTSYS----WRQGAYVDSYCW
AAVQQRQLSWGD------------------------------------------------SGHLPLWLHKFF
PYILLLLAVVLYLPHLFWRFTAAPHLFSDLKFIMEELDKAYNR-AIKAAHSCGN---GESK-----D-----
------------HPC---------------------SSPV--------------------------------
--------L---------------------------------------------------------------
--------------------------IENTG--QSLWE----------------------------------
--------ISES-HFKYPMVEQYLK--TK---KRSRRLMVKYIICRLLTLTSILLACL-YLGYYISLSSMTD
EFICNLKTGILKNDST-----VPERVQCKLIAVGVFQLLSYINLVVYVLL-----VPIVLYALLVPFRQ--S
-SDILQLYEILPTFDVLKIKT-----------KHYDDLSLYLLFLEENVSELKSYKCLKV-----LESLKGS
-------GEKFDAMQLLMNLGQIK-TDMVDG-----KSAV----------LKEAFGKK--------------
------------------------------------------------------------------------
------------------------------------------------------------------------
------------------------------------------------------------------------
------------------------------------------------------------
>Re_Aca_P1/1-357
------------------------------------------------------------------------
---VTWISV-----------GLPLLLISLAFAQEISIG------TQMSCFSPTSFS----WRQAAYVDSFCW
AAVQERQLSQSD------------------------------------------------SGHLPLWLHKFF
PYILLLLAILLYLPYLFWRFMAAPHLFSDLKFIMEELDKAYNR-AIKAANSCSN---GDSK-----D-----
------------ASC---------------------SMPT--------------------------------
--------P---------------------------------------------------------------
--------------------------NENVPQRSSFWE----------------------------------
--------ISDS-CFKYPIVEQYLK--TK---RGTKTLIIKYIFCRLLTLTIILLACA-YLGYYISLSSVTD
EFICNIKRGILKNDTT-----VPEKFQCKMVAVGVFQVLSYINFFVYILL-----LPLVIYALLVPLRQ--S
-TDILQVYELLPTFDVLKFKT-----------KSYNDLSLYLLFLEENVSELKSYKCLKV-----LENLKGN
-------GEKFDAMQLLVNLGSIK-TDTVDR-----KAPS----------TKSIDGKK--------------
------------------------------------------------------------------------
------------------------------------------------------------------------
------------------------------------------------------------------------
------------------------------------------------------------
>Re_Nsc_P1/1-328
------------------------------------------------------------------------
----------------------------------------------MSCFSPSAFS----WRQAAYVDSYCW
AAVQQKQLSQSE------------------------------------------------SGHLPLWLHKFF
PYILLLLAILLYLPWIFWRFTAAPHLSSDLKFILEELDKAYNR-AIKAANSFQN---CDAR-----D-----
------------VAS---------------------SP-P--------------------------------
--------A---------------------------------------------------------------
----------------------------IENIAQSLWE----------------------------------
--------ISDS-HFKYPIVEQYLK--TK---KSSKNLIIKYIICRLLTLIIILFACL-FLGYYISLSSLTD
EFICNIKTGILKNDTN-----IPGLFQCKMIAVGVFQLLSYINFIVYVLI-----TPLVIYAFFVPLRQ--S
-SDILQVYELLPTFDVLKVKA-----------KHYNDMSLYLLFLEENVSELKSYKCLKV-----LESLKGS
-------GERFDAMQLLRNLGSIK-MDAMDSKPNTTHKEK----------RKK-------------------
------------------------------------------------------------------------
------------------------------------------------------------------------
------------------------------------------------------------------------
------------------------------------------------------------
>Re_Asi_P1/1-351
------------------------------------------------------------------------
---ESQLAS-----------EVILWSTSSGFIREISIG------TQISCFAPSSFS----WRQAAYVDSYCW
AAVQQRQ---DG------------------------------------------------TGSLPLWLHKFF
PYILLLVAILLYLPCLFWRFTAAPHLSSDLKFIMEELDKAYNR-AIKAANSFHS---TDTR-----D-----
------------PAC---------------------SVPT--------------------------------
--------V---------------------------------------------------------------
----------------------------NENLTQSLWE----------------------------------
--------ISEC-HFKYPIVEQYLK--TK---KTSKHLIIKYIICRLLTLAIILLACF-YLGYYISLSSVTD
EFLCTIKTGLLKNDSV-----VPEMVQCKLIAVGVFQLLSYINLIVYLLV-----MPLVTYAMLVPFRQ--S
-SDVLKVYEILPTFDVLKLKS-----------NHYDDLSLYLLFLEENISELKSYKCLKV-----LANITGT
--------EKFDIMHLLTNLGTIK-TDTVDGKPGAV-QEK----------PEEE------------------
------------------------------------------------------------------------
------------------------------------------------------------------------
------------------------------------------------------------------------
------------------------------------------------------------
>Re_Psi_P1/1-330
------------------------------------------------------------------------
-------------------------------------G------TQISCFSPSSFS----WRQAAYVDSYCW
ATVQQKQLSQSD------------------------------------------------SGNIPRWLHKFF
PYILLLIAILLYLPCLFWRFTAAPHLCSDLKFIMEELDKAYNR-AIKAANSCHS---GDIR-----D-----
------------PSS---------------------LPPA--------------------------------
--------V---------------------------------------------------------------
----------------------------NENLAQSLWE----------------------------------
--------ISES-HFKYPIVEQYLK--TK---KNSKNLIIKYVICRLLTLAIILFACL-YLGYYISLSSMTD
EFLCTIKTGILKNDTT-----VPELIQCKLIAVGVFQLLSYINLIVYLLV-----MPIVMYAMLVPFRR--S
-SDILKVYEILPTFDVLKLKS------------NYDDLSLYLLFLEENVSELKSYKCLKV-----LENIAGP
--------EKCDIMHLLLNLGAIK-TDTVDGKPAAA-KEK----------SEEK------------------
------------------------------------------------------------------------
------------------------------------------------------------------------
------------------------------------------------------------------------
------------------------------------------------------------
>Re_Pme_P1/1-354
------------------------------------------------------------------------
---VTCIAV-----------GLPLLLISLAFAQEISIG------TQISCFSPSSFS----WRQAAYVDSYCW
AAVQQKQLLQSD------------------------------------------------SGHIPLWLHKFF
PYILLLVAILLYLPCLFWRFTAAPHLCSDLKFIMEELDKAYNR-AIKAANSFHS---GDTR-----N-----
------------PSS---------------------LPPA--------------------------------
--------V---------------------------------------------------------------
----------------------------NENLTQSLWE----------------------------------
--------ISES-HFKYPIVEQYLK--TK---KTSKNLIIKYVICRLLTLAIILFACL-YLGYYISLSSMTD
EFLCTIKTGILKNDTT-----VPELVQCKLIAVGVFQLLSYINLIVYLLV-----MPLVMYAMLVPFRR--S
-SDILRVYEILPTFDVLKLKS------------NYDDLSLYLLFLEENISELKSYKCLKV-----LENIAGP
--------GKCDIIHLLTNLGTIKMTDTVDGKPATV-KEK----------PGEK------------------
------------------------------------------------------------------------
------------------------------------------------------------------------
------------------------------------------------------------------------
------------------------------------------------------------
>Re_Gag_P1/1-354
------------------------------------------------------------------------
---VTCIAV-----------GLPLLLISLAFAQEISIG------TQISCFAPSSFS----WRQAAYVDSYCW
AAVQQKQLLQSD------------------------------------------------SGHIPLWLHKFF
PYILLLVAILLYLPCLFWRFTAAPHLCSDLKFIMEELDKAYNR-AIKAANSFHS---GDTR-----D-----
------------PSS---------------------LRPA--------------------------------
--------V---------------------------------------------------------------
----------------------------NENLTQSLWE----------------------------------
--------ISES-HFKYPIVEQYLK--TK---RTSKNLIIKYVVCRLLTLAIILFACL-YLGYYINLSSMTD
EFLCTIKTGILKNDTT-----VPELVQCKLIAVGVFQLLSYINLIVYLLV-----MPLVMYAMLVPFRR--S
-SDILRVYEILPTFDVLKLKS------------NYDDLSLYLLFLEENVSELKSYKCLKV-----LENIAGP
--------GKCDIIHLLPNLGTIKTTDTTDGKPATV-KEK----------PEEK------------------
------------------------------------------------------------------------
------------------------------------------------------------------------
------------------------------------------------------------------------
------------------------------------------------------------
>Re_Pgu_P1/1-354
------------------------------------------------------------------------
---VTCIAV-----------GLPLLLISLAFAQEISIG------TQMSCFSPSAFS----WRQAAYVDSYCW
AAVQQKQLSQSE------------------------------------------------SGHLPLWLHKFF
PYILLLLAILLYLPWLFWRFTAAPHLSSDLKFILEELDKAYNR-AIKAANSCRN---CDAR-----D-----
------------AAS---------------------SPPA--------------------------------
--------I---------------------------------------------------------------
--------------------------E-NIA--QSLWE----------------------------------
--------ISDS-HFKYPIVEQYLK--TK---KGSKNLIIKYIICRLLTLIIILFACL-FLGYYISLSSLTD
EFICNVKTGILKNDTN-----IPERFQCKMIAVGVFQLLSYINFIVYVLI-----TPLVIYAFFVPLRQ--S
-SDILQVYELLPTFDVLKVKA-----------KHYNDMSLYLLFLEENVSELKSYKCLKV-----LESLKGS
-------GERFDAMQLLRNLGSIK-MDAMDA-----KPNT----------THKENRKK--------------
------------------------------------------------------------------------
------------------------------------------------------------------------
------------------------------------------------------------------------
------------------------------------------------------------
>Re_Cti_P1/38-433 pannexin-1 isoform X1 [Crotalus tigris]
------------------------------------------------------------------------
---VTCIAV-----------GLPLLLISLAFAQEISIG------TQMSCFSPSAFS----WRQAAYVDSYCW
AAVQQKQLSHSE------------------------------------------------SGHLPLWLHKFF
PYILLLLAILLYLPWLFWRFTAAPHLSSDLKFILEELDKAYNR-AIKAANSCRN---CDAR-----D-----
------------AAS---------------------SP-P--------------------------------
--------A---------------------------------------------------------------
----------------------------IENIAQSLWE----------------------------------
--------ISDS-HFKYPIVEQYLK--TK---KGSKSLIIKYIVCRLLTLIIILFACL-FLGYYISLSSLTD
EFICNVKTGILKNDTN-----IPERFQCKMVAVGVFQLLSYINFIVYVLI-----TPLVIYAFFVPLRQ--S
-SDILQVYELLPTFDVLKVKA-----------KHYNDMSLYLLFLEENVSELKSYKCLKV-----LESLKGS
-------GERFDAMQLLRNLGSIK-MDAVDAKPNTPHKES----------RKKA-EVEMSND-AAELKDL-T
EP----------------------KLPDDTEGT-SKDGKLR---------QRLLDS-------SC-------
------------------------------------------------------------------------
------------------------------------------------------------------------
------------------------------------------------------------
>Re_Gja_P1/38-435 PREDICTED: pannexin-1 [Gekko japonicus]
------------------------------------------------------------------------
---VTCIAV-----------GLPLLLISLAFAQEISIG------TQMSCFSPSSFS----WRQGAYVDSYCW
AAVQQRQLSWGD------------------------------------------------SGHLPLWLHKFF
PYILLLLAVLLYLPYLFWRFTAAPHLFSDLKFIMEELDRAYNR-AIKAANSCHN---GEPR-----D-----
------------HSS---------------------SSPV--------------------------------
--------I---------------------------------------------------------------
----------------------------LENTGQSLWE----------------------------------
--------ISES-YFKYPMVEQYLK--TK---KRSKHLLIKYIVCRVLTLMIILLACI-YLGYYISLSSMTD
EFICNLKTGILKNDTS-----VPERVQCKLIAVGVFQLLSYINLVVYVLL-----VPVVLYALLVPFRQ--S
-SDILQLYEILPTFDVLKVKT-----------KHYDDLSLYLLFLEENVSELKSYKCLKV-----LESLKGN
-------GEKFDAMQLLMNLGMIK-TDMVDGKSAVIKDDC----------GKKV-DGEPTKS-TAELKDL-A
PP----------------------TSTGEGGKTSKEDGKVR---------QRLLDS-------SC-------
------------------------------------------------------------------------
------------------------------------------------------------------------
------------------------------------------------------------
>Re_Lag_P1/38-432 pannexin-1 [Lacerta agilis]
------------------------------------------------------------------------
---VTCIAV-----------GLPLLLISLAFAQEISIG------TQMSCFSPSTFS----WRQAAYVDSYCW
AAVQQKQLSQSD------------------------------------------------SGHLPLWLHKFF
PYILLLVAILLYLPCLFWRFTSAPHLCSDLKFIMEELDKAYNR-AIKAANSCRN---GDVR-----G-----
------------------------------------SSPA--------------------------------
--------I---------------------------------------------------------------
----------------------------NENMAQSFWE----------------------------------
--------ISES-HFKYPIVEQYLK--TK---KGSKSLIIKYIVCRLLTLMIILLSCL-YLGYYISLSSMTD
EFICNIKTGILKNDTT-----VPERFQCKLIAVGVFQLLSYINIIVYLLL-----MPIVLYALLVPFRQ--R
-SDILQVYELLPTFDVLKVKT-----------KHYNDLSLYLLFLEENVSELKSYKCLKV-----LENLKGS
-------GEKFDPMQLLMNLGSIK-TDVADGTPATVKGDS----------GKKA-EPENANS-ALELKDA-T
EL----------------------TSPGNGEKAGKEDAKLR---------QRLLDS-------SC-------
------------------------------------------------------------------------
------------------------------------------------------------------------
------------------------------------------------------------
>Re_Pmu_P1/38-432 pannexin-1 [Protobothrops mucrosquamatus]
------------------------------------------------------------------------
---VTCIAV-----------GLPLLLISLAFAQEISIG------TQMSCFSPSAFS----WRQAAYVDSYCW
AAVQQKQLSQSE------------------------------------------------SGHLPLWLHKFF
PYILLLLAILLYLPWLFWRFTAAPHLSSDLKFILEELDKAYNR-AIKAANSCRN---CDAR-----D-----
------------AAS---------------------SP-P--------------------------------
--------A---------------------------------------------------------------
----------------------------IENIAQSLWE----------------------------------
--------ISDS-HFKYPIVEQYLK--TK---KGSKSLIIKYIICRLLTLIIILFACL-FLGYYISLSSLTD
EFICNVKTGILKNDTN-----IPERFQCKMVAVGVFQLLSYINFIVYVLI-----TPLVIYAFFVPLRQ--S
-SDILQVYELLPTFDVLKVKA-----------KHYNDMSLYLLFLEENVSELKSYKCLKV-----LESLKGS
-------GERFDAMQLLRNLGSIK-MDAVDAKPNTPHKN-----------RKKA-EVEMSND-AAELKDL-T
EP----------------------KLPDDTEET-NKDGKIR---------QRLLDS-------SC-------
------------------------------------------------------------------------
------------------------------------------------------------------------
------------------------------------------------------------
>Re_Pte_P1/38-433 pannexin-1 [Pseudonaja textilis]
------------------------------------------------------------------------
---VTCIAV-----------GLPLLLISLAFAQEISIG------TQMSCFSPSAFS----WRQAAYVDSYCW
AAVQQKQLSQSE------------------------------------------------SGHLPLWLHKFF
PYILLLLAILLYLPWIFWRFTAAPHLSSDLKFILEELDKAYNR-AIKAANSFRN---CDAR-----D-----
------------AAS---------------------SP-P--------------------------------
--------A---------------------------------------------------------------
----------------------------IENIAQSLWE----------------------------------
--------ISDS-HFKYPIVEQYLK--TK---KSSKNLIIKYIICRLLTLIIILFACL-FLGYYISLSSLTD
EFICNIKTGILKNDTN-----IPGVFQCKMVAVGVFQLLSYINFIVYVLI-----TPLVIYAFFVPLRQ--S
-SDILQVYELLPTFDVLKVKA-----------KHYNDMSLYLLFLEENVSELKSYKCLKV-----LESLKGS
-------GERFDAMQLLRNLGSIK-MDAMDSKPNTTHKEK----------RKKA-EAEMSND-AAELKDL-T
EP----------------------KLPDDTEGT-SKDGKIR---------QRLLDS-------SC-------
------------------------------------------------------------------------
------------------------------------------------------------------------
------------------------------------------------------------
>Re_Pbi_P1/15-387 pannexin-1 [Python bivittatus]
------------------------------------------------------------------------
-------------------------------------G------TQMSCFSPSAFS----WRQAAYVDSYCW
AAVQQKQLSQSE------------------------------------------------SGHLPLWLHKFF
PYILLLLAILLYLPWLFWRFTAAPHLSSDLKFILEELDKAYNR-AIKAANSFRN---CDAR-----D-----
------------TTS---------------------SP-P--------------------------------
--------P---------------------------------------------------------------
----------------------------IENIAQSLWE----------------------------------
--------ISDS-HFKYPIVEQYLK--TK---KASKNLIIKYIICRLLTLIIILFACL-FLGYYISLSSMTD
EFICNVKTGILKNDTN-----IPERFQCKMVAVGVFQLLSYINFIVYVLI-----MPLVIYAFFIPFRQ--S
-SDILQVYELLPTFDVLKVKA-----------KHYNDMSLYLLFLEENVSELKSYKCLKV-----LESLKGS
-------GERFDAMQLLRNLGSIK-MDAVDAKPNPIPKEC----------RKKA-EAEIPDD-AAELKDL-A
DP----------------------KLPDDTEGT-SKDGKLR---------QRLLDS-------SC-------
------------------------------------------------------------------------
------------------------------------------------------------------------
------------------------------------------------------------
>Re_Zvi_P1/38-432 pannexin-1 [Zootoca vivipara]
------------------------------------------------------------------------
---VTCIAV-----------GLPLLLISLAFAQEISIG------TQMSCFSPSSFS----WRQAAYVDSYCW
AAVQQKQLSESD------------------------------------------------SGHLPLWLHKFF
PYILLLVAILLYLPCLFWRFTSAPHLCSDLKFIMEELDKAYNR-AIKAANSCRS---GDVR-----G-----
------------------------------------SSPA--------------------------------
--------I---------------------------------------------------------------
----------------------------NENMAQSFWE----------------------------------
--------ISES-HFKYPIVEQYLK--TK---KGSKSLIIKYIVCRLLTLVIILLSCL-YLGYYISLSSMTD
EFICNIKTGILKNDTT-----VPERVQCKLIAVGVFQLLSYINIIVYLLL-----MPIVVYALLVPFRQ--R
-TDILQVYELLPTFDVLQVKT-----------KHYNDLSLYLLFLEENVSELKSYKCLKV-----LENLKGS
-------GEKFDPMQLLMNLGSIK-TDVADGKSATVKDDS----------GKKA-EPEKANS-EIELKGA-T
EQ----------------------TSPGNGAKAGKEDAKLR---------QRLLDS-------SC-------
------------------------------------------------------------------------
------------------------------------------------------------------------
------------------------------------------------------------
>Re_Pmu_P2/12-534
------------------------------------------------------------------------
------------------------------------E-------EPIYCYTPHNFT----RDQALYARGYCW
TELRDALPGVN------------------------------------------------ASRWPSLFEHKFL
PYALLAFAGIMYIPALGWEFLASTRLTSELNFLLQEIDNCYHRAAEGRAPKIEKQ-----------------
-----------------------------------------------------------IQSKGPGITE---
---RE-------------------------------------------------------------------
--------------------------------KREIIE----------------------------------
------NAEKEK-SPEQNLFEKYLE--RR---GRSNFLAKLYLARHLFIIFLSIIPIT-YLSTYY-ATQKQN
EFTCALGEPPDKTSSSR----LLIRVNCKLPSVQLQRIIAVVDIA----LLCFMNLIILIN--LIHLFI---
------VRKSNFIFDKLNKVG--IKTKKQWQKSQFCDINILAMFCNENRDHIKSLNRLDF-----ITNESDL
MYDNV-------VRQLLAALAQSN-HDVTPT-----VRDSGIQTIDPSIDPADIDH----SE-PLVIKRPRK
KMKWIPSSNPLPQP---FKEQLAIMKVENN-KP-EKPKPVRRKTATDSLVAPLLEANSKNSQPSSAHKNESA
ALSGAGNEKKHTRHFSLDVHPYLLSS-KKPKPEIQPVTSMATSKSQGSGFLSQEEKVIVHVASSLKGSSVPG
----KDTLYSHNTCRTVPAAGTFLTCNHNHIATSGAA-----------------------------------
------------------------------------------------------------
>Re_Pvi_P2/24-546
------------------------------------------------------------------------
------------------------------------K-------EPIYCYTPHNFT----RDQALYARGYCW
TELRDALPGVN------------------------------------------------ASHWPSLFEHKFL
PYALLAFAGIMYIPALGWEFLASTRLTSELNFLLQEIDNCYHRAAEGRAPKIEKQ-----------------
-----------------------------------------------------------IQSKGPGITE---
---RE-------------------------------------------------------------------
--------------------------------KREIIE----------------------------------
------NAEKEK-SPEQNLFEKYLE--RR---GRSNFLAKLYLARHLFIIFLSIIPIT-YLSTYY-ATQKQN
EFTCALGEPPDKTSNSK----LLIRVNCKLPSVQLQRIIAGVDIV----LLCFMNLIILIN--LIHLFI---
------VRKSNFIFDKLNKVG--IKTKKQWQKSQFCDINILAMFCNENRDHIKSLNRLDF-----ITNESDL
MYDNV-------VRQLLAALAQSN-HDVTPT-----VRDSGIQTIDPSIDPADIDP----SE-PLIIKRPRK
KMKWIPSTNPLPQP---FKEQLAIMKVENS-KP-EKPKPVRRKTATDSLIAPLLESNSKNPQPSSSQKTESS
SLCSTGSEKKHTRHFSLDVHPYILS-SKKPKPEIQPITSMATSKSQGSGFLSQEEKVIVRVTSSFQDPSGTG
----KDTLYSHDTCRTVPATGVFLTCNHNHIATSGAA-----------------------------------
------------------------------------------------------------
>Re_Tsi_P2/1-538
------------------------------------------------------------------------
--------------------TIPIVLVTLVFT-KFAE-------EPIYCYTPHNFT----RDQALYARGYCW
TELRDALPGVN------------------------------------------------ASHWPSLFEHKFL
PYALLAFAGIMYIPALGWEFLASTRLTSELNFLLQEIDNCYHRAAEGRAPKIEKQ-----------------
-----------------------------------------------------------IQSKGPGITE---
---RE-------------------------------------------------------------------
--------------------------------RREIIE----------------------------------
------NAEKEK-SPEQNLFEKYLE--RR---GRSNFLAKLYLARHLFIIFLSIIPIT-YLSTYY-ATQKQN
EFTCALGEPPDKTSNSK----FIIRVNCKLPSVQLQRIIAAVDIV----LLCFMNLIILIN--LIHLFI---
------FRKSNFIFDKLNKVG--IKTKKQWQKSQFCDINILAMFCNENRDHIKSLNRLDF-----ITNESDL
MYDNV-------VRQLLAALAQSN-HDVTPT-----VRDSGIQTIDPSINPTDLDP----NE-PLIIKRPRK
KMKWITSSNPLPQP---FKEQLATMKVENS-KP-EKPKPVRRKTAADSLIAPLLENNSKPIQPSPIHKTEPS
TLPSTGNEKKHTRHFSLDVHPYILS-NKKPKQEIPSNNSVAISKNQESRFLSQEDKAIVRVTSSLKDSSLPG
----KESLYSHDICRTVPATGVFLTCTHNHIATSGAA-----------------------------------
------------------------------------------------------------
>Re_Ppi_P2/12-535
------------------------------------------------------------------------
------------------------------------E-------EPIYCYTPHNFT----RDQALYARGYCW
TELKDALPGVN------------------------------------------------ASHWPSLFEHKFL
PYALLAFAGIMYIPALGWEFLASTRLTSELNFLLQEIDNCYHRAAEGRAPKIEKQ-----------------
-----------------------------------------------------------IQSKGPGITE---
---RE-------------------------------------------------------------------
--------------------------------KREIIE----------------------------------
------NAEKEK-SPEQNLFEKYLE--RR---GRSNFLAKLYLARHLFIIFLSIIPIT-YLSTYY-ATQKQN
EFTCALGEPPDKITNSK----LLIRVNCKLPSVQLQRIIAAVDIV----LLCFMNLIILIN--LIHLFI---
------FRKSNFIFDKLNKVG--IKTKKQWQKSQFCDINILAMFCNENRDHIKSLNRLDF-----ITNESDL
MYDNV-------VRQLLAALAQSN-HDVTPT-----VRDSGIQTIDPSIDPAGIDP----NE-PLIIKRPRK
KMKWIPSTNPLPQP---FKEQLAIMKVENN-KP-EKPKPIRRKTATDSLVAPLLETTSKSSQPSSAPKTDSS
TLSSTGNEKKHARHFSLDVHPYILSSNKKPKPEIQPITSMATSKSQGSGFLNQEEKVIVRVTSALKDSSLPG
----KDSLYSHDTCRTVPATGTFLMCTHNHIATSAAA-----------------------------------
------------------------------------------------------------
>Re_Aca_P2/1-530
------------------------------------------------------------------------
--------------------TIPILLVTLVFT-KFAE-------EPIYCYTPHNFT----RDQALYARGYCW
TELRDALPGVN------------------------------------------------ASHWPSLFEHKFL
PYALLAFAGIMYIPALGWEFLASTRLTSELNFLLQEIDNCYHRAAEGRAPKIEKQ-----------------
-----------------------------------------------------------IQSKGPGITE---
---RE-------------------------------------------------------------------
--------------------------------KREIIE----------------------------------
------NAEKEK-SPEQNLFEKYLE--RR---GRSNFLAKLYLVRHLFIIFLSIIPIT-YLSTYY-ATQKQN
EFTCALGEPPDKTSHSK----LLIRVNCKLPSVQLQRIIAGVDIV----LLSFMNLIILIN--LIHLFI---
------VRKSNFIFDKLNKVG--IKTKKQWQKSQFCDINILAMFCNENRDHIKSLNRLDF-----ITNESDL
MYDNV-------VRQLLAALAQSN-HDVTPT-----VRDSGIQTIDPSIDPTDIDP----NE-HLVIKRPRK
KMKWIPSTNPLPQP---FKEQLAIMKVENN-KP-EKPKPVRRKTATDSLVAPLLESNSKNSQTSLSQKTVSS
TLSSTSGEKKHTRHFSLDVHPYILSS-KKPKPEIQPITSMATSKSQGSGFLSQEEKVIVHVTSSLKDVTGCC
----FHLVGISHHSSS--------FCIGDHVCQTGGG-----------------------------------
------------------------------------------------------------
>Re_Nsc_P2/1-538
------------------------------------------------------------------------
--------------------TIPIVLVTLVFT-KFAE-------EPIYCYTPHNFT----RDQALYARGYCW
TELRDALPGVN------------------------------------------------ASHWPSLFEHKFL
PYALLAFAGIMYIPALGWEFLASTRLTSELNFLLQEIDNCYHRAAEGRAPKIEKQ-----------------
-----------------------------------------------------------IQSKGPGITE---
---RE-------------------------------------------------------------------
--------------------------------RREIIE----------------------------------
------NAEKEK-SPEQNLFEKYLE--RR---GRSNFLAKLYLARHLFIIFLSIIPIT-YLSTYY-ATQKQN
EFTCALGEPPDKTSNSK----LLIRVNCKLPSVQLQRIIAGVDIV----LLCFMNLIILIN--LIHLFI---
------VRKSNFIFDKLNKVG--IKTKKQWQKSQFCDINILAMFCNENRDHIKSLNRLDF-----ITNESDL
MYDNV-------VRQLLAALAQSN-HDVTPT-----VRDSGIQTIDPSINPTDLDP----SE-PLIIKRPRK
KMKWISSSNPLPQP---FKEQLATVKVENS-KP-EKPKPVRRKTAADSLIAPLLETNSKPIQPSPVHKTESN
TLSTTGNGKKHTRHFSLDVHPYILS-NKKPKQEIPSSNSMAIAKSQESGFLNQEDKAIVRVTSSLKDSSLPG
----NKSLYPHDICRTVPATGVFLTCTHNHIATSGAA-----------------------------------
------------------------------------------------------------
>Re_Asi_P2/2-523
------------------------------------------------------------------------
------------------------------------E-------EPIYCYTPHNFT----RDQALYARGYCW
TELKDALPGVD------------------------------------------------ANHWPSLFEHKFL
PYALLAFAGIMYIPALGWEFLASTRLTSELNFLLQEIDNCYHRAAEGRAPKIEKQ-----------------
-----------------------------------------------------------IQSKGPGITE---
---RE-------------------------------------------------------------------
--------------------------------KREIIE----------------------------------
------NAEKEK-SPEQNLFEKYLE--RR---GRSNFLAKLYLARHLFIIFLSIIPIT-YLSTYY-ASQKQN
EFTCALGEPPDKTSNSK----LHIRVNCKLPSVQLQRIIAGVDIV----LLCFMNLIILIN--LIHLFI---
------FRKSNFIFDKLNKVG--IKTKKQWQKSQFCDINILAMFCNENRDHIKSLNRLDF-----ITNESDL
MYDNV-------VRQLLAALAQSN-HDATPT-----MRDSGIQTIDPSIDPADIDA----NE-QLIIKRPRK
KMKWIPSSNPLPQP---FKEQLAIMKVENH-KP-EKPKPVRRKTATDSLIAPLLESTAKSSQQSSSQKTEPN
TISGANNEKKHTRHFSLDVHPYILSS-KKPKPEIQAIASMPTSNSQEGGFLNQEENVIVHVTSSLKD-PHPE
----KDALYSSETCRTVPAAGVFLTCNHKHIATSAAA-----------------------------------
------------------------------------------------------------
>Re_Psi_P2/9-531
------------------------------------------------------------------------
------------------------------------E-------EPIYCYTPHNFT----RDQALYARGYCW
TELKDALPGVD------------------------------------------------ASHWPSLFEHKFL
PYALLAFAGIMYIPALGWEFLASTRLTSELNFLLQEIDNCYHRAAEGRAPKIEKQ-----------------
-----------------------------------------------------------IQSKGPGITE---
---RE-------------------------------------------------------------------
--------------------------------KREIIE----------------------------------
------NAEKEK-SPEQNLFEKYLE--RR---GRSNFLAKLYLARHLFIIFLSIIPIT-YLSTYY-ATQKQN
EFTCALGEPPDKTSNSK----LYIRVNCKLPAVQLQRIIAGVDIV----LLCFMNLIILIN--LVHLFI---
------FRKSNFIFDKLNKVG--IKTKKQWQKSQFCDINILAMFCNENRDHIKSMNRLAF-----ITNESDL
MYDNV-------VRQLLAALAQSN-HDVTPT-----MRDSGIQTIDPSVDPADIDA----NE-QLIIKRPRK
KMKWIPSSNPLPQP---FKEQLAIMKVENH-KP-EKPKPVRRKTATDSLIAPLLESSSKTSQQSSSHKTESN
TISCTGNEKKHTRHFSLDVQPYILSS-KKPKPEIPVIASMPTSKSQEGGFLSQEENVVVHVTSSLKVTPNHE
----KEILNSSETCRTVPTAGAYLSCNHNHIATTATA-----------------------------------
------------------------------------------------------------
>Re_Pme_P2/12-534
------------------------------------------------------------------------
------------------------------------E-------EPIYCYTPHNFT----RDQALYARGYCW
TELIDALPGVD------------------------------------------------ASHWPSLFEHKFL
PYALLAFAGIMYIPALGWEFLASTRLTSELNFLLQEIDNCYHRAAEGRAPKIEKQ-----------------
-----------------------------------------------------------IQSKGPGITE---
---RE-------------------------------------------------------------------
--------------------------------KREIIE----------------------------------
------NAEKEK-SPEQNLFEKYLE--RR---GRSNFLAKLYLARHLFIIFLSIIPIT-YLSTYY-ATQKQN
EFTCALGEPPDKTSSSK----LHIRVNCKLPAVQLQRIIAGVDIV----LLCFMNLIILIN--LVHLFI---
------FRKSNFIFDKLNKVG--IKTKKQWQKSQFCDINILAMFCNENRDHIKSLNRLDF-----ITNESDL
MYDNV-------VRQLLAALAQSN-HDVTPT-----MRDSGIQTIDPSVDPADIDA----NE-QLVIKRPRK
KMKWIPSSNPLPQP---FKEQLAIMKVENH-KP-EKPKPVRRKTATDSLIAPLIESTSKTSQQSSAHKTESN
TISSTGNEKKHTRHFSLDVHPYILSS-KKPKPEIQAIASMPTSKSQEGGFLNQEENVVVHVTSSLKVIPHHE
----KEILYSSETCRTVPATGAYLSCNHNHIATTAAA-----------------------------------
------------------------------------------------------------
>Re_Gag_P2/12-534
------------------------------------------------------------------------
------------------------------------E-------EPIYCYTPHNFT----RDQALYARGYCW
TELIDALPGVD------------------------------------------------ASHWPSLFEHKFL
PYALLAFAGIMYIPALGWEFLASTRLTSELNFLLQEIDNCYHRAAEGRAPKIEKQ-----------------
-----------------------------------------------------------IQSKGPGITE---
---RE-------------------------------------------------------------------
--------------------------------KREIIE----------------------------------
------NAEKEK-SPEQNLFEKYLE--RR---GRSNFLAKLYLARHLFIIFLSIIPIT-YLSTYY-ATQKQN
EFTCALGEPPDKTSSSK----LHIRVNCKLPAVQLQRIIAGVDIV----LLCFMNLIILIN--LVHLFI---
------FRKSNFIFDKLNKVG--IKTKKQWQKSQFCDINILAMFCNENRDHIKSLNRLDF-----ITNESDL
MYDNV-------VRQLLAALAQSN-HDVTPT-----MRDSGIQTIDPSVDPADIDA----SE-QLIIKRPRK
KMKWIPSSNPLPQP---FKEQLAIMKVENH-KP-EKPKPVRRKTATDSLIAPLIESTSKTSQQSSSHKTESN
TISSTGNEKKYTRHFSLDVHPYILSS-KKPKPEIQAIASMPTSKSQEDGFLNQEENVVVHVTSSLKVIPHHE
----KEIPYSSETCRTVPAAGTYLSCNHNHIATTTAA-----------------------------------
------------------------------------------------------------
>Re_Pgu_P2/1-538
------------------------------------------------------------------------
--------------------TIPIVLVTLVFT-KFAE-------EPIYCYTPHNFT----RDQALYARGYCW
TELRDALPGVN------------------------------------------------ASHWPSLFEHKFL
PYALLAFAGIMYIPALGWEFLASTRLTSELNFLLQEIDNCYHRAAEGRAPKIEKQ-----------------
-----------------------------------------------------------IQSKGPGITE---
---RE-------------------------------------------------------------------
--------------------------------RREIIE----------------------------------
------NAEKEK-SPEQNLFEKYLE--RR---GRSNFLAKLYLARHLFIIFLSIIPIT-YLSTYY-ATQKQN
EFTCALGEPPDKTSNSK----LLIRVNCKLPSVQLQRIIAGVDIV----LLCFMNLIILIN--LIHLFI---
------FRKSNFIFDKLNKVG--IKTKKQWQKSQFCDINILAMFCNENRDHIKSLNRLDF-----ITNESDL
MYDNV-------VRQLLAALAQSN-HDVTPT-----VRDSGIQTIDPSINPTDLDP----NE-PLIIKRPRK
KMKWMPSSNPLPQP---FKEQLATMKVENS-KP-EKLKPVRRKTAADSLIAPLLETNSKPIQPSPVHKTEPS
TLPSTGNEKKHTRHFSLDVHPYILS-NKKPKQEIPSNNSVAISKSQESGFLNQENKAIVCVTSSLKDSSLPG
----KESLYSRDICRTVPASGVFLTCAHNHIATSGAA-----------------------------------
------------------------------------------------------------
>Re_Cti_P2/54-679 pannexin-2 isoform X1 [Crotalus tigris]
------------------------------------------------------------------------
----VTIGT----------VLIPILLVTLVFTKNFAE-------EPIYCYTPHNFT----RDQALYARGYCW
TELRDALPGVN------------------------------------------------ASHWPSLFEHKFL
PYALLAFAGIMYIPALGWEFLASTRLTSELNFLLQEIDNCYHRAAEGRAPKIEKQ-----------------
-----------------------------------------------------------IQSKGPGITE---
---RE-------------------------------------------------------------------
--------------------------------RREIIE----------------------------------
------NAEKEK-SPEQNLFEKYLE--RR---GRSNFLAKLYLARHLFIIFLSIIPIT-YLSTYY-ATQKQN
EFTCALGEPPDKTSNSK----LLIRVNCKLPSVQLQRIIAGVDIV----LLCFMNLIILIN--LIHLFI---
------VRKSNFIFDKLNKVG--IKTKKQWQKSQFCDINILAMFCNENRDHIKSLNRLDF-----ITNESDL
MYDNV-------VRQLLAALAQSN-HDVTPT-----VHDSGIQTIDPSINPTDLDP----NE-PLIIKRPRK
KMKWIPSTNPLPQP---FKEQLGTMKVENS-KP-EKPKPVRRKTAADSLIAPLLETNSKHTQPSSIHKTESS
TLSSTGNEKKHTRHFSLDVQPYILS-NKKPKQEIPSNTSMATSKNQESGFLNQEDKAIVRVTSSLKDSSLPG
----KESLYSRDTCRTVPATGVFLTCTHNHIA-----TKVSLPQTTE-VESGPVLNCNPVHPLLHI---NTL
YEDHEEE----GSNLIDDSLDNRIHSPSENGDIIS-MPSTKQIMLATFDEPLAIVNSVEY
>Re_Gja_P2/54-685 PREDICTED: pannexin-2 [Gekko japonicus]
------------------------------------------------------------------------
----VTIGT----------VLIPILLVTLVFTKNFAE-------EPIYCYTPHNFT----RDQALYARGYCW
TELKDALPGVN------------------------------------------------ASHWPSLFEHKFL
PYALLAFAGIMYIPALGWEFLASTRLTSELNFLLQEIDNCYHRAAEGRAPKIEKQ-----------------
-----------------------------------------------------------IQSKGPGITE---
---RE-------------------------------------------------------------------
--------------------------------KREIIE----------------------------------
------NAEKEK-SPEQNLFEKYLE--RR---GRSNFLAKLYLARHLFIIFLSIIPVT-YLSTYY-ATQKQN
EFTCALGEPPDKTTNSK----LLIRVNCKLPSVQLQRIIAGVDIV----LLCFMNLIILIN--LIHLFI---
------FRKSNFIFDKLNKVG--IKTKKQWQKSQFCDINILAMFCNENRDHIKSLNRLDF-----ITNESDL
MYDNV-------VRQLLAALAQSN-HDVTPT-----VRDSGIQTIDPGIDPAGIDP----NE-PLIIKRPRK
KMKWIPSTNPLPQP---FKEQLATMKVENN-KP-EKPKPVRRKTATDSLVAPLLETTSKSSQPSSAPKTESS
TLSSTGSEKKHARHFSLDVHPYILSSNKKPKPVIQPITSMATSKSQGSGFLNQEDKVIVRVTSALKDSSLPG
----KDALYSHDTCRTVPATGTFLMCSHNHIATSAATANATLGQVPK-AEPVAALNCNPTHPLLHI---KTL
YEDHEEE----VSDLIDNSLDDRINSPTDTGDIIS-IPSTKQIMLATFDEPIAIVNSIEY
>Re_Lag_P2/54-579 pannexin-2 isoform X5 [Lacerta agilis]
------------------------------------------------------------------------
----VTIGT----------VLIPIVLVTLVFTKNFAE-------EPIYCYTPHNFT----RDQALYARGYCW
TELRDALPGVN------------------------------------------------ASRWPSLFEHKFL
PYALLAFAGIMYIPALGWEFLASTRLTSELNFLLQEIDNCYHRAAEGRAPKIEKQ-----------------
-----------------------------------------------------------IQSKGPGITE---
---RE-------------------------------------------------------------------
--------------------------------KREIIE----------------------------------
------NAEKEK-SPEQNLFEKYLE--RR---GRSNFLAKLYLARHLFIIFLSIIPIT-YLSTYY-ATQKQN
EFTCALGEPPDKTSSSK----LLIRVNCKLPSVQLQRIIAVVDIG----LLCFMNLIILIN--LIHLFI---
------VRKSNFIFDKLNKVG--IKTKKQWQKSQFCDINILAMFCNENRDHIKSLNRLDF-----ITNESDL
MYDNV-------VRQLLAALAQSN-HDVTPT-----VRDSGIQTIDPSIDPADIDP----SE-PLVIKRPRK
KMKWIPSSNPLPQP---FKEQLAIMKVENN-KP-EKPKPVRRKTATDSLVAPLLESNSKNSQPSSAHKNESA
ALSGAGNEKKHTRHFSLDVHPYLLSS-KKPKPEIQPITSMATSKSQGSGFLSQEEKVIVHVASSLKDASWFS
----LFCLLPAEIK-----SNKY-------------------------------------------------
------------------------------------------------------------
>Re_Pmu_P2/54-679 pannexin-2 [Protobothrops mucrosquamatus]
------------------------------------------------------------------------
----VTIGT----------VLIPIVLVTLVFTKNFAE-------EPIYCYTPHNFT----RDQALYARGYCW
TELRDALPGVN------------------------------------------------ASHWPSLFEHKFL
PYALLAFAGIMYIPALGWEFLASTRLTSELNFLLQEIDNCYHRAAEGRAPKIEKQ-----------------
-----------------------------------------------------------IQSKGPGITE---
---RE-------------------------------------------------------------------
--------------------------------RREIIE----------------------------------
------NAEKEK-SPEQNLFEKYLE--RR---GRSNFLAKLYLARHLFIIFLSIIPIT-YLSTYY-ATQKQN
EFTCALGEPPDKTSNSK----LLIRVNCKLPSVQLQRIIAGVDIV----LLCFMNLIILIN--LIHLFI---
------FRKSNFIFDKLNKVG--IKTKKQWQKSQFCDINILAMFCNENRDHIKSLNRLDF-----ITNESDL
MYDNV-------VRQLLAALAQSN-HDITPT-----VRDSGIQTIDPNINPTDLDP----NE-PLIIKRPRK
KMKWIPSTNPLPQP---FKEQLATMKVENN-KP-EKPKPVRRKTAADSLIAPLLETNSKHTQPSSVHKTESS
TLSSTGNEKKHTRHFSLDVQPYILS-NKKPKQEIPSNTSMATSKSQESGFLNQEDKAIVCVTSSLKDSSLPG
----KESLYSRDTCRTVPATGVFLTCTHNHIA-----TKVSLPQTSE-VESGPVLNCNPVHPLLHI---NTL
YEDHEEE----GSNLIDDSLDNRIHSPSESGNIIS-MPSTKQIMLATFDEPLAIVNSVEY
>Re_Pte_P2/54-681 pannexin-2 [Pseudonaja textilis]
------------------------------------------------------------------------
----VTIGT----------VLIPILLVTLVFTKNFAE-------EPIYCYTPHNFT----RDQALYARGYCW
TELRDALPGVN------------------------------------------------ASHWPSLFEHKFL
PYALLAFAGIMYIPALGWEFLASTRLTSELNFLLQEIDNCYHRAAEGRAPKIEKQ-----------------
-----------------------------------------------------------IQSKGPGITE---
---RE-------------------------------------------------------------------
--------------------------------RREIIE----------------------------------
------NAEKEK-SPEQNLFEKYLE--RR---GRSNFLAKLYLARHLFIIFLSIIPIT-YLSTYY-ATQKQN
EFTCALGEPPDKTSNSK----LLIRVNCKLPSVQLQRIIAGVDIV----LLCFMNLIILIN--LIHLFI---
------FRKSNFIFDKLNKVG--IKTKKQWQKSQFCDINILAMFCNENRDHIKSLNRLDF-----ITNESDL
MYDNV-------VRQLLAALAQSN-HDVTPT-----VRDSGIQTIDPSINPTDLDP----SE-PLIIKRPRK
KMKWIPSSNPLPQP---FKEQLAIMKIENS-KP-EKPKPVRRKTAADSLIAPLLETNSKPIQPSPVHKTESN
TLSTTGNEKKHTRHFSLDVHPYILS-NKKPKQEIPSSNSMAISKNQESGFLNQEDKAIVRVTSSLKDSSLPG
----NKSLYSHDICRTVPATGVFLTCTHNHIATSGAATKASLPQTNKVVESGPALNCHPVHPLLHI---NTL
YEDHEEE----GSSLIEDSLDNRIHSPAESGDIIS-MPSTKQIMLATFDEPLAIAN----
>Re_Pbi_P2/54-684 pannexin-2 [Python bivittatus]
------------------------------------------------------------------------
----VTIGT----------VLIPILLVTLVFTKNFAE-------EPIYCYTPHNFT----RDQALYARGYCW
TELRDALPGVN------------------------------------------------ASHWPSLFEHKFL
PYALLAFAGIMYIPALGWEFLASTRLTSELNFLLQEIDNCYHRAAEGRAPKIEKQ-----------------
-----------------------------------------------------------IQSKGPGITE---
---RE-------------------------------------------------------------------
--------------------------------RREIIE----------------------------------
------NAEKEK-SPEQNLFEKYLE--RR---GRSNFLAKLYLARHLFIIFLSIIPIT-YLSTYY-ATQKQN
EFTCALGEPPDKTSNSK----LLIRVNCKLPSVQLQRIIAGVDIV----LLCFMNLIILIN--LIHLFI---
------FRKSNFIFDKLNKVG--IKTKKQWQKSQFCDINILAMFCNENRDHIKSLNRLDF-----ITNESDL
MYDNV-------VRQLLAALAQSN-HDVTPT-----VRDSGIQTIDPSINPTDIDP----NE-PLIIKRPRK
KMKWIPSSNPLPQP---FKEQLAIMKVENN-KP-EKPKPVRRKTATDSLIAPLLETNSKNSQPSSVHKTESS
TLSNAGNEKKHTRHFSLDVHPYILS-NKKPKQEIPPITSMATSKSQESGFLNREEKAIVRVTSSLKDSSLPG
----KDSLYAHDTCRTVPATGVFLTCTHNHIANSGAATKVSLPQTNK-VESGPALNCNPVHPLLHI---NTL
YEDHEEE----GSNLIDDSLDNRIHSPTETGDIIS-IPSTKQIMLATFDEPLAIVNSAEF
>Re_Zvi_P2/54-688 pannexin-2 isoform X2 [Zootoca vivipara]
------------------------------------------------------------------------
----VTIGT----------VLIPIVLVTLVFTKNFAE-------EPIYCYTPHNFT----RDQALYARGYCW
TELRDALPGVN------------------------------------------------ASRWPSLFEHKFL
PYALLAFAGIMYIPALGWEFLASTRLTSELNFLLQEIDNCYHRAAEGRAPKIEKQ-----------------
-----------------------------------------------------------IQSKGPGITE---
---RE-------------------------------------------------------------------
--------------------------------KREIIE----------------------------------
------NAEKEK-SPEQNLFEKYLE--RR---GRSNFLAKLYLARHLFIIFLSIFPIT-YLSTYY-ATQKQN
EFTCALGEPPDKTSSSK----LLIRVNCKLPSVQLQRIIAGVDIF----LLCFMNLIILIN--LIHLFI---
------VRKSNFIFDKLNKVG--IKTKKQWQKSQFCDINILAMFCNENRDHIKSLNRLDF-----ITNESDL
MYDNV-------VRQLLAALAQSN-HDVTPT-----VRDSGIQTIDPSIDPADIDP----SE-PLVIKRPRK
KMKWIPSSNPLPQP---FKEQLAIMKVENN-KP-EKPKPVRRKTATDSLVAPLLESNSKSSQASSAHKNESA
TLSGAGNEKKHTRHFSLDVHPYLLSS-KKPKPEIQPITSMATSKSQGSGFLSQEEKVIVHVASSLKGSSVPG
----KDILYSHNTCRTVPATGTFLTCNHNHIATSGAAKKVTLPHIS-PAEPVPALHCNAAHPLLHI---NTL
YENHEEEEEEVVSNLIDESLDNRIHSPTEAGDIIS-RPSTKQVMLATFDEPLAMVNSVEY
>Re_Pmu_P3/1-345
------------------------------------------------------------------------
---VKFVTV-----------GLPLLLVSLSFAREFSSG------SQISCFSPANFT----GKQSAYVDAVCW
DSLLHHDY-D---------------------------------T----------VG---DSQSRSLWVLKVF
PYSLLVIAVAMYLPSLLWRYAAASSLNCDLLFIIDELDKSYNR-SIRLVQHMVKLQQSGT------------
------------------------------------------------------------------------
------------------------------------------------------------------------
---------D----------------------PEELW-----------------------------------
-E-EYDKARRER-YFEFPLLERYLT--CK---QRSYYLVGVYVLRNLLLLFLLAATCF-YLAYFHVAVFFQD
EFSCTIKVGLLKDELH-----IPGSVPCKLVFFTVFQVTSICIGCVYVLL-----GPVIIYHLLQ-LCQWDK
--RLLSIYEMLPAFDLLSRKM---------LTCPLNDLNIILLFLRANISEVKSFSRLSV-----LCTLRDV
RA--DK--EDIDTVVDFMTLL------------------AGLEM----LKPKH-------------------
------------------------------------------------------------------------
------------------------------------------------------------------------
------------------------------------------------------------------------
------------------------------------------------------------
>Re_Pvi_P3/1-343
------------------------------------------------------------------------
---VKFVTV-----------GLPLFFVSLVFAREFSAG------SQISCFPPGNFT----GKQSAYMDAVCW
DSLLHHDV-D---------------------------------A----------AG---SS--KSFWILKIF
PYSLLVIAVAMYLPYLLWRYAGAPSLRCDLFFIIDELDKSYNR-SIRLVQHMVKLQQTGT------------
------------------------------------------------------------------------
------------------------------------------------------------------------
---------D----------------------PEELW-----------------------------------
-E-EYDKARKER-YFEFPLLERYLT--CK---QRSYYLVGIYVLRNLVHLSLMGATCL-YLGYCHVGVFFQD
EFSCSIKKGLLRGEAN-----LPNVIPCKLVLFSVFQVTSICLGCVYVLM-----GPVVVYHLLQ-LFQWDK
--RLLSIYEMLPAFDLLSRKM---------LTCPLNDLNIILLFLRANISEVKSFSRLSV-----LCTLKDV
TG--DK--ENIDTVVDFMTLL------------------AGLEM----SKPKH-------------------
------------------------------------------------------------------------
------------------------------------------------------------------------
------------------------------------------------------------------------
------------------------------------------------------------
>Re_Tsi_P3/1-275
------------------------------------------------------------------------
---MKFVTV-----------GLPLFLVSLMFAQEFSTG------SQISCYPPSNFT----AEQSHFVDAVCW
DSLLHYNS-E---------------------------------P----------AG---DAASNSLWVFKVL
G-----------------------------------------------------------------------
------------------------------------------------------------------------
------------------------------------------------------------------------
------------------------------------------------------------------------
-------ARSER-YFEFPLLERYLT--CK---QRSHYFIIIYVLRNLFLLFLLALSCL-YLGYCHLQVFFHD
KFRCSIKAGLLE-ESD-----VPDWIPCKLVFFSVFQITSICLGSVYVLL-----GPVVLYHLLQ-LCQWDK
--RLLSIYEMLPAFDLLSKKM---------LTCPFNDLNIILLFLRANISEVKSFSRLSV-----LSTLKDI
SP--NK--ENIDTVVDFMTLF------------------AGLQL----AKPKP-------------------
------------------------------------------------------------------------
------------------------------------------------------------------------
------------------------------------------------------------------------
------------------------------------------------------------
>Re_Ppi_P3/1-345
------------------------------------------------------------------------
---VKFVSV-----------GLPLFLVSLAFAREFSTG------SQISCFSPGNFT----GKQSAYIDAMCW
DSLLHYDP-D---------------------------------A----------TG---DSRSNFLWVLKVF
PYSLLVIAVAMYLPYLLWRYAAAPSLNCDLFFIIDELDKSYNR-SIRLVQHMVKLQQTGT------------
------------------------------------------------------------------------
------------------------------------------------------------------------
---------D----------------------PEELW-----------------------------------
-E-EYDKARSER-YFEFPLLERYLT--CK---QRSYYLVGIYVLRNLLLLFLLSATCL-YLGYCHVVVFFKD
EFSCSVKMGLLKDEPH-----IPDFIPCKLVFFSVFQLTSICIGVVYVLL-----GPVIIYHLLQ-LCQWDK
--RLLAIYEMLPAFDLLSRKM---------LTCPMNDLNIILLFLRANISEVKSFSRLSV-----LCTLRDV
TA--DK--ENIDTVVDFMTLL------------------AGLEM----SKPKH-------------------
------------------------------------------------------------------------
------------------------------------------------------------------------
------------------------------------------------------------------------
------------------------------------------------------------
>Re_Aca_P3/1-345
------------------------------------------------------------------------
---VKFVTV-----------GLPLVLMSLAFAREFSAG------TQISCFSPSNFT----GKQAAYVDALCW
DSLLHYDA-D---------------------------------L----------VE---DLRPKPLWVLKVF
PYSLLVIAVAMYIPYLIWRYAAAPSLNCDLFFIIDELDKSYNR-SIRLVQHMVKLQQSGT------------
------------------------------------------------------------------------
------------------------------------------------------------------------
---------D----------------------PEELW-----------------------------------
-E-EYDKARRER-YFEFPLLERYLT--CK---QRSHYLVGIYILRNLVLLSLMVATCI-YLGYCHVSVFFQD
EFGCAIKAGLLRNEPH-----IPDSVPCKLLFFSVFQMTSICLGTMYVLL-----GPVVIYHLLH-LFHWDK
--RLLSIYEMLPAFDLLSRKM---------LTCPMNDLNIILLFLRANISEIKSFSRLSV-----LCTLRDV
TA--DK--ENIDTVVDFMTLL------------------AGLEM----SKPRP-------------------
------------------------------------------------------------------------
------------------------------------------------------------------------
------------------------------------------------------------------------
------------------------------------------------------------
>Re_Nsc_P3/1-344
------------------------------------------------------------------------
---MKFVTV-----------GLPLFLVSLMFAQEFSTG------SQISCFSPSNFT----AEQSHFVDAVCW
DSLLRYNS-E---------------------------------P----------AR---DAASNSLWVFKVF
PYSLLVIAVAMYLPYLLWKYAAAPSLNCDLFFIIDELDKSYNR-SIRLVQYMVKLQQSEE------------
------------------------------------------------------------------------
------------------------------------------------------------------------
---------D----------------------PEDFW-----------------------------------
-E-ELDLARSER-YFEFPLLERYLT--CK---QRSHYLVIIYVLRNLFLLFLLAVSCL-YLGYCHLQVFFHD
KFRCSIKEGLLE-ESD-----VPDWIPCKLVFFSVFQVTSICLGSVYILL-----GPVVLYHLLQ-LCQWDK
--RLLSIYEMLPAFDLLSKKM---------LTCPFNDLNIILLFLRANISEVKSFSRLSV-----LSTLKDI
SP--NK--ESIDTVVDFMTLL------------------AGLQL----AKPKH-------------------
------------------------------------------------------------------------
------------------------------------------------------------------------
------------------------------------------------------------------------
------------------------------------------------------------
>Re_Asi_P3/1-345
------------------------------------------------------------------------
---VKFVAV-----------GLPLFLVSLAFAQEFSTG------SKISCFSPTNFT----GKQSAYVDTSCW
DSLTHLEF-D---------------------------------A----------AG---NAIAKSLWTLKAF
PYSLLVIAVVMYLPYLLWRYAAAPALNCDMLFIIDELDKSYNR-SIRLVQHMVKVREASP------------
------------------------------------------------------------------------
------------------------------------------------------------------------
---------E----------------------PGLFW-----------------------------------
-E-EFERARKER-YFEFPLLERYLA--CK---QHSHHLVCTYLLRNLLLLLLLTATCL-YLGFLHVTGVFQD
EFSCSIKTGLLQDEPH-----IPDLIPCKLVFFSVFQIISILTGGVYILL-----MPVVIYNVLQ-LCQWDK
--RLLFIYEMLPAFDLLSRKM---------LTCPINDLNIILLFLRANISEIKSFSRLSA-----VCTLRET
TS--NK--QHIDTVVDFMTLL------------------AGLEI----SKPKY-------------------
------------------------------------------------------------------------
------------------------------------------------------------------------
------------------------------------------------------------------------
------------------------------------------------------------
>Re_Psi_P3/1-321
------------------------------------------------------------------------
---VKFVTV-----------GLPLFLVSLAFAREFSLG------TQISCFSPANFS----GKQAAYVDASCW
DSLVHYEF-D---------------------------------A----------AG---NATAKSLWTLKAF
PYSLLLMAVVMYLPSLLWRYTAFPLGRQEVLCSLPLFPAAHGGGHVPALPAVEIHGRTGS------------
------------------------------------------------------------------------
------------------------------------------------------------------------
---------P----------------------PRLFW-----------------------------------
-E-ELEKARRER-YFEFPLLERYLA--CK---QRSHSLVGAFLLRNLLLLLLLAAACL-YLGFLLLRVFVQD
EFSCSVKSGLLRDAPQ-----VPTVIPCKLVAFSAFQLISLANGGVYALL-----APALLYNVLQ-LLHWDK
--P----------------------------------XNLILLFLQANISELKSFSRLSA-----VCALSQA
PA--GP--HHIDTVVDFMTLL------------------AGLET----SKPPP-------------------
------------------------------------------------------------------------
------------------------------------------------------------------------
------------------------------------------------------------------------
------------------------------------------------------------
>Re_Pme_P3/1-345
------------------------------------------------------------------------
---VKFVTV-----------GLPLFLVSLAFAREFSMG------TQISCFSPANFT----GKQSAYVDTSCW
DSLIHYEF-D---------------------------------A----------AG---NTTAKSLWTLKAF
[truncated: 555,749 more chars]
