# Supplementary material for: Connexins evolved after early chordates lost innexin diversity
Source: eLife. 2022 Jan 19;11:e74422. doi: 10.7554/eLife.74422 (PMC8769644; doi:10.7554/eLife.74422)
Supplement: Figure 2—source data 3. [file elife-74422-fig2-data3.zip › ddfe4658-9fe2-4a02-88aa-5e33da7eefe4.fa]

>Ce_Bbe_01/1-525
MQRNMAFAINAVDAILSDSLTAPGKTKSSVTGHNIDTELPFDKMVKCVTVGVPLFLMSLYFAKEFATASSNH
IVCFPPLDFGWAQSAVISAYCWGELRDANVVVGTEDSVIACFPPQDFGSAHGKYLNVYCWTELKFSRIASGW
ANTTDGEKVITQPMSLFQHKIFPYILLCIGAIMYLPVVFWNVTAVPTLQAEMSVILTEFDNTFSRAVQLACE
ILGTRDPGDLTMTRAEFDSEMVKVKTDKPYAFLLFENYLLCKVRKNQLIRLYLVRQALVLLGIACTIAYLLF
FYFENLPDEFSCNIRSGELLVMKNIPEAVNCKLPGVAMFRIACIINIAFYILIALLIFVYIIIKYVGKKRDN
VKLFRMLPFVCIEKDALVPESWFSDINLLAVYLASNVTEVKSYYRLSEIRCLKHAMEGDQAKDKDGKLKGVI
TGDNTSLDGKVGIPLKDPDEEVSPHDVTVGDLVNLIGEVSTTATSVSLPRFGSILRHGRAGSGPARKRAGQG
QGQDKTGTSPEKEMQDSGPL----------------------------------------------------
------------------------------------------------------------------------
------------------------------------------------------------------------
------------------------------------------------------------------------
------------------------------------------------------------------------
------------------------------------------------------------------------
------------------------------------------------------------------------
------------------------------------------------------------------------
----------------------------------------------
>Ce_Bfl_01/1-521
MAFAINAVDAILSDSLAAPGKRKPSIEGHNIDTELPFDKMVKCVTVGVPLFLMSLYFAKEFATASSNHISCF
PPLHFGWAQSAVISAYCWGELRDANVVVGTEDSVIACFPPQDFGSAHGKYLNVYCWTELKFSRIASGWANTT
DGERVITQPMSLFQHKIFPYILLCIGAIMYLPVVFWNVTAVPTLQAEMSVILTEFDNTFSRAVQLVCEILGK
RDPGDLTMTRTEFDSEMAKVKTEKPYAFLLFENYLLCKVKKNQLIRLYLIRQVLVLLGIACTITYLLYFYFE
NLPDEFSCNIRSGELLVMEGIPDAVNCKLPGVAMFRIACVINIAFYVLIALLIFVYIIIKYVGKKRDNVKIF
RMLPFVCVEKDALVPQSWFSDINLLSVYLASNVTEVKSYYRLSEIRCLKHAMEDEQAKASKEAMLDGVISGD
KTSLDGKKDILLKEDEDEDVSPQDVTVGDLVNLIGEVSTTATAVSLPRFGSILRHGQAGSGPARKRAGQGQG
QDKPGTSPDGQIQDSGP-------------------------------------------------------
------------------------------------------------------------------------
------------------------------------------------------------------------
------------------------------------------------------------------------
------------------------------------------------------------------------
------------------------------------------------------------------------
------------------------------------------------------------------------
------------------------------------------------------------------------
----------------------------------------------
>Ce_Bla_01/1-529
MTFAINAVDAILSDTLSAPGKRKPSVTGHNIDTELPFDKMVKCVTVGVPLFLMSLYFAKEFATGKATDSSNH
ISCFPPLHFGWAQSAVISAYCWGELRDANVVVGTEDSVIACFPPQDFGSAHGKYLNVYCWTELKFSRIASGW
ANTTDGEKVITQPMSLFQHKIFPYILLCIGAMMYLPVVFWNVTAVPTLQAEMSVILTEFDNTFSRAVQLACE
ILGKRDPGDLRMTRTEFDSEMAKVVKTEKPYAFLLFENYLLCKVRKNQLIRLYLIRQILVLLGIACTIAYLL
FFYFENLPDEFSCNIRSGELLVMENIPEAVNCKLPGVAMFRIACVINIAFYILIALLIFVYIIIKYVGKKRD
NVKIFRMLPFVCVEKDALVPKSWFSDINLLSVYLASNVTEVKSYYRLSEIRCLKHAMEDDQAKENEAKLEGV
ITGDKTSLDGKLDKLLKEDEEVSPQDVTVGDLVNLIGEVSSTATAVSLPRFGSILRRGQAGSGQAGSGQARK
RVGQGQDSFKTGTSPEGKMQ----------------------------------------------------
------------------------------------------------------------------------
------------------------------------------------------------------------
------------------------------------------------------------------------
------------------------------------------------------------------------
------------------------------------------------------------------------
------------------------------------------------------------------------
------------------------------------------------------------------------
----------------------------------------------
>Ce_Alu_01/1-325
MTFAINAVDAILSDSLAAPGKRKPSVTGHNIDTELPFDKMVKCITVGVPLFLVSLYFAKEFATASTNQIVCF
PPLDFGWAQSNVISAYCWGELREANIVVDTEDSVIACFPPQDFGSPQGKYLNVYCWTELKKSEIASGWANTT
TDGEKVITQPMSLFQHKIFPYILLCVGAMMYLPVVFWNVTAVPTL-QAEMSVILTEFDNTFSRAVQLACEIL
GKRDPHDLSMTRAEFDSEMVKVKSDKPYAFLLFENYLLCKVRSSQLIRLYVLRQLLVLLGMACTI-AYLFFF
YCENLPDEFSCNIRSGQLLVMDGIPEAVNCKLPGVAMFR---------------------------------
------------------------------------------------------------------------
------------------------------------------------------------------------
------------------------------------------------------------------------
------------------------------------------------------------------------
------------------------------------------------------------------------
------------------------------------------------------------------------
------------------------------------------------------------------------
------------------------------------------------------------------------
------------------------------------------------------------------------
------------------------------------------------------------------------
----------------------------------------------
>Tu_Cin_01/1-486
MAFAINAVDAILSDSLTAPGKTKSSVTGHNIDTELPFDKMVKCVTVGVPLFLMSLYFAKEFATASSNHIVCF
PPLDFGWAQSAVISAYCWGELRDANVVVGTEDSVIACFPPQDFGSAHGKYLNVYCWTELKFSRIASGWANTT
DGEKVITQPMSLFQHKIFPYILLCIGAIMYLPVVFWNVTAVPTLQAEMSVILTEFDNTFSRAVQLACEILGT
RDPGDLTMTRAEFDSEMVKV-KTDKPYAFLLFENYLLCKVRKNQLIRLYLVRQALVLLGIACTIAYLLFFYF
ENLPDEFSCNIRSGELLVMKNIPEAVNCKLPGVAMFRIACIINIAFYILIALLIFVYIIIKYVGKKRDNVKL
FRMLPFVCIEKDALVPESWFSDINLLAVYLASNVTEVKSYYRLSEIRCLKHAMEGDQAKDKDGKLKGVITGD
NTSLDGKVGIPLKDPDEEVSPHDVTVGDLVNLIGEVSTTATSVSLPRFGSILRHG-----------------
------------------------------------------------------------------------
------------------------------------------------------------------------
------------------------------------------------------------------------
------------------------------------------------------------------------
------------------------------------------------------------------------
------------------------------------------------------------------------
------------------------------------------------------------------------
------------------------------------------------------------------------
----------------------------------------------
>Tu_Cin_02/1-488
MAFAINAVDAILSDSLAAPGKRKPSIEGHNIDTELPFDKMVKCVTVGVPLFLMSLYFAKEFATASSNHISCF
PPLHFGWAQSAVISAYCWGELRDANVVVGTEDSVIACFPPQDFGSAHGKYLNVYCWTELKFSRIASGWANTT
DGERVITQPMSLFQHKIFPYILLCIGAIMYLPVVFWNVTAVPTLQAEMSVILTEFDNTFSRAVQLVCEILGK
RDPGDLTMTRTEFDSEMAKV-KTEKPYAFLLFENYLLCKVKKNQLIRLYLIRQVLVLLGIACTITYLLYFYF
ENLPDEFSCNIRSGELLVMEGIPDAVNCKLPGVAMFRIACVINIAFYVLIALLIFVYIIIKYVGKKRDNVKI
FRMLPFVCVEKDALVPQSWFSDINLLSVYLASNVTEVKSYYRLSEIRCLKHAMEDEQAKASKEAMLDGVISG
DKTSLDGKKDILLKEDEDEDVSPQDVTVGDLVNLIGEVSTTATAVSLPRFGSILRHG---------------
------------------------------------------------------------------------
------------------------------------------------------------------------
------------------------------------------------------------------------
------------------------------------------------------------------------
------------------------------------------------------------------------
------------------------------------------------------------------------
------------------------------------------------------------------------
------------------------------------------------------------------------
----------------------------------------------
>Tu_Cro_01/1-490
MTFAINAVDAILSDTLSAPGKRKPSVTGHNIDTELPFDKMVKCVTVGVPLFLMSLYFAKEFATGKATDSSNH
ISCFPPLHFGWAQSAVISAYCWGELRDANVVVGTEDSVIACFPPQDFGSAHGKYLNVYCWTELKFSRIASGW
ANTTDGEKVITQPMSLFQHKIFPYILLCIGAMMYLPVVFWNVTAVPTLQAEMSVILTEFDNTFSRAVQLACE
ILGKRDPGDLRMTRTEFDSEMAKVVKTEKPYAFLLFENYLLCKVRKNQLIRLYLIRQILVLLGIACTIAYLL
FFYFENLPDEFSCNIRSGELLVMENIPEAVNCKLPGVAMFRIACVINIAFYILIALLIFVYIIIKYVGKKRD
NVKIFRMLPFVCVEKDALVPKSWFSDINLLSVYLASNVTEVKSYYRLSEIRCLKHAMEDDQAKENEAKLEGV
ITGDKTSLDGKLDKLLKEDEEVSPQDVTVGDLVNLIGEVSSTATAVSLPRFGSILRRG--------------
------------------------------------------------------------------------
------------------------------------------------------------------------
------------------------------------------------------------------------
------------------------------------------------------------------------
------------------------------------------------------------------------
------------------------------------------------------------------------
------------------------------------------------------------------------
------------------------------------------------------------------------
----------------------------------------------
>Tu_Cro_02/1-324
MTFAINAVDAILSDSLAAPGKRKPSVTGHNIDTELPFDKMVKCITVGVPLFLVSLYFAKEFATASTNQIVCF
PPLDFGWAQSNVISAYCWGELREANIVVDTEDSVIACFPPQDFGSPQGKYLNVYCWTELKKSEIASGWANTT
DGEKVITQPMSLFQHKIFPYILLCVGAMMYLPVVFWNVTAVPTLQAEMSVILTEFDNTFSRAVQLACEILGK
RDPHDLSMTRAEFDSEMVKV-KSDKPYAFLLFENYLLCKVRSSQLIRLYVLRQLLVLLGMACTIAYLFFFYC
ENLPDEFSCNIRSGQLLVMDGIPEAVNCKLPGVAMFR-----------------------------------
------------------------------------------------------------------------
------------------------------------------------------------------------
------------------------------------------------------------------------
------------------------------------------------------------------------
------------------------------------------------------------------------
------------------------------------------------------------------------
------------------------------------------------------------------------
------------------------------------------------------------------------
------------------------------------------------------------------------
------------------------------------------------------------------------
----------------------------------------------
>Tu_Ble_01/1-493
MEEKPSKGSASFGETVFAGLERASQQHESDLVIDLGVDRLLHWIGVYATIGLALVAKVSMYIDPNLSCFPTE
KISIEYTVPFIAFADTYCWGSPKAEKNHMCHLPKNSTSLMKNPEVFISFIQWFPYMTLFQGLMLATPNAVWH
FLVGGRLYGHLKFVKLLIKTMFDKFEKLKGVYYRQTAYDTDGESFDDLKKYSSKDKVNKERSHDENKPMHKV
NLVKSNSVVETSFINPEVPLSPTLQTDEIETLINETGPGAEESGKSASESVRCCNVFTRLMRPCQVCCRKRP
YKITDDHIALVKVKTPEAQKAECSKKLSKNKEDTNKRNCSELWDRVLGKMRDRHLFSMICFENFASMQHLPY
ILSVFKLIPPVNDSRKKKRGETPGRFPLHEGMLYLWCHKDNFQTTFLVKRYTVKHLCTALFACIWLVIMIYL
GIVSWDSPRDTETFPCTLPGNTICILCTLKGKSDVLALLICDCVILTAVSLVSLFYWIFWR-----------
------------------------------------------------------------------------
------------------------------------------------------------------------
------------------------------------------------------------------------
------------------------------------------------------------------------
------------------------------------------------------------------------
------------------------------------------------------------------------
------------------------------------------------------------------------
------------------------------------------------------------------------
----------------------------------------------
>Tu_Hau_01/1-430
MPQETVTENLQANLERASQLHENELVIELGIDRFLKWLGVYTILLIALVAKISEFIGQSTSCYPAYNTSGYD
RKFIEYATSFCWESVTTSDITTPEGCLVEGVKSNMKLLPNPKAAIYFIRWLPQVMLVQAFLFAVPSICWHFV
VGGRLAGHVRFIQLLLNDMYEAFRKLPTADYENKPYDESSECFNGFRKRKERTNGSETSMESVSITAHSIKT
SKLVGDLKDRHLFSMLCYENFSSLSHLPYILSVFHITKDEAEKKRQERKKEQEKKKGGKEEKEKKELLPMQH
GMLKLWCNKKNLGGTFLVKAYLVKHCATLLLSIALLISFAAWASADGVLQALLGSSNTYTCKVAFQDVCMVC
VVNRAQEIMFMFICDLIITIFIMVLSLGWVIFFRMCSIKRVMCYFFEHLTDTCTLAFLTLNSYIKKSNDE--
------------------------------------------------------------------------
------------------------------------------------------------------------
------------------------------------------------------------------------
------------------------------------------------------------------------
------------------------------------------------------------------------
------------------------------------------------------------------------
------------------------------------------------------------------------
------------------------------------------------------------------------
------------------------------------------------------------------------
----------------------------------------------
>Tu_Hro_01/1-493
MEEKPSKGSASFGETVFAGLERASQQHESDLVIDLGVDRLLHWIGVYATIGLALVAKVSMYIDPNLSCFPTE
KISIEYTVPFIAFADTYCWGSPKAEKNHMCHLPKNSTSLMKNPEVFISFIQWFPYMTLFQGLMLATPNAVWH
FLVGGRLYGHLKFVKLLIKTMFDKFEKLKGVYYRQTAYDTDGESFDDLKKYSSKDKVNKERSHDENKPMHKV
NLVKSNSVVETSFINPEVPLSPTLQTDEIETLINETGPGAEESGKSASESVRCCNVFTRLMRPCQVCCRKRP
YKITDDHIALVKVKTPEAQKAECSKKLSKNKEDTNKRNCSEKLWDRVLGKMRDRHLFSMICFENFASMQHLP
YILSVFKLIPPVNDSRKKKRGETPGRFPLHEGMLYLWCHKDNFQTTFLVKRYTVKHLCTALFACIWLVIMIY
LGIVSWDSPRDTETFPCTLPGNTICILCTLKGKSDVLALLICDCVILTAVSLVSLFYWIFW-----------
------------------------------------------------------------------------
------------------------------------------------------------------------
------------------------------------------------------------------------
------------------------------------------------------------------------
------------------------------------------------------------------------
------------------------------------------------------------------------
------------------------------------------------------------------------
------------------------------------------------------------------------
----------------------------------------------
>Tu_Moc_01/1-433
QTSMPQETVTENLQANLERASQLHENELVIELGIDRFLKWLGVYTILLIALVAKISEFIGQSTSCYPAYNTS
GYDRKFIEYATSFCWESVTTSDITTPEGCLVEGVKSNMKLLPNPKAAIYFIRWLPQVMLVQAFLFAVPSICW
HFVVGGRLAGHVRFIQLLLNDMYEAFRKLPTADYENKPYDESSECFNGFRKRKERTNGSETSMESVSITAHS
IKTSKLVGDLKDRHLFSMLCYENFSSLSHLPYILSVFHITKDEAEKKRQERKKEQEKKKGGKEEKEKKELLP
MQHGMLKLWCNKKNLGGTFLVKAYLVKHCATLLLSIALLISFAAWASADGVLQALLGSSNTYTCKVAFQDVC
MVCVVNRAQEIMFMFICDLIITIFIMVLSLGWVIFFRMCSIKRVMCYFFEHLTDTCTLAFLTLNSYIKKSND
E-----------------------------------------------------------------------
------------------------------------------------------------------------
------------------------------------------------------------------------
------------------------------------------------------------------------
------------------------------------------------------------------------
------------------------------------------------------------------------
------------------------------------------------------------------------
------------------------------------------------------------------------
------------------------------------------------------------------------
----------------------------------------------
>Tu_Pma_01/1-378
MDLKKRIFEGLDETSRRSEEELVVDFASDRFSHFIGVYLMVLLAILSKIGQVIGSGLHCYDATDDGFDKTTF
YKYAEKYCWYSERVTSPNKSEIAATCAALVENRKLDRLHLPTNPQHVKSFVQWLPYALLIQAFLLCLPSVYW
NFRVGSRLQGHLLFLQNLQKDIYEDIKSIPSGIYSSAKMLIENQQDRKVNDRLMMSLLCQENLATFEHHLFL
SSVYKLMPNHNGKFWPLKAVIMKQWCQEDGNLGSDRKPVLVKCYEIKQFQAILVCFLCICTHLIVSCFVICD
GWGETIFPCDIPRFETRCVICTLPSILESIAILISAGIASCVYMAIAIRALWTFQTQKNFLIADFFDQAGGE
GSFSSLIAAARKKESENQ------------------------------------------------------
------------------------------------------------------------------------
------------------------------------------------------------------------
------------------------------------------------------------------------
------------------------------------------------------------------------
------------------------------------------------------------------------
------------------------------------------------------------------------
------------------------------------------------------------------------
------------------------------------------------------------------------
------------------------------------------------------------------------
----------------------------------------------
>Tu_Scl_01/1-493
MSSSEMIQGLEQASQKHEKEIVIELGSDRILHYVGVYLIIVLAVITKISDLAGKNLSCFPANKSTGYNAAFI
NYATTYCWETPVENATNLSYCNGFNETKVNLLKNPNLIKGFVQWMPYAMLLEAFLFALPSAWWHFRVGARLM
GHLKFMQLLLNDIYESVKTIPAGIYRKKAYDPNSYYLDGWSGYNPPHSAANPGETSDHQKTGVFSTHFTNVL
PTFLRKRFTAKSSIKSQQDIELGSRASDKPTVMESQDKSVSEQEKTFDDETQDDAKSTEGITDPLLKKVLKE
KDSSPTESRKLLDETMKAFTGDKVANDQESQENEKFIKNCDVEQDKQTEETIKPKLKRSILARFFLGEMLDR
NLFSMLCYENFASLEHHPYILSVYQLTQTKAAAKDKKGMFPMKQGILRQWCHEENFGGTFLMWSYILKHVFG
VLISLVVMGAMSFVLYLASQENWSTSTFKCDVIFHADACVMCTINRKRDMLAVMVVNIIVI-----------
------------------------------------------------------------------------
------------------------------------------------------------------------
------------------------------------------------------------------------
------------------------------------------------------------------------
------------------------------------------------------------------------
------------------------------------------------------------------------
------------------------------------------------------------------------
------------------------------------------------------------------------
----------------------------------------------
>Tu_Scl_02/1-493
MSSSEMIQGLEQASQKHEKEIVIELGSDRILHYVGVYLIIVLAVITKISDLAGKNLSCFPANKSTGYNAAFI
NYASTYCWETPVENVKNLNYCNGFNETKVNLLKKPNLIKGFVQWMPYAMLLEAFLFALPSAWWHFRVGARLM
GHLKFMQLLLNDIYESVKTIPAGIYRKKAYDPNSYYLDGWGGYNPPHSAAISGETSDQQKSDVFSTHFTKVL
PKFLRKRFAAGHMQQDIESQQDIELGPTASDSKAVIETQDKTVSEQKKTFDDGTQDDAKSTEGITDPLLKKV
LKEKNSSPTESRKLLDDTMVAFSGEKVPNDQESQENEKFIKKSDVEQDRQTEETGKPKLKRSILARFFLGEM
LDRNLFSMLCYENFASLEHHPYILSVYQLTQTKAAAKDEKGIFPMKQGILRQWCHEENFSGTFLMWSYILKH
VFGILISLVVMGAMSFVLYLASQENWSTSTFKCDVIFHADACVMCTINRKRDMLAVMIVNI-----------
------------------------------------------------------------------------
------------------------------------------------------------------------
------------------------------------------------------------------------
------------------------------------------------------------------------
------------------------------------------------------------------------
------------------------------------------------------------------------
------------------------------------------------------------------------
------------------------------------------------------------------------
----------------------------------------------
>Tu_Scl_03/1-493
MSDQSAVLVSLQQQSEKHEKEIVTDLGTDRVLNFIGLYGLTGLAVLCQLASSLSGSNLLCYPEDENTTSDGA
FLTFASSHCWSNTSLLSTSNEELTAKLITQNTLALWLPLFMFFQALLFCVPNFYWHFNVTGRLLGHLKFMNV
LLKNIYDKVKILRQGRYELEPYDKTGEIINATYKVNEPSGIKQRKRKDELNDVKVNPDNNKTVDEKRKLVKG
DDAPKDKHPTDKTAPPREDVGWLDCLLYGKVLTDRHVFSLFCDENFSNMDYYAYILSVKKLTKLIGVNTKDE
KKFYPMLQAMLKLWMNKENLTSRTMAKRYTIKHIGGMLLAILFIVVYVLYFLYLWDAIHINSVQCTIPNYGT
LVCDFKNSHQVLLFIVLNMFILVVHLGFSVYHLRFLRNCDGLPCCDFFKDFRESSDIALFAAYEQERLEREL
NQATSEQENKSTTPSTNKATSEQGNKSTTSPTSQAASEQDNKATTSPTNQATSEQINNRIN-----------
------------------------------------------------------------------------
------------------------------------------------------------------------
------------------------------------------------------------------------
------------------------------------------------------------------------
------------------------------------------------------------------------
------------------------------------------------------------------------
------------------------------------------------------------------------
------------------------------------------------------------------------
----------------------------------------------
>Jf_Pma_01/1-428
MSIAAAAAEYIFSDSLLKDSADARFKGLRLELPADRLLKFITVGLPLMLISLAFAQEISIGSKISCYPPVAF
TRPQGSYVDACCWASLPWQVKNDDGAHVLFTPFLHKMFPYALLLIAVSMYVPALFWRFAMVPLLSSDLVFIM
EELDKSYNRSVRLAQHIVQRCPRSGDANNLFYDEVDRARRENYFEFPLLEKYLACKRDTRELLWRYVARNLL
VLLLMLLSCLYLGFYHAVASVLDEFSCNIKTGLLANDSLIPGLIQCKLTSVRVFYVLSLINISVYALASALV
FYNVARLWRPNQSFLDVYEMLPSFEVLGGRGAGASRAGACRCLPSDLSVILLFLGANVHELKSYKRLLVFRS
VRPVPSAYDVDTLVDTMTILAGFEMSRRGGGENAGGPGSSEVDGARVAKDAKGASRQQQQQQKQTSSG----
------------------------------------------------------------------------
------------------------------------------------------------------------
------------------------------------------------------------------------
------------------------------------------------------------------------
------------------------------------------------------------------------
------------------------------------------------------------------------
------------------------------------------------------------------------
------------------------------------------------------------------------
------------------------------------------------------------------------
----------------------------------------------
>Jf_Lre_01/1-402
MSIAAAAAEYIFSDSLLKDSADARFKGLRLELPADRLLKFITVGLPLMLISLAFAQEISIGTQISCFPPANF
SWRQAIYADAFCWASLLHHGTEPDGTPHQQSLWIHKMFPYALLLIAVCMYVPALFWRFAMVPLLSSDIVFIM
EELDKSYNRSVRLAQHIVQRFPRSDDANNLFYDEVDRMLLSCLYLVFYHTVGSVLDEFSCNIKTGLLANDSY
IPGLIQCKLTSVRVFYVLSLINISVYALASTLVFYNVARLWWPDPSFLDVYEMLPSFEVLGARGGGGTSRAG
ACRCLPSDLSVILLFLGANVHELKSYKRLVVFRSVRPVPSAYDMDTLVDTMTILAGFEMSRRGGGENAGGPG
SSEVDGARVAKDAKGASRPTDSIRNKLLRQRQQDQNTASTNV------------------------------
------------------------------------------------------------------------
------------------------------------------------------------------------
------------------------------------------------------------------------
------------------------------------------------------------------------
------------------------------------------------------------------------
------------------------------------------------------------------------
------------------------------------------------------------------------
------------------------------------------------------------------------
------------------------------------------------------------------------
----------------------------------------------
>Jf_Lri_01/1-414
MSIAAAAAEYIFSDSLLKDSADARFKGLRLELPADRLLKFITVGLPLMLISLAFAQEISIGTQISCFPPANF
SWRQAIYADAFCWASLLHHGTEPDGTPHQQSLWIHKVMFPYALLLIAVCMYVPALFWRFAMVPLLSSDIVFI
MDELDKSYNRSVRLAQHIVQRCPRSDDANNLFYDEVDRNYFEFPLLEKYLACKRDTRELLWRYVARNLLVLL
LMLLSCLYLVFYHTVGSVLDEFSCNIKTGLLANDSYIPGLIQCKLTSVRVFYMLSLINISVYVLASTLVFYN
VARLWWPDPSFLDVYEMLPSFEVLGGRGGAGTSRAGACRCLPSDLSVILLFLGANVHELKSYKRLVVFRSVR
PVPSAYDVDTLVDTMTILAGFEMSRRGGGENAGGPGSSEVDGARVAKDAKGASR------------------
------------------------------------------------------------------------
------------------------------------------------------------------------
------------------------------------------------------------------------
------------------------------------------------------------------------
------------------------------------------------------------------------
------------------------------------------------------------------------
------------------------------------------------------------------------
------------------------------------------------------------------------
------------------------------------------------------------------------
----------------------------------------------
>Jf_Etr_01/1-428
MSIAAAAAEYIFSDSLLKDSADARFKGLRLELPADRLLKFITVGLPLMLISLAFAQEISIGSKISCYPPVAF
TRPQGSYVDACCWASLPWQVKSDDGAHVLFAPFLHKMFPYALLLIAVSMYVPALFWRFAMVPLLSSDIVFIM
EELDKSYNRSVRLAQHIVQRCPRSDDANNLFYDEVDRENYFEFPLLEKYLACKRDTRELLWRYVARNLLVLL
LMLLSCLYLGFYHAVGSVLDEFSCNIKTGLLANDSYIPSLIQCKLTSVRVFYVLSLINISVYALASTLVFYN
VARLWWPDPSFLEVYELLPSFEVLGGRGGAGASRAGACRCLPSDLSVILLFLGANVHELKSYKRLVVFRSVR
PVPSAYDVDTLVDTMTILAGFEMSRRGGGGGGENAGGPGSSQVDGARVAKDAKGASQQQQQQQKQPSG----
------------------------------------------------------------------------
------------------------------------------------------------------------
------------------------------------------------------------------------
------------------------------------------------------------------------
------------------------------------------------------------------------
------------------------------------------------------------------------
------------------------------------------------------------------------
------------------------------------------------------------------------
------------------------------------------------------------------------
----------------------------------------------
>Cf_Cmi_P1/1-441
AITHAAAEYVFSDFLLKEPSESRYKGVRLDLAVDKIVTLVSAGLPLLLISLAFAQEISVGTQISCFSPSSFS
WRQAAYVDAYCWASLHRYLPKQETERLPLWLHKIFPYVLLLVAILMYIPALFWRFTAAPQLYGDLTFIIEQL
DKAYNRGIRLAQHIVSTSGYDANSCFRTGGEQSSSREKKENFFQFPVVERYLKSKEDSCSLLIVYLTRKAMV
LIFLILACSYLGYYISLTYHTDEFKCSIRTGILGNETGIPEFFQCKLISVGIFQLLSIINFIVYILLVPVTV
YSMLFPLRRNPTFLQVYNLLPQFEVMKVSKGSWNDLTLYLRFLEENVSEIKSHKCLKVLEHVKDMGIAEAMD
VLLPLIALGQVKSDVVDGLNKAKKAEQKSETDLDMNAAQMKVARTKPDSVEDGTRSADEEREEHMNVRQRLI
ESQISSSNC---------------------------------------------------------------
------------------------------------------------------------------------
------------------------------------------------------------------------
------------------------------------------------------------------------
------------------------------------------------------------------------
------------------------------------------------------------------------
------------------------------------------------------------------------
------------------------------------------------------------------------
------------------------------------------------------------------------
----------------------------------------------
>Cf_Ara_P1/1-444
MAITHAAAEYVFNDFLLKEPADSKLKAVRLELAVDKLVTLMSAGLPLLLISLAFAQEISIGTQISCFSPSSF
SWRQAAYVDAYCWASLNRPSPKTDLEQLPLWLHKVFPYVLLLVAILMYVPTLFWRFTAAPQLYGDLTFIIEE
LDKAYNRGIRLAQHIVNSSGCDANSCFESFGEQSGSKEKKENFFQFPIVERYLKSKEDSCSLLTMYLIRKGL
ALTFLVFACIYLGYYISLTFLTDEFKCSVKTGILGNETSIPDFFQCKLISVGIFQLLSIVNIVVYILLIPVT
LYSMFFPLRNNLTFLKVYELLPQFEVIMFTEGCWNDLSLCLLFLEENISEVKSHKCLKVLAHIKGKELLEPP
SVMDVMLPLIALGQIKSDMIDGLTKTKKAEQKSESDTDLNATQLKVKIKPDSVDDGTRSADEERDDCSAVRQ
RLLESQIYSSNC------------------------------------------------------------
------------------------------------------------------------------------
------------------------------------------------------------------------
------------------------------------------------------------------------
------------------------------------------------------------------------
------------------------------------------------------------------------
------------------------------------------------------------------------
------------------------------------------------------------------------
------------------------------------------------------------------------
----------------------------------------------
>Cf_Sca_P1/1-443
MAITHAAAEYVFSDFLLKEPGGCRLRGVRLELAVDKMVTLVSAGLPLLLISLAFAQEISVGTMAACFSPSSF
SWRQAXYVDAYCWASLTSALPKHDAERIXLWLHKVFPYVLLLVAILMYVPALFWQFTAAPQLYGELTFIIEE
LDKAYNRGIRLAQHIVSTSGFDPNSCFQSFGEQSGAKEKRENFFQFPIVERYLKSKEDTWSMLALYLIRKGL
ALTFLVLACIYLGYYITLTSLTDEFRCSVKTGILGNETSIPEFFQCKLISVGIFQLLSIVNIVVYILLIPVA
VYSMIFPLRKNYTFLKVYELLPQFEVMNITKGYWNDLNLYLLFLEENISEIKSHKCLKVLEHIKGKGTSELS
MMDAMMPLIALGQVKSDTIDGLAKRKKAEQKNDPNMDTNATQLRVITKSVSVEDGIRSTDEERDETMALRQR
LLEAQTCSSDC-------------------------------------------------------------
------------------------------------------------------------------------
------------------------------------------------------------------------
------------------------------------------------------------------------
------------------------------------------------------------------------
------------------------------------------------------------------------
------------------------------------------------------------------------
------------------------------------------------------------------------
------------------------------------------------------------------------
----------------------------------------------
>Cf_Cpu_P1/1-443
MAITHAAAEYVFSDFLLKEPGGCRLRGVRLELAADKIVTLVSAGLPLLLISLAFAQEISVGTQISCFSPSSF
SWRQAAYVDAYCWASLHRPLPKHDAERIPLWLHKVFPYVLLLGAILMYIPALFWQFTAAPQLYGELTFIIEE
LDKAYNRGIRLAQHIASTSGFDVNGWPQSFGEPSGAKEKKENFFQFPIVERYLKSKEDSWSMLTLYLVRKGL
ALTFLILACIYLGYYISLTFLTDEFRCSVKTGILGNETSIPEFFQCKLISVGIFQLLSIVNIVVYILLIPVA
VYGMIFPFRKNFTFLKVYELLPQFEVMNITKSYWNDLNLYLLFLEENISEIKSHKCLKVLEHIKGKELLEPS
MMDAMMPLIALGQVKSDTVDGLAKHKKADQKSDPNMDQNATQLKVITKSASAEDGIRSTDEERDESMALRQR
LLESQICSSNC-------------------------------------------------------------
------------------------------------------------------------------------
------------------------------------------------------------------------
------------------------------------------------------------------------
------------------------------------------------------------------------
------------------------------------------------------------------------
------------------------------------------------------------------------
------------------------------------------------------------------------
------------------------------------------------------------------------
----------------------------------------------
>Cf_Cmi_P2/1-524
MQNLIIDHHPDMATALLAGEKLKELILPGQQDDKWAPLSAFMVQLKLELPFDRVVSIGTVIIPILLVTLVFT
KNFAEESIYCYTPNNFTRDQALYARGYCWTELKDAISGVDPSQWPSLFEHKFLPYALLAFGGVMYVPVLGWE
FLASTRLTSELNFLLQEIDNCYHRAAEGRAPKIEKQIQSKGPGITEKEKREIIENAEKEKSPEQNLFEKYLE
RRGQSNFLARLYLGRQLSVVFLSIVPISYLCTYYATQKQNEFTCPLGEPPDMSSGQRQHVSVKCKLPSVQMQ
RIIVIVDITLLSFINLIILINLVHLFIVRKSNFIFDKLHKVGIKTKKQWQKSQFCDINILALFCNENRDHIK
SLNRLDFITNESDLMYDNVVRQLLAALAQSNHDSTPTMHDAGIQTVDPSADPAELDANEQLVIKRPRKKMKW
ISTTHPLHQPFKDPPTLTKVENHKEKLKPVRRKTVTDSLAAPLLDSGSKCPQDSSSSKNEGYPAANSEKKHS
RHFSLDVHPYLLSTKKPKPE----------------------------------------------------
------------------------------------------------------------------------
------------------------------------------------------------------------
------------------------------------------------------------------------
------------------------------------------------------------------------
------------------------------------------------------------------------
------------------------------------------------------------------------
------------------------------------------------------------------------
----------------------------------------------
>Cf_Ara_P2/1-524
MHNIIEHHPDMATALLAGEKLKELILPGQQDEKGSPFAAFMVQIKLELPFDRVVSIGTVIIPILLVTLVFTK
NFAEESIYCYTPSNFTRDQALYARGYCWTELKDAVPGVEASQRPSLFEHKFLPYALLAFAGIMYIPALAWEF
LASTRLTSELNFLLQEIDNCYHRAAEGRAPKIERQIQSKGAGITEKEKREIIENAENEKSPEQNLFEKYLER
RGQSNFLARLYLSRQLSVVFLSVIPITYLCTYYANQKQNEFTCPLGEPPDLSSDEMLHVLVNCKLPSVQMQR
IIAIVDIVLLCFINLIILINLIHLFIVRKSNFIFDKLHKVGIKTRKQWQKSQFCDINILAMFCNENRDHIKS
LNRLDFITNESDLMYDNVVRQLLAALAQSNHDVTPTMRDAGIQTIDPSVDPTDIDANEQLIIKRPRKKMKWI
PTTNPLHQPFKEPLAVLKFENKGDKPKPVRRKVATDGLAIPLLDSTPKYFQNQSSNKSEGSIPANSEKKHSR
HLSLDVHPYILNTKKVKPES----------------------------------------------------
------------------------------------------------------------------------
------------------------------------------------------------------------
------------------------------------------------------------------------
------------------------------------------------------------------------
------------------------------------------------------------------------
------------------------------------------------------------------------
------------------------------------------------------------------------
----------------------------------------------
>Cf_Sca_P2/1-524
MHNIIDHQPDMATALLAGEKLKELILPGQQDEKGSPFAAFMVQLKLELPFDRVVSIGTVIIPILLVTLVFTK
NFAENRMTKPFSEKWPFKATLANALIKWEESIYCYTPNNFTRDQALYARGYCWTELRDAVPGVEPSQRPSLF
EHKFLPYALLAFAGIMYIPALGWEFLASTRLTSELNFLLQEIDNCYHRAAEGRAPKIEKQIQSKGAGITEKE
KREIIENAEKEKSPEQNLFEKYLERRGQSNFLARLYLSRQLSVVFLSIIPITYLCTYYANQKQNEFTCPLGE
PPDMSSSEMLHVHVNCKLPSVQMQRIIAIVDIMLLCFINLIILINLIHLFIVRKSNFIFDKLHKVGIKTRKQ
WQKSQFCDINILALFCNENRDHIKSLNRLDFITNESDLMYDNVVRQLLAALAQSNHDVTPTMRDAGIQTIDP
SVDPADIEANEQLIIKRPRKKMKWIPTTNPLHQPFKEPSATLKFENNKGEKPKLARRKIVTDSLAAPLLDPT
SKYFQDSSSNKVEGNITVNS----------------------------------------------------
------------------------------------------------------------------------
------------------------------------------------------------------------
------------------------------------------------------------------------
------------------------------------------------------------------------
------------------------------------------------------------------------
------------------------------------------------------------------------
------------------------------------------------------------------------
----------------------------------------------
>Cf_Cpu_P2/1-524
MHNIIDHQPDMATALLAGEKLKELILPGQQDEKGSPFAAFMVQLKLELPFDRVVSIGTVIIPILLVTLVFTK
NFAEESIYCYTPNNFTRDQALYARGYCWTELRDAVPGVEPSQRPSLFEHKFLPYALLAFAGIMYIPALGWEF
LASTRLTSELNFLLQEIDNCYHRAAEGRAPKIEKQIQSKGAGITEKEKREIIENAEKEKSPEQNLFEKYLER
RGQSNFLARLYLSRQLSVVFLSIIPISYLCTYYANQKQNEFTCPLGEPPDLSSSETLQVHVNCKLPSVQMQR
IIAIVDIVLLCFINLIILINLIHLFIVRKSNFIFDKLHKVGIKTRKQWQKSQFCDINILALFCNENRDHIKS
LNRLDFITNESDLMYDNVVRQLLAALAQSNHDVTPTMRDAGIQTIDPSVDPADIDSNEQLIIKRPRKKMKWI
PTTNPLHQPFREPSTTFKLENNKGEKPKPARRKTATDGLAAPLLDSTSKYFQDSSSSKSEGNTTVNSEKKHS
RHLSLDVHPCIVTTKKPRPD----------------------------------------------------
------------------------------------------------------------------------
------------------------------------------------------------------------
------------------------------------------------------------------------
------------------------------------------------------------------------
------------------------------------------------------------------------
------------------------------------------------------------------------
------------------------------------------------------------------------
----------------------------------------------
>Cf_Cmi_P3/1-431
MSIAGMAAEFILSDSLIREPANTRASSLRLELARDRLIKFISVGLPLLLVSAAFAKEISLRSQISCFPPSNF
STKQAAYVDAICWESLLHQHIQPSGNVAQRSLWIHKVFPYSLLVIAVTMYLPALIWKLFAKPSLASDLIFIT
DELDKAYNRSIKVAQLIVKKHENSLSARSLIQEELDRARKEGVLDFPLLHRYLACKSRSYHLISIYLMRNFL
LLVFIAAACLYLIYCHFPAFFQDRFSCSIKSDLLANDPTIPNAIQCKLTSMTIFQLISVVNGTVYLLLVPMI
IYSLFQLCYWDRRFLSVYAMLPAFDLVRRKMTRCALNDLNIILHFLQANMGQLQSFNRLSVLCVVKNMSAQQ
KGYTLVDMMTLLVGLEDKTPGDGANTPVTVDNGTVGPHRPRDTDPNQEPGQDQRTEGVCGGYPKSQDCSSC-
------------------------------------------------------------------------
------------------------------------------------------------------------
------------------------------------------------------------------------
------------------------------------------------------------------------
------------------------------------------------------------------------
------------------------------------------------------------------------
------------------------------------------------------------------------
------------------------------------------------------------------------
------------------------------------------------------------------------
----------------------------------------------
>Cf_Ara_P3/1-423
MSVAGIATEFILSDSLIREEHDSRAKGLRLELPTDRMIKFISVGLPLLLVSAALAKEISLRSQITCFPPRNF
SLKQANYVDLYCWETLLHYQLHPHNNMQTSLWIHKVFPYSLLAIGMTMYLPSLIWKVFVTPLLTADLLFIID
ELDKAYNRSIKVAQLILKKYENNPNAKALIQEELDRARREKLLQFPLLQRYLACKNGSYYYVCMYYMRQLLL
LLFIAAACLYLIYCHLPVFFLDQFSCSIKSGLLTSDPDVPAVIQCKLTSLTIFKMISVVNGTVYVLLVPMII
HNLLQLCSWDKKFLAVYQMLPAFDLVSKKMLGCALNDLNVILHFLRANIGQLQSFSRLSVLCVGKDVRAGGK
GQTLVDMMALLVGLETTEDGGCTQAGGPGGSTAAQQHKYLDTQGHFHTREDWSCTGPQGSSSC---------
------------------------------------------------------------------------
------------------------------------------------------------------------
------------------------------------------------------------------------
------------------------------------------------------------------------
------------------------------------------------------------------------
------------------------------------------------------------------------
------------------------------------------------------------------------
------------------------------------------------------------------------
------------------------------------------------------------------------
----------------------------------------------
>Cf_Sca_P3/1-431
MSFASIATEFILSDSLIREPKDLRAKGLRLELATDRMIKFISVGLPLLLVSAALAKEISLKSQITCFPPSNF
SLKQATYVDLYCWETLLHRHLQTPGSVQTSLWIHKVFPYSLLVIGMIMYIPALIWKVFVTPTLIADLLFIID
ELDKAYNRSIKVAQLIVKKHENSPNAKRLIQEELDRARKEKFFEFPLLQRYLACKSRSHYFVCMYYMRQLLL
LVFIAGACLYLVYCHFPAFFHDEFSCSIKSGLLANDPNIPAVIQCKLTSVTIFKMISVVNGAVYLLLVPMII
YTLLQLCYWDKQFLAVYEILPAFDLVSKKMLGCALNDLNIILHFLRANINQLESFNRLAVLCIVKDVSAGGT
GYTLVDMMTLLVGLENYTAEGGSCITVRENGATGLHHRGYLGPQREGQQGRFQTREATDWTCANPQSSSSC-
------------------------------------------------------------------------
------------------------------------------------------------------------
------------------------------------------------------------------------
------------------------------------------------------------------------
------------------------------------------------------------------------
------------------------------------------------------------------------
------------------------------------------------------------------------
------------------------------------------------------------------------
------------------------------------------------------------------------
----------------------------------------------
>Cf_Cpu_P3/1-432
MSIASIATEFILSDSLIREPKDSRAKGLRLELATDRMIKFISVGLPLLLVSAALAKEISLKSQITCFPPSNF
SLKQATYVDLYCWETLLHRHLQTSGSMQTSLWIHKVFPYSLLVIGMIMYLPALIWKVFVTPTLIADLLFIID
ELDKAYNRSIKVAQLIVKKHENSPNAKRLIQEELDRARREKFFEFPLLQRYLACKSRSYYFVCMYYMRQLLM
LVFISAACLYLVYCHFPAFFQDEFSCSIKSGLLANDPGIPSVIQCKLTSVTIFKMISVVNGAVYLLLVPMII
YTLLQLCYWDKQFLAVYEMLPAFNLVSKKMLGCALNDLNIILHLLRANINQLESFNRLAMVCVVKDVSAGGH
GYTLLDMMTLLVGLENYTREGGGYTTASTENGEIGLHQRGYLGSQGEQYQGRFQTREATDWTCANPQSSSSC
------------------------------------------------------------------------
------------------------------------------------------------------------
------------------------------------------------------------------------
------------------------------------------------------------------------
------------------------------------------------------------------------
------------------------------------------------------------------------
------------------------------------------------------------------------
------------------------------------------------------------------------
------------------------------------------------------------------------
----------------------------------------------
>Bf_Dre_P1a/1-417
MAIAHAATEYVFADFVLKDPASENRYKGIRLDLALDKIVTCVAVGLPLLLISLAFAQEVSVGTQISCFAPTA
FSWCQAAYVDSYCWAAVQKQDTGGLPLWLHKFFPYILLLVAVSVYMPALFWRFTGAPVLSSDLTFIMEELDR
SYNRAIKLAKCLHTAGKVETPPAPVDTNSSVIDLTESYFKYPLVEQYLRTKRYSKGLLIRYLLCRTITVLAL
TLACIYLCYYISLSTTDEFSCDIRSGVVVNDSSVPPALQCKLVAVGIFQLLSYINLSVYLLLLPLCMFAMLV
PFRRTKGFLKPFEMLPTIGVMQFGQATWDDLALYLLFLEENLSELKSYKCLKVLELLKEQGDESFDPMLLLR
TLGQVKTDVVDGRLPQKDQKISSTNNGDTELKEFAPLLPEDCLRKHEDEKAVRQRVI---------------
------------------------------------------------------------------------
------------------------------------------------------------------------
------------------------------------------------------------------------
------------------------------------------------------------------------
------------------------------------------------------------------------
------------------------------------------------------------------------
------------------------------------------------------------------------
------------------------------------------------------------------------
------------------------------------------------------------------------
----------------------------------------------
>Bf_San_P1a/1-417
MAIAHAATEYVFADFVLKEPASENRYKGIRLDLALDKMVTCVAVGLPLLLISLAFAQEVSVGTQISCFSPTK
FSWRQAAYVDSYCWAAVQTQDTGGLPLWLHKFFPYILLLVAVSVYMPALFWRFTGAPVLSSDLTFIMEELDR
SYNRAIKLSKCLYTAGKLDSESARMGSHSSVRDLTESYFKYPLVEQYLKTKRFSRGLLIRYLLCRTITFLAL
MLACIYLCYYIRLSITDEFQCDIRTGAVINDSSVPPAMQCKLVAVGIFQLLSYINLCVYLLLLPLCLYAMLV
PFRRTMGFLKPYEMLPTIGVMQFGQVTWDDQALYLLFLEENLSELKSYKCLKVLELLKEGGDDSFDTIQLLQ
TLGQVKTDVVDGRLPGKDRKISSTNNGDTELKEISPLLQDGGLKNHEDEKVVRQRVI---------------
------------------------------------------------------------------------
------------------------------------------------------------------------
------------------------------------------------------------------------
------------------------------------------------------------------------
------------------------------------------------------------------------
------------------------------------------------------------------------
------------------------------------------------------------------------
------------------------------------------------------------------------
------------------------------------------------------------------------
----------------------------------------------
>Bf_Srh_P1a/1-417
MAIAHAATEYVFSDFVLKEPASENRYKGIRLDLALDKMVTCVAVGLPLLLISLAFAQEVSVGTQISCFSPTK
FSWRQAAYVDSYCWAAVRTQDTGGLPLWLHKFFPYILLLVAVSVYMPALFWRFTGAPVLSSDLTFIMEELDR
SYNRAIKLSKCLYTAGKLDSESARMGSHSSVRDLTESYFKYPLVEQYLKTKRFSRGLLIRYLLCRTITFLAL
MLACIYLCYYIRLSITDEFQCDIRTGAVINDSSVPPAMQCKLVAVGIFQLLSYINLCVYLLLLPLCLYAMLV
PFRRTMGFLKPYEMLPTIGVMQFGQVTWDDQALYLLFLEENLSELKSYKCLKVLELLKEGGDDSFDTIQLLQ
TLGQVKTDVVDGRLPGKDRKISSTNNGDTEMKEISPLLQDSGLKNHEDEKVVRQRVI---------------
------------------------------------------------------------------------
------------------------------------------------------------------------
------------------------------------------------------------------------
------------------------------------------------------------------------
------------------------------------------------------------------------
------------------------------------------------------------------------
------------------------------------------------------------------------
------------------------------------------------------------------------
------------------------------------------------------------------------
----------------------------------------------
>Bf_Dtr_P1a/1-416
MAIARAATEYMFSDFVLKEPASENKYKGIRLELALDKIVSCVAVGLPLLLISLAFAQEVSVGTQISCFPPTK
FSWRQAAYVDSYCWAAVQTQDTGGLPLWLHKFFPYILLLVAVSVYMPALFWRFTGAHVLSSDLTFIMEEMDR
SYNRAIKLAKCLHAAGKRDPPSAPGDTHSSVQDLTESFKYPLVEQYLRTKRFSRGLLIRYLLCRSVTALALI
LACIYLCYYIRLSITDEFECDIRSGVLLNDTSVPPAVQCKLVAVGIFQLLSYINLCVYLLLLPICLYAMVVP
FRRNLSFLKPYELLPTIEVIQFGEATWDDLALYLLFLEENLSELKSFKCLKVLELLKESGDEAFDTLLLLQT
LGQVKTDVVDARMAQNDSKISRTNNGDTEMKEMSPLLKKNSSRKPEDEKPMRQRVV----------------
------------------------------------------------------------------------
------------------------------------------------------------------------
------------------------------------------------------------------------
------------------------------------------------------------------------
------------------------------------------------------------------------
------------------------------------------------------------------------
------------------------------------------------------------------------
------------------------------------------------------------------------
------------------------------------------------------------------------
----------------------------------------------
>Bf_Tti_P1a/1-412
MAIAHAATEYVFSDFVLKEHSSENRYKGIRLDLALDKMVTCIAVGLPLLLISLAFAQEVSVGTQISCFSPTK
FSWRQAAYVDAYCWAAVQTQDTGGLPLWLHKFFPYVLLLVAVSVYMPALFWRFTGAPVLSSDLTFIMEELDR
SYNRAIKLAKRPHTTGVQDSESAHKSQSSLLDLTESFKYPLVEQYLKTKRYSIGLLVRYIICRAVTFLALLL
ACIYLCYYISLSFTDEFQCNIRSGVLVNDSSVPPLMQCKLVAVGIFRLLSYINVCTYLLLMPWCLYAVGVPF
RMMRGSLKPFEMLPTIGVIHYERMAWDDLALYLLFLEENLSELKSYKCLKVIELLKKTGDEHIETKVILRNL
GQVKTDMVDGRSPNDLKNTNSTGTEMKEVSPLLQDDRFNKCEDENVVHKRTV--------------------
------------------------------------------------------------------------
------------------------------------------------------------------------
------------------------------------------------------------------------
------------------------------------------------------------------------
------------------------------------------------------------------------
------------------------------------------------------------------------
------------------------------------------------------------------------
------------------------------------------------------------------------
------------------------------------------------------------------------
----------------------------------------------
>Bf_Pna_P1a/1-420
MAIAHAATEYVFTDFLLKEPTSEAKYKGIRLDLALDKMVTCIAVGLPLLLISLAFAQEVSVGTQISCFSPTN
FSWRQAAYVDSYCWAAVQRQDTGGLPLSLHKFFPYILLFVAVLVYVPALFWRFTAAPVLSSDLTFIMEELDR
SYNRAIKLAKCLHSSPTHLDAQSSMPDLTENCFKYPLVEQYLKTKRFSHGLLVRYLLCRVVTFLVLVLACVY
LCYYIQLSVTDEFHCNIRTGVLINDSSVPSPLQCKLIAVGVFQLLSYINLCVYLLLAPACIYATVVPMRSSA
DFLKPYEMLPTLGVMKFGTRACNDLAMYLLFLEENLSELKSYKCLKVLELVKDQGDEHGPDTMLLLQSLGQV
KMDVLDGRLKMKISHASDTNMSRDQDGERNCLEMKEVSPLLLKDGAKKSEDEKVLRQRVI------------
------------------------------------------------------------------------
------------------------------------------------------------------------
------------------------------------------------------------------------
------------------------------------------------------------------------
------------------------------------------------------------------------
------------------------------------------------------------------------
------------------------------------------------------------------------
------------------------------------------------------------------------
------------------------------------------------------------------------
----------------------------------------------
>Bf_Eel_P1a/1-414
MAIAHVATEYVFTDFLLKEPTSEAKYKGIRLDLALDKMVTCIAVGLPLLLISLAFAQEVSVGTQISCFSPAN
FSWRQAAFVDAYCWAAVQRQDTGGLPLSLHKFFPYILLFVAVLVYVPALFWRFTAAPVLSSDLTFIMEELDR
SYNKAIKLAKGLNSNSTHLDTQSSGPDVAETYFRYPLVEQYLKTKRFSCYILIRYILCRAITFLALLLTCAY
LGYYIRLSATDEFSCNIRSGVLLNDSSVPAAMQCKLVAVGVFQLLSYINLGVYLLLVPACVYAMLVPMKISG
AFLKPYEMLPTLGVIEFGDRTWDDLSMYLLFLEENLSELKSYKCLKVLEHLKEGREEQFDTLLLLQTLGQVK
TDVLDGRIWKIPQKSESNETNNQDGQRNCVEMKEVSPLLLEDCVRKSRDKVIHQ------------------
------------------------------------------------------------------------
------------------------------------------------------------------------
------------------------------------------------------------------------
------------------------------------------------------------------------
------------------------------------------------------------------------
------------------------------------------------------------------------
------------------------------------------------------------------------
------------------------------------------------------------------------
------------------------------------------------------------------------
----------------------------------------------
>Bf_Ame_P1a/1-416
MAIAHAATEYVFSDFALKEPGSESRYKGLRLDLAVDKMVTCIAVGLPLLLISLAFAQEVSVGTQISCFSPTA
FSWRQAAYVDSYCWAAVQRQETGGLPLSLHKFFPYILLLVAVLVYLPALFWRFTAAPVLSSDLTFIMEELDR
SYNRAIKLAKSLYSSPTRLDTQSSMPDLTEHCFRYPLVEHYLKTKHSSRGLLGRYLLCRMVTLLVLVLACIY
LCYYIRLSATDEFSCNIRKGVLLNDTSVPTALQCKLVAVGVFQLLSYINLCVYLLLVPACIYATLNPLRSSA
DFLKPYEMLPTLGVMGFGARAWDDLAMYLLFLEENLSELKSYKCLKVLEHLKQGGEDSFDILAILQSMVQVK
TDAPDGRMQKVSQISDTNETKDEADGQKNCMEMKEISPLLPDAQIKEPGVLRQRVL----------------
------------------------------------------------------------------------
------------------------------------------------------------------------
------------------------------------------------------------------------
------------------------------------------------------------------------
------------------------------------------------------------------------
------------------------------------------------------------------------
------------------------------------------------------------------------
------------------------------------------------------------------------
------------------------------------------------------------------------
----------------------------------------------
>Bf_Phy_P1a/1-412
MAIANVATEYVFTDFLLKEPSTEGKYKGARLDLALDKLVLCIAVGMPLLLISLAFAQEVSVGTQISCFSPMN
FSWRQAAFVDAYCWADVQKQDTGGLPLSMHKFFPYILLFVAMLVYLPALFWRFTVTPGLSSDLTFIMDELDR
SYNSAIKLAKRLHGKSTHPDTHGSMPDLTDKCFKYPLVEQYLKTKRLSCGLLLRYMLCRGFTFLALVLACVY
LCYYIRLSVTDEFQCNIRSGVLFNDSSVPGALQCKLVAVGVFQLLSCINLVVYFLLAPTCVYAMLVPLRISS
GFLKPYEMLPTLGMMEFGPRAWDDLSMYLLFLEENLSELKSYKCVKVLELLKESGEVQFDTLVLLQALGQVK
TDMVDGRQPKNSQTDLEKTEGNCVEMKEASPLLTEDRVGMSRDDTAVRQRVT--------------------
------------------------------------------------------------------------
------------------------------------------------------------------------
------------------------------------------------------------------------
------------------------------------------------------------------------
------------------------------------------------------------------------
------------------------------------------------------------------------
------------------------------------------------------------------------
------------------------------------------------------------------------
------------------------------------------------------------------------
----------------------------------------------
>Bf_Ipu_P1a/1-409
MAIASVATEYVFTDFLLKDSSTEGKYKSARLDLALDKLVLCIAVGLPLLFISLAFAQEVSVGTQISCFSPMN
FSWRQAAFVDAYCWADVQKQNTGGLPLSIHKFFPYILLFVAMLMYVPALFWRFTVTPGLSSDLTFIMDQLDR
SYNRAIKLAKRLHGNPDTHGSASDLTDNCFRYPLVEQYLKTKRFSFDLLLRYLLCRVFTFLALVLACVYLCY
YIRLSVTDEFQCNIRSGVLFNDSTVPEALQCKLVAVGVFQLLSYINLAVYLLLAPICVYTMLVPLRSSVGFL
KPYEMLPTLGVMEIGPRAWDDLAMYLLFLEENLSELKSYKCLKVLELLKESGEVQFDTMVLLEALGQVKTDV
VDGRLEKNSQTDTEKTLGNCVEMKEASPLLTEDRVGTSRDDAAVRQRVT-----------------------
------------------------------------------------------------------------
------------------------------------------------------------------------
------------------------------------------------------------------------
------------------------------------------------------------------------
------------------------------------------------------------------------
------------------------------------------------------------------------
------------------------------------------------------------------------
------------------------------------------------------------------------
------------------------------------------------------------------------
----------------------------------------------
>Bf_Cch_P1a/1-422
MAIAHAATEYVFTDFLLKEPTSEAKYKGIRLDLAVDKIVTCVAVGLPLLLISLAFAQEVTVGTQISCFSPTN
FSWRQAAYVDSFCWAALQQQEKGSLPLWLHKFFPYILLLVAVLVYLPALFWRFTAAPQLSSDLTFIMEELDR
SYNRAIKLAKRMAITGFTGDADSTRKDPVGSVSDLTESCFRYPLVEQYLKMKRFSFGILLRYVVCRVVTLLI
LVLACVYLSYYIRLSVTDEFSCNIRTGILFNDTSVPAALQCKLIAVGIFQLLSYINLTVYALLAPVCAYAAL
VPLRKNTDFLKIYEMLPTLGVLEFSSMGWDDLAIYLLFLEENLSELKSYKCLKVLELLKNSEDGPCDTMLLL
QTLGQVKTDAVDGVSPASLTQPPDLSGQQNEKNGIEMKEASPLLSSNSTRKSSDEKPVRHRV----------
------------------------------------------------------------------------
------------------------------------------------------------------------
------------------------------------------------------------------------
------------------------------------------------------------------------
------------------------------------------------------------------------
------------------------------------------------------------------------
------------------------------------------------------------------------
------------------------------------------------------------------------
------------------------------------------------------------------------
----------------------------------------------
>Bf_Bya_P1a/1-390
MPIASVATEYVFTDFLLKEPSTDGKYKGARLDLALDKLVLCIAVGLPLLLISLAFAQEVSVGTQISCFSPTN
FSWRQAAFVDAYCWADVQKQDTGGLPLSMHKFFPYILLFVAMLVYVPALFWRFTVTPDLFSDLSFIMEELDR
SYNSAIKLARRLHGNASNPETNGSVPDLTDTCFKYPLVEQYLRTKRLSFSLLLRYLLCRAFTFLALILACVY
LCYYIRLSVTDEFQCNIRSGVLFNDSSVPEALQCKLVAVGVFQLLSYINLIVYFLLAPTCVYAMLVPLRCST
AFLKPYEMLPTLGVMEFGPRNWNDLAMYLLFLEENLSELKSYKCLKSLGQVKTEVDGKVQKTDPSMETAGGN
CVEMKEVSPLLTENKVETSRDDTAVRQRIT------------------------------------------
------------------------------------------------------------------------
------------------------------------------------------------------------
------------------------------------------------------------------------
------------------------------------------------------------------------
------------------------------------------------------------------------
------------------------------------------------------------------------
------------------------------------------------------------------------
------------------------------------------------------------------------
------------------------------------------------------------------------
----------------------------------------------
>Bf_Mmu_P1a/1-385
MAIAHVATEYVFSDFLLKDPTESKYKGVRLELAVDKIVTFLAVSLPLFLISLAFAQEVSVGTQISCFAPTNF
SWRQAAYVDSFCWAAVQQQAESSPLWLHKFFPYILLFLAILMYIPALFWRFTAAPHLSSDLNFIMEELDRFY
NRAIRLAKNLATFDSKEAPEDTQCSALDLTEGCFKYPLVEQYLKTKRFSRSLVVKYLACRGLTLLTLLLACL
YLGYYIQLASLTDEFPCDMQTGLLKNDSVVPPAVQCKLVAVGVFRLLSYINLVVYVLLVPLVVYAALGPARQ
SSGFLRPYEMLPGFGALGLVTPFYNDLSIYLLFLEENLSELKSFKCLQVLELLQEAGDEGFDTMCLLRTLGQ
VKTDVVDSMKPRSQKNVKETSKPEE-----------------------------------------------
------------------------------------------------------------------------
------------------------------------------------------------------------
------------------------------------------------------------------------
------------------------------------------------------------------------
------------------------------------------------------------------------
------------------------------------------------------------------------
------------------------------------------------------------------------
------------------------------------------------------------------------
------------------------------------------------------------------------
----------------------------------------------
>Bf_Ssa_P1a/1-464
MAIAHVATEYVFSDFLLKEPGQTRYRAVRTELAMDKMVTCVAVGLPLLLISLAFAQEVSVGVQISCFPPANF
SWRQAMYVDSYCWAALHTHTLPLWLHKFFPYILLLVAVIMYSPAVFWRFSASPLLQSDLSFIIEELDRCYNR
AVTLAKRMATAGEHADSGASDPTEGCFMYPVVEQYLLTKRRSVVVLWRYLLCRGLNLLTLLLACVYLGYYLR
LASLTDQFGCSLRTGLLANDTSIPDQLQCKLVAVGVFTLLSFVNLLVYAMLVPVVIYSALRPFFQSHTHFLK
SYQSLPTISVLPLPQGHWDDLTLYFLFLEENLSELKSYKYMKVLELLRRRGVSEGEDFDAMGLLQMLCLVKT
DVTDGKRSTAATFNASDKTTNANASLNAKANDNPIAKFNHIANANPAAGEASSKAPAPSPASPDSCQSQTSA
TEMTEFSALLPGNSAMTGGRRSDEGAVRQRII----------------------------------------
------------------------------------------------------------------------
------------------------------------------------------------------------
------------------------------------------------------------------------
------------------------------------------------------------------------
------------------------------------------------------------------------
------------------------------------------------------------------------
------------------------------------------------------------------------
------------------------------------------------------------------------
----------------------------------------------
>Bf_Elu_P1a/1-465
MAIARVATEYVFSDFLLKEPGQARYCAVRTELAVDKMVTCVAVGLPLLLISLAFAQEVSVGVQISCFPPTNF
SWRQAMYVDSYCWAALHTHPQPLWLHKFFPYILLLVAVLIYSPGVFWRFSAAPLLQSDLSFIIEELDRCYNR
SVTLAKRMATTGEHADSGQPDPTEGCFMYPVVEQYLLTKRRSVVVLWRYLLCRGLNLLTLLLACVYLGYYLH
LTSITDQFGCFLRTGLLVNDTSIPEQLQCKLVAVGVFQLLSFVNLMVYAMLVPVVIYSSIRPFLQSKNNFLK
SYQSLPTISVLPRPQGQWDDLTLYFLFLEENLSELKSHKYMKVLELLRRRGVCEGENFDAMGLLQALYLVKM
DNTDGKKSNAASPNASDNPNPSHNPNADAGLNAKSHDNTISVANDNPAAGEASSQPPAPSIASQVPGECQSS
ETEMTEFSALLPGKSAITGGRRSDEGAVRQRII---------------------------------------
------------------------------------------------------------------------
------------------------------------------------------------------------
------------------------------------------------------------------------
------------------------------------------------------------------------
------------------------------------------------------------------------
------------------------------------------------------------------------
------------------------------------------------------------------------
------------------------------------------------------------------------
----------------------------------------------
>Bf_Hhu_P1a/1-472
MAIAHVATEYVFSDFLLKESGQTRYRAVRTELAVDKMVTCVAVGLPLLLISLAFAQEVSVGVQISCFPPANF
SWRQAMYVDSYCWAALHTHTLPLWLHKFFPYILLLVAVIMYSPAVFWRFSASPLLQSDLSFIIEELDRCYNR
AVTLAKRMATAGEHTDSGASDPTEGCFMYPVVEQYLLTKRRSVVVLWRYLLCRGLNLLTLLLACVYLGYYLR
LASLTDQFGCSLRTGLLANDTSIPNQLQCKLIAVGVFTLLSFVNLLVYAMLVPVVIYSALRPFFQSHTHFLK
SYQSLPTISVLPLPQGQWDDLTLYFLFLEENLSELKSYKYMKVLELLRRKGVCEGEDFDAMGLLQMLCLVKT
DVTDGKRSTAATFNASDKTTNANASLNAKANDNANAKANDNPIAKASHIANANPAAGEASSKAPAPSPASPD
SCQSQTSATEMTEFSALLPGNSAMTGGRRSDEGAVRQRII--------------------------------
------------------------------------------------------------------------
------------------------------------------------------------------------
------------------------------------------------------------------------
------------------------------------------------------------------------
------------------------------------------------------------------------
------------------------------------------------------------------------
------------------------------------------------------------------------
------------------------------------------------------------------------
----------------------------------------------
>Bf_Cba_P1a/1-448
MAIAHVATEYVFSDFLLKEPGQARYRTVRTEQAMDKMVTCVAVGLPLLLISLAFAQEVSVGVQISCFPPANF
SWRQAMYVDSYCWAALHTHTLPLWLHKFFPYILLLVAVIMYSPAVFWRFSASPLLQSDLSFIIEELDRCYNR
AVTLAKHMATAGEYTDSGASDPTEGCFMYPVVEQYLLTKKRSVVLLWRYLLCRGLNLLTLLLACVYLGYYLR
LASLTDQFGCSLRTGLLANDTSIPDQLQCKLVAVGVFTLLSFVNLLVYAMLVPVVIYCALRPFLQSHTHFLK
SYQSLPTTGVLPRPQGQWDDLTLYFLFLEENLSELKGVCEGEDFDAMGLLQMLCLVKMDVTDGKRSTAATSN
ASDKTSNANAILNAKANDNPIAKAIHIVNPAAGEASSKAPVPSPASPDPGQSQTRATEMTEFSALLPGNSAM
TGGRQSDDGAVRQRII--------------------------------------------------------
------------------------------------------------------------------------
------------------------------------------------------------------------
------------------------------------------------------------------------
------------------------------------------------------------------------
------------------------------------------------------------------------
------------------------------------------------------------------------
------------------------------------------------------------------------
------------------------------------------------------------------------
----------------------------------------------
>Bf_Str_P1a/1-464
MVTCVAVGLPLLLISLAFAQEVSVGVQISCFPPANFSRRQAMYVDSYCWAALHTRTVQLWQHKFFPYILLLV
AVIMYSPAVFWRFSASPLLQSDLSFIIEELDRCYNRAVTLAKRMATDGEYTDSGASDPTEGCFMYPVAEQYL
MAKRRSVVLLWRYLLCRGLNLLTLLLACVYLGYYLCLASLTDQFGCSLRTGLLANDTSIPDQLQCKLVDVGV
FTLLSFVNLLVYAMLVPVVIYSALRPFFQSHTLFLKSYQSLPTTGVLPHPQGQWDDLTLYFLFLEENLSELK
SYKYMKVLELLKRRRGGGEGEDFEAMGPLQMLCLVKTDVTDGKRSNAAPSNASDKTPNANAGLNAKANAGLN
AKANAGLNAKANAGLNAKANAGLNAKANAGLNAKANAGLNAKANAGLDAKANDKPIAKASHIANANPAAGEA
SRKAQVHSQAARPKSPVQLLQTQAEARPVPLR----------------------------------------
------------------------------------------------------------------------
------------------------------------------------------------------------
------------------------------------------------------------------------
------------------------------------------------------------------------
------------------------------------------------------------------------
------------------------------------------------------------------------
------------------------------------------------------------------------
------------------------------------------------------------------------
----------------------------------------------
>Bf_Sdu_P1a/1-380
MAIAHVATEYVFSDFLLKDPTEAKYKGLRLELAVDKIVTFLAVGLPLFLISLAFAQEVSVGTQISCFAPTNF
SWRQAAYVDSFCWAAVQQQADSSPLWLHKFFPYILLLLAILMYIPALFWRFTAAPHLSSDLNFIMEELDRFY
NRAIRLAKNLASIDCKDAPEDTQSALDLTEGCFKYPLVEQYLKTKRFSHSLVVKYLACRGLTLLILLLACLY
LGYYIQLASFTDEFPCDLRTGVLKNDSMVPSAVQCKLVAVGVFRLLSYINLGVYVLLAPLVVYSALGPARQS
SNFLRPYEMLPGFGALGVVTPFYNDLSIYLLFLQENLSELKSFKCLQVLELLQEAGDEGFDTMCLLRTLGQV
KTDVLDTNKQTDTPTLTDSL----------------------------------------------------
------------------------------------------------------------------------
------------------------------------------------------------------------
------------------------------------------------------------------------
------------------------------------------------------------------------
------------------------------------------------------------------------
------------------------------------------------------------------------
------------------------------------------------------------------------
------------------------------------------------------------------------
------------------------------------------------------------------------
----------------------------------------------
>Bf_Sdo_P1a/1-384
MAIAHVATEYVFSDFLLKDPTEAKYKGLRLELAVDKIVTFLAVGLPLFLISLAFAQEVSVGTQISCFAPTNF
SWRQAAYVDSFCWAAVQQQADSSPLWLHKFFPYILLLLAILMYIPALFWRFTAAPHLSSDLNFIMEELDRFY
NRAIRLAKNLASIDCKDAPEDTQSALDLTEGCFKYPLVEQYLKTKRFSHSLVVKYLACRGLTLLILLLACLY
LGYYIQLASFTDEFPCDLRTGVLKNDSMVPSAVQCKLVAVGVFRLLSYINLGVYVLLAPLVVYSALGPARQS
SNFLRPYEMLPGFGALGVVTPFYNDLSIYLLFLQENLSELKSFKCLQVLELLQEAGDEGFDTMCLLRTLGQV
KTDVLDSKKTCQRKDNKKTNMAEE------------------------------------------------
------------------------------------------------------------------------
------------------------------------------------------------------------
------------------------------------------------------------------------
------------------------------------------------------------------------
------------------------------------------------------------------------
------------------------------------------------------------------------
------------------------------------------------------------------------
------------------------------------------------------------------------
------------------------------------------------------------------------
----------------------------------------------
>Bf_Pfl_P1a/1-440
MAIAHVATEYVFSDFLLKDPNQSRYHNVRTELAVDKMVTCVAVGLPLLLISLAFAQEVSVGTQISCFAPSNF
SWRQAAYVDSFCWASVHTHTLPLWLHKFFPYILLLVAVLMYTPALFWRFSAAPLLQSDLSFLMEELDRSYNR
AVTLAKRMATSPARTSDSDITEDCFNYPLVEKFLMTKRCSRSMLFYYLLCRGLTLVTLLCACVYLGYYLRLA
SQTDEFGCSLRVGLLASDPGVPDKVQCKLVAVGVFYLLSLVNLVLFVGLIPAVIYAGLRPLFCHGYARFLET
YQSLPTVGVLPTPNQWDDLSLYLLFLEENLSELKSYKYIKVLELLKRRGECSGEDFDSMGLLQTLCPVKMDS
VDGKKPTGAAGKQDQVKTNAGDPAGSPTAPKNSCESPNSSEDNDSKMETEMKELTPLILRNSDVTGSRSSEG
ETLRQRAL----------------------------------------------------------------
------------------------------------------------------------------------
------------------------------------------------------------------------
------------------------------------------------------------------------
------------------------------------------------------------------------
------------------------------------------------------------------------
------------------------------------------------------------------------
------------------------------------------------------------------------
------------------------------------------------------------------------
----------------------------------------------
>Bf_Sma_P1a/1-401
MAIAHVATEYVFSDFLLKDPAEAKYKGLRLELAVDKIVTFLAVGLPLFLISLAFAQEVSVGEQPLSLESCRN
IKEKHRSGTQISCFPPTNFSWRQAAYVDSFCWAAVQQQADSSPLWLHKFFPYILLLLAILMYIPALFWRFTA
APHLSSDLNFIMEELDRFYNRAIKLAKNLASSKDKPEDTQSALDLTEGCFKYPLVEQYLKTKRFSHGLVVKY
LACRGLTLLILLLACLYLGFYIQLASFTDEFPCDLRTGVLKNDSMVPSAVQCKLVAVGVFRLLSYLNLVVYV
LLAPLVAYAALGPARQSSGFLRPYEMLPGFGALGVVTPFYNDLSIYLLFLQENLSQLKSFKCLQVLELLQEA
GDEGFDTMCLLQTLGQVKTDVLDSKNTCSRKDNKDTNIAEE-------------------------------
------------------------------------------------------------------------
------------------------------------------------------------------------
------------------------------------------------------------------------
------------------------------------------------------------------------
------------------------------------------------------------------------
------------------------------------------------------------------------
------------------------------------------------------------------------
------------------------------------------------------------------------
------------------------------------------------------------------------
----------------------------------------------
>Bf_Gac_P1a/1-374
MAIAHVATEYVFSDFLLKDPNHALYRSVRTELALDKMVTCVAVGLPLLLISLAFAQEVSVGAQISCFSPSNF
SWKQAGYVDSYCWATVHTHTLPLWLHKFFPYILLLVAVLMYTPALFWRFSAAPLLQSDLGFIMEELDRSYNR
AVTLAKPLHHPPACSLSLPPSPLPSDPTDGCFKYPLVEKFLMTKRCTRSMLLYYLLCRGLTLVTLLCACIYL
GYYLRLASATDEFSCLLRVGLLVSDPSVPKEVQCKLIAVGVFSLLSLVNLVLFIALVPAVIYAAVRPLFRTG
HARFLEIYQSLPTASVLPNPTNQWDDLSLYLLFLEENISELKSYKYIKVLELLKRRGDSCGEDFDAVELLQT
LCLVKMDSVDGRKP----------------------------------------------------------
------------------------------------------------------------------------
------------------------------------------------------------------------
------------------------------------------------------------------------
------------------------------------------------------------------------
------------------------------------------------------------------------
------------------------------------------------------------------------
------------------------------------------------------------------------
------------------------------------------------------------------------
------------------------------------------------------------------------
----------------------------------------------
>Bf_Cgo_P1a/1-441
MAIAHVATEYVFSDFLLKDPSQARYRNIRTELAVDKMVTCVAVGLPLLLISLAFAQEVSVGTQISCFAPSNF
SWRQAAYVDSYCWASVHTHTLPLWLHKFFPYILLLVAVLMYIPALFWRFSAAPLLQSDLSFILEELDRCYNR
AVTLAKRMASSGLLTPDSDPTEGCFNYPLVEKFLMTKRCSRSMLFYYLLCRGLTLVTLLCACVYLGYYLRLA
SVTDEFGCGLRVGLLASDPGVPDKVQCKLIAVGVFSLLSLVNLVLFTALIPVVIYATLRPLFCHGCARFLET
YQSLPTVSVLPPPDSRWDDLSLYLLFLEENISELKSYKYIKVLELLRRRGECTGEDFDAMGLLQTLCLVKMD
NVDGSKRSGAGGRRDEGRTKTTDPGGGGGPAAAKNSCYRPNSAADADRKMETEMKVLIPLLPENRDVTGSSE
GETLRQRAV---------------------------------------------------------------
------------------------------------------------------------------------
------------------------------------------------------------------------
------------------------------------------------------------------------
------------------------------------------------------------------------
------------------------------------------------------------------------
------------------------------------------------------------------------
------------------------------------------------------------------------
------------------------------------------------------------------------
----------------------------------------------
>Bf_Lca_P1a/1-442
MAIAHVATEYVFSDFLLKDPNQARYRSVRTELAVDKMVTCVAVGLPLLLISLAFAQEVSVGTQISCFAPTNF
SWRQAAYVDSYCWASVHTHTLPLWLHKFFPYILLLVAVLMYTPALFWRFSAAPLLQSDLGFIMEELDRSYNR
AVTLAKRMATSGLLTPDSDPTEGCFNYPLVEKFLMTKRCSRVMLCYYLSCRGLTLVTLLCACVYLGYYLRLA
SVTDDFGCTLRVGLLASDPSIPEKVQCKLIAVGVFSLLSLVNLILFIALIPVVIYASLRPLLCTSYARFLET
YQSLPTVSVLPVPGGQWDDLSLYLLFLEENISELKSYKYIKVLELLKRRGECAGEDFDAMGLLQTLCLVKMD
TVDGRKLSNAEKQDQEKTNAAASDGSPNARAPKNSHNRPNSAAVNDSKIETEMKELSPLLPGNGDETGSKNI
EGGNLRQRAM--------------------------------------------------------------
------------------------------------------------------------------------
------------------------------------------------------------------------
------------------------------------------------------------------------
------------------------------------------------------------------------
------------------------------------------------------------------------
------------------------------------------------------------------------
------------------------------------------------------------------------
------------------------------------------------------------------------
----------------------------------------------
>Bf_Spa_P1a/1-417
MAIAHVATEYVFSDFLLKEPNQARYRSVRTELAVDKMVTCVAVGLPLLLISLAFAQEVSVGTQISCFAPTNF
SWRQAAYVDSFCWAAVHTQERPLWLHKFFPYMLLLVAILMYTPALFWRFSAAPLLQSDLSFIMEELDRCYNR
AVTLAKRLATSGLLTPDSDPTEGCFNYPLVEKFLSTKRCCHSLLFHYLLCRGLTLVTLVCACTYLGYYLRLA
SDTDEFFCPLSVWLLETNPGVPEKVTCKLIAVGVFSLLSLVNLIVFIALVPVVIFAALRPLLCHGYAHFLET
YQSLPTVGVLPTPGGQWDDLSLYLLFLEENISELKSYKYMKVLELLRRRGGCSEETFDSMGLLQTLCLVKLD
GVDGKKSAAGKPDFAAEAANNSWTGTEMKEFAPLLTGSGDVTGSGASEGAAARQRAI---------------
------------------------------------------------------------------------
------------------------------------------------------------------------
------------------------------------------------------------------------
------------------------------------------------------------------------
------------------------------------------------------------------------
------------------------------------------------------------------------
------------------------------------------------------------------------
------------------------------------------------------------------------
------------------------------------------------------------------------
----------------------------------------------
>Bf_Ate_P1a/1-429
MAIAHVATEYVFSDFLLKEPNQARYRNVRTELAIDKMVTCVAVGLPLLLISLAFAQEVSVGTQISCFAPTNF
SWRQAAYVDSYCWAAVHTHTLPMWLHKFFPYILLLVSVMMYTPALFWRFSAAHLLQSDLGFIMEELDRCYNR
AVTLAKRMATSGQRAQESDPTEGCFNYPLVEKFLMTKRHSRLMLFYYLLCRGLTLVTLVCACVYLGYYLRLA
SVTDEFGCTLRVGLLVSEPGVPEKVQCKLIAVGVFSLLSLVNLILFIALVPVVIYASLRPLFCHGYAQFLET
YQSLPTVSVLPTPEGQWDDLSLYLLFLEENISELKSYKYMKVLELLRRRDECSGENFDAISLLQTLYLVKMD
SVDGKLPGAVGKQDQVKTNAADCGSISTASKAGESKNSCNRQNDTKNETEMKELSPLLRGTGAVLQRAM---
------------------------------------------------------------------------
------------------------------------------------------------------------
------------------------------------------------------------------------
------------------------------------------------------------------------
------------------------------------------------------------------------
------------------------------------------------------------------------
------------------------------------------------------------------------
------------------------------------------------------------------------
------------------------------------------------------------------------
----------------------------------------------
>Bf_Hco_P1a/1-386
MAIAHVATEYVFSDFLLKDPTDAKYKGMRLELAADKIVTFMAVGLPLFLISLAFAQEVSVGTQISCFAPTNF
SWRQAAYVDSFCWAAVQQQDDGSPLWLHKFFPYILLSLAILVYIPALFWRFTAAPHLSSDLNFIMEELDRFY
NRAIKLAKNLASLDAKDKDLAEGCFKYPLVEQYLKTKRFSHRLVIMYLACRGLTLLILLLACLYLGYYIRLA
SLTDEFPCDLRTGVLTNDSRVPSAVQCKLVAVGVFRLLSYINLGVYVLLAPMVVYAAVGPARQSSNFLRPYE
MLPGFGALGVITPFYNDLSIYLLFLQENLSELKSFKCLQVLELLQEAAEEGFDTMCLLRTLGQVKTDVLDCK
KNHSNNSDVDLIKYPIDRYCIPFIQH----------------------------------------------
------------------------------------------------------------------------
------------------------------------------------------------------------
------------------------------------------------------------------------
------------------------------------------------------------------------
------------------------------------------------------------------------
------------------------------------------------------------------------
------------------------------------------------------------------------
------------------------------------------------------------------------
------------------------------------------------------------------------
----------------------------------------------
>Bf_Ena_P1a/1-441
MAIAHVATEYVFSDFLLKEPNQARYRSVRTELAVDKMVTCVAVGLPLLLISLAFAQEVSVGTQISCFAPSNF
SWRQAAYVDSYCWAAVHTHTLPLWLHKFFPYILLLVAVLMYTPALLWRFSAAPLLQSDLGFIMEELDRCYNR
ALTLAKTIATSGHLTPDSDPSNPTDGCFKYPLVEKFLMTKRCTHMLLFYYLLCRGLTLVTLLCACVYLGYYL
RLASVTDEFGCNLRVGLLTSDPSVPDKVQCKLIAVGVFSLLSYVNLVLFVALIPVVIYASLRPILCHGYARF
LETYQSLPTVSVLPTPGGQCDDLSLYLLFLEENVSELKSYKYIKVLELLRRRGECSGEDFDAMGLLQTLCPV
KMDSVDGYKRKLDQVKASSVGSVSSATEGNAGAAQNSINHPNSAACDNSKMQMEMKELTPLLTENSAATGSK
SNQPGALRQ---------------------------------------------------------------
------------------------------------------------------------------------
------------------------------------------------------------------------
------------------------------------------------------------------------
------------------------------------------------------------------------
------------------------------------------------------------------------
------------------------------------------------------------------------
------------------------------------------------------------------------
------------------------------------------------------------------------
----------------------------------------------
>Bf_Oau_P1a/1-429
MAIAHVATEYMFSDFLLKDPNQARYRNVRTELAVDKIVTCVAVGLPLLLISLAFAQEVSVGTQISCFAPTNF
SWRQAAYVDSFCWAAVHTHTLPLWLHKFFPYILLLVAVLMYAPALFWRFCAAPLLQSDLAFIMEELDRCYNR
AVTLAKRMATAEQPSTDSDPTEGCFHYPMVEKFLMTKRCSRKLIFYYLLCRVLTLLTLLCACIYLGYYLRLA
STTDDFGCKLRVGLLESDSGVPDKVQCKLIAVGVFSLLSFVNLIVFATLIPVVIYASLRPLYCYGHAHFLET
YQSLPTVSVLPKPGGQCDDLSLYLLLLEENISEVKSYKYMKVLEMLRRRGEHAGESFDPMGLLQNLCLVKMD
NVDGLKPTGASAMRDNDTDAPEDICEGPNSSKENGSKTETEMKELRPLLKENKDAAGSSDGGVLRQRPM---
------------------------------------------------------------------------
------------------------------------------------------------------------
------------------------------------------------------------------------
------------------------------------------------------------------------
------------------------------------------------------------------------
------------------------------------------------------------------------
------------------------------------------------------------------------
------------------------------------------------------------------------
------------------------------------------------------------------------
----------------------------------------------
>Bf_Ola_P1a/1-429
MAIAHVATEYVFSDFLLKEPNKPQYRSVRTELAMDKMVTCVVVGLPLLFISLAFAQEVSVGTQISCFAPSNF
SWRQAAYVDSFCWAAVHSHTLPLWLHKFFPYILLLVAMLMYTPALFWRFFAAPILQSDLGFIMEELDRCYNR
AVTLAKRVAALHLSADSDPTEGCFNYPLVEKFLMTKRFSRRLLFYYLLCRGLTLVTLLCACIYMGYYYSLAS
VKDDFDCKLRVGLLESDPTVPEKVQCKLIAVGVFSLLSLVNLVVFAALMPVVVFAGLRPLLFREHAKFLEIY
QSLPTVGVLPPPNGQCDDLSMYLLFLEENLSELKSYKYIKVLEMLRRRGECSGENFDTMGLLQTLCPVKMEQ
VDGKKPQTTAEKLDETKINLTDGNAEKNLHAPNPTSENETEMKELSPLLAKEVTDSRAGEGGTLRQRAM---
------------------------------------------------------------------------
------------------------------------------------------------------------
------------------------------------------------------------------------
------------------------------------------------------------------------
------------------------------------------------------------------------
------------------------------------------------------------------------
------------------------------------------------------------------------
------------------------------------------------------------------------
------------------------------------------------------------------------
----------------------------------------------
>Bf_Pfu_P1a/1-441
MAIAHVATEYVFSDFLLKDPNQSRYHNVRTELAVDKMVTCVAVGLPLLLISLAFAQEVSVGTQISCFAPSNF
SWRQAAYVDSFCWASVHTHTLPLWLHKFFPYILLLVAVLMYTPALFWRFSAAPLLQSDLSFLMEELDRSYNR
AVTLAKRMATSAVRTSDGDITEGCFDYPLVGKFLMTKRCSRSMLFYYLLCRGLTLVTLLCACVYLGYYLRLA
SKTDEFGCSLRVGLLASDPGVPDKVQCKLVAVGVFYLLSLVNLVLFVALIPAVIYAGLRPLFCHGYARFLET
YQSLPTVSVLPTPGNQWDDLSLYLLFLEENLSELKSYKYIKVLELLKRRGECSGEDFDSMGLLQTLCPVKMD
SVDGKKPTGAAGKQDQVKTNAGDPAGSPTAPKNSCESPNSSEDNDSKTETEMKELTPLILRNSDVTGSKSSE
GETLRQRAL---------------------------------------------------------------
------------------------------------------------------------------------
------------------------------------------------------------------------
------------------------------------------------------------------------
------------------------------------------------------------------------
------------------------------------------------------------------------
------------------------------------------------------------------------
------------------------------------------------------------------------
------------------------------------------------------------------------
----------------------------------------------
>Bf_Lcr_P1a/1-381
MAIATVATEYVFSDFLLKDPTEGKYKGVRLELALDKIVTFLAVGLPLFLISLAFAQEVSVGTQISCFAPTNF
SWRQAAYVDSFCWAALQKQADSSPLWLHKFFPYILLSLAILLYIPALFWRFTAAPQLSSDLNFIMEELDRFY
NRAIRLAKNIAAKDAAEDTQSALDVTEGCFKYPLVEQYLKTKRFSRSLVFKYLACRGLTLLILLLACLYLGY
YIRLASLTDEFPCNLRTGVLKNDSTVPTAVQCKLVAVSVFGLLSYINLGVYVLLAPLVVYASLGPARQSSSF
LRPYEMLPGFGALGVVTPFYNDLSIYLLFLQENLSELKSFKCLQVLELLQEAGDEGFDTMCLLQTLGQVKTD
VLDSKKTCSRKTNTETNKAEE---------------------------------------------------
------------------------------------------------------------------------
------------------------------------------------------------------------
------------------------------------------------------------------------
------------------------------------------------------------------------
------------------------------------------------------------------------
------------------------------------------------------------------------
------------------------------------------------------------------------
------------------------------------------------------------------------
------------------------------------------------------------------------
----------------------------------------------
>Bf_Apo_P1a/1-399
MAIAHVATEYVFSDFLLKDPAEKKYKGVRLELAVDKIVTILAVGLPLFLISLAFAQEVSVGTQISCFAPSSF
SMRQAAYVDSFCWAAVQQQADSSPMWLHKVQCRLHGFFPYILLSLAILLYIPALLWRFTAAPHISSDLSFIM
EELDRFYNRAIKLAKNLASLDSNDSVEDTQSCFKYPLVEQYLKTKRFSHSLVVKYLACRVLTLLILLLACLY
LGYYIQLASLTDEFPCDLRTGVLKNNSDVPPAIQCKLVAVGVFRLLSYINLGVYVLLAPLVVYAALGPARQS
SIFLRPYEILPGFGALGVVTPIYNDLSIYLLFLSENLSELKSFKCLQVLELLQEAGDEGFDTMCLLQSLGQV
KTDVLDRDDSRKNQELAKTKPQKTINVHKQEKSRTISTL---------------------------------
------------------------------------------------------------------------
------------------------------------------------------------------------
------------------------------------------------------------------------
------------------------------------------------------------------------
------------------------------------------------------------------------
------------------------------------------------------------------------
------------------------------------------------------------------------
------------------------------------------------------------------------
------------------------------------------------------------------------
----------------------------------------------
>Bf_Nbr_P1a/1-339
MAIAHVATEYVFSDFLLKDPNQARYRNVRTELAVDKIVTCVAVGLPLLLISLAFAQEVSVGTQISCFAPTNF
SWRQAAYVDSFCWAAVHTQALPLWLHKFFPYILLLVAVLMYAPALFWRFCAAPLLQSDLAFIMEELDRCYNR
AVTLAKRMATAEQPSADSDPTEGCFNYPMVEKFLMTKRCSRKLIIYYLLCRVLTLLTLLCACVCLGYYLRLA
STTDDFGCKLRVGLLESDTSVPDRVQCKLIAVGVFSLLSFVNLIVFATLIPVVIYASLRPLYCYDHAHFLET
YQSLPTVSVLVLPKPGGQCDDLSLYILLLEENISELKSYKYMKVCILKHQK---------------------
------------------------------------------------------------------------
------------------------------------------------------------------------
------------------------------------------------------------------------
------------------------------------------------------------------------
------------------------------------------------------------------------
------------------------------------------------------------------------
------------------------------------------------------------------------
------------------------------------------------------------------------
------------------------------------------------------------------------
------------------------------------------------------------------------
----------------------------------------------
>Bf_Sor_P1a/1-386
MAIAHVATEYVFSDFLLKDPNQARYRSVRTELAVDKMVTCVAVGLPSSSSPWPSCFAPSNFSWRQAAYVDSY
CWASVHTHTLPLWLHKFFPYILLLVAVFAAPLLQSDLAFIMEELDRCYNRAVTLAKRMYTSGVVNADIDPTE
GCFNYPLVEKFLMTKRCSRTLLLHYLVCRGLTLVTLACACVYLGYYLRLAPVTDNFNCTLRVGLLKSDPSVP
DMVQCKLIAVGVFSLLSLVNLVVFTALVPVVIYASLRPLFCQGYAHFLEIYQSLPTVSVLPNPGGQWDDLSL
YLLFLEENISELKSYKYMKVLEMLRKRGECAGENFDPIDLLQTLCLVKMDNVDGNNAAGKTAVVWNQRPTPT
TTQGWSLKVSESMNPSFSNIVRLWAL----------------------------------------------
------------------------------------------------------------------------
------------------------------------------------------------------------
------------------------------------------------------------------------
------------------------------------------------------------------------
------------------------------------------------------------------------
------------------------------------------------------------------------
------------------------------------------------------------------------
------------------------------------------------------------------------
------------------------------------------------------------------------
----------------------------------------------
>Bf_Oni_P1a/1-429
MAIAHVATEYMFSDFLLKDPNQARYRNVRTELAVDKIVTCVAVGLPLLLISLAFAQEVSVGTQISCFAPTNF
SWRQAAYVDSFCWAAVHTHTLPLWLHKFFPYILLLVAVLMYAPALFWRFCAAPLLQSDLAFIMEELDRCYNR
AVTLAKRMATAEQPSTDSDPTEGCFHYPMVEKFLMTKRCSRKLIFYYLLCRVLTLLTLLCACIYLGYYLRLA
STTDDFGCKLRVGLLESDSGVPDKVQCKLIAVGVFSLLSFVNLIVFATLIPVVIYASLRPLYCYGHAHFLET
YQSLPTVSVLPKPGGQCDDLSLYLLLLEENISEVKSYKYMKVLEMLRRRGEHAGESFDPMGLLQNLCLVKMD
NVDGLKPTGASAMRDNDTDAPEDICEVPNSSKENGSKTETEMKELRPLLKENKDAAGSSDGGVLRQRPM---
------------------------------------------------------------------------
------------------------------------------------------------------------
------------------------------------------------------------------------
------------------------------------------------------------------------
------------------------------------------------------------------------
------------------------------------------------------------------------
------------------------------------------------------------------------
------------------------------------------------------------------------
------------------------------------------------------------------------
----------------------------------------------
>Bf_Aca_P1a/1-421
MAIAHVATEYVFSDFLLKDPNQARYRNVRTELAVDKIVTCVAVGLPLLLISLAFAQEVSVGTQISCFAPTNF
SWRQAAYVDSFCWAAVHTQTLPLWLHKFFPYILLLVAVLMYAPALFWRFCAAPLLQSDLAFIMEELDRCYNR
AVTLAKRMATAEQPSADSDPTEGCFNYPMVEKFLMTKRCSRKLIIYYFLCRVLTLLTLLCACVCLGYYLRLA
STTDDFGCKLRVGLLESDTGVPDRVQCKLIAVGVFSLLSFVNLIVFATLIPVVIYASLRPLYCYDHAHFLET
YQSLPTVSVLPKPGGQCDDLSLYLLLLEENISELKSYKYMKVLEMLRRRGEHAGESFDPMGLLQNLCLVKMD
NVDGLKPTSASAMPDNDEGPNSSKENCSKTETEMKELRPLLQENSDAAGSGDGGVLRQRPM-----------
------------------------------------------------------------------------
------------------------------------------------------------------------
------------------------------------------------------------------------
------------------------------------------------------------------------
------------------------------------------------------------------------
------------------------------------------------------------------------
------------------------------------------------------------------------
------------------------------------------------------------------------
------------------------------------------------------------------------
----------------------------------------------
>Bf_Mze_P1a/1-421
MAIAHVATEYVFSDFLLKDPNQARYRNVRTELAVDKIVTCVAVGLPLLLISLAFAQEVSVGTQISCFAPTNF
SWRQAAYVDSFCWAAVHTQTLPLWLHKFFPYILLLVAVLMYAPALFWRFCAAPLLQSDLAFIMEELDRCYNR
AVTLAKRMATAEQPSADSDPTEGCFNYPMVEKFLMTKRCSRKLIIYYFLCRVLTLLTLLCACVCLGYYLRLA
STTDDFGCKLRVGLLESDTGVPDRVQCKLIAVGVFSLLSFVNLIVFATLIPVVIYASLRPLYCYDHAHFLET
YQSLPTVSVLPKPGGQCDDLSLYLLLLEENISELKSYKYMKVLEMLRRRGEHAGESFDPMGLLQNLCLVKMD
NVDGLKPTSASAMPDNDEGPNSSKENCSKTETEMKELRPLLQENSDAAGSGDGGVLRQRPM-----------
------------------------------------------------------------------------
------------------------------------------------------------------------
------------------------------------------------------------------------
------------------------------------------------------------------------
------------------------------------------------------------------------
------------------------------------------------------------------------
------------------------------------------------------------------------
------------------------------------------------------------------------
------------------------------------------------------------------------
----------------------------------------------
>Bf_Pny_P1a/1-421
MAIAHVATEYVFSDFLLKDPNQARYRNVRTELAVDKIVTCVAVGLPLLLISLAFAQEVSVGTQISCFAPTNF
SWRQAAYVDSFCWAAVHTQTLPLWLHKFFPYILLLVAVLMYAPALFWRFCAAPLLQSDLAFIMEELDRCYNR
AVTLAKRMATAEQPSADSDPTEGCFNYPMVEKFLMTKRCSRKLIIYYFLCRVLTLLTLLCACVCLGYYLRLA
STTDDFGCKLRVGLLESDTGVPDRVQCKLIAVGVFSLLSFVNLIVFATLIPVVIYASLRPLYCYDHAHFLET
YQSLPTVSVLPKPGGQCDDLSLYLLLLEENISELKSYKYMKVLEMLRRRGEHAGESFDPMGLLQNLCLVKMD
NVDGLKPTSASAMPDNDEGPNSSKENSSKTETEMKELRPLLKENSDAAGSGDGGVLRQRPM-----------
------------------------------------------------------------------------
------------------------------------------------------------------------
------------------------------------------------------------------------
------------------------------------------------------------------------
------------------------------------------------------------------------
------------------------------------------------------------------------
------------------------------------------------------------------------
------------------------------------------------------------------------
------------------------------------------------------------------------
----------------------------------------------
>Bf_Hbu_P1a/1-421
MAIAHVATEYVFSDFLLKDPNQARYRNVRTELAVDKIVTCVAVGLPLLLISLAFAQEVSVGTQISCFAPTNF
SWRQAAYVDSFCWAAVHTQTLPLWLHKFFPYILLLVAVLMYAPALFWRFCAAPLLQSDLAFIMEELDRCYNR
AVTLAKRMATAEQPSADSDPTEGCFNYPMVEKFLMTKRCSRKLIIYYFLCRVLTLFTLLCACVCLGYYLRLA
STTDDFGCKLRVGLLESDTGVPDRVQCKLIAVGVFSLLSFVNLIVFATLIPVVIYASLRPLYCYDHAHFLET
YQSLPTVSVLPKPGGQCDDLSLYLLLLEENISELKSYKYMKVLEMLRRRGEHAGESFDPMGLLQNLCLVKMD
NVDGLKPTSASAMPDNDEGPNSSKENCSKTETEMKELRPLLQENSDAAGSGDGGVLRQRPM-----------
------------------------------------------------------------------------
------------------------------------------------------------------------
------------------------------------------------------------------------
------------------------------------------------------------------------
------------------------------------------------------------------------
------------------------------------------------------------------------
------------------------------------------------------------------------
------------------------------------------------------------------------
------------------------------------------------------------------------
----------------------------------------------
>Bf_Pma_P1a/1-405
MAIAHVATEYVFSDFLPNPARYRSIRTELATDKLVTCVAVGLPLLLISLAFAQEVSVGTQISCFSPTNFSWR
QAAYVDSFCWAAVHTHTLPLWLHKFFPYVLLLVAVLMYSPALFWRFSAAPLLQSDLAFIMEELDRCYNRAVT
LAKHLSSSTSDLSEGCFNYPLVERFLMTKRNGRSLLLYYLLCRALTLFTLLCACVYLGYYLRLASVTDEFGC
SLRVGLLLSDLSVPEKVQCKLIAVGVFSLLSMVNLIVFVALMPVVIYSSLRPLFCQGYARFLETYQSLPTMS
VLPTPAGQWDDLSLYLLFLEENISELKSYKYIKVLELLRRRGQCAGEDFDSMGLLQTLCLVKTDAVDGLKTP
KKTNNCEPSSIPAEGSVEQPAEMKGTTHSQVHSQVHSQKAVLLSV---------------------------
------------------------------------------------------------------------
------------------------------------------------------------------------
------------------------------------------------------------------------
------------------------------------------------------------------------
------------------------------------------------------------------------
------------------------------------------------------------------------
------------------------------------------------------------------------
------------------------------------------------------------------------
------------------------------------------------------------------------
----------------------------------------------
>Bf_Ome_P1a/1-431
MAIAHVATEYVFTDFLLKEPSKTQYRSIRTELAVDKMVTCVVVGLPLLFISLAFAQEVSVGTQISCFSPTNF
SWRQAAYVDSFCWAAVHTHTLPLWLHKFFPYILLLVAMLMYTPALFWRFFAVPLLQSDLGFIMEELDRSYNR
AVTLAKRVAALQLTSDSDPTEGCFNYPLVEKFLMTKRFSRRLLFYYLLCRGLTLVTLVCACIYLGYYCSLAS
IKDDFNCTLRVGLLESDPTVPEKVQCKLIAVGVFSVLSLVNLVVFAALMPVVIFAGLRPLLFQKHAQFLETY
QSLPTVSVLPAPSGQCDDLSMYLLFLEENLSELKSYKYIKVLEMLKKRGDCSGESFDTMGLLQTLCTVKMDQ
MDGKKSKTTAEKLDETKPNSADGAAQDDKILKTPNPNSLDETEMKELSPLLVKEVTDSGAGEGGTLRQRAM-
------------------------------------------------------------------------
------------------------------------------------------------------------
------------------------------------------------------------------------
------------------------------------------------------------------------
------------------------------------------------------------------------
------------------------------------------------------------------------
------------------------------------------------------------------------
------------------------------------------------------------------------
------------------------------------------------------------------------
----------------------------------------------
>Bf_Aci_P1a/1-425
MAIAHVATEYVFSDFLLKDPNQARYRSVRTELAVDKIVTCVAVGLPLLFISLAFAQEVSVGTQISCFAPTNF
SWRQAAYVDSFCWAVVHTHTLPMWLHKFFPYILLLVAVLMYTPALLWRFSAAPLLQSDLGFIMEELDRCYNR
AVTLAKRMATAGQLTADSDPTDGCFNYPIVEKFLMTKRCSRKLLLCYLFCRFLTLLTLLCACLYLGYYLRLA
STTDEFGCTLRVGLLKFDPSVPDKVQCKLTAVGVFYLLSLVNLIVFAALIPVVIYATLRPLFWSGCTHFLET
YESLPTVSVLPKPGSQCDDLSLYLLLLEENISELKSYKYMKVLEMLKRRGDSFDPMGLLQNLCPVKMDSVDG
KNPPAAAAKRDAEAPEDGCERPDPSKENSTKMETEMKEIKPLLKEKSDAAGGRSSEGGALRQRPT-------
------------------------------------------------------------------------
------------------------------------------------------------------------
------------------------------------------------------------------------
------------------------------------------------------------------------
------------------------------------------------------------------------
------------------------------------------------------------------------
------------------------------------------------------------------------
------------------------------------------------------------------------
------------------------------------------------------------------------
----------------------------------------------
>Bf_Sau_P1a/1-440
MAIAHVATEYVFSDFLLKDPNQARYRSVRTELAVDKMVTCVAVGLPLLLISLAFAQEVSVGTQISCFAPSNF
SWRQAAYVDSYCWAAVHTHTLPLWLHKFFPYILLLVAVLMYTPALFWRFSAAPLLQSDLGFIMEELDRCYNR
AVTLAKRLSTSGLLTPDSDPTEGCFNYPLVEKFLTTKRFSRVLLFYYLLCRGLTLITLLCACVYLGYYLRLA
SVTDEFGCTLRVGLLASDPDVPDKVQCKLIAVGVFSLLSMVNLILFIALIPVVIYASLRPLFCHGYAHFLEA
YQSLPTVGVLPTPDGHWDDLSLYLLFLEENISELKSYKYIKVLELLKRRGECTEENFDAMGLLQTLCLVKMD
NVDGNKQTGAAGKQDRVKTNTADSDSSPAGAATNSCSHPNTTVDIKTETEMKELKPLLPGNSDTTSTKSSED
RTVRQRAL----------------------------------------------------------------
------------------------------------------------------------------------
------------------------------------------------------------------------
------------------------------------------------------------------------
------------------------------------------------------------------------
------------------------------------------------------------------------
------------------------------------------------------------------------
------------------------------------------------------------------------
------------------------------------------------------------------------
----------------------------------------------
>Bf_Aoc_P1a/1-413
MAIAHVATEYVFSDFLLKEPNQVRYRSVRTELAVDKMVTCVAVGLPLLLISLAFAQEVSVGTQISCFAPTNF
SWRQAAYVDSFCWADVHTNELPLWLHKFFPYMLLLVSVLMYAPALFWRFSAAPLLQSDLGFIMEELDRSYNR
AVTLAKRLALSPDSDPTEGFNYPLVEKFLTTKRCSRSLLLFYLLCRGLTLVTLVLTCTYLSFYLRLASNDAF
QCSLRVGLLTADPGVPEQVQCKLIAVGVFSLLSLVNLVVFISLVPVVIFAALRPLLCHGYARFLETYQSLPT
VSVLPMPGSQWDDLSLYLLFLEENISELKSYKYIKVLELLRRKGGCSEENFDSMGLLQTLYTVKLDGVDGKK
TSGGKPDPAAHAGNSSRGTDSRTGTEMKEFTPLLTGSSDVTGGGASEGGATRQ-------------------
------------------------------------------------------------------------
------------------------------------------------------------------------
------------------------------------------------------------------------
------------------------------------------------------------------------
------------------------------------------------------------------------
------------------------------------------------------------------------
------------------------------------------------------------------------
------------------------------------------------------------------------
------------------------------------------------------------------------
----------------------------------------------
>Bf_Car_P1a/1-441
MAIAHVATEYVFSDFLLKEPNHAQYRNVRTELAVDKMVTCVVVGLPLLLISLAFAQEVSVGTQISCFAPTNF
SWRQAAYVDSYCWAAVHTQPLPLWLHKFFPYILLLVAVLMYTPALFWRFSAAPLLQSDLGFIMEELDRCYNR
AVTLAKRMTTSGQRTQDRESLGSDPTEGSFHYPLVEKFLMTKRCSRMLLCRYLLCRCLTLVTLVCACVYLGY
YLHQASITDEFGCMLRVGLLASDPVVPEKVQCKLIAVSVFSLLSLVNLVLFIALVPVVIYASLRPLFCHGYA
RFLHTYQSLPTVSILPTPDGQWDDLSLYLLFLEENISELKSYKYMKVLELLRKKGESGVENFDAISLLQTLY
LVKMDSVDGKLPGAAGKPDQVKTNAATATAASARAAKNSCNHPNDSKSETEMKVLTPLLTPSEHAAHSKASK
EGTVRQQAM---------------------------------------------------------------
------------------------------------------------------------------------
------------------------------------------------------------------------
------------------------------------------------------------------------
------------------------------------------------------------------------
------------------------------------------------------------------------
------------------------------------------------------------------------
------------------------------------------------------------------------
------------------------------------------------------------------------
----------------------------------------------
>Bf_Ali_P1a/1-428
MAIAHVATEYVFTDFLLKEPNQARYRSVRTELAVDKMVTCVVVGLPLLLISLAFAQEVSVGTQISCFSPTNF
SWRQAAYVDSYCWAAVHTHTFHLWLHKFFPYVLLLVAVLMYTPALIWRFVAAPLLQSDLGFIMEELDRCYNN
AVTLAKRLATSGLLTSDSELTEGCFSYPLVEKFLLTKRCSRRLLSCYLLCRGLTLLILLLACLYLGYYLHMA
SVTDDFGCPLRVGLLVNDTSIPERVQCKLIAVGVFYLLSLVNLIAFSLLFPVIIYAGLRPLLFQGYAHFLET
YQSLPTVSVLPKPDGHWDDLSLYLLYLEENLSELKSYKYMKVLEMLRKRDERSGEHFDSMGLLKTLCLVKMD
AMDGKKPAEVKLDEVKLNAEDGAKSGGGAGSPNSENNSKMETEMRELSPLLPGSGRSEEGGTLRQRAM----
------------------------------------------------------------------------
------------------------------------------------------------------------
------------------------------------------------------------------------
------------------------------------------------------------------------
------------------------------------------------------------------------
------------------------------------------------------------------------
------------------------------------------------------------------------
------------------------------------------------------------------------
------------------------------------------------------------------------
----------------------------------------------
>Bf_Fhe_P1a/1-440
MAIAHVATEYVFTDFLLKEPNQAPYRNIRTELAVDKMVTYVSIFVPLLFISLAFAQEVSVGTQISCFSPSNF
SWKQAGYVDSYCWAAVHTHTLPLWLHKFFPYILLLVAVLMSCPALFWRVSAAPLLMSDLTFIMEELDRCYNR
AVTLAKRLGSSVSLSSDSDPTEGCFNYPLVEKFLMTKRRSRVLLSYYLLCRGLTVVTLLCACLYLGYYLGLA
SVTDEFGCPLRVGLLVNDTSIPEKVQCKLIAVGVFSLLSAVNLAIFIALMPVVIYASVRPLFCQKYARFLET
YQSLPTVSVLPSPDGQWDDLSLVLLYVEENISELKSYKYMKVLEMLRKRGECSGENFDTVGLLQTLCLVKMD
TVDAHRTIAAKAKPDEVKTSPAEAAADDGAAQNNVRRPNSASGNNSKMETEMQELSPLLPGLDETGSKTGEG
VALRQRVM----------------------------------------------------------------
------------------------------------------------------------------------
------------------------------------------------------------------------
------------------------------------------------------------------------
------------------------------------------------------------------------
------------------------------------------------------------------------
------------------------------------------------------------------------
------------------------------------------------------------------------
------------------------------------------------------------------------
----------------------------------------------
>Bf_Ape_P1a/1-413
MAIAHVATEYVFSDFLLKEPNQVRYRSVRTELAFDKMVTCVAVGLPLLLISLAFAQEVSVGTQISCFAPTNF
SWRQAAYVDSFCWADVHTNELPLWLHKFFPYMLLLVSVLMYAPALFWRFSAAPLLQSDLGFIMEELDRSYNR
AVMLAKRLALSPDSDPTEGFNYPLVEKFLTTKRCSRSLLLFYLLCRGLTLVTLVLTCTYLSFYLRLASNDAF
QCSLKVGLLTADPGVPEQVQCKLIAVGVFSLLSLVNLVVFISLVPVVIFAALRPLLCHGYARFLETYQSLPT
VSVLPMPGSQWDDLSLYLLFLEENISELKSYKYIKVLELLRRKGGCSEENFDSMGLLQTLYTVKLDGVDGKK
TSGGKPDPAAHAGNSSRGTDSRTGTEMKEFTPLLTGSSDVTGGGASEGGATRQ-------------------
------------------------------------------------------------------------
------------------------------------------------------------------------
------------------------------------------------------------------------
------------------------------------------------------------------------
------------------------------------------------------------------------
------------------------------------------------------------------------
------------------------------------------------------------------------
------------------------------------------------------------------------
------------------------------------------------------------------------
----------------------------------------------
>Bf_Kma_P1a/1-434
MAIAHVATEYVFSDFLLKDPNQARYRSVRTELAVDKMVTCMVVGLPLLLISLAFAQEVSVGTQISCFSPTNF
SWRQAAYVDSYCWAAVHTHTLPLWLHKFFPYILLLVAVLMYAPALFWRFLAAPLLQSDLGFIMEELDRCYNG
AVTLAKRLATSGLLTSDSDLTEGCFNYPLVEKFLLTKRCSRRLLSCYLLCRGLTLVTLVCACLYLGYYLRLA
SVTDDFGCPLRVGLLVNDTSVPDRVQCKLIAVGVFSLLSLVNLIAFIALIPVVIYAGLRPLFCQGYAHFLET
YQSLPTVSVLPKPDGQWDDLSLYLLYLEENLSELKSYKYMKVLEMLRKRGERSGESFDTLGLLKTLCLVKMD
ATDGKKPAEVKLDEVKTNSNDGGAKDGAGGRPNSTNDTKMETEMRELSPLLLESSDATGGGRSGEGGTLRQR
AM----------------------------------------------------------------------
------------------------------------------------------------------------
------------------------------------------------------------------------
------------------------------------------------------------------------
------------------------------------------------------------------------
------------------------------------------------------------------------
------------------------------------------------------------------------
------------------------------------------------------------------------
------------------------------------------------------------------------
----------------------------------------------
>Bf_Oja_P1a/1-431
MAIAHVATEYVFTDFLLKEPSKTQYRSIRTELAVDKMVTCVVVGLPLLFISLAFAQEVSVGTQISCFAPTNF
SWRQAAYVDSFCWAAVHTHTLPLWLHKFFPYILLLVAMLMYSPALFWRFFAAPLLQSDLAFIMEELDRCYNR
AVTLAKRVGALQLTSDSDPTEGCFNYPLVEKFLMTKRFSRRLLFYYLLCRGLTLVTLLCACIYLGYYCSLAS
VKDDFDCTLRVGLLESDPTVPEKVQCKLIAVGVFSLLSLVNLVVFAALMPVVIFAGLRPLFFQEHAQFLETY
QSLPTVSVLPAPSGQCDDLSMYLLFLEENLSELKSYKYIKVLEMLRKRGESSGEGFDPMGLLQTLCPVKMDH
MDGKKSKTTAEKLDETKANSADGAAQGDKNLKAPNPNSQNETEMKELSPLLAKEVTDSQAGEGGTLRQRAM-
------------------------------------------------------------------------
------------------------------------------------------------------------
------------------------------------------------------------------------
------------------------------------------------------------------------
------------------------------------------------------------------------
------------------------------------------------------------------------
------------------------------------------------------------------------
------------------------------------------------------------------------
------------------------------------------------------------------------
----------------------------------------------
>Bf_Lbe_P1a/1-446
MAIAHVATEYVFSDFLLKDPNQARYRSVRTELAVDKMVTCVAVGLPLLLISLAFAQEVSVGTQISCFAPSNF
SWRQAAYVDSYCWAAVHTHTLPLWLHKFFPYILLLVAVMMYTPALFWRFSAAPLLQSDLSFIMEELDRCYNR
AVTLAKRLTTSGLLTSDSDPTEGCFNYPLVEKFLMTKRCSRTLLLHYLLCRGLTLVTLLCACVYLGYYLRLA
SVTDDFSCKLRVGLLVDDPTVPEKVQCKLIAVGVFSLLSLVNLVLFIALIPVVFYASLRPLFCHGYARFLEA
YQSLPTIGVLPSPAGQWDDLSLYLLFLEENISELKSYKYIKVLELLKRRGSCTSENFDAMGLLQTLCLVKMD
AVDGTKATGRPDQVKTNTPGTARSTKASDAEEAHNSHNHQRSTSDNSTVETEMRELTPLLPGNNDATSCEDS
EGGTPRKQPADVIE----------------------------------------------------------
------------------------------------------------------------------------
------------------------------------------------------------------------
------------------------------------------------------------------------
------------------------------------------------------------------------
------------------------------------------------------------------------
------------------------------------------------------------------------
------------------------------------------------------------------------
------------------------------------------------------------------------
----------------------------------------------
>Bf_Pme_P1a/1-436
MAIAHVATEYVFSDFRLKEPNQARYQNIRTELAADKMVTCVAVGLPLLFISLAFAQEVSVGTQISCFSPTNF
SWKQAGYVDSYCWAAVHNYSLVLGLHKFFPYILLLVAVLMYSPALFWRFSAAPLLQSDLAFIMEELDRCYNR
AVTLAKRLATSGLQTSDSDLTEGCFNYPLVEKFLMTKRCSRVLLSYYLLCRGLTLVTLLCACLYLGYYLHLA
SIIDQFDCLLRVGLLVNDTSIPERVQCKLIAVGVFSLLSAVNLAMFIALIPVVIYASLRPLFCQGYALFLET
YQSLPTVSVLPTPGGQWDDLSLYLLYLEENISELKSYKYMKVLEMLKKRGECAGENFDTVALLQTLCLVKMD
TVDGKKAPEPEAKPDGGLASGSGPVANDNEPAKNNVSRPNNTKTETEMKELRPLLPGIDETGSKTGEGGTLR
QRVM--------------------------------------------------------------------
------------------------------------------------------------------------
------------------------------------------------------------------------
------------------------------------------------------------------------
------------------------------------------------------------------------
------------------------------------------------------------------------
------------------------------------------------------------------------
------------------------------------------------------------------------
------------------------------------------------------------------------
----------------------------------------------
>Bf_Pre_P1a/1-436
MAIAHVATEYVFSDFRLKEPNQARYQNIRTELAADKMVTCVAVGLPLLFISLAFAQEVSVGTQISCFSPTNF
SWKQAGYVDSYCWAAVHNYSLVLGLHKFFPYILLLVAVLMYSPALFWRFSAAPLLQSDLAFIMEELDRCYNR
AVTLAKRLATSRLQTSDSDLTEGCFNYPLVEKFLMTKRCSRVLLSYYLLCRGLTLVTLLCACFYLGCYLHLA
SIIDQFDCLLRVGLLVNDTSIPEKVQCKLIAVGVFSLLSAVNLAMFIALIPVVIYASLRPLFCQGYALFLET
YQSLPTVSVLPAPGGQWDDLSLYLLYLEENLSELKSYKYMKVLEMLKKRGECAGENFDTVGLLQTLCLVKMD
TVDAKKAPEPEAKPDGGLASGSAPVANDNEPAKNNVGRQNNTKTETEMQELHPLLSGIDETGSRTEEAGTLR
QRVM--------------------------------------------------------------------
------------------------------------------------------------------------
------------------------------------------------------------------------
------------------------------------------------------------------------
------------------------------------------------------------------------
------------------------------------------------------------------------
------------------------------------------------------------------------
------------------------------------------------------------------------
------------------------------------------------------------------------
----------------------------------------------
>Bf_Xma_P1a/1-436
MAIAHVATEYVFSDFRLKEPNQARYQNIRTEMAVDKMVTCVAVGLPLLFISLAFAQEVSVGTQISCFSPTNF
SWKQAGYVDSYCWAAVHKYTLVLGLHKFFPYILLLVAVLMYSPALFWRFSAAPLLQSDLAFIMEELDRCYNR
AVTLAKRLATSGLRTSDSDPTEGCFNYPLVEKFLMTKRCSRVLLSYYLLCRGLTLVTLLLACLYLGYYLHLA
SITDEFSCLLRVGILVNDTNIPEKVQCKLIAVGVFTLLSAVNLAMFIALIPVVIYASLRPLFCQGYALFLET
YQSLPTVSVLPAPSGQWDDLSLYLLYLEENLSELKSYKYMKVLEMLKKRGECAGENFDTVGLLQTLCLVKMD
TVDSKKAPDPEDKPPSGLASGSGPVANDDKPAKNNVSRPNNTKTKTEMQELSPLLPGIDETGSKTGEGGTLR
QRAM--------------------------------------------------------------------
------------------------------------------------------------------------
------------------------------------------------------------------------
------------------------------------------------------------------------
------------------------------------------------------------------------
------------------------------------------------------------------------
------------------------------------------------------------------------
------------------------------------------------------------------------
------------------------------------------------------------------------
----------------------------------------------
>Bf_Sfa_P1a/1-439
MAIAHVATEYVFSDFLLKDPSQARYRSVRTELAVDKVVTCVAVGLPLLFISLAFAQEVSVGSQISCFAPSNF
SWRQAAYVDSFCWAAVHTHTPLWLHKFFPYILLLVAVLMYTPALLWRFLAAPLLQSDLGFIMEELDRSYNRA
VTLAKRMASAGLLTPDSDPTDGCFNYPLVEKFLTTKRCSRTLLLYYLLCRGLTLVTLLCACCYLGYYLRLAS
VQDEFGCSLRVGLLESDASVPELVQCKLIAVGVFSLLSLVNLVFFLGLIPVVVFAGLRPLLLRGHARFLETY
QSLPTVSVLPSPTGAGQCNDLSLYLLFLEENVSELKSYKYIKVLELLKRRGDCAGEDFDAMGLLQTLCLVKM
DTLDGTGAAAAAAAQNQSPEKTDAEEAADLGPGRLNPGGLNSGATDTEMKELAPLLSENCDVTGSRPGEDGG
VLRQRPM-----------------------------------------------------------------
------------------------------------------------------------------------
------------------------------------------------------------------------
------------------------------------------------------------------------
------------------------------------------------------------------------
------------------------------------------------------------------------
------------------------------------------------------------------------
------------------------------------------------------------------------
------------------------------------------------------------------------
----------------------------------------------
>Bf_Tru_P1a/1-435
MAIAHVATEYVFSDFLLKEPNQARYRSVRTELALDKLVTCVAVGLPLLLISLAFAQEVSVGTQISCFAPANF
TWKQAAYVDSYCWAAVHTHTLPLWLHKFFPYILLLVAVLMYTPALVWRFSAAPLLQSDLSFIMEELDHCYNR
AVTLAKRMTTSGLLTSDGDPTEGCFNYPLVETFLMTKRSSRMLLLYYLLCRGLTCVTLLCACIYLGYYLRLA
SLTDEFGCALRVGLLVSDPYVPDEVQCKLIAVGVFSLLSLVNLVVFIALIPAVIYASLRPLLCHGYTRSLQT
YQLLPTVGVLPTPDGQWDDLSLYLLFLDENISELKSFKYIKVLELLRRRDQYSRENFDAMRLLQTLCLVKMD
TVDGNKAASKQAPAKPGAAEPARSSSGQKAEGAENCSDSPNSDTDKQDQVETEMKELAPLLPGNSHDTETVM
EEL---------------------------------------------------------------------
------------------------------------------------------------------------
------------------------------------------------------------------------
------------------------------------------------------------------------
------------------------------------------------------------------------
------------------------------------------------------------------------
------------------------------------------------------------------------
------------------------------------------------------------------------
------------------------------------------------------------------------
----------------------------------------------
>Bf_Tfl_P1a/1-432
MAIAHVATEYVFSDFLLKEPNQARYRSVRTELALDKLVTCVAVGLPLLLISLAFAQEVSVGTQISCFAPANF
TWKQAAYVDSYCWAAVHTHTLPLWLHKFFPYILLLVAVLMYTPALVWRFSAAPLLQSDLSFIMEELDHCYNR
AVTLAKRMTTSGLLTSDGDPTEGCFNYPLVETFLMTKRSSRMLLLYYLLCRGLTCITLLCACIYLGYYLRLA
SLTDEFGCALRVGLLVSDPYVPDEVQCKLIAVGVFSLLSLVNLVVFIALIPAVIYASLRPLLCHGYTRSLQT
YQLLPTVGVLPTPDGQWDDLSIYLLFLDENISELKSFKYIKVLELLRRRDQYSRENFDAMRLLQTLCLVKMD
TVDGNKAASKQAPAKPRAAEPARSSSGQKAEGAEDCPNSDTDKQDQVETEMKELAPLLPGNSHDTETVMEEL
------------------------------------------------------------------------
------------------------------------------------------------------------
------------------------------------------------------------------------
------------------------------------------------------------------------
------------------------------------------------------------------------
------------------------------------------------------------------------
------------------------------------------------------------------------
------------------------------------------------------------------------
------------------------------------------------------------------------
----------------------------------------------
>Bf_Agr_P1a/1-417
MAIAHAATEYVFTDFVLKEPASENRYKGIRLDLALDKMVTCVAVGLPLLLISLAFAQEVSVGTQISCFSPSK
FSWRQAGYVDSYCWAAVQTQDTGGLPLWLHKFFPYILLLVAVSVYMPALFWRFTGAPVLSSDLTFIMEELDR
SYNRAIKLAKCLHTAGKRDSQPARVDSYSSVIDLTESCFKYPLVEQYLRTKRFSRGLLIRYLLCRTITFLAL
ILACIYLCYYIRLSITDEFQCDIRSGVVINDSSVPPAMQCKLVAVGIFQLLSYINLCVYLLLLPLCLYAMLV
PFRRTIGFLKPYEMLPTIGVMQFGNVTWDDLALYLLFLEENLSELKSYKCLKVLEMLKEGEGESVDTMLLLQ
TLGQVKTDVVDGRLLEKDRKISSTNNGDTEMKEISPLMQGDSLKKHEDEKVVRQRVI---------------
------------------------------------------------------------------------
------------------------------------------------------------------------
------------------------------------------------------------------------
------------------------------------------------------------------------
------------------------------------------------------------------------
------------------------------------------------------------------------
------------------------------------------------------------------------
------------------------------------------------------------------------
------------------------------------------------------------------------
----------------------------------------------
>Bf_Mar_P1a/1-440
MAIASVATEYVFSDFLLKEPNQAQYRNIRTELAVDKMVTCVAVGLPLLLISLAFAQEVSVGTQISCFPPTNF
SWRQGVYVDSYCWAAVHTHPLPLWLHKFFPYILLLVAVLMYSPALIWRFSVAPLLQSDLGFIMEELDRCYNR
AVTLAKRMATSGVHGSDSDPTEGCFKYPLVENFLTTKRCSRLLLLHYLLCRGLTLLTLICACVYLVYYLRLA
SVTDEFGCTLRVGLLTSDPSVPEKVQCKLIAVGVFSLLSLVNLLLFLALVPVVIYASLRPLLRRGPARFLET
YQSLPTVSILPTPSGHCDDLSLYLLFLEENVSELKSYKYIKVLKLLKRRGECSGENFDALGLLQTLCLVKMD
SVDGKLIGAARKQDQVVSGSSSAVADAAAARNSCKHPNSDAGNDSRMETELKELTPLLPADSHVTGSKNSDE
GTLRQRVM----------------------------------------------------------------
------------------------------------------------------------------------
------------------------------------------------------------------------
------------------------------------------------------------------------
------------------------------------------------------------------------
------------------------------------------------------------------------
------------------------------------------------------------------------
------------------------------------------------------------------------
------------------------------------------------------------------------
----------------------------------------------
>Bf_Pla_P1a/1-436
MAIAHVATEYVFSDFRLKEPNQARYQNIRTELAADKMVTCVAVGLPLLFISLAFAQEVSVGTQISCFSPTNF
SWKQAGYVDSYCWAAVHNYSLVLGLHKFFPYILLLVAVLMYSPALFWRFSAAPLLQSDLAFIMEELDRCYNR
AVTLAKRLATSGLQTSDSDLTEGCFNYPLVEKFLMTKRRSRVLLSYYLLCRGLTLVTLLCACLYLGYYLHLA
SIIDQFDCLLRVGLLVNDTSIPERVQCKLIAVGVFSLLSAVNLAMFIALIPVVIYASLRPLFCQGYALFLET
YQSLPTVSVLPAPGGQWDDLSLYLLYLEENLSELKSYKYMKVLEMLKKRGECAGENFDTVGLLQTLCLVKMD
TVDGKKAPEPEAKPDGGLASGSGPVANDNEPAKNNVSRPNNTKTETEMQELRPLLPGIDETGSKTGEGGTLR
QRVM--------------------------------------------------------------------
------------------------------------------------------------------------
------------------------------------------------------------------------
------------------------------------------------------------------------
------------------------------------------------------------------------
------------------------------------------------------------------------
------------------------------------------------------------------------
------------------------------------------------------------------------
------------------------------------------------------------------------
----------------------------------------------
>Bf_Pfo_P1a/1-436
MAIAHVATEYVFSDFRLKEPNQARYQNIRTELAADKMVTCVAVGLPLLFISLAFAQEVSVGTQISCFSPTNF
SWKQAGYVDSYCWAAVHNYSLVLGLHKFFPYILLLVAVLMYSPALFWRFSAAPLLQSDLAFIMEELDRCYNR
AVTLAKRLATSGLQTSDSDLTEGCFNYPLVEKFLMTKRCSRVLLSYYLLCRGLTLVTLLCACLYLGYYLHLA
SIIDQFDCLLRVGLLVNDTSIPERVQCKLIAVGVFSLLSAVNLAMFIALIPVVIYASLRPLFCQGYALFLET
YQSLPTVSVLPTPGGQWDDLSLYLLYLEENISELKSYKYMKVLEMLKKRGECAGENFDTVALLQTLCLVKMD
TVDGKKAPEPEAKPDGGLASGSGPVANDNEPAKNNVSRPNNTKTETEMKELRPLLPGIDETGSKTGEGGTLR
QRVM--------------------------------------------------------------------
------------------------------------------------------------------------
------------------------------------------------------------------------
------------------------------------------------------------------------
------------------------------------------------------------------------
------------------------------------------------------------------------
------------------------------------------------------------------------
------------------------------------------------------------------------
------------------------------------------------------------------------
----------------------------------------------
>Bf_Cse_P1a/1-425
MAIAHVATEYVFSDFLLKEPTQARYRSVRTELAVDKMVTCVVVGLPLLLISLAFAQEVSVGTQISCFAPTNF
SWRQAAYVDSYCWASVHTHTQPLWLHKVXXXXLLLVAVLMYTPALFWRFSAAPLLQSDLGFIMEELDRCYNR
AVTLAKRLSTSGCLSAESDPTEGCFNYPLVEKFLMTKRCSRTMLLYYLLCRGLTFVTLVCACVYLAYYLRRA
SVTDDFQCNLRVGLLASDPSVPEQVQCKLIAVGVFSLLSLVNLIVFISLIPVVIYASARPFLCHGYANFLEI
YQSLPTVSVLPSPDGQWDDLSLYLLFLNENISELKSFKYIKVLELLKRRGSGESFDAMGLLQTLCLVKMDTV
DGNKPPGAAGKQHQPKCNTADSAGSPNAAAKNNSSCSESRGRKDGAAGTEMKELKPLLENRDETG-------
------------------------------------------------------------------------
------------------------------------------------------------------------
------------------------------------------------------------------------
------------------------------------------------------------------------
------------------------------------------------------------------------
------------------------------------------------------------------------
------------------------------------------------------------------------
------------------------------------------------------------------------
------------------------------------------------------------------------
----------------------------------------------
>Bf_Tni_P1a/1-364
MAIAHVATEYVFSDFLLREPNQAPYRSVRTELALDKMVTCVAVGLPLLLISLAFAQEVSVGTQISCFAPANF
SWRQAAYVDSYCWASVHTHTLPLWLHKFFPYVLLLVAVLMYTPALFWRFSAAPLLQSDLSFIMEELDRCYNR
AVTLAKRMAASGVLAPERSDPTEGCFNYPLVEKFLMTKRSSALLFYYLLCRGLTCVTLLCACIYLGYYLRLA
SVTDDFCCALRWGLLQNDSYVPDRLQCKLIAVGVFSLLSLVNLILFVALVPAVVYASLRPLLCHGYARFLES
YQLLPTVGVLPTPDGQWDDLSLYLLFLDENISELKSFKYIKVLELLRRRGQCSEENFDAMGLLQTLCLVKMD
SVDG--------------------------------------------------------------------
------------------------------------------------------------------------
------------------------------------------------------------------------
------------------------------------------------------------------------
------------------------------------------------------------------------
------------------------------------------------------------------------
------------------------------------------------------------------------
------------------------------------------------------------------------
------------------------------------------------------------------------
------------------------------------------------------------------------
----------------------------------------------
>Bf_Cva_P1a/1-410
MAIAHVATEYVFSDFLLKEPNKARYHSIRTELAVDKMVTCVAVGLPLLFISLAFAQEVSVGTQISCFSPTNF
SWKQAGYVDSYCWASVHTHTLPLWLHKFFPYILLLVAVLMYSPALFWRFSAAPLLQSDLAFIMEELDRCYNC
AVTLVKRLKTSDGDPTEGCFNYPLLEKFLMTKRCSRVLLSYYMLCRGLTLVTLLCACLYLGYYLRLASVTDE
FGCPLRVGLLVNDTSIPERVQCKLIAVGVFSLLSAVNLAVFVALMPVVIYASLRPLICQGYARFLETYQLLP
TVTTLPSPDGQWDDLSLYLLYLEENISELKSYKYMKVLEMLRKRGECSGENFDTVGLLQTLCLVKMDTVDGN
KTVSVANKPAGVKMEAADAAAGHGEAGNNLRRPNSASGNETKIETEMQGK----------------------
------------------------------------------------------------------------
------------------------------------------------------------------------
------------------------------------------------------------------------
------------------------------------------------------------------------
------------------------------------------------------------------------
------------------------------------------------------------------------
------------------------------------------------------------------------
------------------------------------------------------------------------
------------------------------------------------------------------------
----------------------------------------------
>Bf_Sfo_P1a/1-324
TQISCFPPSSFSIRQAAYVDSFCWAAVQHNRMSTEETRHLPLWLHKYFPYMLLLVALFMYLPSVIWRFTGTP
HLFADLNFMLEELDRTYNRAIKRAEALVSGKEPGDNQGSSDRCFKYPLVGQYLKTKRSSRNLVVKYLFCRAL
TLVTLVMACFYLGYYISLASTTDEFTCDIRTGRLRNSSNVPSAFQCKLVAVGIFWLLSSINLLVYILLAPLV
VYAAIAPLRQGAAFLRPYEALPDFGELDLTPPFCNDLGIYLCFLEENLSELKSHRCLLVLARLQEEAGDSTL
DIECLLRTLGQVKTDGLDSSSLTTLKAKDDCTPQLN------------------------------------
------------------------------------------------------------------------
------------------------------------------------------------------------
------------------------------------------------------------------------
------------------------------------------------------------------------
------------------------------------------------------------------------
------------------------------------------------------------------------
------------------------------------------------------------------------
------------------------------------------------------------------------
------------------------------------------------------------------------
------------------------------------------------------------------------
----------------------------------------------
>Bf_Dre_P1b/1-422
MAIARVATEYVFSDFLLKEQSDSKYKGVRLELATDKLVSFIAVGLPLLLISLAFAQEVSVGTQITCFPPTNF
TMRQAAYADSFCWAAVEHHPSENETYSAPLHLHKFFPYILLLLAILMYIPALFWRFTAAPSLSSDLSFIMEE
LDRCYNRAIRLAKSITTKQDKDIAEDPHSGLELTEACFKYPLVEQYLKTKRSSWALAAKYLLCRVLTFLTLL
LGCFYLTYYIFWVSPSDQFSCHLRRGILVNQSEVPDVVQCKLVAVGVFRLLSCMNLVVYLLLVPAVVYAGLQ
PARQHQRGQFLRPYHLLPAFGHVLDLQPATRRYDDLSIYLLFLEENLSELKSYKCLQVLELLSEGGEAAFDT
MCLLRTLGQVKTDMVDKRQAQTVNGNPEIVISEIKDVSVLLDDGVQADKSCSCVKDVRQRVV----------
------------------------------------------------------------------------
------------------------------------------------------------------------
------------------------------------------------------------------------
------------------------------------------------------------------------
------------------------------------------------------------------------
------------------------------------------------------------------------
------------------------------------------------------------------------
------------------------------------------------------------------------
------------------------------------------------------------------------
----------------------------------------------
>Bf_San_P1b/1-427
MAIARVATEYVFSDFLLKEQSDSKYKGVRLELATDKLVTFIAVGLPLLLISLAFAQEVSVGTQITCFPPTNF
TLRQAAYVDSFCWAAVEHHPTENGPDSAPLHLHKFFPYILLLVATLMYIPALFWRFTAAPSLSSDLSFIMEE
LDRCYNRAIRLAKSLTTKQDKDIAEDPHSGLEMTEACFKYPLVEQYLKTKRSSWALAAKYLLCRVLTFLTLL
LACFYLTYYIFWVSTSDQFSCNLRRGILVNESAVPDAVQCKLVAVGVFRLLSCMNLVVYLLLVPAVVYTAFQ
PARQHQRAQFLRPYHLLPAFGHVLDLQPTTRRYDDLSIYLLFLEENLSELKSYKCLQVCKYGGEAAFDTMCL
LRTLGQVRTDMVDRKQAQTVNGNAEKEISEMKGKYNISKVKTRHTIITCISFTINWPFLYNLLLILC-----
------------------------------------------------------------------------
------------------------------------------------------------------------
------------------------------------------------------------------------
------------------------------------------------------------------------
------------------------------------------------------------------------
------------------------------------------------------------------------
------------------------------------------------------------------------
------------------------------------------------------------------------
------------------------------------------------------------------------
----------------------------------------------
>Bf_Srh_P1b/1-416
MAIARVATEYVFSDFLLKEQSDSKYKGVRLELATDKLASFIAVGLPLLLISLAFAQEVSVGTQITCFPPTNF
TLRQAAYVDSFCWAAVEHHPTENGADSAPLNLHKFFPYILLLVAILMYIPALFWRFTAAPSLSSDLSFIMED
LDRCFNRAIRLAKSLTSKQDKDIAEDPHRSCFKYPLVEQYLKTKRSSWALAAKYLLCRVLTFLTLLLACFYL
TYYIFWVSPSDQFSCNLRRGVLNESVVPDAVQCKLVAVGVFRLLSCMNLVVYLLLAPAVVYAAFQPARQHQR
AQFLRPYHLLPAFGHVLDLQPTTRRYDDLSIYLLFLEENLSELKSYKCLQVLELLSEGGEAAFDTMCLLRTL
GQVRTDMVDRKQAQTVKGNAEKEISEIKDATSVLLDDGVQTEKSCSCVKDIRHRVV----------------
------------------------------------------------------------------------
------------------------------------------------------------------------
------------------------------------------------------------------------
------------------------------------------------------------------------
------------------------------------------------------------------------
------------------------------------------------------------------------
------------------------------------------------------------------------
------------------------------------------------------------------------
------------------------------------------------------------------------
----------------------------------------------
>Bf_Dtr_P1b/1-423
MAIARVATEYVFSDFLLKDQSDSKYKGVRLELATDKLVTFIAVGLPLLLISLAFAQEVSVGTQITCFPPTNF
TLRQAAYVDSFCWAALEHHPTEHGLDSAPLHLHKFFPYILLLVATLMYIPALFWRFTAAPSLSSDLSFIMEE
LDRCYNRAIRLAKSLTTKQDKDIAEDPHSGLEMTEACFKYPLVEQYLKTKRSSWALAAKYLLCRVLTFLTLL
LACFYLTYYIFWVSPSDQFSCNLRRGILVNESVVPDAVQCKLVAVGVFRLLSSMNLVVYLLVVPAVVYTAFQ
PARQHQRAQFLRPYHLLPAFGHVLDLQPTTRHYDDLSIYLLFLEENLSELKSYKCLQVLELLSEGGEAAFDT
MCLLRTLGQVRTDMVDRKQAQTVNGNAEKEISEMKDASSVLLDDGVQTEKSCGCVKDVRHRVV---------
------------------------------------------------------------------------
------------------------------------------------------------------------
------------------------------------------------------------------------
------------------------------------------------------------------------
------------------------------------------------------------------------
------------------------------------------------------------------------
------------------------------------------------------------------------
------------------------------------------------------------------------
------------------------------------------------------------------------
----------------------------------------------
>Bf_Tti_P1b/1-543
MPLRRRLGIIQSPTMSCSPTDQWNNESGEVSTGGHDLASGEFNYDSKANKFRFVEDTTHANKTSHLDVLINF
DEGVLYEMDSKNESCKKETLQFRKHLMEIPPDATHESEIYLGSPSITEQGLRVRVWTGNFNELHEPSESKYK
GVRLELALDKLVSFIAVGLPLLLISLAFAQEVSVGSQITCFPPSRFSLRQAAYVDSFCWAAVESHSTDNSAP
LRLHKFFPYILLLVAIIMYIPALLWRFTATPSLSSDLNFIMEELDRCYNRAIRLAKSLTSNLDGKDTAEDPH
SGIELTEGCFKYPLVEQYLKTKRASWALAAKYLLCRVLTLLTLLLACFYLTYYIFWVSPSDQFSCNLRTGIL
SNETEIPDALQCKLVAVGVFRLLSCINVVMYIVLVPAVVYAALQPFLEHQRARFLHPYRLLPAFGHALDLEP
TGRRYDDLSIYLLFLEENLSELKSYKCLQVLKLLSEEGDAAFDTMCLLRTLGQVRTDMVDRKRSQTVDGKSQ
LTRTEINSEQKDISAVLLDDGVHTEKSCSCVKDVRHRVV---------------------------------
------------------------------------------------------------------------
------------------------------------------------------------------------
------------------------------------------------------------------------
------------------------------------------------------------------------
------------------------------------------------------------------------
------------------------------------------------------------------------
------------------------------------------------------------------------
----------------------------------------------
>Bf_Pna_P1b/1-427
MAIAHVATEYVFSDFLLKEPNESKYKGVRLELAADKLVAFIAVGLPLLLISLAFAQEVSVGSQISCFPPANF
TLRQAVYVDSFCWVAVENQTTENGRPLWLHKFFPYILLLLAVLVYVPALFWRFTAAPQLSSDLSFIMGELDR
CYNRAIRLAKSLATSSPSAKDISEDPHSGLEVAEGCFKYPLVEQYLRTKRGTWTLAWKYLLCRVLTLLTLLL
ACIYLAYYICLVSPTDQFSCHLYTGVPVNGSAPAAVECKLVAVGVFRLLSCINVGVYLLLIPVVIYSTLSPA
HPHQHGRLLRPYRLLPTFGHAQGLQLASRHYDDLSIYLLFLRENLSELKSYKCLQVLELLTEGESESLDTMC
LLRTLGQVRTDLVDKLTPNIDGNSQSAPVKEEADSFKLKDVSTVLLQDGQQKEPSCGCGKDVRQRVV-----
------------------------------------------------------------------------
------------------------------------------------------------------------
------------------------------------------------------------------------
------------------------------------------------------------------------
------------------------------------------------------------------------
------------------------------------------------------------------------
------------------------------------------------------------------------
------------------------------------------------------------------------
------------------------------------------------------------------------
----------------------------------------------
>Bf_Eel_P1b/1-418
MAIAHVATEYVFSDFLLKEPNESVYKGVRLELAADKLVTFIAVGLPLLLISLAFAQEVSVGTQISCFPPSNF
TLRQAAYTDSFCWVAVEGQTTEDGSPLWLHKFFPYVLLLLAVLMYTPVLFWRFTAAPQLSSDLGFIMEELDR
CYNRAIRQAKSLAVKPVLSVDTEIQDGLELAESCFKPPLVEQYLWTKQSVWTLALKYLLCRALTLLTLLLAC
LYLTYYICMVSPSDQFSCILHTGALLNDSAPPVVQCKLVAVGVFRLLSCINVGVYLLLIPAVIYSALLPGRH
RKEIRLLRPYRLLPAFGHAQGLQLATHRYDDLSIYLLFLEENLSELKSYKCLQVLELLTEVESKTLDMSCLL
RTLGQVKTDLVDRKLPPTIDGNSQSAHEKQGTESALLQDGPEKETQCSCRKVVRQRVL--------------
------------------------------------------------------------------------
------------------------------------------------------------------------
------------------------------------------------------------------------
------------------------------------------------------------------------
------------------------------------------------------------------------
------------------------------------------------------------------------
------------------------------------------------------------------------
------------------------------------------------------------------------
------------------------------------------------------------------------
----------------------------------------------
>Bf_Ame_P1b/1-425
MAIAHVATEYVFSDFLLKEQTESKYKGVRLDLAADKLVTFIAVGLPLLLISLAFAQEVSVGSQISCFPPTNF
SLRQAAYVDSFCWVAVESQSTEDGSPLWLHKFFPYILLLLAVLVYVPALFWRFTAVPQLSSDLSFIMEELDR
CYNRSIRLAKSLAASSPSGKDIAEDPHSGLEIAEGCFKYPLVEQYLRTKRGTWTLAWKYLLCRILTLLTLLL
ASIYLAYYICVVSLTDQFSCYIHTGVRSAGGLVNDSTPPSVQCKLVAVGVFRLLSTINVCVYLLLIPAVIHS
ALSPARPHQHDCLLRPYRLLPTFGHAKGLQLATRRYDDLSIYLLFLKENLSELKSYKCLQVLELLTERESES
LDTMCLLRTLGQVRTDLVDKKLTPIIDGNNESPPVKVEVDISKPKGKSNISVTLLTCSWIYKFKA-------
------------------------------------------------------------------------
------------------------------------------------------------------------
------------------------------------------------------------------------
------------------------------------------------------------------------
------------------------------------------------------------------------
------------------------------------------------------------------------
------------------------------------------------------------------------
------------------------------------------------------------------------
------------------------------------------------------------------------
----------------------------------------------
>Bf_Phy_P1b/1-428
MAIAHVATEYVFSDFLLKEPSEGKYKGLRLELAADKLVTFIAVGLPLLLISLAFAQEVSVGSQISCFPPTNF
TLRQAVYVDSFCWVAAESQTTEDGSPLWLHKFFPYILLLLAVLVYVPALFWRFTAAPQLSSDLSFIMEELDR
CYNRAIRFAKSLASNNPDAKDITEDSQSGMEMAEGCFKYPLVEQYLRTKRGTRALAWKYLLCRVLTLLTLLL
ACLYLLYYICLVSLSDQFPCYLHTGAVLNQSMLPAVQCKLVAVGVFRLLSCINMAVYLLLIPVVINAALLPA
RQTQQSQLLRPYRLLPAFSHAQGLHVSSSRYDDLSIYLLFLEENLSELKSYKCLQVLELLTEGESENLDTMC
LLRTLGQVKTDLVDRKLASVVDGNSQSAHTKEEVELSKLRDGSTVLIQDGQQKESICCCGKDVRQRAV----
------------------------------------------------------------------------
------------------------------------------------------------------------
------------------------------------------------------------------------
------------------------------------------------------------------------
------------------------------------------------------------------------
------------------------------------------------------------------------
------------------------------------------------------------------------
------------------------------------------------------------------------
------------------------------------------------------------------------
----------------------------------------------
>Bf_Ipu_P1b/1-409
MAIASVATEYVFTDFLLKDSSTEGKYKSARLDLALDKLVLCIAVGLPLLFISLAFAQEVSVGTQISCFSPMN
FSWRQAAFVDAYCWADVQKQNTGGLPLSIHKFFPYILLFVAMLMYVPALFWRFTVTPGLSSDLTFIMDQLDR
SYNRAIKLAKRLHGNPDTHGSASDLTDNCFRYPLVEQYLKTKRFSFDLLLRYLLCRVFTFLALVLACVYLCY
YIRLSVTDEFQCNIRSGVLFNDSTVPEALQCKLVAVGVFQLLSYINLAVYLLLAPICVYTMLVPLRSSAGFL
KPYEMLPTLGVMEIGPRAWDDLAMYLLFLEENLSELKSYKCLKVLELLKESGEVQFDTMVLLEALGQVKTDV
VDGRLEKNSQTDTEKTLGNCIEMKEASPLLSEDRVGTSRDDAAVRQRVT-----------------------
------------------------------------------------------------------------
------------------------------------------------------------------------
------------------------------------------------------------------------
------------------------------------------------------------------------
------------------------------------------------------------------------
------------------------------------------------------------------------
------------------------------------------------------------------------
------------------------------------------------------------------------
------------------------------------------------------------------------
----------------------------------------------
>Bf_Cch_P1b/1-424
MAIAHVATEYVFSDFLLKEPSESKYKGVRLELAVDKLVTFIAVGLPLLLISLAFAQEVSVGTQISCFAPTNF
SWRQAAYVDSFCWAAVQKQPTEPDNRPLWLHKFFPYILLLVAILMYIPAVFWRFTAAPLLSSDLNFIMEELD
RCYNRAIRLAKSLASSLDPKDSSEDPHSALELTEGCFKYPLVEQYLQTKHFSRGLVLKYLLCRGLTLLTLLL
ACLYLAYYVRLASLSDEFSCDMRTGVLLNRSDVPEAVQCKLVAVGVFRLLSYINLVVYLLLVPVVVYAALAP
TRQNSRFLRPYMILPGFGVLDLTTGLYDDLSVYLLFLKENLSELKSYKCLQVLELLRERGGEAFDTMCLLRT
LGQVKTEVVDGKPASVIKGNKQPVKTGEEDNASELKDVSTVLLEDEKQKDKPCSCGKNVRQRVV--------
------------------------------------------------------------------------
------------------------------------------------------------------------
------------------------------------------------------------------------
------------------------------------------------------------------------
------------------------------------------------------------------------
------------------------------------------------------------------------
------------------------------------------------------------------------
------------------------------------------------------------------------
------------------------------------------------------------------------
----------------------------------------------
>Bf_Bya_P1b/1-535
MLGSDALCCYAVSSFGASLNMALAHLATEYVFSDFLLKEPNEGKYKGVRLELAADKLVTFIGVGIPLLLISL
AFAQEVSVGSQITCFPPTNFTLRQAVYVDSFCWVAAEHQSTNDGSPLWIHKFFPYILLLLAVLVYIPALFWR
FTAAPQLSSDLRFIMEELDCCYNRAIKLAKCLASNKPDNKDTTNETHSSVEAMEGCFKNPLVIQYLRTKHGK
RVLAWKYLACRVLSVLMVLLVFIYLLGYFFWVSSSDEFSCDIHTTAVLNQSTAPSVLCKLVSVSVFRKLSCI
SMALYLMLIALAFFSAFRPTWRRQQAQVLHPYRLLPAFRHAQELHISSCRYDDLSVYLLFLEENLSELKSYK
CLQVLELLKEGECENCDTMSLLRNLAQVKPDSAGAEDCNSQSAPLQEEVDLSERKDDSAVLVPKESGCGCEK
NAGVLLFMLGFYTVGTYAIAPQHLCGSHLVDALYLVCGPEGFFYNPKRAADPLLGFLSPKSAPEGELAEYPY
KDYSEMIVKRGIVELCCHNPCSLHDLQKYCN-----------------------------------------
------------------------------------------------------------------------
------------------------------------------------------------------------
------------------------------------------------------------------------
------------------------------------------------------------------------
------------------------------------------------------------------------
------------------------------------------------------------------------
------------------------------------------------------------------------
----------------------------------------------
>Bf_Mmu_P1b/1-441
MAIAHVATEYVFSDFLLKEPSQARYRSVRTELAIDKIVTCVAVGLPLLLISLAFAQEVSVGTQISCFAPSNF
SWRQATYVDSYCWAAVHTHTLPLWLHKFFPYILLLVAVIMYTPALFWRFSAAPLLQSDLGFIMEELDRCYNR
AVTLAKRMATSGLPTADSDPTEGCFMYPLVEKYLMTKRFSRTLLFHYLVCRGLTLLTLLCACVYLAYYLRLA
SVTDEFGCALREGLLSNDSTIPEKVQCKLIAVGVFSLLSLVNLVLFIALIPVVIYASLRPLFCHGYASFLET
YQSLPTVSILPSPAGQWDDLSLYLLFLEENLSELKSYKYMKVLELLRRRGEHCGEDFDSMGLLQTLCLVKTD
VVDGNKAGSTVGKIDQRKTNTDNPRPANTGPISTGGTTPASITDQMMGTELKEFTPLLPENSEAMDGKKQNE
AGNVRHRVI---------------------------------------------------------------
------------------------------------------------------------------------
------------------------------------------------------------------------
------------------------------------------------------------------------
------------------------------------------------------------------------
------------------------------------------------------------------------
------------------------------------------------------------------------
------------------------------------------------------------------------
------------------------------------------------------------------------
----------------------------------------------
>Bf_Ssa_P1b/1-429
MAIAHVATEYVFSDFLLKDPTESKYKGVRLELAVDKIVTFIAVGLPLLLISLAFAQEVSVGTQISCFAPTNF
SWRQAAYVDSFCWAAVQEQQLSVDGVEGAPLWLHKFFPYILLLVAILMYIPALFWRFTAAPHLSSDLNFIME
ELDRSYNRAIRLAKSLATSIDTKDVSDDPPSALDLTEGCFKYPLVEQYLKTKRFSRWLVVKYLACRLLTLLT
LLLACLYLGYYIRLASITDEFACDVRTGVLRNNSAVAVQCKLVAVGVFRLLSYINLGVYILLAPLLVYAALG
PARQSSRFLRPYEMLPAFGALDLDTPFYNDLSVYLLFLEENLSELKSYKCLQVLELLREGGGEAFDTMCLLQ
TLGQVKTDVVDGKKSTSYKDSKDCTKPGEEDTNSSELRDVSTLWLDDGLKKDNKDKTCCGGKDVRQRVI---
------------------------------------------------------------------------
------------------------------------------------------------------------
------------------------------------------------------------------------
------------------------------------------------------------------------
------------------------------------------------------------------------
------------------------------------------------------------------------
------------------------------------------------------------------------
------------------------------------------------------------------------
------------------------------------------------------------------------
----------------------------------------------
>Bf_Elu_P1b/1-432
MAIAHVATEYVFSDFLLKDPTESKYKGLRLELAVDKIVTFIAVGLPLLLISLAFAQEVSVGTQISCFAPTNF
SWRQAAYVDSFCWAAVQEQQPSVDGVEGAPLWLHKFFPYILLLVAILMYIPALFWRFTAAPHLSSDLNFIME
ELDRSYNRAIRLTKNLASSIGTKDVSDQSPSVLDLTEGCFKYPLVEQYLKTKRFSRWLVVKYLACRVLTLLT
LLLACLYLGYYIRLASITDEFVCAVRTGVLRNDSAVPAEVQCKLVAVGVFRLLSYINLGVYILLVPLVVFTS
LGPARQSSRFLRPYEMLPAFGALELHTPFYNDLSVYLLFLEENLSELKSYKCLQVLELLREAGGEAFDTMCL
LQTLGQVKTDMVDGKKCSNKDMKDSTMAGDKEEDSNSSELRDMSTMLLVDGPTKDNKDKTCFGGKDVRQRVV
------------------------------------------------------------------------
------------------------------------------------------------------------
------------------------------------------------------------------------
------------------------------------------------------------------------
------------------------------------------------------------------------
------------------------------------------------------------------------
------------------------------------------------------------------------
------------------------------------------------------------------------
------------------------------------------------------------------------
----------------------------------------------
>Bf_Hhu_P1b/1-348
MAIAHVATEYVFSDFLLKDPTESKYKGVRLELAVDKIVTFIAVGLPLLLISLAFAQEVSVGTQISCFAPTNF
SWRQAAYVDSFCWAAVQEQQLSVDGVEGAPLWLHKFFPYILLLVAILMYIPALFWRFTAAPHLSSDLNFIME
ELDRSYNRAIRLAKSLASSIDTKDVSDDPPSALDLTEGCFKYPLVEQYLKTKRFSRWLVVKYLACRLLTLLT
LLLACLYLGYYIRLASITDEFACDVRTGVLRNDSAVPVHCKLVAVGVFRLLSYINLGVYILLAPLLVYAALG
PARQSSRFLRPYEMLPAFRALDLDTPFYNDLSVYLLFLEENLSELKSYKCLQVGNTTIHV------------
------------------------------------------------------------------------
------------------------------------------------------------------------
------------------------------------------------------------------------
------------------------------------------------------------------------
------------------------------------------------------------------------
------------------------------------------------------------------------
------------------------------------------------------------------------
------------------------------------------------------------------------
------------------------------------------------------------------------
------------------------------------------------------------------------
----------------------------------------------
>Bf_Cba_P1b/1-401
MAIAHVATEYVFSDFLLKDPTESKYKGVRLELAVDKIVTFIAVGLPLLLISLAFAQEVSVGTQISCFAPTNF
SWRQAAYVDSFCWAAVQEQQPSVDGIKGAPLWLHKFFPYILLLLAILMYIPALFWRFTATPHLSSDLNFIME
ELDRSYNRAIRLAKSLASSIDTKKVSDDSPSALDLTEGCFKYPLVEQYLKTKRFSRWLVVKYLACRVITLLT
LLLACLYLGYYIRLASITDEFACDVRTGLLRNNSAVPVAVQCKLVAVGVFRLLSYINLGVYILLSPLVVYAT
LGPARQSSRFLRPYEMLPAFGALDLDTPFYNDLSMYLLFLEENLSELKSYKCLQVLELLREGGGEAFDTMCL
LQTLGQVKTDVVDGKKSTSYQDSKDSTKLGEEEDTNSSELR-------------------------------
------------------------------------------------------------------------
------------------------------------------------------------------------
------------------------------------------------------------------------
------------------------------------------------------------------------
------------------------------------------------------------------------
------------------------------------------------------------------------
------------------------------------------------------------------------
------------------------------------------------------------------------
------------------------------------------------------------------------
----------------------------------------------
>Bf_Str_P1b/1-400
MAIAHVATEYVFSDFLLKDPTESKYKGVRLELAVDKIVTFIAVGLPLLLISLAFAQEVSVGTQISCFAPTNF
SWRQAAYVDSFCWAAVQEQQLSVDGVEGAPLWLHKFFPYILLLVAILMYIPALFWRFTAAPHLSSDLNFIME
ELDRSYNRAIRLAKSLATSIDTKDVSDDPPSALDLTEGCFKYPLVEQYLKTKRFSRWLVVKYLACRLLTLLT
LLLACLYLGYYIRLASITDEFACDVRTGVLRNNSAVAVQCKLVAVGVFRLLSYINLGVYILLAPLLVYAALG
PARQSSRFLRPYEMLPAFGALDLDTPFYNDLSVYLLFLEENLSELKSYKCLQVLELLREGGGEAFDTMCLLQ
TLGQVKTDVVDGKKSTSYKDSKDCTKPGEEDTNSSELRGV--------------------------------
------------------------------------------------------------------------
------------------------------------------------------------------------
------------------------------------------------------------------------
------------------------------------------------------------------------
------------------------------------------------------------------------
------------------------------------------------------------------------
------------------------------------------------------------------------
------------------------------------------------------------------------
------------------------------------------------------------------------
----------------------------------------------
>Bf_Sdu_P1b/1-397
MAIAHVATEYVFSDFLLKDPTEAKYKGLRLELAVDKIVTFLAVGLPLFLISLAFAQEVSVGTQISCFAPTNF
SWRQAAYVDSFCWAAVQQQADSSPLWLHKFFPYILLLLAILMYIPALFWRFTAAPHLSSDLNFIMEELDRFY
NRAIRLAKNLASIDCKDAPEDTQSALDLTEGCFKYPLVEQYLKTKRFSHSLVVKYLACRGLTLLILLLACLY
LGYYIQLASFTDEFPCDLRTGVLKNDSMVPSAVQCKLVAVGVFRLLSYINLGVYVLLAPLVVYSALGPARQS
SNFLRPYEMLPGFGALGVVTPFYNDLSIYLLFLQENLSELKSFKCLQVLELLQEAGDEGFDTMCLLRTLGQV
KTDVLDRNITNPYKTEIKNKYYLLLPLVCMKTSDINS-----------------------------------
------------------------------------------------------------------------
------------------------------------------------------------------------
------------------------------------------------------------------------
------------------------------------------------------------------------
------------------------------------------------------------------------
------------------------------------------------------------------------
------------------------------------------------------------------------
------------------------------------------------------------------------
------------------------------------------------------------------------
----------------------------------------------
>Bf_Sdo_P1b/1-424
MAIAHVATEYVFSDFLLKDPTEAKYKGLRLELAVDKIVTFLAVGLPLFLISLAFAQEVSVGTQISCFAPTNF
SWRQAAYVDSFCWAAVQQQADSSPLWLHKFFPYILLLLAILMYIPALFWRFTAAPHLSSDLNFIMEELDRFY
NRAIRLAKNLASIDCKDAPEDTQSALDLTEGCFKYPLVEQYLKTKRFSHSLVVKYLACRGLTLLILLLACLY
LGYYIQLASFTDEFPCDLRTGVLKNDSMVPSAVQCKLVAVGVFRLLSYINLGVYVLLAPLVVYSALGPARQS
SNFLRPYEMLPGFGALGVVTPFYNDLSIYLLFLQENLSELKSFKCLQVLELLQEAGDEGFDTMCLLRTLGQV
KTDVLDSKKTATIMSLEDFEQRMNQVIERNAFLESELDEKENLLESVQRLKDEARGIHTNVHSL--------
------------------------------------------------------------------------
------------------------------------------------------------------------
------------------------------------------------------------------------
------------------------------------------------------------------------
------------------------------------------------------------------------
------------------------------------------------------------------------
------------------------------------------------------------------------
------------------------------------------------------------------------
------------------------------------------------------------------------
----------------------------------------------
>Bf_Pfl_P1b/1-384
MAIAHVATEYVFSDFLLKDPTEAKYKGVRLELAVDKIVTFLAVGLPLFLISLAFAQEVSVGTQISCFAPTNF
SWKQAAYVDSFCWAAVQQQGGSSPLWLHKFFPYILLLLAILMYIPALFWRFTAAPHLSSDLNFIMEELDRFY
NRAIRLAKNLASLDSKGASEDTQSALDLTEGCFKYPLVEQYLKTKRFSHGLVVKYLLCRGLILLILLLACIY
LGYYIRLASLTDEFPCDLRTGVLKNNSMVPSAVQCKLVAVGVFRLLSYINLGVYVLLAPLVVYAALGPARQS
SSFLRPYELLPGFGALGVVTPFYNDLSIYLLFMQENLSELKSFKCLQVLELLQEAGDEGFDTMCLLQTLGQV
KTDVLDSKKTCSRKNNKETNKAEE------------------------------------------------
------------------------------------------------------------------------
------------------------------------------------------------------------
------------------------------------------------------------------------
------------------------------------------------------------------------
------------------------------------------------------------------------
------------------------------------------------------------------------
------------------------------------------------------------------------
------------------------------------------------------------------------
------------------------------------------------------------------------
----------------------------------------------
>Bf_Sma_P1b/1-382
MAIAHVATEYVFSDFLLKDPAEAKYKGLRLELAVDKIVTFLAVGLPLFLISLAFAQEVSVGTQISCFPPTNF
SWRQAAYVDSFCWAAVQQQADSSPLWLHKFFPYILLLLAILMYIPALFWRFTAAPHLSSDLNFIMEELDRFY
NRAIKLAKNLASSKDKPEDTQSALDLTEGCFKYPLVEQYLKTKRFSHGLVVKYLACRGLTLLILLLACLYLG
FYIQLASFTDEFPCDLRTGVLKNDSMVPSAVQCKLVAVGVFRLLSYLNLVVYVLLAPLVAYAALGPARQSSG
FLRPYEMLPGFGALGVVTPFYNDLSIYLLFLQENLSQLKSFKCLQVLELLQEAGDEGFDTMCLLQTLGQVKT
DVLDSKNTCSRKDNKDTNIAEE--------------------------------------------------
------------------------------------------------------------------------
------------------------------------------------------------------------
------------------------------------------------------------------------
------------------------------------------------------------------------
------------------------------------------------------------------------
------------------------------------------------------------------------
------------------------------------------------------------------------
------------------------------------------------------------------------
------------------------------------------------------------------------
----------------------------------------------
>Bf_Gac_P1b/1-367
MAIAHVATEYVFSDFLLKDPTEAKYRGVRLELAVDKMVTFLAVGLPLFLISLAFAQEVSVGTQISCFAPTNF
SWKQAAYVDSFCWAAVQQQSDSSPLWLHKFFPYILLLLAILMYIPALFWRFSAAPHLSSDLNFIMEELDRFY
NRAIRMAKNLAALDSKAASEDTQSSVLDLNDSCFKYPLVEQYLKTKRFSRCLVVKYLSGRGLTLLTLLLACV
YLGYYIQLASLTDEFSCNLRTGVLKNDSTVPSAVQCKLVAVGVFRLLSYINLGVYVLLAPLVVYAALGPARQ
SSSFLRPYELLPGFGALGLVTPFYNDLSIYLLFLQENLSELKSYKCLQVLGLLQEAGDEGFDTMCLLRTLGQ
VKTDVID-----------------------------------------------------------------
------------------------------------------------------------------------
------------------------------------------------------------------------
------------------------------------------------------------------------
------------------------------------------------------------------------
------------------------------------------------------------------------
------------------------------------------------------------------------
------------------------------------------------------------------------
------------------------------------------------------------------------
------------------------------------------------------------------------
----------------------------------------------
>Bf_Cgo_P1b/1-384
MAIAHVATEYVFSDFLLKDPTEAKYKGLRLELALDKIVTFLTVGLPLFLISLAFAQEVSVGTQISCFAPTNF
SWRQAAYVDSFCWAAVQQQDDSSPLWLHKFFPYILLLLAILMYIPALFWRFTAAPHLSSDLNFIMEELDRFY
NRGIKLAKNIASLDSNGASEDSPSALDLTETCFKYPLVEQYLKTKRLSHSLVIKYLSCRGMTLLILLLACIY
LGYYIQLASLTDEFPCDLRTGVLKNDSMVPAAVQCKLVAVGVFRLLSYINLGVYVLLAPLLVYTALGPARQT
SSFLRPYELLPGFGALGLVTPFYNDLSIYLLFLEENLSELKSFKCLQVLELLQEAGDEGFDAMCLLQTLSQV
KTDVLDSKKTCQRKNNKETNTAEE------------------------------------------------
------------------------------------------------------------------------
------------------------------------------------------------------------
------------------------------------------------------------------------
------------------------------------------------------------------------
------------------------------------------------------------------------
------------------------------------------------------------------------
------------------------------------------------------------------------
------------------------------------------------------------------------
------------------------------------------------------------------------
----------------------------------------------
>Bf_Lca_P1b/1-384
MAIAHVATEYVFSDFLLKDPSEAKYKGVRLELAVDKIVTFLAVGLPLFLISLAFAQEVSVGTQIGCFPPTNF
SWRQAAYVDSFCWAAVQQQADSSPLWLHKFFPYILLLLAILMYIPALFWRFTAAPHLSSDLNFIMEELDRFY
NRAIKLAKNLASLDSKDAPEETQSALDLTEGCFKYPLVEQYLKTKRFSHCLVVKYLACRGLTLMILLLACIY
LSYYIRLASFTDEFPCDLRTGVLKNDSMVPSAVQCKLVAVGVFRLLSYINLGVYVLLAPLVVYAALGPARQS
SSFLRPYEMLPGFGGLGVVTPFYNDLSIYLLFLHENLSELKSFKCLQVLELLQENGDEGLDTMCLLQSLGQV
KTDVLDCKKMCPRKDNKKPNKPEE------------------------------------------------
------------------------------------------------------------------------
------------------------------------------------------------------------
------------------------------------------------------------------------
------------------------------------------------------------------------
------------------------------------------------------------------------
------------------------------------------------------------------------
------------------------------------------------------------------------
------------------------------------------------------------------------
------------------------------------------------------------------------
----------------------------------------------
>Bf_Spa_P1b/1-387
MAIAHVATEYVFSDFLLKDPTEKKYKGVRLELAVDKIVTILAVGLPLFLISLAFAQEVSVGTQISCFAPTTF
TMRQAAYVDSFCWAAVQQQTDSSPMWLHKFFPYILLSLAILLYIPALLWRFTAAPHISSDLSFIMEELDRFY
NRAIRLAKNLASLDKNDFLHHAFFCNSALDLAEGCFKYPLVEQYLKTKRFSHSLLVKYLACRVLTLLILLLA
CLYLGYYILLASLTDEFPCDLRTGVLKNDSHVPPAIQCKLVAVGVFRLLSYINLGVYMLLAPLVVFAALRPA
RQSSTFLRPYEMLPGFGALSVVTPIYNDLSIYLLFLRENLSELKSYKCLQVLELLQEAGDEGFDTMCLLRTL
GQVKTDVLDSKKSCSRDDCNKMKKAEE---------------------------------------------
------------------------------------------------------------------------
------------------------------------------------------------------------
------------------------------------------------------------------------
------------------------------------------------------------------------
------------------------------------------------------------------------
------------------------------------------------------------------------
------------------------------------------------------------------------
------------------------------------------------------------------------
------------------------------------------------------------------------
----------------------------------------------
>Bf_Ate_P1b/1-385
MAIAHLATEYVFSDFLLKDPTEAKYKGVRLELAIDKIVTFLAVGLPLFLISLAFAQEVSVGTQISCFSPNTF
SLKQAAYADSFCWAAVQQQDANSPLWLHKFFPYILLLLATLMCIPALFWRFTAAPHLSSDLNFIMEELDRFY
NRGIKLAKNVASLDNKDAPEETRSSALDLTEGCFKYPLVEQYLKTKRFCHGLVVKYLACRSLTLLILLLGCL
YLGYYIGLASLTDEFPCDLRTGVLKNNSMVPPEVQCKLVAVGVFRLLSYINLLVYALLAPLVVYAALGPARQ
SSSFLRPYEMLPGFGALGVVTPFYNDLSIYLLFLQENLSELKSFKCLQVLELLQEAGDEGLDTMCLLRTLGQ
VKTDVLDSKKMRSLRNNKDTNKPED-----------------------------------------------
------------------------------------------------------------------------
------------------------------------------------------------------------
------------------------------------------------------------------------
------------------------------------------------------------------------
------------------------------------------------------------------------
------------------------------------------------------------------------
------------------------------------------------------------------------
------------------------------------------------------------------------
------------------------------------------------------------------------
----------------------------------------------
>Bf_Hco_P1b/1-437
MAIAHVATEYVFSDFLLKDPNQARYRSVRTELAVDKMVTCVAVGLPLLLISLAFAQEVSVGTQISCFAPSNF
SLRQAAYVDSFCWASVHTHTLPLWLHKFFPYILLLVAMLTYSPALFWRFWSAPLLQSDLGFIMEELDRCYNR
AVTLAKRMTTDALHGSDSCSDPTEGCFNYPLVEKFLMTKRCSRVLLARYLLCRGLTLATLLCACLYLGYYLH
LAPLTDDFGCTLRVGLLANDSTVPKRVQCKLIAVGVFTLLSLVNLIVFSTLIPVVIYASLRPLLCHRYAHFL
ETYQLLPTVSVLPTPSGQWDDLSLYLLFLEENISELKSYKYIKVLELLRKRGECSGEDFDAMGLLQTLYLVK
MDTVDAKKAAEAAAKPDQVVIHEEKSDKNNIQSHNRQEDEDTMGTEMKELTRLLPGNGDVTEGRANSEGGAL
RQRAM-------------------------------------------------------------------
------------------------------------------------------------------------
------------------------------------------------------------------------
------------------------------------------------------------------------
------------------------------------------------------------------------
------------------------------------------------------------------------
------------------------------------------------------------------------
------------------------------------------------------------------------
------------------------------------------------------------------------
----------------------------------------------
>Bf_Ena_P1b/1-384
MAIAHLATEYVFSDFLLKDPTEAKYKGLRLELAADKIVTFLAVGLPLFLISLAFAQEVSVGTQITCFAPTNF
TWKQAAYVDSFCWAAVQQQADSSPLWLHKFFPYILLLLAILLYIPALFWRFTAAPHLSSDLKFIMEELDRFY
NRAIKLAKNLASLDGKDAPEDTQSALDLTESCFKYPLVEQYLKTKRFSHSLVVKYLVCRGLTLLILLLACLY
LGYYIQLASFTDEFPCNLQTGILKNDSIVPSGVQCKLVAVGVFRLLSYINLVVYVLLVPLVVFAAHGPARQS
SGFLRPYEILPGFGALGVVTPFYNDLSIYLMFLKENLSELKSFKCLQVLVLLQEAGDEGFDTMCLLRTLGQV
KTDVLDSKKTCIRKENEKKNKAEE------------------------------------------------
------------------------------------------------------------------------
------------------------------------------------------------------------
------------------------------------------------------------------------
------------------------------------------------------------------------
------------------------------------------------------------------------
------------------------------------------------------------------------
------------------------------------------------------------------------
------------------------------------------------------------------------
------------------------------------------------------------------------
----------------------------------------------
>Bf_Oau_P1b/1-384
MAIAHVATEYVFSDFLLKDPTETKYKGIRLELAVDKIVTFLAVGLPLFLISLAFAQEVSVGTQISCFPPTNF
SWRQAGYVDSFCWAAVQQQADSSPLWLHKFFPYILLLLAILMYIPALFWRFTAAPHLSSDLSFIMDELDRFY
NRAIRLAKNLYSLDSKDAPEGTQSALDLTEGCFKYPLVEQYLKTKRFSHRLVVKYLACRGLTLLILLLACIY
LGYYILLASLTDEFPCDLRTGVLKNDSMVPSPVQCKLVAVGVFRLLSYINLGVYVILAPLVVYAALGPARQS
SSFLRPYEMLPGFGALGLVTPVYNDLSIYLLFLHENLSALKSFKCLQVLELLQEADDEGFDTMCLLRSLGQV
KTDVLDSKKTCSHKDNKETDKAEE------------------------------------------------
------------------------------------------------------------------------
------------------------------------------------------------------------
------------------------------------------------------------------------
------------------------------------------------------------------------
------------------------------------------------------------------------
------------------------------------------------------------------------
------------------------------------------------------------------------
------------------------------------------------------------------------
------------------------------------------------------------------------
----------------------------------------------
>Bf_Ola_P1b/1-381
MAIATVATEYVFSDFLLKDAAEPKYKGVRLELALDKIVSFLAVGLPLFLISLAFAQEVSVGTQISCFAPTNF
SWRQAAYVDSFCWAAVQQQSNSSPLWLHKFFPYVLLLLAILMYIPALLWRFTAAPHLSSDLSFIMEELDRFY
NRAIRLARNLASLDGKAASEDSQSALDLAEGCFKYPLVEQYLKTKRFSRSLVVKYLACRGLTLLILLLACIF
LAYYILLASLTDEFPCDLRTGVLQNDSMVPSAVQCKLVAVGVFRLLSYINLAVYVLLAPLVVYAALGPARQS
SSFLQPYEMLPGFGALGVITPVYNDLSIYLLFLQENLSELKSFKCLKVLELLQQAGDEGFDAMCLLQTLGQV
KTDVLDNKKTSLRKETDKDVE---------------------------------------------------
------------------------------------------------------------------------
------------------------------------------------------------------------
------------------------------------------------------------------------
------------------------------------------------------------------------
------------------------------------------------------------------------
------------------------------------------------------------------------
------------------------------------------------------------------------
------------------------------------------------------------------------
------------------------------------------------------------------------
----------------------------------------------
>Bf_Pfu_P1b/1-386
MAIAHVATEYVFNDFLLKDPTEAKYKGVRLELAVDKIVTFLAVGLPLFLISLAFAQEVSVGTQISCFAPTNF
SWKQAAYVDSFCWAAVQQQGGSSPLWLHKFFPYILLLLAILMYIPALFWRFTAAPHLSSDLNFIMEELDRFY
NRAIKLAKNLASLDSKGASEDTQSALDLTEGCFKYPLVEQYLKTKRFSHGLVVKYLICRGLILLILLLACIY
LGYYIRLASLTDEFPCDLRTGVLKNNSMVPSAVQCKLVAVGVFRLLSYINLGVYVLLAPLVVYAALGPARQS
SSFLRPYELLPGFGALGVVTPFYNDLSIYLLFLQENLSELKSFKCLQVLELLQEAGDEGFDTMCLLQTLGQP
RNDSSEMFLNNWPEADKPCCDGKEEL----------------------------------------------
------------------------------------------------------------------------
------------------------------------------------------------------------
------------------------------------------------------------------------
------------------------------------------------------------------------
------------------------------------------------------------------------
------------------------------------------------------------------------
------------------------------------------------------------------------
------------------------------------------------------------------------
------------------------------------------------------------------------
----------------------------------------------
>Bf_Lcr_P1b/1-927
MAIATVATEYVFSDFLLKDPTEGKYKGVRLELALDKIVTFLAVGLPLFLISLAFAQEVSVGTQISCFAPTNF
SWRQAAYVDSFCWAALQKQADSSPLWLHKFFPYILLSLAILLYIPALFWRFTAAPQLSSDLNFIMEELDRFY
NRAIRLAKNIASKDAAEDTQSALDVTEGCFKYPLVEQYLKTKRFSRSLVFKYLACRGLTLLILLLACLYLGY
YIRLASLTDEFPCNLRTGVLKNDSTVPTAVQCKLVAVSVFGLLSYINLGVYVLLAPLVVYASLGPARQSSSF
LRPYEMLPGFGALGVVTPFYNDLSIYLLFLQENLSELKSFKCLQVLELLQEAGDEGFDTMCLLQTLGQVKTD
VLDKQSQLICSHQPIVALAGDDVILPCHLEPPMDVRSETVVWTRTDLDPKYIHVHKDGRPVYRGQNPSFKNR
TALFVDELKNGNASMKIFKVKISDTGKYLCILNSLMKHTSIQLTVGVVSTPVIEFVSNQSREVVLQCEAKGW
YPEPEVSWLDAEGNLLSAGPTETVRGPDDLYTVSRRLTVEKSDSFTCRVQQKNINQTRETHIYVPVSSPIPI
ILTQTDMVEPTPRKFASLAEELGFWKEQAVRHQQRADEAQEELQEFQQMSRDYEAELETELKQCEGRNKELL
LDNNRLCMELENLKEKFETQHSDAFRHISTLEEDLAQTRAVRDHLQKYIRELEQSNDDLERTKRATIMSLED
FEQRMNHVIERNAFLESELDEKENLLESVQRLKDEARDLRQELAVRQKERRPSSSLGKDTDRVDLQCPSAGN
PSIPITPSKPISSFATPPLSSIRRGDGLTGTPLTTSARISALNIVGELLRKVGNLESKLASCRDFVYDTSVS
RPALPAGPGSPSGLERGPEVQATSMSPPPQYESLVKRLEFGPAPPRGVSQGAQSPQGGVKILL---------
------------------------------------------------------------------------
------------------------------------------------------------------------
----------------------------------------------
>Bf_Apo_P1b/1-379
MAIAHVATEYVFSDFLLKDPAEKKYKGVRLELAVDKIVTILAVGLPLFLISLAFAQEVSVGTQISCFAPSSF
SMRQAAYVDSFCWAAVQQQADSSPMWLHKFFPYILLSLAILLYIPALLWRFTAAPHISSDLSFIMEELDRFY
NRAIKLAKNLASLDSNDSVEDTQSALDVAESCFKYPLVEQYLKTKRFSHSLVVKYLACRVLTLLILLLACLY
LGYYIQLASLTDEFPCDLRTGVLKNNSDVPPAIQCKLVAVGVFRLLSYINLGVYVLLAPLVVYAALGPARQS
SIFLRPYEILPGFGALGVVTPIYNDLSIYLLFLSENLSELKSFKCLQVLELLQEAGDEGFDTMCLLQSLGQV
KTDVLDSMKNCKETKKAEE-----------------------------------------------------
------------------------------------------------------------------------
------------------------------------------------------------------------
------------------------------------------------------------------------
------------------------------------------------------------------------
------------------------------------------------------------------------
------------------------------------------------------------------------
------------------------------------------------------------------------
------------------------------------------------------------------------
------------------------------------------------------------------------
----------------------------------------------
>Bf_Nbr_P1b/1-384
MAIAHVATEYVFSDFLLKDPTETKYKGIRLELAVDKIVTFLAVGLPLFLISLAFAQEVSVGTQISCFPPTNF
SWRQAGYVDSFCWAAVQQQADSSPLWLHKFFPYILLSLAILMYIPALFWRFTAAPHLSSDLSFIMEELDRFY
NRAIRLAKNLASLDSKDAPEGTQSALDLTEGCFKYPLVEQYLKTKRFSHRLVVKYLACRGLTLLILLLACIY
LGYYILLASLTDEFPCDLRTGVLKNDSMVPSPVQCKLVAVGVFRLLSYINLGVYVILAPLVVYAALGPARQS
SSFLRPYEMLPGFGALGLVTPVYNDLSIYLLFLHENLSALKSFKCLQVLELLQEADDEGFDTMCLLRSLGQV
KTDVLDSKKTCSPKDNKETDKAEE------------------------------------------------
------------------------------------------------------------------------
------------------------------------------------------------------------
------------------------------------------------------------------------
------------------------------------------------------------------------
------------------------------------------------------------------------
------------------------------------------------------------------------
------------------------------------------------------------------------
------------------------------------------------------------------------
------------------------------------------------------------------------
----------------------------------------------
>Bf_Sor_P1b/1-382
MAIAQVATEYVFSDFLLKDPTEAKYKGLRLDLAVDKIVTFLAVGLPLLFISLAYAQEVSVGTQISCFPPTNF
SWRQAAYVDNFCWAAVQQQADTSPLWLHKFFPYILLLLAIFMYTPALLWRFTAAPHLSSDLSFIMEELDRFY
NRSIRLAKNLASLESTDASEDTPCSALDLTEGCFKYPLVEQYLKTKRFSRHLVVKYLMCRGLTLLILVLACI
YLVYYIRLASLTDEFSCNLRTGVLKNDTTVPSALSCKLVAVGVFRLLSYISIVVYVLLIPLVVYAALGPAHQ
SSSFLRPYEMLPGFGALGGVTPIYNDLSIYLLFLQENLSALKSFKCLQVLELLQQAGDEGFDTMCLLRTLGQ
VKTDALDSMKTCPREEEQDVQQ--------------------------------------------------
------------------------------------------------------------------------
------------------------------------------------------------------------
------------------------------------------------------------------------
------------------------------------------------------------------------
------------------------------------------------------------------------
------------------------------------------------------------------------
------------------------------------------------------------------------
------------------------------------------------------------------------
------------------------------------------------------------------------
----------------------------------------------
>Bf_Oni_P1b/1-384
MAIAHVATEYVFSDFLLKDQTETKYKGIRLELAVDKIVTFLAVGLPLFLISLAFAQEVSVGTQISCFPPTNF
SWRQAGYVDSFCWAAVQQQADSSPLWLHKFFPYILLLLAILLYIPALFWRFTAAPHLSSDLSFIMDELDRFY
NRAIRLAKNLYALDSKDAPEGTQSALDLTEGCFKYPLVEQYLKTKRFSHRLVVKYLACRGLTLLILLLACIY
LGYYILLASLTDEFPCDLRTGVLKNDSMVPSPVQCKLVAVGVFRLLSYINLGVYVILAPLVVYAALGPARQS
SSFLRPYEMLPGFGALGLVTPVYNDLSIYLLFLHENLSALKSFKCLQVLELLQEADDEGFDTMCLLRSLGQV
KTDVLDSKKTCSHKDNKETDKAEE------------------------------------------------
------------------------------------------------------------------------
------------------------------------------------------------------------
------------------------------------------------------------------------
------------------------------------------------------------------------
------------------------------------------------------------------------
------------------------------------------------------------------------
------------------------------------------------------------------------
------------------------------------------------------------------------
------------------------------------------------------------------------
----------------------------------------------
>Bf_Aca_P1b/1-384
MAIAHVATEYVFSDFLLKDPTETKYKGIRLELAVDKIVTFLAVGLPLFLISLAFAQEVSVGTQISCFPPTNF
SWRQAGYVDSFCWAAVQQQADSSPLWLHKFFPYILLSLAILMYIPALFWRFTAAPHLSSDLSFIMEELDRFY
NRAIRLAKNLASLDSKDAPEGTQSASDLTEGCFKYPLVEQYLKTKRFSHRLVVKYLACRGLTLLILLLACIY
LGYYILLASLTDEFPCDLRTGVLKNDSMVPSPVQCKLVAVGVFRLLSYINLGVYVILAPLVVYAALGPARQS
SSFLRPYEMLPGFGALGLVTPVYNDLSIYLLFLHENLSALKSFKCLQVLELLQEADDEGFDTMCLLRSLGQV
KTDVLDSKKTCSHKDNKETDKAEE------------------------------------------------
------------------------------------------------------------------------
------------------------------------------------------------------------
------------------------------------------------------------------------
------------------------------------------------------------------------
------------------------------------------------------------------------
------------------------------------------------------------------------
------------------------------------------------------------------------
------------------------------------------------------------------------
------------------------------------------------------------------------
----------------------------------------------
>Bf_Mze_P1b/1-384
MAIAHVATEYVFSDFLLKDPTETKYKGIRLELAVDKIVTFLAVGLPLFLISLAFAQEVSVGTQISCFPPTNF
SWRQAGYVDSFCWAAVQQQADSSPLWLHKFFPYILLSLAILMYIPALFWRFTAAPHLSSDLSFIMEELDRFY
NRAIRLAKNLASLDSKDAPEGTQSASDLTEGCFKYPLVEQYLKTKRFSHRLVVKYLACRGLTLLILLLACIY
LGYYILLASLTDEFPCDLRTGVLKNDSMVPSPVQCKLVAVGVFRLLSYINLGVYVILAPLVVYAALGPARQS
SSFLRPYEMLPGFGALGLVTPVYNDLSIYLLFLHENLSALKSFKCLQVLELLQEADDEGFDTMCLLRSLGQV
KTDVLDSKKTCSHKDNKETDKAEE------------------------------------------------
------------------------------------------------------------------------
------------------------------------------------------------------------
------------------------------------------------------------------------
------------------------------------------------------------------------
------------------------------------------------------------------------
------------------------------------------------------------------------
------------------------------------------------------------------------
------------------------------------------------------------------------
------------------------------------------------------------------------
----------------------------------------------
>Bf_Pny_P1b/1-384
MAIAHVATEYVFSDFLLKDPTETKYKGIRLELAVDKIVTFLAVGLPLFLISLAFAQEVSVGTQISCFPPTNF
SWRQAGYVDSFCWAAVQQQADSSPLWLHKFFPYILLSLAILMYIPALFWRFTAAPHLSSDLSFIMEELDRFY
NRAIRLAKNLASLDSKDAPEGTQSASDLTEGCFKYPLVEQYLKTKRFSHRLVVKYLACRGLTLLILLLACIY
LGYYILLASLTDEFPCDLRTGVLKNDSMVPSPVQCKLVAVGVFRLLSYINLGVYVILAPLVVYAALGPARQS
SSFLRPYEMLPGFGALGLVTPVYNDLSIYLLFLHENLSALKSFKCLQVLELLQEADDEGFDTMCLLRSLGQV
KTDVLDSKKTCSHKDNKETDKAEE------------------------------------------------
------------------------------------------------------------------------
------------------------------------------------------------------------
------------------------------------------------------------------------
------------------------------------------------------------------------
------------------------------------------------------------------------
------------------------------------------------------------------------
------------------------------------------------------------------------
------------------------------------------------------------------------
------------------------------------------------------------------------
----------------------------------------------
>Bf_Hbu_P1b/1-384
MAIAHVATEYVFSDFLLKDPTETKYKGIRLELAVDKIVTFLAVGLPLFLISLAFAQEVSVGTQISCFPPTNF
SWRQAGYVDSFCWAAVQQQADSSPLWLHKFFPYILLSLAILMYIPALFWRFTAAPHLSSDLSFIMEELDRFY
NRAIRLAKNLASLDSKDAPEGTQSASDLTEGCFKYPLVEQYLKTKRFSHRLVVKYLACRGLTLLILLLACIY
LGYYILLASLTDEFPCDLRTGVLKNDSMVPSPVQCKLVAVGVFRLLSYINLGVYVILAPLVVYAALGPARQS
SSFLRPYEMLPGFGALGLVTPVYNDLSIYLLFLHENLSALKSFKCLQVLELLQEADDEGFDTMCLLRSLGQV
KTDVLDSKKTCSHKDNKETDKAEE------------------------------------------------
------------------------------------------------------------------------
------------------------------------------------------------------------
------------------------------------------------------------------------
------------------------------------------------------------------------
------------------------------------------------------------------------
------------------------------------------------------------------------
------------------------------------------------------------------------
------------------------------------------------------------------------
------------------------------------------------------------------------
----------------------------------------------
>Bf_Pma_P1b/1-396
MAIAHVATEYVFSDFLLKDPTDGQSNKYKGVRLELAVDKIVTFLSVGLPLFLISLAFAQEVSVGTQISCFAP
TNFSWRQAYYVDSFCWAAVQQQSENTPLWLHKFFPYILLLFAILLYIPALCWRFTAAPHLSSDLSFIMEELD
RFYNRAIRLAKNLASLDSKDGTDDSQSALDLTEGCFKYPLVEHYLKTKRFSRRLVVRYLASRGLTLLILLLA
CIYLGYYIQLASFTDEFPCDLRKGLLQNDSFVPSAVQCKLVAVGVFRLLSYINLVVYILLAPLVIYAAIGPA
RQSSGFLQPYAMLPGFGTLGVITPVYNDLSIYLLFLQENLSQLKSYKCLQVLELLQESSDEGFDTMCLLQTL
GQVRTDVIDGKRGTCVLKNEVQENTEQNEKKLNKKM------------------------------------
------------------------------------------------------------------------
------------------------------------------------------------------------
------------------------------------------------------------------------
------------------------------------------------------------------------
------------------------------------------------------------------------
------------------------------------------------------------------------
------------------------------------------------------------------------
------------------------------------------------------------------------
------------------------------------------------------------------------
----------------------------------------------
>Bf_Ome_P1b/1-381
MAIATVATEYVFSDFLLKDAAEPKYKGVRLELALDKIVSFLAVGLPLFLISLAFAQEVSVGTQISCFAPTNF
SWRQAAYVDSFCWAAVQQQSNSSPLWLHKFFPYVLLLLAILMYIPALMWRFTAAPHLSSDLSFIMEELDRFY
NRAIRLARNLASLDGKDASEESQSALDLAEGCFKYPLVEQYLKTKRFSRCLVVKYVACRGLTLLILLLACVF
LAYYILLASLTDEFPCDLRTGVLQNNSMVPSAVQCKLVAVGVFRLLSYINLAVYVLLAPLVVYAALGPARQS
SSFLRPYEMLPGFGALGVITPVYNDLSIYLLFLQENLSELKSFKCLKVLELLQQAGDEGFDAMCLLQTLGQV
KTDVLDSKKSRIRKETDKDVE---------------------------------------------------
------------------------------------------------------------------------
------------------------------------------------------------------------
------------------------------------------------------------------------
------------------------------------------------------------------------
------------------------------------------------------------------------
------------------------------------------------------------------------
------------------------------------------------------------------------
------------------------------------------------------------------------
------------------------------------------------------------------------
----------------------------------------------
>Bf_Aci_P1b/1-394
MAIAHVATEYVFSDFLLKDPTETKYKGIRLELAVDKIVTFLAVGLPLFLISLAFAQEVSVGTQISCFPPTNF
SWRQAGYVDSFCWAAVQQQEDSSPLWLHKVQAGEVMFFPYILLLLAILMYIPALFWRFTAAPHLSSDLSFIM
EELDRFYNRAIKLAKNLASLDSKDAPEGTQSALDLTEGCFKYPLVEQYLKTKRFSHRLVIKYLACRGLTLLI
LLLACIYLGYYILLASLTDEFPCDLRTGVLKNDSMVQSPVQCKLVAVGVFRLLSYINLGVYVVLAPLVVYAA
LGPARQSSSFLRPYEMLPGFGALGLVTPVYNDLSIYLLYLHENLSALKSFKCLQVLELLQEANDEGFDTMCL
LRSLGQVKTDVLDSKKMCSYKDLFCLLPVPCYRR--------------------------------------
------------------------------------------------------------------------
------------------------------------------------------------------------
------------------------------------------------------------------------
------------------------------------------------------------------------
------------------------------------------------------------------------
------------------------------------------------------------------------
------------------------------------------------------------------------
------------------------------------------------------------------------
------------------------------------------------------------------------
----------------------------------------------
>Bf_Sau_P1b/1-382
MAIAHVATEYVFSDFLLKDPTEAKYRGVRLELAVDKIVTLLAVGLPLFLISLAFAQEVSVGTQISCFAPTNF
TLRQAVYMDSFCWATVHQQSDSSPLWLHKFFPYILLLLAILLYIPALFWRFTAAPHLSSDLNFIMEELDRFY
NRSIKLAKNLASFDSKDGPEESQSALDLTEGCFKYPLVEQYLKTKRFSRSLVVKYLTCRVLTLLILLLACLY
LGYYIQLASLTDEFPCDLRTGVLQNDTRVPSAVQCKLVAVGVFRLLSYINLAVYVLLAPLVVYAALGPAHQG
SGFLRPYEMLPGFGALGVVTPFYNDLSIYLLFLQENLSELKSFKCLQVLELLQEAGEGFDTMCLLRTLGQVK
TDVLDSKKTCSRKNREVKKVEE--------------------------------------------------
------------------------------------------------------------------------
------------------------------------------------------------------------
------------------------------------------------------------------------
------------------------------------------------------------------------
------------------------------------------------------------------------
------------------------------------------------------------------------
------------------------------------------------------------------------
------------------------------------------------------------------------
------------------------------------------------------------------------
----------------------------------------------
>Bf_Aoc_P1b/1-384
MAIAHVATEYVFSDFLLKDPTEKKYKGVRLELAVDKIVTILAVGLPLFLISLAFAQEVSVGTQISCFAPSNF
SMRQAAYVDSFCWAAVQQQADSSPMWLHKFFPYILLSLAILLYIPALLWRFTAAPHISSDLSFIMEELDRFY
NRAIKLAKNLASLDSNDSAEDTQSALDVAEGCFKYPLVEQYLKTKRFSHSLVVKYLACRVLTLLILLLACLY
LGYYIRLASLTDEFPCDLRTGVLKNSSDVPPAIQCKLVAVGVFRLLSYINLGVYVLLAPLVVYAALGPARQS
SIFLRPYEMLPGFGGLGVVTPIYNDLSIYLLFLCENLSELKSFKCLQVLELLQEAGDEGFDTMCLLQSLGQV
KTDVLDSKKTCPRGNCKETKNAEE------------------------------------------------
------------------------------------------------------------------------
------------------------------------------------------------------------
------------------------------------------------------------------------
------------------------------------------------------------------------
------------------------------------------------------------------------
------------------------------------------------------------------------
------------------------------------------------------------------------
------------------------------------------------------------------------
------------------------------------------------------------------------
----------------------------------------------
>Bf_Car_P1b/1-390
MAIAHVATEYVFSDFLLKDPTEAKYKGVRLELALDKIVTFLAVGLPLFLISLAFAQEVSVGTQISCFAPPNF
SMKQAGYVDSFCWAAVHQQAASSPLWLHKFFPYILLLLATLMYIPAMFWRFTAAPHLSSDLNFIMEELDRFY
NRGIKLAKNLASLEDKDPPEETRRGALDLTEGCFKYPLVEQYLKTKRFSHWLVMKYLTCRILTLLILLLACL
YLGYYIQLASLTDEFPCDLRTGLLKNNSMVPSEIQCKLIAVGVFRLLSYINLGVYVLLAPLVVYAALGPARQ
SSSFLRPYEMLPGFGALGVVTPFYNDLSIYLLFLQENLSELKSFKCLQVGEVKVLELLQENGEEGLDTMCLL
RSLGQVKTDVLDSQKMSSHKNNKDTKKPEE------------------------------------------
------------------------------------------------------------------------
------------------------------------------------------------------------
------------------------------------------------------------------------
------------------------------------------------------------------------
------------------------------------------------------------------------
------------------------------------------------------------------------
------------------------------------------------------------------------
------------------------------------------------------------------------
------------------------------------------------------------------------
----------------------------------------------
>Bf_Ali_P1b/1-382
MAIASVATEYVFSDFLLKDATEAKYKGVRLDLALDKIVTFLAVGLPLFLISLAFAQEVSVGTQISCFAPANF
SWKQAAYVDSFCWAAVQQQAGSSQLWLHKFFPYILLSLAILMYIPALIWRFTAAPHLSSDLSFIMEELDRFY
NRAIKLAKNLASLDSKAATPEDQSALEVTESCFKYLLVEQYLKTKRSSHSLVVKYVVCRVLTLVILLLACLY
LGYYILQASLTDEFPCDLRTGVLKNDSAVPSAVQCKLVAVGVFRLLSYINLGVYVLLVPLVVYAAFGPARQS
SSFLRPYEMLPGFGALGVIRPVYNDLSVYLMFLQENLSELKSFKCLQVLELLQQXGDEGFDTMCLLQTLGQV
KTDVLDSQKMHTNNEEIKKPKE--------------------------------------------------
------------------------------------------------------------------------
------------------------------------------------------------------------
------------------------------------------------------------------------
------------------------------------------------------------------------
------------------------------------------------------------------------
------------------------------------------------------------------------
------------------------------------------------------------------------
------------------------------------------------------------------------
------------------------------------------------------------------------
----------------------------------------------
>Bf_Fhe_P1b/1-421
MAIASVATEYVFSDFLLKDATETKYKGVRLELAVDKIVTFLAVGLPLFLISLAFAQEVSVGTQISCFAPTNF
SWRQAAYVDSFCWAAVQDQAESSTLWLHKFFPYILLLIAILMSVPAVTWRFTAAPHLSSDLGFIMEELDRFY
NRAIKLAKNLASIDDKDGAQDSQSALELAEGCFKYPLVEQYLKTKRSSCSLVAQYMACRGLTLLVLLLACLY
LGYYIFLASLTDEFPCDLRTGLLRNDSAVPSAVQCKLVAVGVFRLLSYINLCVYALLAPLVVYAALGPARQS
SGFLRPYEMLPGFGALGEVKPAYNDLSVYLLFLKENLSELKSFKCLQVLQLLQQTSDEGFDTMCLLQTLGQV
KTDVLDSHKARSDKNVSEANKEVAPLLAFMTPGQHPKTFVLGISVQLDMAVWVKCRECMLQ-----------
------------------------------------------------------------------------
------------------------------------------------------------------------
------------------------------------------------------------------------
------------------------------------------------------------------------
------------------------------------------------------------------------
------------------------------------------------------------------------
------------------------------------------------------------------------
------------------------------------------------------------------------
------------------------------------------------------------------------
----------------------------------------------
>Bf_Ape_P1b/1-397
MAIAHVATEYVFSDFLLKDPTEKKYKGVRLELAVDKIVTILAVGLPLFLISLAFAQEVSVGTQISCFAPSNF
SMRQAAYVDSFCWAAVQQQADSSPMWLHKFFPYILLSLAILLYIPALLWRFTAAPHISSDLSFIMEELDRFY
NRAIKLAKNLASLDSNDSAEDTQRFGCFKYPLVEQYLKTKRFSHSLVVKYLACRVLTLLILLLACLYLGYYI
RLASLTDEFPCDLRTGVLKNSSDVPPAIQCKLVAVGVFRLLSYINLGVYVLLAPLVVYAALGPARQSSIFLR
PYEMLPGFGGLGVVTPIYNDLSIYLLFLCENLSELKSFKCLQVLELLQEAGDEGFDTMCLLQSLGQVKTDVL
DSKKTCPRGNCKETKNATGTSRDLIGSSLPDVISIAQ-----------------------------------
------------------------------------------------------------------------
------------------------------------------------------------------------
------------------------------------------------------------------------
------------------------------------------------------------------------
------------------------------------------------------------------------
------------------------------------------------------------------------
------------------------------------------------------------------------
------------------------------------------------------------------------
------------------------------------------------------------------------
----------------------------------------------
>Bf_Kma_P1b/1-383
MAIASVATEYVFSDFLLKDAKEAKYKGVRLDLAVDKIVTFLAVGLPLFLISLAFAQEVSVGTQISCFPPTNF
SWKQAAYVDSFCWAAVQQQADSSPFWLHKFFPYILLSLAILMCIPALIWRFTAAPHLSSDLSFIMEELDRFY
NRAIKLAKNLASLDDKDANQDSQSSASELAEGCFKYLLVEQYLKTKRFTHILVVKYVVCRVLTLLILLLACL
YLGYYILLASLIDEFPCDLRTGVLKNNSMVPPAIQCKMVAVGVFRLLSYINLGVYMLLSPLVVYAAFGPARQ
SSGFLRPYELLPGFGALGVIRPVYNDLSIYLMFLQENLSELKSFKCLQVLELLQLAGDEGFDTMCLLQTLGQ
VKTDVLDSRKMSTKNKEVKKPEE-------------------------------------------------
------------------------------------------------------------------------
------------------------------------------------------------------------
------------------------------------------------------------------------
------------------------------------------------------------------------
------------------------------------------------------------------------
------------------------------------------------------------------------
------------------------------------------------------------------------
------------------------------------------------------------------------
------------------------------------------------------------------------
----------------------------------------------
>Bf_Oja_P1b/1-746
MAIATVATEYVFSDFLLKDAAEPKYKGVRLELALDKIVSFLAVGLPLFLISLAFAQEVSVGTQISCFAPTNF
SWRQAAYVDSFCWAAVQQQSNSSPLWLHKFFPYVLLLLAILMYIPALMWRFTAAPHLSSDLSFIMEELDRFY
NRAIRLARNLASLDGKDASEDSQSALDLAEGCFKYPLVEQYLKTKRFSRSLVVKYVACRGLTLLILLLACIF
LAYYILLASLTDEFPCDLRTGVLQNNSMVPSAVQCKLVAVGVFRLLSYINLAVYVLLAPLVVYAALGPARQS
SSFLRPYEMLPGFGALGVITPVYNDLSIYLLFLQENLSELKSFKCLKVLELLQQAGDEGFDAMCLLQTLGQL
YIAHSLAITYPSLYFFVIECRRPASTNGSDGFSPRTSLFLVAANMVEPAAHSFASVEEEMVFWKEQAQRQQQ
RADETQEELQEFQQMSRDYEAELETELKQCEGRNKELLLENNRLHMDLEAIKEKCEAQISDALRHITALEED
LTQTRAVRDHLQKYIRELEQANDDLERTKRATIMSLEDFEQRMNQVIERNAFLESELDEKENLLESVQRLKD
EARDLRHELAVRQKERRPSSSLGRDADRPDLSQMNPSAPVTPNKPISSYSTPLPSSIRRGDGLTGTPLTTSA
RISALNIVGELLRKVGNLESKLASCRDFVCDPAMNRAALPDGRGSPAGVEGGPDLHSSSLSPPPQYDSLVKR
LEFGPAPPRSISQGPHSPQGGVKILL----------------------------------------------
------------------------------------------------------------------------
------------------------------------------------------------------------
------------------------------------------------------------------------
------------------------------------------------------------------------
----------------------------------------------
>Bf_Lbe_P1b/1-380
MAIAHVATEYVFSDFLLKDPTEEKYKGMRLELAVDKIVTFLAVGLPLFLISLAFAQEVSVGTQISCFAPTNF
SWRQAAYVDSFCWAAVQQQADSSPLWLHKFFPYILLLLAILLYIPALLWRFTELDRFYNRAIRLAKNLASLD
NKDAPEDTQSALDLTEGCFKYPLVEQYLKTKRFSHCLVVKYLVCRSLTLLILLLACIYLGYYIRLASLTDEF
PCDLRTGVLKNDSMVPAAVQCKLVAVGVFRLLSYINLGVYVLLVPLVVYAALGPAHQSSGFLRPYELLPGFS
ALGVVTPVYNDLSIYLLFLEENLSELKSFKCLQVLELLQEAGDEGFDTMCLLRTLGQVKTDVLDNSFMKSKC
LQVSLLSPLSTVAHRPLIGQ----------------------------------------------------
------------------------------------------------------------------------
------------------------------------------------------------------------
------------------------------------------------------------------------
------------------------------------------------------------------------
------------------------------------------------------------------------
------------------------------------------------------------------------
------------------------------------------------------------------------
------------------------------------------------------------------------
------------------------------------------------------------------------
----------------------------------------------
>Bf_Pme_P1b/1-384
MAIASVATEYVFSDFLLKDAKETKYKGVRLELAVDKIVTILAVGLPLFLISLAFAQEVSVGTQITCFAPFNF
SLRQAVYVDSFCWAAVQNQVDNSTLWLHKFFPYILLLIAILMSVPAVLWRFTAAPYLSSDLSFIMEELDRFY
NRAIKLAKNLASLDDRDAAQDSQSALDLAEGCFKYPLVEQYLKTKRFSCSLVVKYMVCRCLTLLVLLLSCAY
LCYYIFLASLVDEFPCDVRTGMLKNDSAMPAAVQCKMVAVGVFRLLSYINLGVYLLLAPLVVLAALGPARQS
SGFLQAYEMLPGFGALGKVKPIYNDLSIYLLFLKENLSELKSFKCLQVLELLQQSAEEGFDTMCLLQTLSQV
KTDVFDSQKMGSIKNICEMDKPKN------------------------------------------------
------------------------------------------------------------------------
------------------------------------------------------------------------
------------------------------------------------------------------------
------------------------------------------------------------------------
------------------------------------------------------------------------
------------------------------------------------------------------------
------------------------------------------------------------------------
------------------------------------------------------------------------
------------------------------------------------------------------------
----------------------------------------------
>Bf_Pre_P1b/1-384
MAIASVATEYVFSDFLLKDAKEPKYKGVRLELALDKIVTILAVGLPLFLISLAFAQEVSVGTQITCFTPFNF
SMKQAVYVDSFCWAAVQYQADNSPLWLHKFFPYILLLIAILMSVPAALWRFTGVPYLSSDLNFIMEELDRFY
NHAIKLAKNLATLDDRDAEQDSQSALDLAEGCFKYPLVEQYLKTKGFSCGLVVKYMVCQCLTLLVLLLSCVY
LCYYIFLASLVDEFPCDVRTGMLKNDSAIPAAVQCKMVAVGVFRLLSYINLGVYLLLTPLVVLAALGPARQS
SSFLQAYEMLPGFGALSKFKPIYNDLSIYLLFLKENLSELKSFKCLQVLELLQQSAEEGFDTMCVLQTLSQV
KTDVFDSQKMGSITNICEMDKPKN------------------------------------------------
------------------------------------------------------------------------
------------------------------------------------------------------------
------------------------------------------------------------------------
------------------------------------------------------------------------
------------------------------------------------------------------------
------------------------------------------------------------------------
------------------------------------------------------------------------
------------------------------------------------------------------------
------------------------------------------------------------------------
----------------------------------------------
>Bf_Xma_P1b/1-384
MAIASVATEYVFSDFLLKDARETKYKGVRLELAVDKIVTFLAVGLPLFLISLAFAQEVSVGTQITCFAPFNF
SLRQAVYVDSFCWAAVQNQVDSSTLWLHKFFPYILLLIAILMSVPAVLWRFTAAPCLSSDLNFIMEELDRFY
NRSIKLAKNLASVDDRDGAQDNQSALDLAEGCFKYPLVEQYLKTKRFSCSLVVKYMVCQCLTLLVLLLSCGY
HCYYIFLASLVDEFPCDVRTGMLKNDSGVPAAVQCKMVAVGVFRLLSYINLVVYLLLTPLVVLAALGPARQS
SGFLRAYEILPGFGALGKVKPIYNDLSMYLLFLKENLSELKSFKCLQVLELLQQSADEGFDTMCLLQTLSQV
KTDVLDSQKMGSIKNICERDKPKN------------------------------------------------
------------------------------------------------------------------------
------------------------------------------------------------------------
------------------------------------------------------------------------
------------------------------------------------------------------------
------------------------------------------------------------------------
------------------------------------------------------------------------
------------------------------------------------------------------------
------------------------------------------------------------------------
------------------------------------------------------------------------
----------------------------------------------
>Bf_Sfa_P1b/1-358
MAIAHVATEYVFSDFLLKDPTETKYKGIRLELAVDKIVTFLAVGLPLFLISLAFAQEVSVGTQISCFAPTNF
SWRQAAYVDSFCWAAVQQQANSSPLWLHKFFPYILLLLAILLYIPALFWRFTAAPHLSSDLSFIMEELDRFY
NRAIKLAKNLAVLDSRDTPEDTQRLVVKYLACRVLTLLILLLACIYLGYYIGLASLTDEFPCDLQTGVLRND
SAVPSAVQCKLVAVGVFRLLSFINLAVYVLLAPLVVYAALGPARQSSGFLRPYEMLPGFGALGVVTPFYNDL
SIYLLFLHENLSQLKSYKCLQVLELLQEAGEEGFDTMCLQRTLGQVKTDVLDSKKTCANKTQKETCKCED--
------------------------------------------------------------------------
------------------------------------------------------------------------
------------------------------------------------------------------------
------------------------------------------------------------------------
------------------------------------------------------------------------
------------------------------------------------------------------------
------------------------------------------------------------------------
------------------------------------------------------------------------
------------------------------------------------------------------------
------------------------------------------------------------------------
----------------------------------------------
>Bf_Tru_P1b/1-382
MAIASVAAEYVFSDFLLKAPTESKYKGLRLELAADKIVTLLAVGMPLFLISLAFAQEVSVGTQISCFAPTNF
SWKQAAYVDSFCWAAVQQQPQSAPLWLHKFFPYILLLLAILVYIPALFWRFTATPHLSSDLNFIMEELDRFY
TRAIKMAKNLVSIDGKESPGETRSIMDVTEGCLKFPLVEHYLKTKRTSRSLVAKYLLCRCLTLLTLLLGCVF
LGYYIRLASHADEFSCDLRTGVLQNDSTVPSALQCKLVAVGVFGLVSKINLGMYVLLSPVVVYAALGPARQS
SSFLQPYEILPGFGSLGVITPFYNDLSIYLLFLKENLSHVESFKCLQVLELLQAADEEGFDTLCLLRTLGQV
KSDVTDSRKALRKEKETKKTGE--------------------------------------------------
------------------------------------------------------------------------
------------------------------------------------------------------------
------------------------------------------------------------------------
------------------------------------------------------------------------
------------------------------------------------------------------------
------------------------------------------------------------------------
------------------------------------------------------------------------
------------------------------------------------------------------------
------------------------------------------------------------------------
----------------------------------------------
>Bf_Tfl_P1b/1-382
MAIASVAAEYVFSDFLLKAPTESKYKGLRLELAADKIVTLLAVGMPLFLISLAFAQEVSVGTQISCFAPTNF
SWKQAAYVDSFCWAAVQQQPQSAPLWLHKFFPYILLLLAILVYIPALFWRFTATPHLSSDLNFIMEELDRFY
TRAIKMAKDLVSIDGKESPRETRSMMDVTEGCLKFPLVEHYLKTKCSSRSLVAKYLVCRCLTLLTLMLGCVF
LGYYICLASHADEFSCDLRTGVLQNDSAVPSALQCKLVAVGVFGLVSKINLGMYALLSPVVVYAALGPARQS
SSFLQPYEILPGFGSLGVITPFYNDLSIYLLFLKENLSHVESFKCLQVLELLQAADEEGFDTLCLLQTLGQV
KSDVTDSRKASRKEKETKKTGE--------------------------------------------------
------------------------------------------------------------------------
------------------------------------------------------------------------
------------------------------------------------------------------------
------------------------------------------------------------------------
------------------------------------------------------------------------
------------------------------------------------------------------------
------------------------------------------------------------------------
------------------------------------------------------------------------
------------------------------------------------------------------------
----------------------------------------------
>Bf_Agr_P1b/1-419
MAIARVATEYVFSDFLLKEQSESKYKGLQLELATDKLVSFIAVGLPLLLISLAFAQEVSVGTQITCFPPTNF
TMRQAAYVDSFCWAAVEHHPTDNGADSAPLHLHKFFPYILLLVAVLMYIPALFWRFTATPSLSSDLSFIMEE
LDRCYNRAIRLAKSLTSQQDKDTAEDPHSGLELTEACFKYPLVEQYLKTKRSSWALAAKYLLCRVLTFLTLL
LACSYLTYYILWVSHSDQFSCKLRRGILVNESAVPDAVQCKLVAVGVFRLLSCMNLVVYLLLVPAVVYAAFQ
PARQHQRAQFLRPYHLLPAFGHVLDLQPSTRRYDDLSIYLLFLEENLSELKSYKCLQVLELLSEGGEATFDT
MCLLRTLGQVRTDMVDRKQAQTVNGNAEKEISDLKDVSSVLLDDGVSCSCVKDVKHRVV-------------
------------------------------------------------------------------------
------------------------------------------------------------------------
------------------------------------------------------------------------
------------------------------------------------------------------------
------------------------------------------------------------------------
------------------------------------------------------------------------
------------------------------------------------------------------------
------------------------------------------------------------------------
------------------------------------------------------------------------
----------------------------------------------
>Bf_Mar_P1b/1-333
MAIAHVATEYLALDKIVTFLAVGLPLFLISLAFAQEVSVGTQISCFAPTNFSWRQAAYVDSFCWAAVQQQAD
SSPLWLHKFFPYILLLLAILMYIPALFWRFTAAPHLSSDLNFIMEELDRFYNRAIKLAKNLASLDSKDAPED
TQSSLELTEGCFKYPLVEQYLKTKRFSHCLVVKYLACRSLTLLILLLACLYLGYYIRLASLTDEFPCDLRTG
LLKNDSMVPSAVQCKLVAVGVFRLLSYINLVVYMLLTPLVVYAAVGPAHQSSKFLQPYEILPGFGALGVVTP
FYNDLSIYLLFLQENLSELKSFKCLQVGPSLKDKCLRSNIICFRL---------------------------
------------------------------------------------------------------------
------------------------------------------------------------------------
------------------------------------------------------------------------
------------------------------------------------------------------------
------------------------------------------------------------------------
------------------------------------------------------------------------
------------------------------------------------------------------------
------------------------------------------------------------------------
------------------------------------------------------------------------
------------------------------------------------------------------------
----------------------------------------------
>Bf_Pla_P1b/1-373
MKPKFPIDAKETKYKGVRLELAVDKIVTILAVGLPLFLISLAFAQEVSVGTQITCFAPFNFSLRQAVYVDSF
CWAAVQNQVDNSTLWLHKFFPYILLLIAILMSVPAVLWRFTAAPYLSSDLNFIMEELDRFYNRAIKLAKNLA
SLDDRDAAQDSQSVLDLAEGCFKYPLVEQYLKTKRFSCSLVVKYMVCRCLTLLVLLLSCAYLCYYIFLASLV
DEFPCDVRTGMLKNDSAMPAAVQCKMVAVGVFRLLSYINLGVYLLLAPLVVLAALGPARQSSGFLQAYEMLP
GFGDLGKVKPIYNDLSIYLLFLKENLSELKSFKCLQVLELLQQSAEEGFDTMCLLQTLSQVKTDVFDSQKMG
SIKNICEMDKPKN-----------------------------------------------------------
------------------------------------------------------------------------
------------------------------------------------------------------------
------------------------------------------------------------------------
------------------------------------------------------------------------
------------------------------------------------------------------------
------------------------------------------------------------------------
------------------------------------------------------------------------
------------------------------------------------------------------------
------------------------------------------------------------------------
----------------------------------------------
>Bf_Pfo_P1b/1-373
MKLKFPIDAKETKYKGVRLELAVDKIVTILAVGLPLFLISLAFAQAVSVGTQITCFAPFNFSLRQAVYVDSF
CWAAVQNQVDNSTLWLHKFFPYILLLIAILMSVPAVLWRFTAAPYLSSDLSFIMEELDRFYNRAIKLAKNLA
SLDDRDAAQDSQSVLDLAEGCFKYPLVEQYLKTKRFSCSLVVKYMVCRCLTLLVLLLSCAYLCYYIFLASLV
DEFPCDVRTGMLKNDSAMPAAVQCKMVAVGVFRLLSYINLGVYLLLAPLVVLAALGPARQSSGFLQAYEMLP
GFGALGKVKPIYNDLSIYLLFLKENLSELKSFKCLQVLELLQQSAEEGFDTMCLLQTLSQVKTDVFDSQKMG
SIKNICEMDKPKN-----------------------------------------------------------
------------------------------------------------------------------------
------------------------------------------------------------------------
------------------------------------------------------------------------
------------------------------------------------------------------------
------------------------------------------------------------------------
------------------------------------------------------------------------
------------------------------------------------------------------------
------------------------------------------------------------------------
------------------------------------------------------------------------
----------------------------------------------
>Bf_Cse_P1b/1-335
MAIAHVATEYVFSDFLLKEPTEAKYKGLRLELAVDKIVTFLAVGLPLFLISLAFAQEVSVGTQISCFAPTNF
SWRQAAYVDSFCWAAVQQQADGPPLWLHKFFPYILLLLSILMYIPTLFWRFTAAPHLSSDLNFIMEELDRFY
NRSIKLAKNLATSGSHTISCFKYPLVEQYLKTKQLVHYLVVNYLVCRGVTLLTLLLACIYLGYYIQLASFTD
EFPCDLRTGVLKNDTTVPPAVQCKLVAVGVFRLLSYINLVVYVLLVPLVVYACVGPARQSSSFLRPYEILPG
FGTLGVVKPLYNDLSIYLLFLHENLSQLKSYKCLQVGHKSEVRSLLV-------------------------
------------------------------------------------------------------------
------------------------------------------------------------------------
------------------------------------------------------------------------
------------------------------------------------------------------------
------------------------------------------------------------------------
------------------------------------------------------------------------
------------------------------------------------------------------------
------------------------------------------------------------------------
------------------------------------------------------------------------
------------------------------------------------------------------------
----------------------------------------------
>Bf_Tni_P1b/1-381
MAIAQVLPPSTCFPHFLLRGPVETKYAGVRLELPWDKMVTFTVGLPLFLISLSFAQEVSVGSQITCFAPQNF
SQKQAAYVDSFCWAAVQHEQSAPLWLHKFFPYVLLLMAILVYIPTLIWRFTAAPQLSSDLKFIMVELDRFYN
RAIELAKKQISSGSTDSPESPLSLNRCVLAMTRGCLKYPLVEHYLKSKRSSRSLLVKYLICRGLTFLFLLLA
CAFLRYYIHLASLSDEFSCDLRTGVLQNDSVLPSAVQCKLVAVGVFGLLSKINLGMYAFLSLFVVYAVLGPG
RQSSSFLRPYEILPGFGTLGAIMPFYNDLSIYLLFLKENLSHVESFKRLQVLELLQKSEEEGVDTMCLLRTL
GQVKSDVTDSKVMPSLKKVKE---------------------------------------------------
------------------------------------------------------------------------
------------------------------------------------------------------------
------------------------------------------------------------------------
------------------------------------------------------------------------
------------------------------------------------------------------------
------------------------------------------------------------------------
------------------------------------------------------------------------
------------------------------------------------------------------------
------------------------------------------------------------------------
----------------------------------------------
>Bf_Cva_P1b/1-345
MAIASVATEYVFSDFLLKDATERKYKGVRLELAVDKIVTFLAAGLPLFLISLAFAQEVSVGTQISCFAPTNF
SMRQGAYVDSFCWAAVQDQGDSSTLWLHKFYPYVLLLIAILMSVPAVLWSFTAAPHLSSDLSFIMEELDRFY
NRTIKLAKNLASLDDKDAAQGNQSALDLAEGCFKYPLVEQYLKTKRTSCSLVVKYMACRGLTLLILLLACLY
LGYYIFVASLTDEFPCDLRTGVLKNDSGVPSAVQCKLVAVGIFRLLSYINLSVYVLLAPLVVYAALGPGQQG
SGFLRPYEMLPGFGALGEVKPVYNDLSIYLLFLKENLSQLKSFKCLLVLQIRWLMSE---------------
------------------------------------------------------------------------
------------------------------------------------------------------------
------------------------------------------------------------------------
------------------------------------------------------------------------
------------------------------------------------------------------------
------------------------------------------------------------------------
------------------------------------------------------------------------
------------------------------------------------------------------------
------------------------------------------------------------------------
------------------------------------------------------------------------
----------------------------------------------
>Bf_Sfo_P1b/1-353
TQISCFSPTNFSWRQAGYVDSFCWASVQKQSLVTEHGLVPLWLHKFFPYVLLLVAVLMYVPALFWRFTAAPH
LVSDLAFIMEELDRSYNRAIKLAQSLAGGESRNGADAPSEQRRYPLREPPPFSLSVSDAVPDLTEGFRYPLV
EQYLKTKRFSRGLVAKYLICRALTLAILFFACLYLGYYINLASITDEFACNIRTGVLRNDTGVPAAMQCKLV
AVGVFQLLSVINLAVYVLLAPAVVYAALLPARRNASFLEPYLKLPTFGVLELGGCGYDDLAVCLLFLEENLS
ELKSYKRLKVLVHLQETGEGGGDTMGILRALGQVKVDAVDGRAAASLKDEGATAGEGRADATEMK-------
------------------------------------------------------------------------
------------------------------------------------------------------------
------------------------------------------------------------------------
------------------------------------------------------------------------
------------------------------------------------------------------------
------------------------------------------------------------------------
------------------------------------------------------------------------
------------------------------------------------------------------------
------------------------------------------------------------------------
------------------------------------------------------------------------
----------------------------------------------
>Bf_Dre_P2/1-651
MQNILEQNLDMATALLAGEKLKELIMPGSTQDGKGGVLAGLMVQLXLELPFDRVVTIGTVIIPILLVTLVFT
RNFAEESIYCYTPHNFTRDQALYARGYCWTELRDAVPGVDPELRPSLFEHKFLPYALLAFAGIMYIPALGWE
FMASTRLTSELNFLLQEIDNCYHRAAEGRAPKIEKQIQSKGPGITERERREIIENAEKEKSPEQNLFEKYLE
RRGQSNFLAKLYLARHLAIICLSSIPITYLSAYYARQRQNEFTCALGGPPDTSSIPELRLNVNCKLPAVQLQ
RIMAAVDIALLCTMNLIILLNLLHLFVVRKSNFVFDKLHKVGIKTRRRWQKSPFCDINILAMFCNENRDHIK
SLNRLDFITNESDLMYDNVVRQLLAALAQSNHDATPTVRDSGIQTIDPSMDPSVLGVGELGGEPSVIKRPRK
KMKWIPTSNPLPQSFKEPLTLTRLENSIKAEKPKPVRRKNVADSIIAPLLDSKSTQYPPTSKDTYNTQKKHS
LNLSLDVHPYMLTIQKAETVNPEPPPVEHSISSVYIEGPHTVVHVSSTLTEKKESPPLSTTTAFSTATLPTN
SYLNGGTASMPPPLDSPKVIGPLNQETEPESQPVPFSRNPSLPLPSIHHTLYEKDEDDQNRRLARPGELIAA
GEC---------------------------------------------------------------------
------------------------------------------------------------------------
------------------------------------------------------------------------
------------------------------------------------------------------------
------------------------------------------------------------------------
------------------------------------------------------------------------
----------------------------------------------
>Bf_San_P2/1-653
MQNILEQNLDMATALLAGEKLKELILPGSTQDEKGGVLAGLMVQLKLELPFDRVVTIGTVIIPILLVTLVFT
RNFAEESIYCYTPHNFTRDQALYARGYCWTELRDAVPGVNPQLRPSLFEHKFLPYALLAFAGIMYIPALGWE
FLASTRLTSELNFLLQEIDNCYHRAAEGRAPKIEKQIQSKGPGITERERREIIENAEKEKSPEQNLFEKYLE
RRGQSNFLAKLYLARHLAIICLSSMPITYLSTYYARQRQNEFTCALGEPPDTSSIPELRLNVNCKLPAVQLQ
RIMAAVDIALLCTMNLIILVNLLHLFVVRKSNFVFDKLHKVGIKTRRRWQKSQFCDINILAMFCNENRDHIK
SLNRLDFITNESDLMYDNVVRQLLAALAQSNHDATPTVRDSGIQTIDPNMDPSVLGVGELGGEPSVIKRPRK
KMKWIPTSNHLPQHFKEPLTLTRQENSIKADKPKPVRRKNVADSIIAPLLDSKSTQHPPTNKETNNIEKKHT
LNLSLDVHPYMLTIQKAKTETVNPEPPPVEHSLSNVYIEGPHTVVHVSSSHTEKKESPPLLTTTAFSTATLS
TMSYMNGGATSMQPPDSPKVKDPLNQGTEPESQPGPFSRNPSHPLLSIHHTLYDDEEEQNRRDRLARPGELI
AAGEC-------------------------------------------------------------------
------------------------------------------------------------------------
------------------------------------------------------------------------
------------------------------------------------------------------------
------------------------------------------------------------------------
------------------------------------------------------------------------
----------------------------------------------
>Bf_Srh_P2/1-653
MQNILEQNLDMATALLAGEKLKELILPGSTQDEKGGVLAGLMVQLKLELPFDRVVTIGTVIIPILLVTLVFT
RNFAEESIYCYTPHNFTRDQALYARGYCWTELRDAVPGVDPQLRPSLFEHKFLPYALLAFAGIMYIPALGWE
FLASTRLTSELNFLLQEIDNCYHRAAEGRAPKIEKQIQSKGPGITERERREIIENAEKEKSPEQNLFEKYLE
RRGQSNFLAKLYLARHLAIICLSSMPITYLSTYYARQRQNEFTCALGEPPDTSSIPELRLNVNCKLPAVQLQ
RIMAAVDIALLCTMNLIILVNLLHLFVVRKSNFVFDKLHKVGIKTRRRWQKSQFCDINILAMFCNENRDHIK
SLNRLDFITNESDLMYDNVVRQLLAALAQSNHDATPTVRDSGIQTIDPNMDPSVLGVGELGGEPSVIKRPRK
KMKWIPTSNHLPQHFKEPLTLTRQENSIKADKPKPVRRKNVADSIIPPLLDSKSTQHPPTNKETNNIEKKHT
LNLSLDVHPYMLTIQKAKTETVNPEPPPVEHSLSNVYIEGPHTVVHVSSSHTEKKESPPLLTTTAFSTATLS
TTSYMNGGATSMQPPDSPKVKDPLNQGTEPENQPGPFSRNPSHPLLSIHHTLYEDEEEQNRRDRLARPGELI
AAGEC-------------------------------------------------------------------
------------------------------------------------------------------------
------------------------------------------------------------------------
------------------------------------------------------------------------
------------------------------------------------------------------------
------------------------------------------------------------------------
----------------------------------------------
>Bf_Dtr_P2/1-656
MQNILEQNLDMATALLAGEKLKELILPGSSQDEKGGVLAGLMVQLKLELPFDRVVTIGTVIIPILLVTLVFT
RNFAEESIYCYTPHNFTRDQALYARGYCWTELRDAMPGFDPEFRPSLFEHKFLPYALLAFAGIMYIPALGWE
FLASTRLTSELNFLLQEIDNCYHRAAEGRAPKIEKQIQSKGPGITERERREIIENAEKEKSPEQNLFEKYLE
RRGQSNFLAKLYLARHLAIICLSSIPITYLSTYYARQRQNEFTCALGEPPDTSSIPELRLNVNCKLPAVQLQ
RIMAAVDIALLCTMNLIILVNLLHLFVVRKSNFVFDKLHKVGIKTRRRWQKSQFCDINILAMFCNENRDHIK
SLNRLDFITNESDLMYDNVVRQLLAALAQSNHDATPTVRDSGIQTVDPSLNPSVHGVGELGGEPSVIKRPRK
KMKWIPTSNPLPQSFKEPLTLTRLENSIKAEKPKPVRRKTVPDSIIAPLLDTKSTQYPPTNKGVETQNIQKK
TTLNLSLDVHPYMLTIQKEKAESINPEPRPVEHSLGNVYIEGPHTVVHVSSSLNEKKESPQLSSSSAFSTAT
LSSTSYLNGGTVSIPPTDSPKLTDPLHQGTEPEREPGPFIRNPSLPLLTMHHTLYEQDEEEQKQRNRLSRAG
ELITAGEC----------------------------------------------------------------
------------------------------------------------------------------------
------------------------------------------------------------------------
------------------------------------------------------------------------
------------------------------------------------------------------------
------------------------------------------------------------------------
----------------------------------------------
>Bf_Tti_P2/1-650
MQNILEQNLDMATALLAGEKLKELILPGSTQDDKGGVLAGLMVQLKLELPFDRVVTIGTVIIPILLVTLVFT
RNFAEESIYCYTPHNFTRDQALYARGYCWTEMRDAVSGVDPELRLSLFEHKFLPYALMAFAGIMYIPALGWE
FMASTRLTSELNFLLQEIDNCYHRAAEGRAPKIEKQIQSKGPGITERERREIIENAEKEKSPEQNLFEKYLE
RRGQSNFLAKLYLGRHLAIICLSSIPITYLSTYYARQRQNEFTCALGEPPDTSSIPELRQNVNCKLPAVQLQ
RIMALVDIGLLCTMNLIILINLLHLFVVRKSNFVFDKLHKVGIKTRRRWQKSQFCDINILAMFCNENRDHIK
SLNRLDFITNESDLMYDNVVRQLLAALAQSNHDSTPTVRECGVQTVDPSMDPSELGVGELGGEPLVIKRPRK
KIKWTPTSKPFKEPLTLTRLENSIKADKPKPVRRKNIPDSIIAPLLDTKSTQHPPCIKAAETNNMEKKQTLN
LSLDVHPYILTIQKARAEMTNPEPPPAEHSLGNVYLEGPHTVVHVSASLTKKKGSPPLSTTTAFSTDTLPPA
SYLNGSTTSVHPPNSPKVNDPLNHGTEPESQPVAFSRNSSHSLLNIHHNLYEEEEQSRRDRLASLGELIAAG
EC----------------------------------------------------------------------
------------------------------------------------------------------------
------------------------------------------------------------------------
------------------------------------------------------------------------
------------------------------------------------------------------------
------------------------------------------------------------------------
----------------------------------------------
>Bf_Pna_P2/1-655
MQNLFEQNLDMATALLAGEKLKELILPGSSQDEKGGALAGLMVQLKLELPFDRVVTIGTVIIPILLVTLVFT
RNFAEESIYCYTPHNFTRDQALYARGYCWTELRDAIHGVEPGLRPSLFEHKFLPYALLAFAGIMYIPALGWE
FLASTRLTSELNFLLQEIDNCYHRAAEGRAPKIEKQIQSKGPGISERERREIIENAEKEKSPEQNLFEKYLE
RRGQSNFLAKLYLARHLAIICLSSIPITYLSTYYAWQRQNEFTCALGEPPDISSIPELRLNVNCKLPAVQLQ
RIMAAVDIALLCTMNLIILLNLLHLFVVRKSNFVFDKLHKVGIKTRRRWQKSQFCDINILAMFCNENRDHIK
SLNRLDFITNESDLMYDNVVRQLLAALAQSNHDATPTVRDSGIQTLDPSMDPSILGVGEMGGETVVKRPRKK
MKWIPTSNPLPQPFKEPLTLTRLENSIKADKPKPLRRKTVADNFIAPLLDSKSTQYPPRASETNNGMEKKHT
RNFSLDVHPYMANIQKPKSEMTNPEPPAAENSLDTVYIEGTHSVVHVSSALTEKNDAPPQSTTTTFSTVTLP
TTSYMNGGTASLPPPDSPQTKEPLKQNPEPESQPVSFSCNPSHPLLSIHHTLYEEEEEQQGHRDKLVERPAE
LIAAGEC-----------------------------------------------------------------
------------------------------------------------------------------------
------------------------------------------------------------------------
------------------------------------------------------------------------
------------------------------------------------------------------------
------------------------------------------------------------------------
----------------------------------------------
>Bf_Eel_P2/1-653
MQNLFEQNLDMATALLAGEKLKELILPGSSQDEKGGALAGLMVQLKLELPFDRVVTIGTVIIPILLVTLVFT
RNFAEESIYCYTPHNFTRDQALYARGYCWTELRDAIPGVEPEFRPSLFEHKFLPYALLAFAGIMYIPALGWE
FLASTRLTSELNFLLHEIDNCYHRAAEGRAPKIEKQIQSKGPGISERERREIIENAEKEKSPEQNLFEKYLE
RRGQSNFLAKLYLARHLAIICLSSIPISYLSTYYARQRQNEFTCALGEPPDVSSVPELRLSVNCKLPAVQLQ
RIMAAVDLALLCAVNLIILLNLLHLFVVRKSNFVFDKLHKVGIKTRRRWQKSQFCDINILAMFCNENRDHIK
SLNRLDFITNESDLMYDNVVRQLLAALAQSNHDATPTVRESGIQTVDPSIDPSVLGVGELGAETVIKRPRKK
IKWIPTSNPLPQPFKEPLTLTRLENSIKADKPKPVRRKTVADSFIAPLLENKNTQNPPKETNNGTEKKHTRN
FSLDVHPYMSNISKPKSEITNPQPPADVHSMDTVYLDGAHSVVHISSALSEKNEPPPQSSTAAFSTVTLPTT
SFLNGGTAGLHLPGSPETMEPVKQLPESESQPASYSCKVSHPLLSIHHTLYEEEEDDREHTDKLVERPGELI
TAGEC-------------------------------------------------------------------
------------------------------------------------------------------------
------------------------------------------------------------------------
------------------------------------------------------------------------
------------------------------------------------------------------------
------------------------------------------------------------------------
----------------------------------------------
>Bf_Ame_P2/1-655
MQNLFEQNLDMATALLAGEKLKELILPGSSQDEKGGALAGLMVQLKLELPFDRVVTIGTVIIPILLVTLVFT
RNFAEESIYCYTPHNFTRDQALYARGYCWTELRDAVPGVEPQQRPSLFEHKFLPYALLAFAGIMYIPALGWE
FLASTRLTSELNFLLQEIDNCYHRAAEGRAPKIEKQIQSKGPGISERERREIIENAEKEKSPEQNLFEKYLE
RRGQSNFLAKIYLARHLAIICLSSIPITYLSTYYAWQRQNEFTCALGEPPDISSIPELRLSVNCKLPAVQLQ
RIMAAVDIALLCTMNLIILLNLLHLFVVRKSNFVFDKLHKVGIKTRRRWQKSQFCDINILAMFCNENRDHIK
SLNRLDFITNESDLMYDNVVRQLLAALAQSNHDATPTVRDSGNQTVDPGLDPSVLGVGELGVEAVIKRPRKK
MKWIPTSNPLPQPFKEPLTLTRLENSMKAEKPKPLRRKTVADGFIAPLLDTKSTQYPPRAPETNSVIEKKHT
RNFSLDVHPYMTNIQKPKSEMTNPEPPAAENTLDTVFIEGTHSVVHVSSTLTEKKDPPPLSTTTAFSKMTLP
TTSYMNGGTATLPDPDSPKTKEPLKQCAEPESQPVPYSHNPSHPLLSIHHTLFEEEEEEQGHRDKLVERPAE
LIAAGEC-----------------------------------------------------------------
------------------------------------------------------------------------
------------------------------------------------------------------------
------------------------------------------------------------------------
------------------------------------------------------------------------
------------------------------------------------------------------------
----------------------------------------------
>Bf_Phy_P2/1-652
MQNLFEQNLDMATALLAGEKLKELILPGSTQDEKGGALAGLMVQLKLELPFDRVVTIGTVIIPILLVTLVFT
RNFAEESIYCYTPHNFTRDQALYARGYCWTELRDAIPGVDPELRPSLFEHKFLPYALLAFAGIMYIPALGWE
FLASTRLTSELNFLLQEIDNCYHRAAEGRAPKIEKQIQSKGPGISERERREIIENAEKEKSPEQNLFEKYLE
RRGQSNFLAKLYLARHLAIICLSSIPITYLSTYYARQRQNEFTCMLGEPPDISSIPELRLSVNCKLPAVQLQ
RIMAAVDIALLCTVNLIILVNLLHLFVVRKSNFVFDKLHKVGIKTRRRWQKSQFCDINILAMFCNENRDHIK
SLNRLDFITNESDLMYDNVVRQLLAALAQSNHDATPTVRDSGNQTVDPSMDPSVLGVGEMGVETVIKRPRKK
IKWIPTSNPLPQPFKEPLTLTRLENSIKAEKPKPLRRKTVADTIIAPLLDTKSTQHPPKETNNGTEKKHTRN
FSLDVHPYMSTIQKPKSEMNNPQPPAADHPLDTTYIEGTHTVVHVSSALTEKNDPPPQSTTSAFSTVTLSST
SYMNGGTASLPPSESPKTNEPLKTNPEPVSQPASYSCNPSHPLLSIHHTLYEEEEEQGHRDKLVERPGELIA
AGEC--------------------------------------------------------------------
------------------------------------------------------------------------
------------------------------------------------------------------------
------------------------------------------------------------------------
------------------------------------------------------------------------
------------------------------------------------------------------------
----------------------------------------------
>Bf_Ipu_P2/1-652
MQNLFEQNLDMATALLAGEKLKELILPGSTQDERGGALAGLMVQLKLELPFDRVVTIGTVIIPILLVTLVFT
RNFAEESIYCYTPHNFTRDQALYARGYCWTELRDAIPGVDPELRPSLFEHKFLPYALLAFAGIMYIPVLSWE
FLASTRLTSELNFLLQEIDNCYHRAAEGRAPKIEKQIQSKGPGITERERREIIENAEKEKSPEQNLFEKYLE
RRGQSNFLAKLYLARHLAIICLSSIPITYLSTYYARQRQNEFTCMLGEPPDISSIPELRLNVNCKLPAVQLQ
RIMAAVDIALLCTVNLIILVNLLHLFVVRKSNFVFDKLHKVGIKTRRRWQKSQFCDINILAMFCNENRDHIK
SLNRLDFITNESDLMYDNVVRQLLAALAQSNHDATPTVRDSGIQTIDPNMDPSVLGVGEMGVETVIKRPRKK
MKWIPTSNPLPQPFKEPLTLTRLENSIKAEKPKPLRRKPVPDNIIAPILDTKSTQHPPQETNNRTEKKHTRN
FSLDVHPYMLAIQKPKSEMNNPQPPAADHPLDTTYIEGTHTVVHVSSTLTEKNDPPPQSTTSAFSTVTLSTT
SYMNGRTSSLPPSESPKTNEPLIPNPEPVNQPASYSCNPSHPLLSIHHTLYEEEEEQDHRDTLVERPGELIA
AGEC--------------------------------------------------------------------
------------------------------------------------------------------------
------------------------------------------------------------------------
------------------------------------------------------------------------
------------------------------------------------------------------------
------------------------------------------------------------------------
----------------------------------------------
>Bf_Cch_P2/1-659
MQNIFEQNLDMATALLAGEKLKELILPGSSQDEKGGALAGLMVQLKLELPFDRVVTIGTVIIPILLVTLVFT
RNFAEESIYCYTPHNFTRDQALYARGYCWTELRDAVPGLEPEQRPSLFEHKFLPYALLAFAGIMYIPALGWE
FLASTRLTSELNFLLHEIDNCYHRAAEGRAPKIEKQIQSKGPGISERERREIIENAEKEKSPEQNLFEKYLE
RRGQSNFLAKLYLARHLAIICLSSIPITYLSTYYARQRQNEFTCALGEPPDVSSIPELRLSVNCKLPAVQLQ
RIMAAVDIALLCTMNLIILVNLLHLFVVRKSNFVFDKLHKVGIKTRRRWQKSQFCDINILAMFCNENRDHIK
SLNRLDFITNESDLMYDNVVRQLLAALAQSNHDATPTVRDSGIQTVDPSMDPSVIGVGEMGGEPSVIKRPRK
KIKWIPTSNPLPQPFKEPLTLTRLENSIKNDKPKPLRRKVVAESIIAPVLDSKGTQHPCSNKATQMNNPGIE
KKHTRNFSLDVHPYMLTIQKPKPETTNNPEPQPAEQSMDSVYIEGTHKVVHVSTSLTEKKATPPQSTTTAFS
TVTLPTTSYLNGGTSNLPPSGSPEAKEPLTQPLDPETEPAPFSRNPAHQLLSIRHTMYEEEEEQDQRDRLTE
RPGELIAAGEC-------------------------------------------------------------
------------------------------------------------------------------------
------------------------------------------------------------------------
------------------------------------------------------------------------
------------------------------------------------------------------------
------------------------------------------------------------------------
----------------------------------------------
>Bf_Bya_P2/1-642
MATALLAGEKLKELILPGSTQDEKGGALAGLMVQLKLELPFDRVVTIGTVIIPILLVTLVFTRNFAEESIYC
YTPHNFTRDQALYARGYCWTELRDAIPGVDAKLRPSLFEHKFLPYALLAFAGIMYIPALGWEFLASTRLTSE
LNFLLQEIDNCYHRAAEGRAPKIEKQIQSKGPGISERERREIIENAEKEKSPEQNLFEKYLERRGQSNFLAK
LYLARHLAIICLSSIPITYLSTYYAWQRQNEFTCMLGEPPDISSIPELRLSVNCKLPAVQLQRIMAAVDIAL
LCTMNLIILVNLLHLFVVRKSNFVFDKLHKVGIKTRRRWQKSQFCDINILAMFCNENRDHIKSLNRLDFITN
ESDLMYDNVVRQLLAALAQSNHDATPTVRDCGIQTVDPSMDPSVLGEGEIGVETVIKRTRKKMKWIPTSNPL
PQSFKEPLTLTRLENSIKAEKPKPMRRKNVADAIIAPLLDSKSTQHPPRENSHGSEKKHTRNFSLDVHPYMS
TIQKPKTEINNPQPPAADLPLDPTYIEGTHSVVHVSSALTEKLDPPPQSSTVAFSTVTPSSISYINGGTSSL
PVSESPKTNEPLKTNPEPVSQPPAYSCNPSHPLLGIHHTLYEEEEEQGHMDNLVERPGELIAAGEC------
------------------------------------------------------------------------
------------------------------------------------------------------------
------------------------------------------------------------------------
------------------------------------------------------------------------
------------------------------------------------------------------------
------------------------------------------------------------------------
----------------------------------------------
>Bf_Mmu_P2/1-661
MQNILDQNLDMATALLAGEKLKELILPGSSQDEKGGALAGLMVQLKLELPFDRVVTIGTVIIPILLVTLVFT
RNFAEESIYCYTPHNFTRDQALYARGYCWTELRDAVPGVEPDLRPSLFEHKFLPYALLAFAGIMYIPALGWE
FLASTRLTSELNFLLHEIDNCYHRAAEGRAPKIEKQIQSKGPGITERERREIIENAEKEKSPEQNLFEKYLE
RRGQSNFLAKLYLARHLAIICLSSIPISYLSAYYARQRQNEFTCALGEPPDTSSYQELKLSVNCKLPAVQLQ
RIMAAVDIALLCTMNLIILVNLLHLFVVRKSNFVFDKLHKVGIKTRRRWQKSQFCDINILAMFCNENRDHIK
SLNRLDFITNESDLMYDNVVRQLLAALAQSNHDATPTVRDSGIQTIDPNMDPSVIGVGELGGEPLNIKRPRK
KIKWIPTSNPLPQPFKEPLTLTRLENSTKPDKPKPLRRKTVADSFIAPLLDSKSTQHPPSKDISGMEKKHNR
NFSLDVHPYMLTIRKPKVEATTAEPLPSDHAMDTVYIEGTHTIVHVSAAITEKKACTPESTSTAFSTVTLPT
TTYVNGVSPNPPSSEDALSPKPSPSQNEPLSQPEKPESQPPPLTIAPTHQLLSMHHTLFEEDEEEGNRRDRL
AERPGELIAAGEC-----------------------------------------------------------
------------------------------------------------------------------------
------------------------------------------------------------------------
------------------------------------------------------------------------
------------------------------------------------------------------------
------------------------------------------------------------------------
----------------------------------------------
>Bf_Ssa_P2/1-656
MQNILEQNLDMATALLAGEKLKELILPGSSQDEKGGMLAGLMVQLKLELPFDRVVTIGTVIIPILLVTLVFT
RNFAEESIYCYTPHNFTRDQALYARGYCWTELHDAVPGVEPELRPSLFEHKFLPYALLAFAGIMYIPALGWE
FMASTRLTSELNFLLHEIDNCYHRAAEGRAPKIEKQIQSKGPGITEKERREIIENAEKEKSPEQNLFEKYLE
RRGQSNFLAKLYLGRHLAIICLSSIPISYLSAYWHRQRQNEFSCALGEPPDTSSIPELRLSVNCKLPAVQLQ
RIMAAVDIALLSTMNLVILVNLLHLFVVRKSNFVFDKLHKVGIKTRRRWQKSQFCDINILAMFCNENRDHIK
SLNRLDFITNESDLMYDNVVRQLLAALAQSNQDVTPTVRDSGIQTLDPNMDPSLLGVGELGGEPLVIKRPRK
KMKWIPSSNPLPQPFKEPLTMTRLENSIKPEKPKLVRRKTVAESYVAPLSKSTQYSAKDMSTMEKKHSRNFS
LDVHPYMLTIRKPTKVETVSAEPLPPDHTLDAVFIEGTHTIVHVSASITEKKDRTPESTNTVFSTMTVPTST
YMNGATPSPNPPFLADRHLTEPLIEQEEPEDAQPAVFTRIPSHQLLSMHQLLSMEEEEARGQGARLSERPGG
ELISAGEC----------------------------------------------------------------
------------------------------------------------------------------------
------------------------------------------------------------------------
------------------------------------------------------------------------
------------------------------------------------------------------------
------------------------------------------------------------------------
----------------------------------------------
>Bf_Elu_P2/1-658
MQNILEQNLDMATALLAGEKLKELILPGSSQDEKGGMLAGLMVQLKLELPFDRVVTIGTVIIPILLVTLVFT
RNFAEESIYCYTPHNFTRDQALYARGYCWTELRDAVPGVEPDLRPSLFEHKFLPYALLAFAGIMYIPALGWE
FMASTRLTSELNFLLHEIDNCYHRAAEGRAPKIEKQIQSKGPGITEKERREIIENAEKEKSPEQNLFEKYLE
RRGQSNFLAKLYLARHLAIICLSSIPISYLSAYWHRQRQNEFSCALGEPPDSSSIPELRLSVNCKLPAVQLQ
RIMAAVDIALLSTMNLVILVNLLHLFVVRKSNFVFDKLHKVGIKTRRRWQKSQFCDINILAMFCNENRDHIK
SLNRLDFITNESDLMYDNVVRQLLAALAQSNQDVTPTVRDSGIQTLDPNMDPSLLGVGELGGEPLVIKRPRK
KIKWIPSSNPLPQPFKEPLSITRLENSTKPEKPKLVRRKTMAENYVAPLSKSTQYPPSAKDLSAMEKKHSRN
FSLDVHPYMLTIRKPNKVETVSTEPLPTDHTLDAVFIEGTHTIVHVSASITEKKDSTPESTNTVFSTITVPT
TTYLNGASPSPNPPFLADRHLTGPLMEQEEPEAVQPAVFTRIPSHQLLSMHQLLSMEEEGAGGQGVRLSERP
GGELIAAGEC--------------------------------------------------------------
------------------------------------------------------------------------
------------------------------------------------------------------------
------------------------------------------------------------------------
------------------------------------------------------------------------
------------------------------------------------------------------------
----------------------------------------------
>Bf_Hhu_P2/1-585
MQNILEQNLDMATALLAGEKLKELILPGSSQDEKGGMLAGLMVQLKLELPFDRVVTIGTVIIPILLVTLVFT
RNFAEESIYCYTPHNFTRDQALYARGYCWTELRDAVPWVEPDLRPSLFEHKFLPYALLAFAGIMYIPALGWE
FMASTRLTSELNFLLHEIDNCYHRAAEGRAPKIEKQIQSKGPGITEKERREIIENAEKEKSPEQNLFEKYLE
RRGQSNFLAKLYLARHLAIMCLSSIPISYLSAYWHRQHQNEFSCALGEPPDSSSIPELRLSVNCKLPAVQLQ
RIMAAVDIALLSTMNLVILVNLLHLFVVRKSNFVFDKLHKVGIKTRRRWQKSQFCDINILAMFCNENRDHIK
SLNRLDFITNESDLMYDNVVRQLLAALAQSNHDATPSVRDSGIQTLDPNMDPSLLGVGELGGEPLVIKRPRK
KMKWIPSSNPLPQPFKEPLTMTRLENSTKTEKPKPVRRKPVAENCVAPLSKSTQYPPSAKDMSAMEKKHSRN
FTLDVHPYMLTIRKPTKVETVSTEPLPPDHTLDSVFIEGTHTIVHVSASITGKIAIPHLRRNLSPRQPNLIL
YIPVSHDSF---------------------------------------------------------------
------------------------------------------------------------------------
------------------------------------------------------------------------
------------------------------------------------------------------------
------------------------------------------------------------------------
------------------------------------------------------------------------
------------------------------------------------------------------------
----------------------------------------------
>Bf_Cba_P2/1-645
MQNILEQNLDMATALLAGEKLKELILPGSSQDEKGGMLAGLMVQLKLELPFDRVVTIGTVIIPILLESIYCY
TPHNFTRDQALYARGYCWTELHDAVPGVEPELRPSLFEHKFLPYALLAFAGIMYIPALGWEFMASTRLTSEL
NFLLHEIDNCYHRAAEGRAPKIEKQIQSKGPGITEKERREIIENAEKEKSPEQNLFEKYLERRGQSNFLAKL
YLGRHLAIICLSSIPISYLSAYWHRQRQNEFSCALGEPPDSSSIPELRLSVNCKLPAVQLQRIMAAVDIALL
STMNLVILVNLLHLFVVRKSNFVFDKLHKVGIKTRRRWQKSQFCDINILAMFCNENRDHIKSLNRLDFITNE
SDLMYDNVVRQLLAALAQSNQDVTPTVRDSGIQTLDPNMDPSLLGVGELGGEPLVIKRPRKKMKWIPSSNPL
PQPFKEPLTMTRLENSIKPEKPKPVRRKTVAENYVAPLSKSTQYSAKDMSTMEKKHSRNFSLDVHPYMLTIR
KPTKVETVSTEPLPPDHTLDAVFIEGTHTIVHVSASITEKKGRTPESTNTVFSTMTVPTSTYMNGATPSPNP
PFLADRHLTEPLIEQEEPEDAQPAVFTRIPSHQLLSMHQLLSMEEEEARGQGGRLAERPGGELISAGEC---
------------------------------------------------------------------------
------------------------------------------------------------------------
------------------------------------------------------------------------
------------------------------------------------------------------------
------------------------------------------------------------------------
------------------------------------------------------------------------
----------------------------------------------
>Bf_Str_P2/1-657
MQNILEQNLDMATALLAGEKLKELILPGSSQDEKGGMLAGLMVQLKLELPFDRVVTIGTVIIPILLVTLVFT
RNFAEESIYCYTPHNFTRDQALYARGYCWTELRDTVPGVEPDLRPSLFEHKFLPYALLAFAGIMYIPALGWE
FMASTRLTSELNFLLHEIDNCYHRAAEGRAPKIEKQIQSKGPGITEKERREIIENAEKEKSPEQNLFEKYLE
RRGQSNFLAKLYLARHLAIMCLSSIPITYLSAYWHRQRQNEFSCALGEPPDSSSIPELRLSVNCKLPAVQLQ
RIMAAVDIALLSTMNLVILVNLLHLFVVRKSNFVFDKLHKVGIKTRRRWQKSQFCDINILAMFCNENRDHIK
SLNRLDFITNESDLMYDNVVRQLLAALAQSNHDATPSVRDSGIQTLDPNMDPSLLGVGELGGEPLVIKRPRK
KMKWIPSSNPLPQPFKEPLTMTRLENSTKTEKPKPVRRKPVAENYIAPLSKSTQYPPSAKDMSAMEKKNSRN
FTLDVHPYMLTIRKPTKVETVSTEPLPPDHTLDSVFIEGTHTIVHVSASITEKKDCTPESTNTVFSTMTVPT
SIYLNGATPSPNPPSLADCHPTDSLIEQEEPEAQPAVFTRIPSHQLLSMHQILSMEEDGAGGQGARLAERPV
GELIAAGEC---------------------------------------------------------------
------------------------------------------------------------------------
------------------------------------------------------------------------
------------------------------------------------------------------------
------------------------------------------------------------------------
------------------------------------------------------------------------
----------------------------------------------
>Bf_Sdu_P2/1-619
MVQLKLELPFDRVVTIGTVIIPILLVTLVFTRNFAEESIYCYTPHNFTRDQALYARGYCWTELRDAIPGVES
HLWPSLFEHKFLPYALLAFAGIMYIPALGWEFLASTRLTSELNFLLQEIDNCYHRAAEGRAPKIEKQIQSKG
PGITERERREIIENAEKEKSPEQNLFEKYLERRGQSNFLAKLYLARHLAIICLSSIPISYLSAYYARQRQNE
FTCALGEPPDISSYQELKLRVNCKLPAVQLQRIMAAVDIALLCTMNLIILLNLLHLFVVRKSNFVFDKLHKV
GIKTRRRWQKSQFCDINILAMFCNENRDHIKSLNRLDFITNESDLMYDNVVRQLLAALAQSNHDATPTVRDS
GIQTLDPNMDPSDLGVGEIAGEPLVIKRPRKKIKWIPSSNPLPQPFKEPLTLTRLENNTKPEKPKPLRRKTV
ADSFIAPLLDSKGTQHPATKDLSGMEKKHTRNFSLDVHPYMLTIRKPKVEVATTEPLPSEHIDTVYLEGTHT
VVHVSGAITETKVRSPESTNTTFSTVTLPTTTYVNGVSPNPPSSEDPLSPKSSPPPKEPLTLVENPESQPPP
LTRAPTHQLLSIHHTLFEEEEDEENRRDRLAGRPGELIAAGEC-----------------------------
------------------------------------------------------------------------
------------------------------------------------------------------------
------------------------------------------------------------------------
------------------------------------------------------------------------
------------------------------------------------------------------------
------------------------------------------------------------------------
----------------------------------------------
>Bf_Sdo_P2/1-660
MQNILDQNLDMATALLAGEKLKELILPGSSQDEKGGALASLMVQLKLELPFDRVVTIGTVIIPILLVTLVFT
RNFAEESIYCYTPHNFTRDQALYARGYCWTELRDAIPGVESHLWPSLFEHKFLPYALLAFAGIMYIPALGWE
FLASTRLTSELNFLLQEIDNCYHRAAEGRAPKIEKQIQSKGPGITERERREIIENAEKEKSPEQNLFEKYLE
RRGQSNFLAKLYLARHLAIICLSSIPISYLSAYYARQRQNEFTCALGEPPDISSYQELKLRVNCKLPAVQLQ
RIMAAVDIALLCTMNLIILLNLLHLFVVRKSNFVFDKLHKVGIKTRRRWQKSQFCDINILAMFCNENRDHIK
SLNRLDFITNESDLMYDNVVRQLLAALAQSNHDATPTVRDSGIQTLDPNMDPSDLGVGEIAGEPLVIKRPRK
KIKWIPSSNPLPQPFKEPLTLTRLENNTKPEKPKPLRRKTVADSFIAPLLDSKGTQHPATKDLSGMEKKHTR
NFSLDVHPYMLTIRKPKVEVATTEPLPSEHIDTVYLEGTHTVVHVSGAITETKVRSPESTNTTFSTVTLPTT
TYVNGVSPNPPSSEDPLSPKSSPPPKEPLTLAENPESQPPPLTRAPTHQLLSIHHTLFEEEEDEENRRDRLA
GRPGELIAAGEC------------------------------------------------------------
------------------------------------------------------------------------
------------------------------------------------------------------------
------------------------------------------------------------------------
------------------------------------------------------------------------
------------------------------------------------------------------------
----------------------------------------------
>Bf_Pfl_P2/1-665
MQNIIDQNLDMATALLAGEKLKELILPGSSQDERGGLLAGLMVQLKLELPFDRVVTIGTVIIPILLVTLVFT
RNFAEESIYCYTPHNFTRDQALYARGYCWTELRDAAPGLESHLWPSLFEHKFLPYALLAFAGIMYIPALGWE
FLASTRLTSELNFLLQEIDNCYHRAAEGRAPKIEKQIQSKGPGITERERREIIENAEKEKSPEQNLFEKYLE
RRGQSNFLAKLYLGRHLAIVCLSSIPISYLSAYYARQRQNEFTCALGEPPDTSSYQELRLRVNCKLPAVQLQ
RIMAAVDIALLCTMNLIILINLLHLFVVRKSNFVFDKLHKVGIKTRRRWQKSQFCDINILAMFCNENRDHIK
SLNRLDFITNESDLMYDNVVRQLLAALAQSNHDATPTVRDSGIQTIDAHMNPSDLGVGEMAGEPLVIKRPRK
KMKWIPSSNPLPQPFKEPLTQTRVENNAKTEKPKPVRRKALADSFTAPHLDTKSTQYPAIKNLSGMEKKHTR
NFSLDVHPYMLTIRKPKVEATTAEPLPSKHNMDTVYLEGTHTIVHVSGAITETKICSPQSTNTAFSTVTLPT
TTYVNGVSPNPPSSEDALSPKSSPPPLPSPREPPTQTENPECPPPPLTRAPTHQLLSIHHTLFEEEEDEEHR
RDRLAERPGELIAAGEC-------------------------------------------------------
------------------------------------------------------------------------
------------------------------------------------------------------------
------------------------------------------------------------------------
------------------------------------------------------------------------
------------------------------------------------------------------------
----------------------------------------------
>Bf_Sma_P2/1-661
MQNILDQNLDMATALLAGEKLKELILPGSSQDEKCGMLAGLMVQLKLELPFDRVVTIGTVIIPILLVTLVFT
RNFAEESIYCYTPHNFTRDQALYARGYCWTELCDAVPGVEPHLWPSLFEHKFLPYALLAFAGIMYIPALGWE
FLASTRLTSELNFLLQEIDNCYHRAAEGRAPKIEKQIQSKGPGITERERREIIENAEKEKSPEQNLFEKYLE
RRGQSNWLAKLYLGRHLAIICLSSIPISYLSAYYARQRQNEFTCALGEPPDISSYPELKLRVNCKLPAVQLQ
RIMAAVDIGLLCTMNLIILINLLHLFVVRKSNFVFDKLHKVGIKTRRRWQKSQFCDINILAMFCNENRDHIK
SLNRLDFITNESDLMYDNVVRQLLAALAQSNHDATPTMRDSGIQTLDPNMDPSDLGMGEMAGEPLVTKRPRK
KIKWIPSSNPLPQPFKEPLTMTRLENNGKPEKPKQLRRKTVGDNFIAPLVDSKSTQHPLTKDLSFMEKKHTR
NFSLDVHPYMLTIRKPKVEATIVAPLPSAHNIDAVYLEGTHSIVHVSGAITATKVCSPESTNATFATVTLPT
TTYVNGVSPNPPSSEDPLSPKASPTPREPLIQAENPESQTPPLTRAPTHQLLSIHHTLFEEEEDEEHRRDRL
AERPGELIAAGEC-----------------------------------------------------------
------------------------------------------------------------------------
------------------------------------------------------------------------
------------------------------------------------------------------------
------------------------------------------------------------------------
------------------------------------------------------------------------
----------------------------------------------
>Bf_Gac_P2/1-534
MATALLAGEKLKELILPGSSQDERGGLLAGLMVQLKLELPFDRVVTIGTVIIPILLVTLVFTRNFAEESIYC
YTPHNFTRDQALYARGYCWTELRDAVPGVESHLWPSLFEHKFLPYALLAFAGIMYIPALGWEFLGSTRLTSE
LNFLLQEIDNCYHRAAEGRAPKIEKQIQSKGPGITERERREIIENAEKEKSPEQNLFEKYLERRGQSNFLAK
LYLGRHLAIVCLSSIPISYLSAYYARQRQNEFTCALGEPPDISSYSELKLRVNCKLPAVQLQRIMAAVDISL
LCTMNLIILVNLLHLFVVRKSNFVFDKLHKVGIKTRRRWQKSQFCDINILAMFCNENRDHIKSLNRLDFITN
ESDLMYDNVVRQLLAALAQSNHDATPTVRDSGIQTLDPNMDPSDLRVGEMFVEPLVIKRPRKKMKWIPSSNP
LPQPFKEPLGMTRLENNTKPEKPKPVRRKTVADSFIAPMLDTKSTQYPAIKDLSGMEKKLTRNFSLDVHPYM
LTIRKPKVEASAADPLPSEHNMETVFLEGT------------------------------------------
------------------------------------------------------------------------
------------------------------------------------------------------------
------------------------------------------------------------------------
------------------------------------------------------------------------
------------------------------------------------------------------------
------------------------------------------------------------------------
------------------------------------------------------------------------
----------------------------------------------
>Bf_Cgo_P2/1-676
MQNILDQNLDMATALLAGEKLKELILPGSSQDERGGLLAGLLVQLKLELPFDRVVTIGTVIIPILLVTLVFT
RNFAEESIYCYTPHNFTRDQALYARGYCWTELRDAAPGVESHLWPSLFEHKFLPYALLAFAGIMYIPALGWE
FLASTRLTSELNFLLQEIDNCYHRAAEGRAPKIEKQIQSKGPGITERERREIIENAEKEKSPEQNLFEKYLE
RRGQSNFLAKLYLARHLAIICLSSMPISYLSAYYARQKQNEFTCALGEPPDISSYYELKLRVNCKLPAVQLQ
RIMAAVDISLLCTMNLIILLNLLHLFVMRKSNFVFDKLHKVGIKTRRRWQKSQFCDINILAMFCNENRDHIK
SLNRLDFITNESDLMYDNVVRQLLAALAQSNHDATPTMRDSGIQTIDGNMDPSDLGMGEMAGEPLVIKRPRK
KMKWIPSSNPLPQPFKEPLTLTRLENSTKPEKPKPVRRKVADSFIAPLLDTKSTQYPAIKDLSGMEKKHPRN
FSLDIHPYMLTIRKPKVEAATAEPLPSVHNLDTAYLEGTHTIVHVSGAITETKVCSPKSTNTAFSTMTLPTT
TYVNGVSPNPPSSEDPLSPKSSPPPPPLPSPPPPPPPPPPPRDPLTQTENPECQPPPLTRAPTHQLMSIHHT
LFEGEEDEEHRRDRLAERPGELITAGEC--------------------------------------------
------------------------------------------------------------------------
------------------------------------------------------------------------
------------------------------------------------------------------------
------------------------------------------------------------------------
------------------------------------------------------------------------
----------------------------------------------
>Bf_Lca_P2/1-667
MQNILDQNLDMATALLAGEKLKELILPGSSQDEKGGALAGLMVQLKLELPFDRVVTIGTVIIPILLVTLVFT
RNFAEESIYCYTPHNFTRDQALYARGYCWTELRDAVPGVEPHLWPSLFEHKFLPYALLAFAGIMYIPALGWE
FLASTRLTSELNFLLQEIDNCYHRAAEGRAPKIEKQIQSKGPGITERERREIIENAEKEKSPEQNLFEKYLE
RRGQSNFLAKLYLARHLAIICLSSIPISYLSAYYARQRQNEFTCALGEPPDISSYSELKLRVNCKLPAVQLQ
RIMAAVDIALLCTMNLIILVNLLHLFVVRKSNFVFDKLHKVGIKTRRRWQKSQFCDINILAMFCNENRDHIK
SLNRLDFITNESDLMYDNVVRQLLAALAQSNHDATPTVRDSGIQTLDPNMDPSDLGVGEMAGEPLVIKRPRK
KIKWIPTSNPLPQPFKEPLTLTRLENNTKPEKPKPLRRKTVADSFIAPLLDTKSTQHPATKDLSGMEKKHTR
NFSLDVHPYMLTIRKPKVEATATEPLPSEHNMDAVYLEGTHTIVHVSGAITETKVCSPESTNTAFSTVTLPT
TSYINGVNGVNAVSPNPPSSEDPLSPKPSPPPREPLTQAENPESQPPVLTRAPTHQLLSIRHTLFEEEEDEE
NRRDRLAQRPGELIAAGEC-----------------------------------------------------
------------------------------------------------------------------------
------------------------------------------------------------------------
------------------------------------------------------------------------
------------------------------------------------------------------------
------------------------------------------------------------------------
----------------------------------------------
>Bf_Spa_P2/1-578
MQNILDQNLDMATALLAGEKLKELILPGSSQDEKGGALAGLMVQLKLELPFDRVVTIGTVIIPILLVTLVFT
RNFAEESIYCYTPHNFTRDQALYARGYCWTELRDAAPGVEAHLWPSLFEHKFLPYALLAFAGIMYIPALGWE
FLASTRLTSELNFLLQEIDNCYHRAAEGRAPKIEKQIQSKGPGITERERREIIENAEKEKSPEQNLFEKYLE
RRGQSNFLAKLYLARHLAIICLSSIPISYLSAYYARQRQNEFTCALGEPPDISSYPELKLRVNCKLPAVQLQ
RIMAAVDIALLCTMNLIILVNLLHLFVVRKSNFVFDKLHKVGIKTRRRWQKSQFCDINILAMFCNENRDHIK
SLNRLDFITNESDLMYDNVVRQLLAALAQSNHDATPTVRDSGIQTLDPNMDPSDLAVGEMGGEPLVIKRPRK
KMKWMPSSNPLPQSFKEPLTLTRLENNAKPEKPKPLRRKTVADSFIAPLLDSKSTQHPATKDLSGMEKKHTR
NFSLDVHPYMLTIRKPKVEATITEPLPSEHNMDAVYLEGTHTIVHVSGAITGRPHYTYRHSPLSPAASAVSG
AV----------------------------------------------------------------------
------------------------------------------------------------------------
------------------------------------------------------------------------
------------------------------------------------------------------------
------------------------------------------------------------------------
------------------------------------------------------------------------
------------------------------------------------------------------------
----------------------------------------------
>Bf_Ate_P2/1-661
MQNILDQNLDMATALLAGEKLKELILPGSSQDEKGGALAGLMVQLKLELPFDRVVTIGTVIIPILLVTLVFT
RNFAEESIYCYTPHNFTRDQALYARGYCWTELRDALPGVEPHLWPSLFEHKFLPYALLAFAGIMYIPALSWE
FLASTRLTSELNFLLQEIDNCYHRAAEGRAPKIEKQIQSKGPGITERERREIIENAEKEKSPEQNLFEKYLE
RRGQSNFLAKLYLARHLAIICLSSIPISYLSAYYARQRQNEFTCALGEPPDISSYQELKLRVNCKLPAVQLQ
RIMAAVDISLLCTVNLIILVNLLHLFVVRKSNFVFDKLHKVGIKTRRRWQKSQFCDINILAMFCNENRDHIK
SLNRLDFITNESDLMYDNVVRQLLAALAQSNHDATPTVRDSGIQTIDPNMDPSDLGVGEIGAEPLVIKRPRK
KIKWMPSSNPLPQSFKEPLTLTRLENNTKPEKPKPLRRKTVADSFMAPLLDNKSTQNPSPKDLSGMEKKHTR
NFSLDVHPYMLTIRKPKVEATTAEPLQSEHNMDTVYLEGTHTIVHVSGAITETKVCSPESTTTAFSKMTLPT
TTYVNGVSPNPPSSEDALSPKSSPPPEEPLTQPENPESQPPPLTRAPTHQLLSIHHTLFEQEEDEQNRRDRL
AERPGELIAAGEC-----------------------------------------------------------
------------------------------------------------------------------------
------------------------------------------------------------------------
------------------------------------------------------------------------
------------------------------------------------------------------------
------------------------------------------------------------------------
----------------------------------------------
>Bf_Hco_P2/1-660
MQNILDQNLDMATALLAGEKLKELILPGSSQDERGGALASLMVQLKLELPFDRVVTIGTVIIPILLVTLVFT
RNFAEESIYCYTPHNFTRDQALYARGYCWTELRDAAPGVESHLWPSLFEHKFLPYALLAFAGIMYIPALGWE
FLASTRLTSELNFLLQEIDNCYHRAAEGRAPKIEKQIQSKGPGISERERREIIENAEKEKSPEQNLFEKYLE
RRGQSNFLAKIYLARHLAIICLSSIPISYLSAYYARQRQNEFTCALGELPDISSYSELKLRVNCKLPAVQLQ
RIMAAVDIALLCTMNLIILLNLLHLFVVRKSNFVFDKLHKVGIKTRRRWQKSQFCDINILAMFCNENRDHIK
SLNRLDFITNESDLMYDNVVRQLLAALAQSNHDATPTVRDSGIQTIDPNMDPSDLGVGEMPSEPLVIKRPRK
KIKWIPTSNPLPQSFKEPLTLTRLENNAKPEKPKPLRRKTVADSFIAPLLDTKSTQYPATKDLSGMEKKHTR
NFSLDVHPYMLTIRKPKVEITTTDPLPSEHNMDTVYLEGTHTVVHVSSAITENKVCSPESTTAFSTVTLPTS
TYVNGGSPNPPSSEDPLSPKPSPPPREPVTQVENLESQPPTLTRAPTHQLLSIHHTLFEEEEEEENRRDRLA
GRPGELIVAGEC------------------------------------------------------------
------------------------------------------------------------------------
------------------------------------------------------------------------
------------------------------------------------------------------------
------------------------------------------------------------------------
------------------------------------------------------------------------
----------------------------------------------
>Bf_Ena_P2/1-662
MQNILDQNLDMATALLAGEKLKELILPGSSQDEKGGALASLMVQLKLELPFDRVVTIGTVIIPILLVTLVFT
RNFAEESIYCYTPHNFTRDQALYARGYCWTELRDAVPGVEPHLWPSLFEHKFLPYALLAFAGIMYIPALGWE
FLASTRLTSELNFLLQEIDNCYHRAAEGRAPKIEKQIQSKGPGITERERREIIENAEKEKSPEQNLFEKYLE
RRGQSNFLAKLYLARHLAIICLSSIPISYLSAYYARQRQNEFTCALGEPPDISSYQELKLRVNCKLPAVQLQ
RIMAAVDIALLCTMNLIILVNLLHLFVVRKSNFVFDKLHKVGIKTRRRWQKSQFCDINILAMFCNENRDHIK
SLNRLDFITNESDLMYDNVVRQLLAALAQSNHDATPTVRDSGIQTLDPNMDPSDLGVGEVPGEPLVIKRPRK
KIKWIPTSNPLPQSFKEPLTLTRLENHTKPEKPKPVRRKTVADSFIAPLLDSKSTQHPATKDLSGIEKKHNR
NFSLDVHPYMLTIRKPKVEATTTEPLPSDHNMDTVYLEGTHTIVHVSGAITETKVCSPEATNTSFSTVPLTT
TTFVNGVSPNPPSSEDPLSPKSSPPQRDPLTQTAENPESQTPPLARAPTHQLLSIHHTLFEEEEDEENRRDR
LAERPGELIAAGEC----------------------------------------------------------
------------------------------------------------------------------------
------------------------------------------------------------------------
------------------------------------------------------------------------
------------------------------------------------------------------------
------------------------------------------------------------------------
----------------------------------------------
>Bf_Oau_P2/1-660
MQNILDQNLDMATALLAGEKLKELILPGSSQDEKGGALAGLMVQLKLELPFDRVVTIGTVIIPILLVTLVFT
RNFAEESIYCYTPHNFTRDQALYARGYCWTELRDAKPGMEPAEWPSLFEHKFLPYALLAFAGIMYIPALGWE
FLASTRLTSELNFLLQEIDNCYHRAAEGRAPKIEKQIQSKGPGITERERREIIENAEKEKSPEQNLFEKYLE
RRGQSNFLAKIYLARHLSIICLSSIPISYLSTYYARQRQNEFTCALGEHPDISSYPELKLRVNCKLPAVQLQ
RIMAAVDIALLCTMNLIILVNLLHLFVVRKSNFVFDKLHKVGIKTRRRWQKSQFCDINILAMFCNENRDHIK
SLNRLDFITNESDLMYDNVVRQLLAALAQSNHDATPTVRESGIQTIDPNMDPSDLGVREMGGEPLVVKRPRK
KMKWIPTSNPLPQPFKEPLTLTRLENNTKPEKPKPVRRKIVADSIIAPLLDNKSTQHPSTKDVSGMEKKHTR
NFSLDVHPYMLTTRKPKVETTTTEPLPSEHNMDTVYLEGTHTVVHVSSAITENKIRSPESTNAAFSAGTLST
TTYVNGVSPNPPSSEDALSPKSSPQQLGPSTQKENAESQPPPLTRAPTHQLLSMHHTLFEEEEDESGRDRLA
ERPGELIAAGEC------------------------------------------------------------
------------------------------------------------------------------------
------------------------------------------------------------------------
------------------------------------------------------------------------
------------------------------------------------------------------------
------------------------------------------------------------------------
----------------------------------------------
>Bf_Ola_P2/1-661
MQNILDQNLDMATALLAGEKLKELIMPGSSQDEKGGALAGLMVQLKLELPFDRVVTIGTVIIPILLVTLVFT
RNFAEESIYCYTPHNFTRDQALYARGYCWTELRDAIPGVEPHLWPSLFEHKFLPYALLAFAGIMYIPALGWE
FLASTRLTSELNFLLQEIDNCYHRAAEGRAPKIEKQIQSKGPGITERERREIIENAEKEKSPEQNLFEKYLE
RRGQSNFLAKIYLARHMAIICLSSIPISYLSAYYARQRQNEFTCALGEPPDISSYLELKIRVNCKLPAVQLQ
RIMAAVDIALLCTMNFIILLNLLHLFVVRKSNFVFDKLHKVGIKTRRRWQKSPFCDINILAMFCNENRDHIK
SLNRLDFITNESDLMYDNVVRQLLAALAQSNHDATPTVRESGMQTIDPNMDPSDLRMGEMGGEPLVIKRPRK
KMKWIPSSNPLPQPFKEPLTLTRLENNTKQEKPKPVRRKTAADSFVAPLLDNKSTQLSSTKELGVIEKKHTR
NFSLDVHPYMLTIRKPKVETTATEPLPSQHNLDAVFLEGTHSIVHVSGAIAETKVCSPESTNTAFSSGTLPT
SSYVNGVSPNPPSSDDPLSPKSSPPQTEPQAQMETAASQPPPLTRAPTHQLLSIRHTLFEEEEDEESRRGRL
EERAGELITAGEC-----------------------------------------------------------
------------------------------------------------------------------------
------------------------------------------------------------------------
------------------------------------------------------------------------
------------------------------------------------------------------------
------------------------------------------------------------------------
----------------------------------------------
>Bf_Pfu_P2/1-665
MQNILDQNLDMATALLAGEKLKELILPGSSQDERGGLLAGLMVQLKLELPFDRVVTIGTVIIPILLVTLVFT
RNFAEESIYCYTPHNFTRDQALYARGYCWTELRDAAPGLESHLWPSLFEHKFLPYALLAFAGIMYIPALGWE
FLASTRLTSELNFLLQEIDNCYHRAAEGRAPKIEKQIQSKGPGITERERREIIENAEKEKSPEQNLFEKYLE
RRGQSNFLAKLYLGRHLAIVCLSSIPISYLSAYYARQRQNEFTCALGEPPDTSSYQELKLRVNCKLPAVQLQ
RIMAAVDIALLCTMNLIILINLLHLFVVRKSNFVFDKLHKVGIKTRRRWQKSQFCDINILAMFCNENRDHIK
SLNRLDFITNESDLMYDNVVRQLLAALAQSNHDATPTVRDSGIQTIDAHMDPSDLGVGEMAGEPLVIKRPRK
KMKWIPSSNPLPQPFKEPLTQTRMENNAKTEKPKPVRRKALADSFTAPLLDTKSTQYPAIKNLSGMEKKHTR
NFSLDVHPYMLTIRKPKVEATTAEPLPSKHNMDTVYLEGTHTIVHVSGAITETKICSPQSTNTAFSTVTLPT
TTYVNGVSPNPPSSEDALSPKSSPPPPPSPREPPTQTENPECPPPPLTRAPTHQLLSIHHTLFEEEEDEEHR
RDRLAERPGELIAAGEC-------------------------------------------------------
------------------------------------------------------------------------
------------------------------------------------------------------------
------------------------------------------------------------------------
------------------------------------------------------------------------
------------------------------------------------------------------------
----------------------------------------------
>Bf_Lcr_P2/1-658
MQNILDQNLDMATALLAGEKLKELILPGSSQDEKGGALASLMVQLKLELPFDRVVTIGTVIIPILLVTLVFT
RNFAEESIYCYTPHNFTRDQALYARGYCWTELRDAVPGVESHLWPSLFEHKFLPYALLAFAGIMYIPALGWE
FLASTRLTSELNFLLQEIDNCYHRAAEGRAPKIEKQIQSKGPGITERERREIIENAEKEKSPEQNLFEKYLE
RRGQSNFLAKLYLARHLAIICLSSIPISYLSAYYARQRQNEFTCALGEPPDVSSYAELKLRVNCKLPAVQLQ
RIMAAVDIALLCTMNLIILLNLLHLFVVRKSNFVFDKLHKVGIKTRRRWQKSQFCDINILAMFCNENRDHIK
SLNRLDFITNESDLMYDNVVRQLLAALAQSNHDATPTVRDSGIQTLDPNMDLGVGEMGGEPLVIKRPRKKIK
WIPSSNPLPQPFKEPLTMTRLENNTKPEKPKPVRRKTVADNFIAPLLDTKSTQHPAIKDLSGMEKKHTRNFS
LDVHPYMLTIRKPKVEATTTEPLPTEHNMDTVYLEGTHTIVHVSGAITETKVCSPESTNTAFSTVTLPTTTY
VNGVSPNPPSSEDALSPKSSPPPTEPLTQTENPEHPPPPLTRAPTHQLLSIRHTLFEEEEDEENRRDRLAER
PGELIAAGEC--------------------------------------------------------------
------------------------------------------------------------------------
------------------------------------------------------------------------
------------------------------------------------------------------------
------------------------------------------------------------------------
------------------------------------------------------------------------
----------------------------------------------
>Bf_Apo_P2/1-661
MQNILDQNLDMATALLAGEKLKELILPGSSQDERGGALAGLMVQLKLELPFDRVVTIGTVIIPILLVTLVFT
RNFAEESIYCYTPHNFTRDQALYARGYCWTELRDAAPGVEPNLWPSLFEHKFLPYALLAFAGIMYIPALGWE
FLASTRLTSELNFLLQEIDNCYHRAAEGRAPKIEKQIQSKGPGITERERREIIENAEKEKSPEQNLFEKYLE
RRGQSNFLAKLYLARHLAIICLSSIPISYLSAYYARQRQNEFTCALGEPPDISSYVELKLRVNCKLPAVQLQ
RIMAAVDIALLCTMNLIILVNLLHLFVVRKSNFVFDKLHKVGIKTRRRWQKSQFCDINILAMFCNENRDHIK
SLNRLDFITNESDLMYDNVVRQLLAALAQSNHDATPTVRDSGIQTLDPNMDPSDLAVGEMGGEPLVIKRPRK
KIKWIPSSNPLPQSFKEPLTLTRLENNTKPEKPKPLRRKTVADSFIAPLLDSKGTQHPSTKDLSGIEKKHTR
NFSLDVHPYMLTIRKPKVEATITEPLPSEHNMDAVYLEGTHTIVHVSGAITETKVCSPESTNTAFSTVTLPT
TSYVNGVSPNPPSSEDALSPKSSPPQAEPLAPMENPESQPPPLTRAPTHQLLSIHHTLFEEDEDEESRRGRL
AARPGELIAAGEC-----------------------------------------------------------
------------------------------------------------------------------------
------------------------------------------------------------------------
------------------------------------------------------------------------
------------------------------------------------------------------------
------------------------------------------------------------------------
----------------------------------------------
>Bf_Nbr_P2/1-660
MQNILDQNLDMATALLAGEKLKELILPGSSQDEKGGALAGLMVQLKLELPFDRVVTIGTVIIPILLVTLVFT
RNFAEESIYCYTPHNFTRDQALYARGYCWTELRDAKPGMEPAEWPSLFEHKFLPYALLAFAGIMYIPALGWE
FLASTRLTSELNFLLQEIDNCYHRAAEGRAPKIEKQIQSKGPGITERERREIIENAEKEKSPEQNLFEKYLE
RRGQSNFLAKIYLARHLSIICLSSIPISYLSTYYARQRQNEFTCALGEYPDISSYPELKLRVNCKLPAVQLQ
RIMAAVDIALLCTMNLIILVNLLHLFVVRKSNFVFDKLHKVGIKTRRRWQKSQFCDINILAMFCNENRDHIK
SLNRLDFITNESDLMYDNVVRQLLAALAQSNQDATPTVRESGIQTIDPNMDPSDLGVREMGGEPLVVKRPRK
KIKWIPTSNPLPQPFKEPLTLTRLENNTKQEKPKPLRRKIVADSIIAPLLDNKSTQHPSTKDVSGMEKKHTR
NFSLDVHPYMLTTRKPKVETTTTEPLPSEHNMDTVYLEGTHTVVHVSSAITENKIRSPESTNAAFSAETLST
TTYVNGVSPNPPSSEDALSPKSSPQQLGPSTQKENAESQPPPLTRAPTHQLLSMHRTLFEEEEDESGRDRLA
ERPGELIAAGEC------------------------------------------------------------
------------------------------------------------------------------------
------------------------------------------------------------------------
------------------------------------------------------------------------
------------------------------------------------------------------------
------------------------------------------------------------------------
----------------------------------------------
>Bf_Sor_P2/1-661
MQNILDQNLDMATALLAGEKLKELILPGSSQDEKGGALAGLMVQLKLELPFDRVVTIGTVIIPILLVTLVFT
RNFAEESIYCYTPHNFTRDQALYARGYCWTELRDAAPGVEPQLWPSLFEHKFLPYALLAFAGIMYIPALGWE
FLASTRLTSELNFLLQEIDNCYHRAAEGRAPKIEKQIQSKGPGITERERREIIENAEKEKSPEQNLFEKYLE
RRGQSNFLAKIYLARHLAIICLSSIPISYLSAYYARQRQNEFTCALGEPPDISSYTELKLRVNCKLPAVQLQ
RIMAAVDIALLCTMNLIILLNLLHLFVVRKSNFVFDKLHKVGIKTRRRWQKSQFCDINILAMFCNENRDHIK
SLNRLDFITNESDLMYDNVVRQLLAALAQSNHDATPTVRDSGIQTIDPNMDPSDLGVGEIGGEPLVIKRPRK
KIKWIPSSNPLPQPFKEPLTLTRLENNTKPEKPKPLRRKTVADSFIAPLLDSKSTQHPATKDLSGMEKKHTR
NFSLDVHPYMLTIRKPKVETVTTEPLPSEHNMDTVYLEGTHTIVHVSGAITETKVCSPEATNTAFSTVTLPT
NTYVNGVSPNPPSSDDPLSPKSSPPQGEPLSQVENPESQPPPLTRAPTHQLLSIRHTLFEEPEDEENRRDRL
AERPGELIAAGEC-----------------------------------------------------------
------------------------------------------------------------------------
------------------------------------------------------------------------
------------------------------------------------------------------------
------------------------------------------------------------------------
------------------------------------------------------------------------
----------------------------------------------
>Bf_Oni_P2/1-660
MQNILDQNLDMATALLAGEKLKELILPGSSQDEKGGALAGLMVQLKLELPFDRVVTIGTVIIPILLVTLVFT
RNFAEESIYCYTPHNFTRDQALYARGYCWTELRDAKPGMEPAEWPSLFEHKFLPYALLAFAGIMYIPALGWE
FLASTRLTSELNFLLQEIDNCYHRAAEGRAPKIEKQIQSKGPGITERERREIIENAEKEKSPEQNLFEKYLE
RRGQSNFLAKIYLARHLSIICLSSIPISYLSTYYARQRQNEFTCALGEHPDISSYPELKLRVNCKLPAVQLQ
RIMAAVDIALLCTMNLIILVNLLHLFVVRKSNFVFDKLHKVGIKTRRRWQKSQFCDINILAMFCNENRDHIK
SLNRLDFITNESDLMYDNVVRQLLAALAQSNHDATPTVRESGIQTIDPNMDPSDLGVREMGGEPLVVKRPRK
KMKWIPTSNPLPQPFKEPLTLTRLENNTKPEKPKPLRRKIVADSIIAPLLDNKSTQHPSTKDVSGMEKKHTR
NFSLDVHPYMLTTRKPKVETTTTEPLPSEHNMDTVYLEGTHTVVHVSSAITENKIRSPESTNAAFSAGTLST
TTYVNGVSPNPPSSEDALSPKSSPQQLGPSTQKENAESQPLPLTRAPTHQLLSMHHTLFEEEEDESGRDRLA
ERPGELIAAGEC------------------------------------------------------------
------------------------------------------------------------------------
------------------------------------------------------------------------
------------------------------------------------------------------------
------------------------------------------------------------------------
------------------------------------------------------------------------
----------------------------------------------
>Bf_Aca_P2/1-660
MQNILDQNLDMATALLAGEKLKELILPGSSQDEKGGALAGLMVQIKLELPFDRVVTIGTVIIPILLVTLVFT
RNFAEESIYCYTPHNFTRDQALYARGYCWTELRDAKPGMEPAEWPSLFEHKFLPYALLAFAGIMYIPALGWE
FLASTRLTSELNFLLQEIDNCYHRAAEGRAPKIEKQIQSKGPGITERERREIIENAEKEKSPEQNLFEKYLE
RRGQSNFLAKIYLARHLSIICLSSIPISYLSTYYARQRQNEFTCALGEHPDISSYPELKLRVNCKLPAVQLQ
RIMAAVDIALLCTMNLIILVNLLHLFVVRKSNFVFDKLHKVGIKTRRRWQKSQFCDINILAMFCNENRDHIK
SLNRLDFITNESDLMYDNVVRQLLAALAQSNHDATPTVRESGIQTIDPNMDPSDLGVREMGGEPLVVKRPRK
KIKWIPSSNPLPQPFKEPLTLTRLENNTKQEKPKPLRRKIVADSIIAPILDNKSTQHPSTKDVSGMEKKHTR
NFSLDVHPYMLTTRKPKVETTTTEPLPSEHNMDTVYLEGTHTVVHVSSAITENKIRSPESTNAAFSAGTLST
TTYVNGVSPNPPSSEDALSPKSSPQQLGPSTQKENAESQPPPLTRAPTHQLLSMHRTLFEEEEDESGRDRLA
ERPGELIAAGEC------------------------------------------------------------
------------------------------------------------------------------------
------------------------------------------------------------------------
------------------------------------------------------------------------
------------------------------------------------------------------------
------------------------------------------------------------------------
----------------------------------------------
>Bf_Mze_P2/1-660
MQNILDQNLDMATALLAGEKLKELILPGSSQDEKGGALAGLMVQIKLELPFDRVVTIGTVIIPILLVTLVFT
RNFAEESIYCYTPHNFTRDQALYARGYCWTELRDAKPGMEPAEWPSLFEHKFLPYALLAFAGIMYIPALGWE
FLASTRLTSELNFLLQEIDNCYHRAAEGRAPKIEKQIQSKGPGITERERREIIENAEKEKSPEQNLFEKYLE
RRGQSNFLAKIYLARHLSIICLSSIPISYLSTYYARQRQNEFTCALGEHPDISSYPELKLRVNCKLPAVQLQ
RIMAAVDIALLCTMNLIILVNLLHLFVVRKSNFVFDKLHKVGIKTRRRWQKSQFCDINILAMFCNENRDHIK
SLNRLDFITNESDLMYDNVVRQLLAALAQSNHDATPTVRESGIQTIDPNMDPSDLGVREMGGEPLVVKRPRK
KIKWIPSSNPLPQPFKEPLTLTRLENNTKQEKPKPLRRKIVADSIIAPILDNKSTQHPSTKDVSGMEKKHTR
NFSLDVHPYMLTTRKPKVETTTTEPLPSEHNMDTVYLEGTHTVVHVSSAITENKIRSPESTNAAFSAGTLST
TTYVNGVSPNPPSSEDALSPKSSPQQLGPSTQKENAESQPPPLTRAPTHQLLSMHRTLFEEEEDESGRDRLA
ERPGELIAAGEC------------------------------------------------------------
------------------------------------------------------------------------
------------------------------------------------------------------------
------------------------------------------------------------------------
------------------------------------------------------------------------
------------------------------------------------------------------------
----------------------------------------------
>Bf_Pny_P2/1-660
MQNILDQNLDMATALLAGEKLKELILPGSSQDEKGGALAGLMVQIKLELPFDRVVTIGTVIIPILLVTLVFT
RNFAEESIYCYTPHNFTRDQALYARGYCWTELRDAKPGMEPAEWPSLFEHKFLPYALLAFAGIMYIPALGWE
FLASTRLTSELNFLLQEIDNCYHRAAEGRAPKIEKQIQSKGPGITERERREIIENAEKEKSPEQNLFEKYLE
RRGQSNFLAKIYLARHLSIICLSSIPISYLSTYYARQRQNEFTCALGEHPDISSYPELKLRVNCKLPAVQLQ
RIMAAVDIALLCTMNLIILVNLLHLFVVRKSNFVFDKLHKVGIKTRRRWQKSQFCDINILAMFCNENRDHIK
SLNRLDFITNESDLMYDNVVRQLLAALAQSNHDATPTVRESGIQTIDPNMDPSDLGVREMGGEPLVVKRPRK
KIKWIPSSNPLPQPFKEPLTLTRLENNTKQEKPKPLRRKIVADSIIAPILDNKSTQHPSTKDVSGMEKKHTR
NFSLDVHPYMLTTRKPKVETTTTEPLPSEHNMDTVYLEGTHTVVHVSSAITENKIRSPESTNAAFSAGTLST
TTYVNGVSPNPPSSEDALSPKSSPQQLGPSTQKENAESQPPPLTRAPTHQLLSMHRTLFEEEEDESGRDRLA
ERPGELIAAGEC------------------------------------------------------------
------------------------------------------------------------------------
------------------------------------------------------------------------
------------------------------------------------------------------------
------------------------------------------------------------------------
------------------------------------------------------------------------
----------------------------------------------
>Bf_Hbu_P2/1-660
MQNILDQNLDMATALLAGEKLKELILPGSSQDEKGGALAGLMVQIKLELPFDRVVTIGTVIIPILLVTLVFT
RNFAEESIYCYTPHNFTRDQALYARGYCWTELRDAKPGMEPAEWPSLFEHKFLPYALLAFAGIMYIPALGWE
FLASTRLTSELNFLLQEIDNCYHRAAEGRAPKIEKQIQSKGPGITERERREIIENAEKEKSPEQNLFEKYLE
RRGQSNFLAKIYLARHLSIICLSSIPISYLSTYYARQRQNEFTCALGEHPDISSYPELKLRVNCKLPAVQLQ
RIMAAVDIALLCTMNLIILVNLLHLFVVRKSNFVFDKLHKVGIKTRRRWQKSQFCDINILAMFCNENRDHIK
SLNRLDFITNESDLMYDNVVRQLLAALAQSNHDATPTVRESGIQTIDPNMDPSDLGVREMGGEPLVVKRPRK
KIKWIPSSNPLPQPFKEPLTLTRLENNTKQEKPKPLRRKIVADSIIAPILDNKSTQHPSTKDVSGMEKKHTR
NFSLDVHPYMLTTRKPKVETTTTEPLPSEHNMDTVYLEGTHTVVHVSSAITENKIRSPESTNAAFSAGTLST
TTYVNGVSPNPPSSEDALSPKSSPQQLGPSNQKENAESQPPPLTRAPTHQLLSMHRTLFEEEEDESGRDRLA
ERPGELIAAGEC------------------------------------------------------------
------------------------------------------------------------------------
------------------------------------------------------------------------
------------------------------------------------------------------------
------------------------------------------------------------------------
------------------------------------------------------------------------
----------------------------------------------
>Bf_Pma_P2/1-642
MQNLLDQNLDMATALLAGEKLKELILPGSSQDEKGGALAGLMVQLKLELPFDRVVTIGTVIIPILLVTLVFT
RNFAEESIYCYTPHNFTRDQALYARGYCWTELRDAVPGVEPPLWPSLFEHKFLPYALLAFAGIMYIPVLGWE
FLASTRLTSELNFLLQEIDNCYHRAAEGRAPKIEKQIQSKGPGITERERREIIENAEKEKSPEQNLFEKYLE
RRGQSNFLAKLYFARHLAIICLSSIPISYLSAYYSRQRQNEFTCALGEPPDISSYPELKLKVNCKLPAVQLQ
RIMAAVDIALLCSVNFIILLNLLNLFVVRKSNFKSHFCDINILAMFCNENRDHIKSLNRLDFITNESDLMYD
NVVRQLLAALAQSNHDSTPTVRESGIQTLDPNLDPSDLGVGELGAEPLVIKRPRKKIKWIPSSNPLPHTFKE
PIAVTRLEAAKPEKPKPLRRKTVADSLIAPLLDNKSTHNTPTKDLSGMEKKHARNFSLDVHPYMLTIRKPKV
GTTATVPVPSEHSIDEVFLEGTHTIVHVSSGMTETKICSPESTTTAFSAVTLPTNTYVNGLSPNPPSSEDAL
SPKSSPSQRDPLPQAANIECLSPSLTIAPAHQLLSIHHNLFEEDEDEENRRRLAERPGELIAAGEC------
------------------------------------------------------------------------
------------------------------------------------------------------------
------------------------------------------------------------------------
------------------------------------------------------------------------
------------------------------------------------------------------------
------------------------------------------------------------------------
----------------------------------------------
>Bf_Ome_P2/1-659
MQNILDQNLDMATALLAGEKLKELIMPGSSQDEKGGALAGLMVQLKLELPFDRVVTIGTVIIPILLVTLVFT
RNFAEESIYCYTPHNFTRDQALYARGYCWTELRDAIPGVEPHLWPSLFEHKFLPYALLAFAGIMYIPALGWE
FLASTRLTSELNFLLQEIDNCYHRAAEGRAPKIEKQIQSKGPGITERERREIIENAEKEKSPEQNLFEKYLE
RRGQSNFLAKIYLARHMAIICLSSIPISYLSTYYSRQRQNEFTCALGEPPDISSYLELKIRVNCKLPAVQLQ
RIMAAVDIALLCTMNFIILLNLLHLFVVRKSNFVFDKLHKVGIKTRRRWQKSPFCDINILAMFCNENRDHIK
SLNRLDFITNESDLMYDNVVRQLLAALAQSNHDATPTVRESGIQTIDPNMDPSDLRVGDMGGEPLVIKRPRK
KMKWIPSSNPLPQPFKEPLTLTRLENNAKQEKPKPLRRKTVADSFIAPLLDNKSTQLSSTKDLGVIEKKHTR
NFSLDVHPYMLTIRKPKVETTATEPLPSQHNLDSVYLEGTHTIVHVSGAIAETKVCSPESTNTAFSSETLPT
SSYVNGVSPNPPSSEDPLSPKSSPPQAEPQMENAENQPPPLTIAPTHQLLSIRHTLFEEEEDEENRGSRLEE
RAGELIAAGEC-------------------------------------------------------------
------------------------------------------------------------------------
------------------------------------------------------------------------
------------------------------------------------------------------------
------------------------------------------------------------------------
------------------------------------------------------------------------
----------------------------------------------
>Bf_Aci_P2/1-660
MQNILDQNLDMATALLAGEKLKELILPGSSQDEKGGALAGLMVQLKLELPFDRVVTIGTVIIPILLVTLVFT
RNFAEESIYCYTPHNFTRDQALYARGYCWTELRDALPGMEPDHWPSLFEHKFLPYALLAFAGIMYIPALGWE
FLASTRLTSELNFLLQEIDNCYHRAAEGRAPKIEKQIQSKGPGITERERREIIENAEKEKSPEQNLFEKYLE
RRGQSNFLAKIYLARHLSIICLSSIPISYLSTYYARQRQNEFTCALGEPPDISSYSELKLRVNCKLPAVQLQ
RIMAAVDIALLCTMNLIILVNLLHLFVVRKSNFVFDKLHKVGIKTRRRWQKSQFCDINILAMFCNENRDHIK
SLNRLDFITNESDLMYDNVVRQLLAALAQSNHDATPTVRESGIQTIDPNMDPSDLGVGEMAGEPLVIKRPRK
KIKWIPTSNPLPQPFKEPLTLTRLENNTKPEKPKPVRRKIVADSFIAPLLDNKSTQHPSTKDISGMEKKHTR
NFSLDVHPYMLTTRKPKVETTTTEPLPSEHNMDTVYLEGTHTVVHVSGAITENKVRSPESTNTAFSAETLST
TTYVNGVSPNPPSSEDALSPKSSPPQSAPPTQKENTESQPPSLTRAPTHQLLSMHHTLFEEEQDENRRDRLA
ERPGELIAAGEC------------------------------------------------------------
------------------------------------------------------------------------
------------------------------------------------------------------------
------------------------------------------------------------------------
------------------------------------------------------------------------
------------------------------------------------------------------------
----------------------------------------------
>Bf_Sau_P2/1-658
MQNILDQNLDMATALLAGEKLKELILPGSSQDERGGALASLMVQLKLELPFDRVVTIGTVIIPILLVTLVFT
RNFAEESIYCYTPHNFTRDQALYARGYCWTDLRDALPGVESHLWPSLFEHKFLPYALLAFAGIMYIPALGWE
FLASTRLTSELNFLLQEIDNCYHRAAEGRAPKIEKQIQSKGPGITERERREIIENAEKEKSPEQNLFEKYLE
RRGQSNFLAKLYLARHLAIICLSSIPISYLSAYYARQRQNEFTCALGEPPDISSYAELKIRVNCKLPAVQLQ
RIMAAVDISLLCTMNLIILINLLHLFVVRKSNFVFDKLHKVGIKTRRRWQKSQFCDINILAMFCNENRDHIK
SLNRLDFITNESDLMYDNVVRQLLAALAQSNHDATPTVRDSGIQTLDPNMEIGMGEMGGEPLVIKRPRKKIK
WIPSSNPLPQPFKEPLTLTRLENNTKPEKPKPVRRKAVADNFIAPLLDTKSTQYPATKGTHAMEKKHARNFS
LDVHPYLLTIRKPKVEATTVEPLPSEHTMDTVYLEGTHTIVHVSGAITETKVCSPESTNTAFATVTLPTTSY
VNGVSPNPPSSEDPLSPKSSPPQREPLAPTENPECQPPPLTRAPTHQLLSIHHTLFEEDEDEQNRRDRLAER
PGELIAAGEC--------------------------------------------------------------
------------------------------------------------------------------------
------------------------------------------------------------------------
------------------------------------------------------------------------
------------------------------------------------------------------------
------------------------------------------------------------------------
----------------------------------------------
>Bf_Aoc_P2/1-661
MQNILDQNLDMATALLAGEKLKELILPGSSQDERGGALAGLMVQLKLELPFDRVVTIGTVIIPILLVTLVFT
RNFAEESIYCYTPHNFTRDQALYARGYCWTELRDAAPGVEPNLWPSLFEHKFLPYALLAFAGIMYIPALGWE
FLASTRLTSELNFLLQEIDNCYHRAAEGRAPKIEKQIQSKGPGITERERREIIENAEKEKSPEQNLFEKYLE
RRGQSNFLAKLYLARHLAIICLSSIPISYLSAYYARQRQNEFTCALGEPPDISSYVELKLRVNCKLPAVQLQ
RIMAAVDIALLCTMNLIILVNLLHLFVVRKSNFVFDKLHKVGIKTRRRWQKSQFCDINILAMFCNENRDHIK
SLNRLDFITNESDLMYDNVVRQLLAALAQSNHDATPTVRDSGIQTLDPNMDPSDLAVGEVGGEPLVIKRPRK
KIKWIPSSNPLPQSFKEPLTLTRLENNTKPEKPKPLRRKTVADSFIAPLLDSKGTQHPSTKDLSGIEKKHTR
NFSLDVHPYMLTIRKPKVEATITEPLPSEHNMDAVYLEGTHTIVHVSGAITETKVCSPESTNTAFSTVTLPT
TTYVNGVSPNPPSSEDALSPKSSPPQAEPLAPMENPESQPPPLTRAPTHQLLSIHHTLFEEEEDEESRRGRL
AERPGELIAAGEC-----------------------------------------------------------
------------------------------------------------------------------------
------------------------------------------------------------------------
------------------------------------------------------------------------
------------------------------------------------------------------------
------------------------------------------------------------------------
----------------------------------------------
>Bf_Car_P2/1-662
MQNILDQNLDMATALLAGEKLKELIMPGSSQDERGGALAGLMVQLKLELPFDRVVTIGTVIIPILLVTLVFT
RNFAEESIYCYTPHNFTRDQALYARGYCWTELRDALPGVESHLWPSLFEHKFLPYALLAFAGIMYIPALGWE
FLASTRLTSELNFLLQEIDNCYHRAAEGRAPKIEKQIQSKGPGITERERREIIENAEKEKSPEQNLFEKYLE
RRGQSNFLAKLYLARHLAIICLSSIPISYLSAYYARQRQNEFTCALGEPPDISSYPELKLRVNCKLPAVQLQ
RIMAAVDITLLCTMNLIILVNLLHLFVVRKSNFVFDKLHKVGIKTRRRWQKSQFCDINILAMFCNENRDHIK
SLNRLDFITNESDLMYDNVVRQLLAALAQSNHDATPTMRESGIQTMDPNMDPSDLRMGEIGSEPLVIKRPRK
KIKWIPSSNPLPQSFKEPLALARPENNAKPEKPKPLRRKTAADSFIAPLLDNKSTQFSSAKDLIGMDKKHTR
NFSLDVHPYMLTIRKPKLEATTIEPLPSQHNMDTVFLEGTHTIVHVSGAITETKVCSPESTHTAFSKVTLPT
TTYVNGLSPNPPSSEDPLSPKSSPPPQEEPLTQPENPASQPPPLTRAPTHQLLSMHHSLFEQEEDDENCRDR
LVERPGELIVAGQC----------------------------------------------------------
------------------------------------------------------------------------
------------------------------------------------------------------------
------------------------------------------------------------------------
------------------------------------------------------------------------
------------------------------------------------------------------------
----------------------------------------------
>Bf_Ali_P2/1-659
MQNILDQNLDMATALLAGEKLKELILPGSSQDEKGGALAGLMVQLKLELPFDRVVTIGTVIIPILLVTLVFT
RNFAEESIYCYTPHNFTRDQALYARGYCWTELRDAIPGVEPHLWPSLFEHKFLPYALLAFAGIMYIPALGWE
FLASTRLTSELNFLLQEIDNCYHRAAEGRAPKIEKQIQSKGPGITERERREIIENAEKEKSPEQNLFEKYLE
RRGQSNFLAKIYLARHMAIICLSSIPISYLSAYYARQRQNEFTCALGEPPDISSYLELKLRVNCKLPAVQLQ
RIMAAVDIALLCTMNFIILLNMLHLFVVRKSNFVFDKLNKVGIKTRRRWQKSPFCDINILAMFCNENRDHIK
SLNRLDFITNESDLMYDNVVRQLLAALAQSNHDATPTVRESGIQTIDPNLDPSDLAVGEMAGEPLVIKRPRK
KMKWIPTSNPLPQSFKEPLTLTRLENNTKPEKPKPLRRKTVADSLIAPLLDSKSTQHPATKDSGTMEKKHAR
NFSLDVHPYMLTNRKPKVEAVITEPITSEHNMDTVYLEGTHTIVHVSCPITEAKICSPESTNTAFSTLPTTT
YVNGVSPNPPSSEDPLSPKSSPHQMEPLTQTENPAPQPPPLTKAPTHQLLSIHHTLFEEEEDAENRRARLTE
RPGELIAAGEC-------------------------------------------------------------
------------------------------------------------------------------------
------------------------------------------------------------------------
------------------------------------------------------------------------
------------------------------------------------------------------------
------------------------------------------------------------------------
----------------------------------------------
>Bf_Fhe_P2/1-659
MQNILDQNLDMATALLAGEKLKELILPGSSQDEKGGALAGLMVQLKLELPFDRVVTIGTVIIPILLVTLVFT
RNFAEESIYCYTPHNFTRDQALYARGYCWTELRDAIHDEEPDRWPSLFEHKFLPYALLAFAGIMYIPALGWE
FLASTRLTSELNFLLQEIDNCYHRAAEGRAPKIEKQIQSKGPGITERERREIIENAEKEKSPEQNLFEKYLE
RRGESNFLAKIYLARHLAIMCLSSIPISYLSAYYARQRQNEFTCALGEHPDNSSYPELKLKVNCKLPAVQLQ
RIMAVVDLGLLCTMDFIILLNLLHLFVVRKSNFVFDKLNKVGIKTKRRWQKSPFCDINILAMFCNENRDHIK
SLNRLDFITNESDLMYDNVVRQLLAALAQSNHDITPTVRDSGIQTIDPNMDPSDLGVGELAGEPLVIKRPRK
KMKWIPSSNPLPQPFKEPHTLTRLENNTKPEKLKPLRRKTVADSLIAPLLDSKGTQHPSTKDISGMEKKHSR
NLSLDVHPYMLTNRKPKVEASIVEPLPSEHNMDTVYLEGTHTIVHVSCAMTETKVSSPVSTTAAFSTVTLPS
TTYVNGVSPNPPSSEDALSPKSSPAQMEHMTSTENPEPPLLTKAPTHQLLSIHRTLFEEEEDEENRRGRLEE
RPGELIAAGEC-------------------------------------------------------------
------------------------------------------------------------------------
------------------------------------------------------------------------
------------------------------------------------------------------------
------------------------------------------------------------------------
------------------------------------------------------------------------
----------------------------------------------
>Bf_Ape_P2/1-590
MQNILDQNLDMATALLAGEKLKELILPGSSQDERGGALAGLMVQLKLELPFDRVVTIGTVIIPILLVTLVFT
RNFAEESIYCYTPHNFTRDQALYARGYCWTELRDAAPGVEPNLWPSLFEHKFLPYALLAFAGIMYIPALGWE
FLASTRLTSELNFLLQEIDNCYHRAAEGRAPKIEKQIQSKGPGITERERREIIENAEKEKSPEQNLFEKYLE
RRGQSNFLAKLYLARHLAIICLSSIPISYLSAYYARQRQNEFTCALGEPPDISSYVELKLRVNCKLPAVQLQ
RIMAAVDIALLCTMNLIILVNLLHLFVVRKSNFVFDKLHKVGIKTRRRWQKSQFCDINILAMFCNENRDHIK
SLNRLDFITNESDLMYDNVVRQLLAALAQSNHDATPTVRDSGIQTLDPNMDPSDLAVGEMGGEPLVIKRPRK
KIKWIPSSNPLPQSFKEPLTLTRLENNTKPEKPKPLRRKTVADSFIAPLLDSKGTQHPSTKDLSGIEKKHTR
NFSLDVHPYMLTIRKPKVEATITEPLPSEHNMDAVYLEGTHTIVHVSGAITGIYTCIDTNTWLVIALSPSLR
NMYRILTIFARHEY----------------------------------------------------------
------------------------------------------------------------------------
------------------------------------------------------------------------
------------------------------------------------------------------------
------------------------------------------------------------------------
------------------------------------------------------------------------
------------------------------------------------------------------------
----------------------------------------------
>Bf_Kma_P2/1-657
MQNILDQNLDMATALLAGEKLKELILPGSSQDEKGGALAGLMVQLKLELPFDRVVTIGTVIIPILLVTLVFT
RNFAEESIYCYTPHNFTRDQALYARGYCWTELRDAIPGVEPHLWPSLFEHKFLPYALLAFAGIMYIPALGWE
FLASTRLTSELNFLLQEIDNCYHRAAEGRAPKIEKQIQSKGPGITERERREIIENAEKEKSPEQNLFEKYLE
RRGQSNFLAKIYLARHLAIICLSSIPISYLSAYYSRQRQNEFTCALGEPPDISSYLELKLRVNCKLPAVQLQ
RIMAAVDISLLCTMNFIILLNMLHLFVVRKSNFVFDKLNKVGIKTRRRWQKSPFCDINILAMFCNENRDHIK
SLNRLDFITNESDLMYDNVVRQLLAALAQSNHDATPTVRESGIQTIDPNMDPSDLAVREMGGEPLVIKRPRK
KIKWIPSSNPLPQPFKEPLTMTRLENNTKPEKPKPLRRKTDSLIAPLLDSKGTQHPSTKDLGTMEKKHTRNF
SLDVHPYMLTNRKPKVEATITEPIPSEHNIDTVYLEGTHTIVHVSCPITETKICSPESTNTAFSTLPTTTYV
NGVSPNPPSSEDPLSPKSSPHQMEPLTQTENPESQPPPLTKAPTHQLLSIHHTLFEEEEDPENRRARLTERP
GELIAAGEC---------------------------------------------------------------
------------------------------------------------------------------------
------------------------------------------------------------------------
------------------------------------------------------------------------
------------------------------------------------------------------------
------------------------------------------------------------------------
----------------------------------------------
>Bf_Oja_P2/1-634
MQNILDQNLDMATALLAGEKLKELIMPGSSQDEKGGALAGLMVQLKLELPFDRVVTIGTVIIPILLVTLVFT
RNFAEESIYCYTPHNFTRDQALYARGYCWTELRDAIPGVEPHLWPSLFEHKFLPYALLAFAGIMYIPALGWE
FLASTRLTSELNFLLQEIDNCYHRAAEGRAPKIEKQIQSKGPGITERERREIIENAEKEKSPEQNLFEKYLE
RRGQSNFLAKIYLARHLAIICLSSIPISYLSAYYSRQRQNEFTCALGELPDISSYLELKIRVNCKLPAVQLQ
RIMAAVDIALLCTMNFIILLNLLHLFVVRKSNFVFDKLHKVGIKTRRRWQKSPFCDINILAMFCNENRDHIK
SLNRLDFITNESDLMYDNVVRQLLAALAQSNHDATPTVRESGIQTIDPNMDPSELRVGDMGGEPLVIKRPRK
KMKWIPSSNPLPQPFKEPLTLTRLENNTKQEKPKPLRRKTVADSFIAPLLDNKSTQLSSTKDLGVIEKKHTR
NFSLDVHPYMLTIRKPKVETTAAEPLPSQHNLDTVYLEGTHTIVHVSGAIAETKVCSPESTNTAFSSDTLPT
SSYVNGVSPNPPSSEDPLSPKSSPPPAEPQTQMENAESQPPPLTRAPAPAAEHTSHSL--------------
------------------------------------------------------------------------
------------------------------------------------------------------------
------------------------------------------------------------------------
------------------------------------------------------------------------
------------------------------------------------------------------------
------------------------------------------------------------------------
----------------------------------------------
>Bf_Lbe_P2/1-660
MQNILDQNLDMATALLAGEKLKELILPGSSQDERGGALAGLMVQLKLELPFDRVVTIGTVIIPILLVTLVFT
RNFAEESIYCYTPHNFTRDQALYARGYCWTELRDAVPGVESHLWPSLFEHKFLPYALLAFAGIMYIPALGWE
FLASTRLTSELNFLLQEIDNCYHRAAEGRAPKIEKQIQSKGPGITERERREIIENAEKEKSPEQNLFEKYLE
RRGQSNFLAKIYLARHLAIICLSSIPISYLSAYYARQRQNEFTCALGEPPDISSYVELKLKVNCKLSAVQLQ
RIMAAVDLALLCTMNLIILLNLLHLFVVRKSNFVFDKLHKVGIKTRRRWQKSQFCDINILAMFCNENRDHIK
SLNRLDFITNESDLMYDNVVRQLLAALAQSNHDATPTVRDSGIQTLDPNMDPSDLGVGEMAGEPLVIKRPRK
KMKWIPSSNPLPQPFKEPLTMTRLESNTKPEKPKQLRRKTGTDNFIAPLLDTKSTQHPATKDISGMEKKHTR
NFSLDVHPYMLTIRKPKVEVTATEPLPVEHNLDAVYLEGTHTIVHVSGAITETKVCSPETTNAAFSRMTLPT
TTYVNGVSPNPPSSEDALSPKSSPPEPLLQTVENPESQPPPLTIAPTHQLLSIHHTLFEEDEGDETRRDRLA
ERPGELIAAGEC------------------------------------------------------------
------------------------------------------------------------------------
------------------------------------------------------------------------
------------------------------------------------------------------------
------------------------------------------------------------------------
------------------------------------------------------------------------
----------------------------------------------
>Bf_Pme_P2/1-662
MQNILDQNLDMATALLAGEKLKELILPGSSQDEKGGALAGLMVQLKLELPFDRVVTIGTVIIPILLVTLVFT
RNFAEESIYCYTPHNFTRDQALYARGYCWTELRDAIPNVQPHLWPSLFEHKFLPYALLAFAGIMYIPALGWE
FLASTRLTSELNFLLQEIDNCYHRAAEGRAPKIEKQIQSKGPGITERERREIIENAEKEKSPEQNLFEKYLE
RRGQSNFLAKIYLARHLAIMCLSSIPISYLSAYYARQRQNEFTCALGEPPDTSSYPELKLRVNCKLPAVQLQ
RIMAVVDLALLCTMNFIILLNLLHLFVVRKSNFVFDKLNKVGIKTKRRWQKSPFCDINILAMFCNENRDHIK
SLNRLDFITNESDLMYDNVVRQLLAALAQSNHDATPTVRESGIQTIDPNMDPSDLGVGDMAMEPLVIKRPRK
KIKWIPSSNPLPQPFKEPLTLTRLENNTKPEKPKPVRRKTMADSLIAPLLDSKGTQHPAAKEKYFSNAPLGM
EKKHARNFSLDVHPYMLPNRKPKVEASVVEPLPPEAFSYNLFESATRCMLHVFSETKVISPVSTTAAFPTAT
LPSATYVNGVSPNPPSSEDALSPKSSPAQIELLPPAENPEPPLLTKAPTHQLLSIHHTLFEEEEDAENRRGR
LEERPGELIAAGEC----------------------------------------------------------
------------------------------------------------------------------------
------------------------------------------------------------------------
------------------------------------------------------------------------
------------------------------------------------------------------------
------------------------------------------------------------------------
----------------------------------------------
>Bf_Pre_P2/1-659
MQNILDQNLDMATALLAGEKLKELILPGSSQDEKGGALAGLMVQLKLELPFDRVVTIGTVIIPILLVTLVFT
RNFAEESIYCYTPHNFTRDQALYARGYCWTELRDAIPNVQPHLWPSLFEHKFLPYALLAFAGIMYIPALGWE
FLASTRLTSELNFLLQEIDNCYHRAAEGRAPKIEKQIQSKGPGITERERREIIENAEKEKSPEQNLFEKYLE
RRGQSNFLAKIYLARHLAIMCLSSIPISYLSAYYARQRQNEFTCALGEPPDTSSYPELKLRVNCKLPAVQLQ
RIMAVVDLALLCTMNFIILLNLLHLFVVRKSNFVFDKLNKVGIKTKRRWQKSPFCDINILAMFCNENRDHIK
SLNRLDFITNESDLMYDNVVRQLLAALAQSNHDATPTVRESGIQTIDPNMDPSDLRVGDMAMEPLVIKRPRK
KIKWIPSSNPLPQPFKEPHTLTRLENNTKPEKPKPLRRKTMADSLIAPLLDSKGTQHPAAKDISGMEKKHAR
NFSLDVHPYMLTNRKPKVEASVVEPLPPEHNLDAVYLEGTHTIVHVSCALTETKVSSPVSTTAAFPTATLAS
ITYVNGVSPNPPSSEDALSPKSSPAQIDLLPPMENPGPPLLTKAPTHQLLSIHHTLFEEEEDAENRRGRLEE
RPGELIAAGEC-------------------------------------------------------------
------------------------------------------------------------------------
------------------------------------------------------------------------
------------------------------------------------------------------------
------------------------------------------------------------------------
------------------------------------------------------------------------
----------------------------------------------
>Bf_Xma_P2/1-659
MQNILDQNLDMATALLAGEKLKELILPGSSQDEKGGALAGLMVQLKLELPFDRVVTIGTVIIPILLVTLVFT
RNFAEESIYCYTPHNFTRDQALYARGYCWTELRDAIPNVQPHLWPSLFEHKFLPYALLAFAGIMYIPALGWE
FLASTRLTSELNFLLQEIDNCYHRAAEGRAPKIEKQIQSKGPGITERERREIIENAEKEKSPEQNLFEKYLE
RRGQSNFLAKIYLARHLAIMCLSSIPISYLSAYYARQRQNEFTCALGEPPDTSSYPELKLRVNCKLPAVQLQ
RIMAVVDLALLCTMNFIILLNLLHLFVVRKSNFVFDKLNKVGIKTKRRWQKSPFCDINILAMFCNENRDHIK
SLNRLDFITNESDLMYDNVVRQLLAALAQSNHDATPTVRESGIQTIDPNMDPSDLGVGDMAMEPLVIKRPRK
KMKWIPSSNPLPQSFKEPLTLTRLENNTKPEKPKPLRRKTMADSLIAPLLDSKGTQYPSAKDISGMEKKHAR
NFSLDVHPYMLTNRKPKVEASVVEPLPPEHNLDTVYLEGTHTIVHVSCAMTETKVSSPVSTTSAFSTATLPS
TTYVNGVSPNPPSSEDALSPKSSPAQILLLPPTENPEPPLLTKAPTHQLLSIHHTLFEEEEDAENRRGRLEE
RPGELIAAGEC-------------------------------------------------------------
------------------------------------------------------------------------
------------------------------------------------------------------------
------------------------------------------------------------------------
------------------------------------------------------------------------
------------------------------------------------------------------------
----------------------------------------------
>Bf_Sfa_P2/1-662
MQNILDQNLDMATALLAGEKLKELILPGSSQDEKGGALAGLMVQLKLELPFDRVVTIGTVIIPILLVTLVFT
RNFAEESIYCYTPHNFTRDQALYARGYCWTELRDAAPGVESHLWPSLFEHKFLPYALLAFAGIMYIPALGWE
FLASTRLTSELNFLLQEIDNCYHRAAEGRAPKIEKQIQSKGPGITERERREIIENAEKEKSPEQNLFEKYLE
RRGQSNFLAKLYLARHLAIICLSSIPISYLSAYYARQRQNEFTCALGEPPDISSYSELKLRVNCKLPAVQLQ
RIMAAVDIALLCTMNLIILVNLLHLFVVRKSNFVFDKLHKVGIKTRRRWQKSQFCDINILAMFCNENRDHIK
SLNRLDFITNESDLMYDNVVRQLLAALAQSNHDATPTVRESGIQTIDPNMDPSDLGVGEMGAEPLVIKRPRK
KIKWIPSSNPLPQSFKEPLAMTRLENNAKPEKPKPLRRKTVADSFIAPLLDNKSTQHTPSTKDLSGMEKKHT
RNFSLDVHPYMLTIRKPKVEATITEPLPSEHNLDTVYLEGTHTIVHVSGAITETKVCSPESTNTAFSTVTLP
TTTYVNGVSPNPPSSEDALSPKSSPPQTEPLVQTENPESQPPPLTRAPTHQLLSIHHTLFEEEEDEENRRTR
LAERPGELIAAGEC----------------------------------------------------------
------------------------------------------------------------------------
------------------------------------------------------------------------
------------------------------------------------------------------------
------------------------------------------------------------------------
------------------------------------------------------------------------
----------------------------------------------
>Bf_Tru_P2/1-604
MQHILDQNLDMATALLAGEKLKELILPGSSQDEKSGALASLMVQLKLELPFDRVVTIGTVIIPILLVTLVFT
RNFAEESIYCYTPHNFTRDQALYARGYCWTDLRDALPGVESHHWPSLFEHKFLPYALLAFAGIMYIPALGWE
FLASTRLTSELNFLLQEIDNCYHRAAEGRAPKIEKQIQSKGPGITERERREIIENAEKEKSPEQNLFEKYLE
RRGQSNFLAKLYLARHLAIICLSSIPISYLSAYYARQRQDEFTCALGEPPDVSSYAELKLRVNCKLPAVQLQ
RIMATVDIALLCTMNLIILLNLLHLFVVRKSNFVFDKLHKVGIKTRRRWQKSQFCDINILAMFCNENRDHIK
SLNRLDFITNESDLMYDNVVRQLLAALAQSTHDSTPTVRDSGIQTIDPNMELGVGEMGGEPLVIKRPRKKIK
WMPSTNPLPQPFKEPLTMTRLENNTKPEKPKQLRRKTVADSFIAPLLDSKNAQHPANKDLSGMEKKHARNLS
LDVHPYMLTISKPKVEATSTEPLPSEHNMATVYLPDTHTIVHVSGVKTGVKEKEVKLFTTIVLIMCKKYRSV
IGSVIKYTVCPVLSLWSCLRLGDFLSQI--------------------------------------------
------------------------------------------------------------------------
------------------------------------------------------------------------
------------------------------------------------------------------------
------------------------------------------------------------------------
------------------------------------------------------------------------
------------------------------------------------------------------------
----------------------------------------------
>Bf_Tfl_P2/1-656
MQHILDQNLDMATALLAGEKLKELILPGSSQDEKSGALASLMVQLKLELPFDRVVTIGTVIIPILLVTLVFT
RNFAEESIYCYTPHNFTRDQALYARGYCWTDLRDALPGVESHHWPSLFEHKFLPYALLAFAGIMYIPALGWE
FMASTRLTSELNFLLQEIDNCYHRAAEGRAPKIEKQIQSKGPGITERERREIIENAEKEKSPEQNLFEKYLE
RRGQSNFLAKLYLARHLAIICLSSIPISYLSAYYARQRQDEFTCALGEPPDVSSYAELKLRVNCKLPAVQLQ
RIMATVDIALLCTMNLIILLNLLHLFVVRKSNFVFDKLHKVGIKTRRRWQKSQFCDINILAMFCNENRDHIK
SLNRLDFITNESDLMYDNVVRQLLAALAQSTHDSTPTVRDSGIQTIDPNMELGVGEMGGEPLVIKRPRKKIK
WMPSTNPLPQPFKEPLTMTRLENNTKPEKPKQLRRKTVADSFIAPLLDSKNAQHPANKDLSGMEKKHARNLS
LDVHPYMLTISKPKVEATSTEPLPSEHNMATVYLPDTHTIVHVSGAITETKVCSPTNTAFSTMTLPTTTYIN
GVSPNPPSSEDALSPKSSTPPRDLLAQAQNPECQPPPLTIAPTHQLLSIHHTLFEEEEDEENRSNSLAERPG
ELIAAGEC----------------------------------------------------------------
------------------------------------------------------------------------
------------------------------------------------------------------------
------------------------------------------------------------------------
------------------------------------------------------------------------
------------------------------------------------------------------------
----------------------------------------------
>Bf_Agr_P2/1-656
MQNIFEQNLDMATALLAGEKLKELILPGSTQDEKGGVLAGLMVQLKLELPFDRVVTIGTVIIPILLVTLVFT
RNFAEESIYCYTPHNFTRDQALYARGYCWTELRDAVPGVDPELRPSLFEHKFLPYALLAFAGIMYIPALGWE
FLASTRLTSELNFLLQEIDNCYHRAAEGRAPKIEKQIQSKGPGITERERREIIENAEKEKSPEQNLFEKYLE
RRGQSNFLAKIYLARHLAIICLSSLPITYLSTYYARQRQNEFTCALGEPPDTSSIPELRLNVNCKLPAVQLQ
RIMAAVDIALLCTMNLIILVNLLHLFVVRKSNFVFDKLHKVGIKTRRRWQKSQFCDINILAMFCNENRDHIK
SLNRLDFITNESDLMYDNVVRQLLAALAQSNHDATPTMRDSGIQTIDPNMDPSVLGVGELGGEPSVIKRPRK
KIKWIPSSNPLPQSFKEPLTLTRLDNSIKADKPKPVRRKNVPDSIMAPLLDSKSTQHPPTNIATELNNIERK
HTLNLSLDVHPYMLTIQKAKADTVNPEPPPVEHSLSNVYIEGPHTVVHVSSSLTEKKESPPLSTTTAFSTAT
LSTTSYMNGGTASMPPPDSPNVKEPLNQGAEPESQSGPFSRNPSHPLLSIHHTLYEEDEEEQNRRDRLARPG
ELIAAGEC----------------------------------------------------------------
------------------------------------------------------------------------
------------------------------------------------------------------------
------------------------------------------------------------------------
------------------------------------------------------------------------
------------------------------------------------------------------------
----------------------------------------------
>Bf_Mar_P2/1-659
MQNIFDQNLDMATALLAGEKLKELILPGSSQDEKGGALAGLMVQLKLELPFDRVVTIGTVIIPILLVTLVFT
RNFAEESIYCYTPHNFTRDQALYARGYCWTELRDAIPGVESHLWPSLFEHKFLPYALLAFAGIMYIPALGWE
FLASTRLTSELNFLLQEIDNCYHRAAEGRAPKIEKQIQSKGPGITERERREIIENAEKEKSPEQNLFEKYLE
RRGQSNFLAKLYLARHLAIICLSSIPISYLSAYYARQRQNEFTCALGEPPDISSYPELKLRVNCKLPAVQLQ
RIMAAVDIALLCTMNLIILVNLLHLFVVRKSNFVFDKLHKVGIKTRRRWQKSQFCDINILAMFCNENRDHIK
SLNRLDFITNESDLMYDNVVRQLLAALAQSNHDATPTVRDSGIQTLDPNTDPSDLREGEMGGEPLVIKRPRK
KMKWIPTSNPLPQSFKEPLTLTRLENNAKPEKPKPLRRKTVADSLIAPLLDSKSTQYPTTKDLSGMEKKHNR
NFSLDVHPYMLTIRKPKVEATTSEPLPSEHNMDAVYLEGTHTVVHVSGAVTETKVCSPESTSTAFSTLTTTS
YVNGVSPNPPSSEDALSPKPSPPPMEPLTQAENPESEPPPLARAPTHQLLSIRHTLFEEEEDEENRRNRLAE
RPGELIAAGEC-------------------------------------------------------------
------------------------------------------------------------------------
------------------------------------------------------------------------
------------------------------------------------------------------------
------------------------------------------------------------------------
------------------------------------------------------------------------
----------------------------------------------
>Bf_Pla_P2/1-562
MQNILDQNLDMATALLAGEKLKELILPGSSQDEKGGALAGLMVQLKLELPFDRVVTIGTVIIPILLVTLVFT
RNFAEESIYCYTPHNFTRDQALYARGYCWTELRDAIPNVQPHLWPSLFEHKFLPYALLAFAGIMYIPALGWE
FLASTRLTSELNFLLQEIDNCYHRAAEGRAPKIEKQIQSKGPGITERERREIIENAEKEKSPEQNLFEKYLE
RRGQSNFLAKIYLARHLAIMCLSSIPISYLSAYYARQRQNEFTCALGEPPDTSSYPELKLRVNCKLPAVQLQ
RIMAVVDLALLCTMNFIILLNLLHLFVVRKSNFVFDKLNKVGIKTKRRWQKSPFCDINILAMFCNENRDHIK
SLNRLDFITNESDLMYDNVVRQLLAALAQSNHDATPTVRESGIQTIDPNMDPSDLRVGDMAMEPLVIKRPRK
KIKWIPSSNPLPQPFKEPHTLTRLENNTKPEKPKPVRRKTMADSLIAPLLDSKGTQHPAAKDISGMEKKHAR
NFSLDVHPYMLTNRKPKVEASVVEPLPPEHNLDTVYLEGTHTIVHVSCAMTGGLYYSL--------------
------------------------------------------------------------------------
------------------------------------------------------------------------
------------------------------------------------------------------------
------------------------------------------------------------------------
------------------------------------------------------------------------
------------------------------------------------------------------------
------------------------------------------------------------------------
----------------------------------------------
>Bf_Pfo_P2/1-687
MQNILDQNLDMATALLAGEKLKELILPGSSQDEKGGALAGLMVQLKLELPFDRVVTIGTVIIPILLVTLVFT
RNFAEESIYCYTPHNFTRDQALYARGYCWTELRDAIPNVQPHLWPSLFEHKFLPYALLAFAGIMYIPALGWE
FLASTRLTSELNFLLQEIDNCYHRAAEGRAPKIEKQIQSKGPGITERERREIIENAEKEKSPEQNLFEKYLE
RRGQSNFLAKIYLARHLAIMCLSSIPISYLSAYYARQRQNEFTCALGEPPDTSSYPELKLRVNCKLPAVQLQ
RIMAVVDLALLCTMNFIILLNLLHLFVVRKSNFVFDKLNKVGIKTKRRWQKSPFCDINILAMFCNENRDHIK
SLNRLDFITNESDLMYDNVVRQLLAALAQSNHDATPTVRESGIQTIDPNMDPSDLGVGDMAMEPLVIKRPRK
KIKWIPSSNPLPQPFKEPLTLTRLENNTKPEKPKPVRRKTMADSLIAPLLDSKGTQHPAAKVRELVFSSADI
SGMEKKHARNFSLDVHPYMLTNRKPKVEASVVEPLPPEHNLDTVYLEGTHTIVHVSCAMTVSTTAAFPTATL
PSATYVNGVSPNPPSSEDALSPKSSPAQIELLPPAENPEPPLLTKAPTHQLLSIHHTLFEEEEDAENRRGRL
EERPGELIAAGPISKHTITIATISFSKNRPFLLIATSVI---------------------------------
------------------------------------------------------------------------
------------------------------------------------------------------------
------------------------------------------------------------------------
------------------------------------------------------------------------
------------------------------------------------------------------------
----------------------------------------------
>Bf_Cse_P2/1-663
MQNILEQNLDMATALLAGEKLKELILPGSSQDEKGGVLASLMVQLKLELPFDRVVTIGTVIIPILLVTLVFT
RNFAEESIYCYTPHNFTRDQALYARGYCWTELRDAASGVEPQLWPSLFEHKFLPYALLAFAGIMYVPALGWE
FLASTRLTSELNFLLQEIDNCYHRAAEGRAPKIEKQIQSKGPGITERERREIIENAEKEKSPEQNLFEKYLE
RRGQSNFLAKLYLGRHLAIICLSSIPISYLSAYYARQRQNEFTCALGEPPDTSSYPELKLRVNCKLPAVQLQ
RIMAAVDIALLCSVNLIILVNLLHLFVVRKSNFVFDKLHKVGIKTRKSWQKSQFCDINILAMFCNENRDHIK
SLNRLDFITNESDLMYDNVVRQLLAALAQSNHDCTPTVRDCGMQTIDPNMDPSDLAVGEIAGEPLVIKRPRK
KIKWITGSNPLPQSFKEPLILTRMENNTKTEKPKPLRRKTVADSLIAPLLDNKSTQQASAKDLSAVEKKHAR
NFSLDVHPYMLTIRKPKVETTTTQPLVSEHNMDAVYLEGAHTIVHVSGAITETKVCSPESTSTSFSTVTLPT
TTYVNGMSPNPPSSEDALSPKSSPPPIEHLAQGENPESHTPPPLLTRAPTHQLLSIHHTLFEEDEDEENRRD
RLSERAGELIAAGEC---------------------------------------------------------
------------------------------------------------------------------------
------------------------------------------------------------------------
------------------------------------------------------------------------
------------------------------------------------------------------------
------------------------------------------------------------------------
----------------------------------------------
>Bf_Tni_P2/1-531
MATALLAGEKLKELILPGSSQDEKSGALASLMEQLKLELPFDRVVTIGTVIIPILLVTLVFTRNFAEESIYC
YTPHNFTRDQALYARGYCWTDLRDALPGVESHHWPSLFEHKFLPYALLAFAGIMYIPALGWEFLASTRLTSE
LNFLLQEIDNCYHRAAEGRAPKIEKQIQSKGPGITERERREIIENAEKEKSPEQNLFEKYLERRGQSNFLAK
LYLARHLAIICLSSIPISYLSAYYARQRQDEFTCALGEPPDVSSYAELKLRVNCKLPAVQLQRIMATVDIAL
LCTMNLIILLNLLHLFVVRKSNFVFDKLHKVGIKTRRRWQKSQFCDINILAMFCNENRDHIKSLNRLDFITN
ESDLMYDNVVRQLLAALAQSTHDSTPTVRDSGIQTIDPNMELGVGEMGAEPLVIKRPRKKIKWIPSTNPLPQ
PFKEPLTMTRLENNPKTEKPKQLRRKTVADSFIAPLLDSKNAQHPANKDLSGMEKKHARNFSLDVHPYMLTI
RKPKVEAASTEPLPSGHNMDAVYLEDT---------------------------------------------
------------------------------------------------------------------------
------------------------------------------------------------------------
------------------------------------------------------------------------
------------------------------------------------------------------------
------------------------------------------------------------------------
------------------------------------------------------------------------
------------------------------------------------------------------------
----------------------------------------------
>Bf_Cva_P2/1-653
MQNILDQNLDMATALLAGEKLKELIMPGSSQDEKGGALAGLMVQLKLELPFDRVVTIGTVIIPILLVTLVFT
RNFAEESIYCYTPHNFTRDQALYARGYCWTELRDANLGVDLFEHKFLPYALLAFAGIMYIPALGWEFLASTR
LTSELNFLLQEIDNCYHRAAEGRAPKIEKQIQSKGPGITERERREIIENAEKEKSPEQNLFEKYLERRGESN
FLAKIYLARHLAIMCLSSIPISYLSAYYARQRQNEFTCSLGQPPDISSYPELKLNVNCKLPAVQLQRIMAVV
DLALLCTMNFIILLNLLHLFVVRKSNFVFDKLNKVGIKTKRRWQKSPFCDINILAMFCNENRDHIKSLNRLD
FITNESDLMYDNVVRQLLAALAQSNHDVTPTVRESGIQTIDPNMDPSDIGVGEIAGEPLVIKRPRKKIKWIP
SSNPLPQPFKEPLTMTRLENNTKPEKPKPLRRKTMADSLIAPLLDSKSTQHPSTKDISGMEKKHARNLSLDI
HPYMLTSRKPKVEVSTVEPLPSEHNMDTVYLEGTHTIVHVSCAMTEPKISSPVSTTAAFSTVTLPSTTYVNG
VSPNPPSSEDALSPKSSPALMEPLAPADNTEPPLLTKVPTSKLRNIHHTLFEEEEDEENRRGRLGERPGELI
AAGEC-------------------------------------------------------------------
------------------------------------------------------------------------
------------------------------------------------------------------------
------------------------------------------------------------------------
------------------------------------------------------------------------
------------------------------------------------------------------------
----------------------------------------------
>Bf_Sfo_P2/1-688
MQHVLEQNLDMATALLAGEKLKELIMPGSTQDEKGARLAGLTVQLKLELPFDRVVTIGTVIIPILLVTLVFT
RNFAEESIYCYTPHNFTRDQALYARGYCWTELRDAVPGVEPASRPSLFEHKFLPYALLAFAGIMYIPALGWE
FLASTRLTSELNFLLHEIDNCYHRAAEGRAPKIEKQIQSKGPGITERERREIIENAEKEKSPEQNLFEKYLE
RRGQSNFLAKLYLARHLAIICLSSIPITYLSVYYARQRQNEFTCALGXQNEFTCALGEPPDTSSSPGLRLSV
NCKLPAVQLQRIMAAVDIGLLCVMNLIILVNLLHLFVVRKSNFVFDKLHKVGIKTRRRWQKSQFCDINILAM
FCNENRDHIKSLNRLDFITNESDLMYDNVVRQLLAALAQSNHDATPTVRDSGIQTMDPSLDPSVLGEGEIAS
EPLVIKRPRKKIKWIPTSNPLPQSFKVACHILPWPTSALLYEQEPLMLARLENSTKPEKPKPLRRKTVADTF
IAPLLDSKSTQHPPTPKATDLSGVGMEKKHKGNFSLDVHPYMLALRKPKAETSNTESLASNPSALDTVFLEG
THTVVHVPSSVAEKKETISEPKPAPFSGVSLPASSFLNGSTASLPTTCPPEPLGPPSDPESQAGPFSRNPTH
PLLTIHHTLYEEEEEEPSEQAHRDRLAERPTGELIAAGEC--------------------------------
------------------------------------------------------------------------
------------------------------------------------------------------------
------------------------------------------------------------------------
------------------------------------------------------------------------
------------------------------------------------------------------------
----------------------------------------------
>Bf_Dre_P3/1-444
MSIANTAAQAILSDALLKESNGDNRIRHLELDLPLDKVIKFISVGLPLLLVSMAFAREISIGPQISCFPPNN
FTVKQAAYVDTYCWDSLMHHEFDTDGNIEERSLWVHKMFPYSLLVMAMMMYLPALIWRYLAVPSLTSDLFFI
IDELDKSYNRSVRLAQNILDLKEHSESALQFQTELERAKRKRYFEYPLLERYMQCKHGSYFLVSMLFLRGFL
LLTFMSASCLYLIYFHLSSFLQDEFSCFVRTGLLRDQPWVPELVQCKMTGLLVFQVISVANGAVYVLLAPIV
LFSLLRLFCWDTTFLSLYEVLPGLGLISGQKLGCPLNDLNVLLLFLRANVAQLQSYSRLRAICSLAPPRLKG
AKGVLTEEQAEEMLETAEELEEEMREAREEGKLNLVDIMTVLGAARGNAVNCPEQRPLVEPDMTLEPNQQGY
HELKETTTCCYA------------------------------------------------------------
------------------------------------------------------------------------
------------------------------------------------------------------------
------------------------------------------------------------------------
------------------------------------------------------------------------
------------------------------------------------------------------------
------------------------------------------------------------------------
------------------------------------------------------------------------
------------------------------------------------------------------------
----------------------------------------------
>Bf_San_P3/1-457
MSIANTAAQAMLSDALLRDSNGDNRIRHLELDLPLDKVIKFVSVGLPLLLVSMAFAREISIGPQISCFPPNN
FTIKQAAYVDTYCWDSLMHHEFDTDGNFEERSLWVHKMFPYSLLVMAMMMYLPALIWRYLAVPSLTSDLFFI
IDELDKSYNRSVRLAQSILDLKQHSENPLQFQTELERAKRKRYFEYPLLERYMQCKHGSYFLVSMLFLRGFL
LLTFMSTSCLYLIYFHLSAFLQDEFSCFVRTGLLRDQPWVPELVQCKMTGLLVFQVISVANGAVYVLLAPIV
LFSLLRLFCWDTTFLSLYEVLPGLGLMSSQKLGCPLNDLNVLLLFLRANVAQLRSYSRLRAVCSLAPPRLEG
AKGALMGEQAEEAAEAAEELEEEIREAREEGKLNLVDIMTVLGAARGNAVNCPEQRPLVEQDMTLGTVTLIY
ILKRILLVAVFVAVIWDVQKIIKVT-----------------------------------------------
------------------------------------------------------------------------
------------------------------------------------------------------------
------------------------------------------------------------------------
------------------------------------------------------------------------
------------------------------------------------------------------------
------------------------------------------------------------------------
------------------------------------------------------------------------
------------------------------------------------------------------------
----------------------------------------------
>Bf_Srh_P3/1-457
MSIANTAAQAMLSDALLRDSNGDNRIRHLELDLPLDKVIKFVSVGLPLLLVSMAFAREISIGPQISCFPPNN
FTIKQAAYVDTYCWDSLMHHEFDTDGNFEERSLWVHKMFPYSLLVMAMMMYLPALIWRYLAVPSLTSDLFFI
IDELDKSYNRSVRLAQSILDLKQHSENPLQFQTELERAKRKRYFEYPLLERYMQCKHGSYFLVSMLFLRGFL
LLTFMSASCLYLIYFHLSAFLQDEFSCFVRTGLLRDQPWVPELVQCKMTGLLVFQVISLANGAVYVLLAPIV
LFSLLRLFCWDTTFLSLYEVLPGLGLMSGQKLGCPLNDLNVLLLFLRANVAQLRSYSRLRAVCSLAPPRLKG
AKGALMGEQAEEAAEAAEELEEEIREAREEGKLNLVDIMTVLGAARGNAVNCPEQRPLVEQDMTLGTVTLIY
ILKRILLVGVFVAVIWDVQKIIKVT-----------------------------------------------
------------------------------------------------------------------------
------------------------------------------------------------------------
------------------------------------------------------------------------
------------------------------------------------------------------------
------------------------------------------------------------------------
------------------------------------------------------------------------
------------------------------------------------------------------------
------------------------------------------------------------------------
----------------------------------------------
>Bf_Dtr_P3/1-482
MSIASTAAQAMLSDALLKESNGDNRIQHLELDLPLDKVIKFISVGLPLLLVSMAFAREISMGPQISCFPPSN
FTMKQAMYVDTYCWDSLMHHEFDTDGNFEERSLWVHKMFPYSLLVMAVMMYLPALIWRYLAVPSLTSDLLFI
IDELDKSYNRSVRLAQNILDLKSLAESPLQAKRKRYFEYPLLERYMQCKHGSYFLVSMLFLRGFLLLTFMST
SCLYLIYFHISAFLQDEFSCYVRTGLLRDQPWVPELVQCKLTSLLVFQVISVANGAIYVLLAPIVLFSLVRL
FCWDTSFLSLYEVLPGLGLISGQKLGCPLNDLNVLLLFLRANVAQLQSYGRLRAICSLAPPQLKGTKALLTK
EQAEEMVETAEELEEEIREAREEGKLNLVDIMTVLGAARGNAVNCPEQRPLVEPDMSLEPNHQGYHELQETS
TCCFGKAHALPLPSVAIISIVLFSPRLIDSLFGEMLILVPVPSPSAGLSV----------------------
------------------------------------------------------------------------
------------------------------------------------------------------------
------------------------------------------------------------------------
------------------------------------------------------------------------
------------------------------------------------------------------------
------------------------------------------------------------------------
------------------------------------------------------------------------
------------------------------------------------------------------------
----------------------------------------------
>Bf_Tti_P3/1-455
MSIASAAAQAMLSDALLRDSNGDNRIKHLELELPLDKVIKFVSVGLPLLLVSMAFAREISIGPQISCFPPNN
FTAKQAAYVDTYCWDSLMHHEFDTDGNFEERSLWVHKMFPYSLLVMAVMMYIPSLIWRFLAVPSLSSDLLFI
IDELDKSYNRSVRLAQSILELKERSEDPLQFQTELERARSKRYFEYPLLERYMQCKHGSYFLVSMLFLRGFL
LLTFMSASCLYLVYFHISAFLQDEFSCFVRTGLLRDQPWVPELVQCKMTGLLVFQVISVANGAIYVLLGPIV
LFSLLRLFCWDTTFLSLYEVLPALGLISGQKLGCPLNDLNVLLLFLRANAAQLRSYGRLRAVCSLAPPRLKG
GNLMLTAEQAEEAVEAADELEEEIREAREEGKLNLVDLMTVLGAARGNSVHCPEQRPLVEEDMTLGTVTLIN
VLKCITLVGIFVAIIWNVQKIVQ-------------------------------------------------
------------------------------------------------------------------------
------------------------------------------------------------------------
------------------------------------------------------------------------
------------------------------------------------------------------------
------------------------------------------------------------------------
------------------------------------------------------------------------
------------------------------------------------------------------------
------------------------------------------------------------------------
----------------------------------------------
>Bf_Pna_P3/1-444
MSIANAAAQAVLSDALLRDSNGDNRIRHLELELPLDKVIKFVSVGLPLLLVSLAFAREISIGPQISCFPPSN
FTVKQAAYVDTYCWDSLMHHESDTNGNFEERSLWVHKIFPYSLLMMAMMMYLPALIWKFLAMPSLGSDLLFI
IDELDKSYNRSVRLAQSILDLKQKAENLQEFQMELQRAKRKRYFDYPLLERYMQCKHGSYFLVSMLFLRGFL
LLTFMSTACLYLVYFHLSAFLQDEFSCFVRTGLLREQSWVPELVQCKMTSLMVFQVISVASGAIYVLLAPVV
LFSLLRLFCWDTNLLSLYEVLPALGLVSGQKLGCPLNDLNVLLLFLRANVAHLRSYGRLRALCSLAPPQVQK
GKGMLTEDQAEEAAEAAEELEEELREAREEGKHNLVDIMTVLGAARGNVVNCPEERPLVEENMTLEPNHQGY
HELKETTTCCFG------------------------------------------------------------
------------------------------------------------------------------------
------------------------------------------------------------------------
------------------------------------------------------------------------
------------------------------------------------------------------------
------------------------------------------------------------------------
------------------------------------------------------------------------
------------------------------------------------------------------------
------------------------------------------------------------------------
----------------------------------------------
>Bf_Eel_P3/1-448
MSIAHTAARAVLHDALLRDGDGDNRIRHLELELPLDRVIKFVSVGLPLLLVSLAFAREVSIGPQISCFPPSN
FTAKQAAYVDTYCWDIVMHHEFDTNGNVEERSLWVHKMFPYSLLIMAMMMYLPALIWRFLAMPSLGSDLLFI
IDELDKSYNRSVRLAQTILELQQSSESPQEAKRKRYFEYPLLERYMQCKHASYFLVSMLFLRGFLLLTFMSA
SCLYLVYFHLSAFLQDEFSCFVRTGLLRDQPWVPEVVQCKMTGLLVFQVISVANGAIYVMLAPIVLFSLLRL
FCWDTSFLSLYEVLPALGLISGQKLGCPLNDLNVLLLFLRANVAQLRSYGQLRALCSLAPPQMKGGKRILTE
EQAEESAEAAEELEEEMREAREEGKHNLVDIMTVLGAARGNVVNCPEQHPLVEENMTLGTVTIIYLLKRILL
VGIFVYIIWDVQKIIK--------------------------------------------------------
------------------------------------------------------------------------
------------------------------------------------------------------------
------------------------------------------------------------------------
------------------------------------------------------------------------
------------------------------------------------------------------------
------------------------------------------------------------------------
------------------------------------------------------------------------
------------------------------------------------------------------------
----------------------------------------------
>Bf_Ame_P3/1-446
MSIANTAAQAVLSDALLRDKGDNSVRNLELELPLDKVIKFVSVGLPLLLVSLAFAREISIGPQISCFPPSNF
TVKQAAYVDTYCWDSLMHHEFDTNGNFEERSLWVHKMFPYSLLMMSMMMYLPALIWKFLAMPSLGSDLLFII
DELDKSYNRSVRLAQSILDLKQNSENPQNFQVELQRAKRKRYFEYPLLERYMQCKHGSYFLVSMLFLRGFLL
LTFMSASCLYLVYFHLSAFMQDEFNCFVRTGLLREQAWVPELVQCKMTSQLVFQVISVANGAVYVLLAPVVI
FSLLRLFCWDTSFLSLYEVLPALGLISGQKLGCPLNDLNVLLLFLRANVTQLHSYGRLRALCSLAPPQVQRG
KGALTEEQVEQAAEAAEAAEELEEELREAREEGKHNLVDIMTVLGAARGNVVNCPEERPLVEENMTLEPNHQ
GYHELKETTTCCFG----------------------------------------------------------
------------------------------------------------------------------------
------------------------------------------------------------------------
------------------------------------------------------------------------
------------------------------------------------------------------------
------------------------------------------------------------------------
------------------------------------------------------------------------
------------------------------------------------------------------------
------------------------------------------------------------------------
----------------------------------------------
>Bf_Phy_P3/1-478
MTEAGKATELASLRTRSPLRGILNIHCSRRTEVVDMSIAKTAAQAVLSDALLQNSNVDNRIRHLELELPLDK
LIKIVSVGLPLMLVSLAFAREISVGAQVSCFPPSNFTAKQAAYVDTYCWDSLMHHEFDADGNSEERSLWVHK
MFPYSLLIMAMMMYLPALIWKFLAMPTLGSDLLFTIDELDKSYNRSVRLAQSIVELKQNTDPYEFQAELHRA
KRKRYFEYPLLERYMQYKHGSYFLVSMLFLRGFLLLTFMSASCLYLVYFHLSAFLQDEFSCFMRTGILQDQV
WVPTLVQCKISGLMVFQVISIANGAIYVLLGPIVLFSLLRLFCWDTSFLSLYEVLPALGLISGQKLGCPLND
LNVLLLFLRTNVTQLHSYGRLKALCSLAPPHLRRGKGMLTEEQVEEAAEAAEELEEEIQEAREEGKHNLVDI
MTMLGAARGNVVNCPEQRPLVEENMTLEPNHQGYHELEESTSCCFG--------------------------
------------------------------------------------------------------------
------------------------------------------------------------------------
------------------------------------------------------------------------
------------------------------------------------------------------------
------------------------------------------------------------------------
------------------------------------------------------------------------
------------------------------------------------------------------------
------------------------------------------------------------------------
----------------------------------------------
>Bf_Ipu_P3/1-443
MSIAKRAAQAVLSDALLQNINVDNRIRHLELELPLDKFIKFVSVGLPLMLVSMAFAREISVGPQVSCFPPSN
FTVKQAAYVDTYCWDSLMHHEFDENGNSEERSLWVHKMFPYSLLIMAMTMYLPALIWKFLAMPTLGSDLLFI
IDELDKSYNRSVRLAQSIVELKQNTDPYEFQVELQRAKRKRYFEYPLLERYMQYKHGSYFLVSMLFLRGFLL
LTFMSASCLYLVYFHLSAFLQDEFSCLIRTGILQDQVWVPTLVQCKISGLMVFQVISVANGAIYMLLGPIVL
FSLLRLFCWDTTFLSLYEVLPALGLISGQKLGCPLNDLNVLLLFLRTNVAQLRSYGQLKALCSLAPPHLHRG
KGMLTEEQVEEAAEAAEELEEEIQEAREEGKHNLVDIMTMLGAARGNVVNCPEQRPLVEENMTLEPNRKGYH
ELEESTSCCFG-------------------------------------------------------------
------------------------------------------------------------------------
------------------------------------------------------------------------
------------------------------------------------------------------------
------------------------------------------------------------------------
------------------------------------------------------------------------
------------------------------------------------------------------------
------------------------------------------------------------------------
------------------------------------------------------------------------
----------------------------------------------
>Bf_Cch_P3/1-457
MSIANTAAQAMLSDALLTDSNWHHRIRHLELELPLDKVIKFVSVGLPLLLVSVAFAREVSIGPQISCFPPSN
FTVKQAAYVDTYCWDSLMHHEFDTDGNFDERSLWVHKMFPYSLLIMAMMMYLPALIWRFLAMPSLGSDLLFI
IDELDKSYNRSIRLAQNILDLQKNSENSQEFQAELERAKRKRYFEYPLLERYMQCKHGSYFLVSMLFLRGFL
LLTFMSASCLYLIYFHLSAFIQDEFSCFVRTGLLRDQPWVPELVQCKMTSLLVFQVISVANGAIYLLLAPIV
LFSLLRLFCWDTTFLSLYEVLPALGLISGRKLGCPLNDLNVLLLFLRANVAHLRSYGRLRAVCSLAPPQLRR
EQGKPMLTEEQAEEMAEAVEELEEEAQEAREEGKHNLVDIMTILGRARGNAVNCPEQKPLVEESMTLGTITL
IYFLKRALLVGIFVYIIWDVQKIIK-----------------------------------------------
------------------------------------------------------------------------
------------------------------------------------------------------------
------------------------------------------------------------------------
------------------------------------------------------------------------
------------------------------------------------------------------------
------------------------------------------------------------------------
------------------------------------------------------------------------
------------------------------------------------------------------------
----------------------------------------------
>Bf_Bya_P3/1-511
MSIAKTAAQAVLSDALLQNSNVDNRVRHLELELPLDKFIKFVSVGLPLMLVSLAFAREISVGPQVSCFPPSN
FTVKQSAYVDTYCWDSLMHHEFDENGNSEERSLWVHKIFPYSLLLMAMMMYLPALIWKFLAMPTLGSDLLFI
IDELDKSYNRSVRLAQSIVDLKQNTDPYQFQAELQRAKRKRYFEYPLLERYMQYKHSSYFLVSMLFLRGFLL
LIFMSASCLYLVYFHLSAFLQDEFSCLMRTGILQDQVWVPTLVQCKISGLMVFQAISVANGAIYMMLGPVVL
FSLLRLFCWDTSFLSLYEMLPALGLISGQKLGCPLNDLNVLLLFLRTNVAQLQSYGRLKALCSLAPPRLHRG
KGMLTEEQVEEAAEEAEELEEKIQEAREEGRHNLVDIMTMLGAARGNVVNCSEQRPLVEENMTIGTGGQLRS
LPAEYPSEYPSTETSSGTLNWLRKSFLQTRQLSFLGGYLLDAPVTSAALISDIVKSIIKRLQEVKILLRFRG
KSPIPGP-----------------------------------------------------------------
------------------------------------------------------------------------
------------------------------------------------------------------------
------------------------------------------------------------------------
------------------------------------------------------------------------
------------------------------------------------------------------------
------------------------------------------------------------------------
------------------------------------------------------------------------
----------------------------------------------
>Bf_Mmu_P3/1-410
MSIAHEAAKAMLSDALLQDSSGIDRLVHLELELPLDKVIKFVSVGLPLLLVSMAFAREISLGPQISCFPPSN
FTVKQASYVDTYCWDSLMHHEFDSDGNFEERSLWVHKMFPYSLLAMAVLMYLPALIWRQLVMPTLASDLLFI
IDELDRAYNRSVRMAQSILDMQVRGRRQIPENCGRLLKEYPVYFEYPLLERYMQCKHNSYFLVSMLFLRGFL
LLTFMTAACLYLAYFHLSAFLQDEFSCFVRTGMLRDQNWVPELIQCKMTGQLVFQVISVANGAIYVLLAPIV
LFSLVRLFVWDTTFLSVYEILPALDLIRRRKLGCPLNDLNVLLLFLRANVAHLKSYGKVRALCSLAPPQVGN
SVPGQGLSAMLSEEEIQEREEAAMELKEELEEAREEGNQTTTVITRPPMD----------------------
------------------------------------------------------------------------
------------------------------------------------------------------------
------------------------------------------------------------------------
------------------------------------------------------------------------
------------------------------------------------------------------------
------------------------------------------------------------------------
------------------------------------------------------------------------
------------------------------------------------------------------------
------------------------------------------------------------------------
----------------------------------------------
>Bf_Ssa_P3/1-449
MSIANAAAQAMLSDALLRDGAGGNRIGHLELELPLDRVIKFVSVGLPLLLVSMAFAREISIGPQISCFPPNN
FTAKQAAYVDTYCWDSLMHHEFDTDGNFEERSLWVHKMFPYSLLAMAMMMYLPALIWRFLVMPSLGSDLLFI
IDELDKSYNRSVRLAQSILEMRQNTQNPFTFQAELERAKRKRYFEYPLLERYMQSKHGSYFLVSMLFLRGFL
LLTFMSAACLYLVYFHLSAFLQDEFSCFVRTGLLRDQNWVPELVQCKMTGQLVFQVISVANGAIYVLLVPIV
LFSLVRLFCWDTTLLSVYEVLPALGLNSGRKLGCPLNDLNVLLLFLRANVAHLQSYGRLRAVCSLASPQIGK
GNGVKGAGMLTAEEIEERAEAAQELEEEVEELQEEGKLNLVDIMTILGAARGNAVNCTDSRPLVEENMSLEP
NHQGYHELKETASCNRY-------------------------------------------------------
------------------------------------------------------------------------
------------------------------------------------------------------------
------------------------------------------------------------------------
------------------------------------------------------------------------
------------------------------------------------------------------------
------------------------------------------------------------------------
------------------------------------------------------------------------
------------------------------------------------------------------------
----------------------------------------------
>Bf_Elu_P3/1-449
MSIANAAAQAMLSDALLRDGPGGSHTAHLELELPLDRVIKFVSVGLPLLLVSMAFAREISIGPQISCFPPNN
FTAKQAAYVDTYCWDSLMHHEFDTDGNFEERSLWVHKMFPYSLLAMAMMMYLPALIWRFLVIPSLGSDLLFI
IDEMDKSYNRSVRLAQSILDMRQNTQNPLTFQAELERAKRKRYFEYPLLERYMQSKHNSYFLVSMLFLRGFL
LLTFMSTACLYLIYFHLSAFLQDEFSCFVRTGLLRDQNWVPELVQCKMTGQLVFQVISVANGAIYILLVPIV
LFSLVRLFCWDTTLLSVYEVLPALSLNSGRKLGCPLNDLNVLLLFLRANVVHLQSYGRLRAVCSLAPPQIGK
GNGVKGAGMLTAEEIEEMAEAAQEMQEEAEELQEDGKLNLVDIMTILGAARGNVVNCTESRPLVEENMSLEP
NHQGYHELKETASCNHY-------------------------------------------------------
------------------------------------------------------------------------
------------------------------------------------------------------------
------------------------------------------------------------------------
------------------------------------------------------------------------
------------------------------------------------------------------------
------------------------------------------------------------------------
------------------------------------------------------------------------
------------------------------------------------------------------------
----------------------------------------------
>Bf_Hhu_P3/1-449
MSIANAAAQAMLSDALLRDGAGGNRIGHLELELPLDRVIKFVSVGLPLLLVSMAFAREISIGPQISCFPPNN
FTAKQAAYVDTYCWDSLMHHEFDTDGNFEERSLWVHKMFPYSLLAMAMMMYLPALIWRFLVMPSLGSDLLFI
IDELDKSYNRSVRLAQSILEMRQNTQNPLTFQAELERAKRKRYFEYPLLERYMQSKHGSYFLVSMLFLRGFL
LLTFMSAACLYLVYFHLSAFFQDEFSCFVRTGLLRDQNWVPELVQCKMTGQLVFQVISVANGAIYVLLVPIV
LFSLVRLFCWDTTLLSVYEVLPALGLNSGRKLGCPLNDLNVLLLFLRANVAHLQSYGRLRAVCSLASPQIGK
GNGVKGAGMLTAEEIEERAEAAQELEEEVEELQEEGKLNLVDIMTILGAARGNAVNCTESRPLVEENMSLEP
NHQGYHELKETASCNRY-------------------------------------------------------
------------------------------------------------------------------------
------------------------------------------------------------------------
------------------------------------------------------------------------
------------------------------------------------------------------------
------------------------------------------------------------------------
------------------------------------------------------------------------
------------------------------------------------------------------------
------------------------------------------------------------------------
----------------------------------------------
>Bf_Cba_P3/1-451
MSIANVAAQAMLSDALLRDGAGGNRIGHLELELPLDRVIKFVSVGLPLLLVSMAFAREISIGPQISCFPPNN
FTAKQAAYVDTYCWDSLMHHEFDTDGNFEERSLWVHKMFPYSLLAMAMMMYLPALIWRFLVMPSLGSDLLFI
IDELDKSYNRSVRLAQSILEMRQNTQNPLTFQAELERAKRKRYFEYPLLERYMQSKHGSYFLVSMLFLRGFL
LLTFMSAACLYLVYFHLSAFLQDEFSCFVRTGLLRDQNWVPELVQCKMTGQLVFQIISVANGAIYVLLVPIV
LFSLVRLFCWDTTLLSVYEVLPALGLNSGRKLGCPLNDLNVLLLFLRANVAHLQSYGRLRAVCSLAPPQIGK
GNGVKGAGMLTAEEIEERAEAVQELEEEVEELQEEGKLNLVDIMTILGAARGNAVNCTESRPLVEENMSLGT
SRGIQLLPYQVQSLLLFCS-----------------------------------------------------
------------------------------------------------------------------------
------------------------------------------------------------------------
------------------------------------------------------------------------
------------------------------------------------------------------------
------------------------------------------------------------------------
------------------------------------------------------------------------
------------------------------------------------------------------------
------------------------------------------------------------------------
----------------------------------------------
>Bf_Str_P3/1-449
MSIANAAAQAMLSDALLRDGAGGNRIGHLELELPLDRVIKFVSVGLPLLLVSMAFAREISIGPQISCFPPNN
FTAKQAAYVDTYCWDSLMHHEFDTDGNFEEQSLWVHKMFPYSLLAMAMMMYLPALIWRFLVMPSLGSDLLFI
IDELDKSYNRSVRLAQSILEMRQNTQNPFTFQAELERAKRKRYFEYPLLERYMQSKHGSYFLVSMLFLRGFL
LLTFMSAACLYLVYFHLSAFLQDEFSCFVRTGLLRDQNWVPELVQCKMTGQLVFQVISVANGAIYVLLVPIV
LFSLVRLFCWDTTLLSVYEVLPALGLNSGRKLGCPLNDLNVLLLFLRANVAHLQSYGRLRAVCSLASPQIGK
GNGVKGAGMLTAEEIEERAEAAQELEEEVEELQEEGKLNLVDIMTILGAARGNAVNCTDSRPLVEENMSLEP
NHQGYHELKETASCNRY-------------------------------------------------------
------------------------------------------------------------------------
------------------------------------------------------------------------
------------------------------------------------------------------------
------------------------------------------------------------------------
------------------------------------------------------------------------
------------------------------------------------------------------------
------------------------------------------------------------------------
------------------------------------------------------------------------
----------------------------------------------
>Bf_Sdu_P3/1-447
MSIAQAAAKAMLSDALLQDGPGINRINHLELELPLDKVIKFVSVGLPLLLVCMAFAREISLPQISCFPPSNF
TIKQASYVDTYCWDSLMHHEFDSDGNFEERSLWVHKMFPYSLLAMAVLMYLPALIWRQLVMPSLGSDLLFII
DELDKSYNRSIRLAQSILDMRQTTKNPLTFQAELQAKKKRYFEYPLLERYMQCKQNSYFLVSMLFLRGFLLL
TFMTAACLYLAYFHLSAFLQDEFSCFVRTGMLRDQNWVPELVQCKMIGQLVFQVISVANGAIYVLLAPIVLF
SLIRLFVWDTTFISVYDVLPALDLLNRRRLGCPLNDLNVLLLFLRANVAHLKSYGNVRALCSLAPPQVGNTT
AGQGLNAMLTQEEMEEREEAAMELAEEVEEAKEEGKLNLVDIMTILGAAQGRVVNCSEKRPLVEQNMSLPNH
QGYHELKETAPFSHY---------------------------------------------------------
------------------------------------------------------------------------
------------------------------------------------------------------------
------------------------------------------------------------------------
------------------------------------------------------------------------
------------------------------------------------------------------------
------------------------------------------------------------------------
------------------------------------------------------------------------
------------------------------------------------------------------------
----------------------------------------------
>Bf_Sdo_P3/1-450
MSIAQAAAKAMLSDALLQDGPGINRINHLELELPLDKVIKFVSVGLPLLLVCMAFAREISLGPQISCFPPSN
FTIKQASYVDTYCWDSLMHHEFDSDGNFEERSLWVHKMFPYSLLAMAVLMYLPALIWRQLVMPSLGSDLLFV
IDELDKSYNRSIRLAQSILDMRQTTKNPLTFQAELQRAKKKRYFEYPLLERYMQCKQNSYFLVSMLFLRGFL
LLTFMTAACLYLAYFHLSAFLQDEFSCFVRTGMLRDQNWVPELVQCKMIGQLVFQVISVANGAIYVLLAPIV
LFSLIRLFVWDTTFISVYDVLPALDLLNRRRLGCPLNDLNVLLLFLRANVAHLKSYGNVRALCSLAPPQVGN
TTAGQGLNAMLTQEEMEEREEAAMELAEEVEEAKEEGKLNLVDIMTILGAAQGRVVNCSEKRPLVEQNMSLE
PNHQGYHELKETAPFSHY------------------------------------------------------
------------------------------------------------------------------------
------------------------------------------------------------------------
------------------------------------------------------------------------
------------------------------------------------------------------------
------------------------------------------------------------------------
------------------------------------------------------------------------
------------------------------------------------------------------------
------------------------------------------------------------------------
----------------------------------------------
>Bf_Pfl_P3/1-450
MSIAQAAAKAMLSDALLQGSPGINRISHLELELPLDKVIKFVSVGLPLLLVCMAFAREISLGPQISCFPPSN
FTIKQASYVDTYCWDSLMHHEFDSAGNFEERSLWVHKMFPYSLLAMAVLMYLPALIWRQLVMPSLGSDLLFI
IDELDMSYNRSVRLAQNILEMRQTTKNPLTFQAELQRAKKKRYFEYPLLERYLQCKQNSYFLVSMLFLRGFL
LLTFMTAACLYLAYFHLSAFLQDEFSCFVRTGMLRDQNWVPELVQCKMIGQLVFQVISVANGAIYALLAPIV
LFSLIRLFVWDTTFISVYELLPALDLINRRRLGCPLNDLNVLLLFLRANVAHLMSYGKVRALCSLAPPQVGN
AGAGQGLNAMLSQEEMEEREEAAMELAEAVEEAKEEGKFNLVDIMTILGAAQGRVVNCSETRPLVEENMSLE
PNHQGYHELKETAPFSHY------------------------------------------------------
------------------------------------------------------------------------
------------------------------------------------------------------------
------------------------------------------------------------------------
------------------------------------------------------------------------
------------------------------------------------------------------------
------------------------------------------------------------------------
------------------------------------------------------------------------
------------------------------------------------------------------------
----------------------------------------------
>Bf_Sma_P3/1-461
MSIAQAAAKAMLSDALLQDGSGMNRISHLELELPLDKVIKYVSVGLPLMLVCMAFAREISLGPQISCFPPSN
FTMKQASYVDTYCWDSLMHHEFDSEGNFEERSLWVHKMFPYSLMAMAVLMYLPALIWRQLVMPTLSSDLLFV
IDELDKSYNRSIRLAQNILDMRQTTKNPLTFQAELQRAKKKRYFEYPLLERYMQCKQSSYFLVSMLFLRGFL
LLTFMTAACLYLAYFHLSAFLQDEFSCFVRTGMLRDQNWVPELVQCKMIGQLVFQVISVANGAIYVLLAPIV
LFSLIRLFVWDTTFISIYEVLPALDLIHRRRLGCPLNDLNVLLLFLRANVAHLKSYGQVRALCSLAPPQVGN
ATAGQGLNAMLTQEEIEEREEAAMELAEEVEEVKEEGKLNLVDIMTILGAAQGRVVNCSEKRPLVEQDMSLG
TVTLIYTLKRILLVAIFVFIIWDVQKIIK-------------------------------------------
------------------------------------------------------------------------
------------------------------------------------------------------------
------------------------------------------------------------------------
------------------------------------------------------------------------
------------------------------------------------------------------------
------------------------------------------------------------------------
------------------------------------------------------------------------
------------------------------------------------------------------------
----------------------------------------------
>Bf_Gac_P3/1-377
MSIAQAAAKAILSDALLQSSPGLNRISHLELELPLDKVIKYVSVGLPLMLVSMALAREISLGPQISCFPPGN
FSIKQASYVDTYCWDSLMHHEFDSNGNLEERSLWVHKMFPYSLLAMAVLMYLPALIWRQLVMPTLGSDLLFI
IDELDKSYNRSIRMAQSILDMRQNTKNPLTFQAELQRARKKQYFEYPLLERYMQCKQNSYFLVSMLFLRGFL
LLTFMTAACLYLAYFHLSAFLQDEFSCFVRTGMLRDQNWVPELVQCKMIGQLVFQVISVANGAIYVLLAPIV
LFSLIRLFVWDTTFFSVYEVLPALNLIHHRKLGCPLNDLNVLLLFLHANIAHLMSYGKVRALCSLAPPQVGN
TTAAQGLINLVDIMTIL-------------------------------------------------------
------------------------------------------------------------------------
------------------------------------------------------------------------
------------------------------------------------------------------------
------------------------------------------------------------------------
------------------------------------------------------------------------
------------------------------------------------------------------------
------------------------------------------------------------------------
------------------------------------------------------------------------
------------------------------------------------------------------------
----------------------------------------------
>Bf_Cgo_P3/1-461
MSIAQAAAKAMLSDALLQSSSGINRISHLELELPLDKVIKFVSVGLPLLLVSMAFAREISLGPQISCFPPSN
FTIKQASYVDTYCWDSLMHHEFDSDGNFEERSLWVHKMFPYSLLAMAVLMYLPALIWRQLVMPTLGSDLLFI
IEELDNSYNRSIRMAQNILDMRQNTKNPLTFQAELQRAKKKRYFEYPLLERYMQCKQNSYFLVSMLFLRGFL
LLTFMTAACLYLAYFHLSAFLQDEFSCFVRTGMLRDQTWVPELIQCKMIGQLVFQVISVANGAIYVLLAPIV
LFSLIRLFVWDTTFISVYEVLPALDLLNRRRLGCPLNDLNVLLLFLRVNVAQLMSYGKVRALCSLAPPQVGN
TTAGQGLNAMLTQEEIEEREEAAMELAEEVGEAKEEGKLNLVDIMTILGAAQGRVVNCSEKRPLVEENMSLG
TVTLIYTLKRILLVAIFVYIIWDVQKIIK-------------------------------------------
------------------------------------------------------------------------
------------------------------------------------------------------------
------------------------------------------------------------------------
------------------------------------------------------------------------
------------------------------------------------------------------------
------------------------------------------------------------------------
------------------------------------------------------------------------
------------------------------------------------------------------------
----------------------------------------------
>Bf_Lca_P3/1-449
MSIAQAAAKAMLSDALLQDGYGINRIHHLELELPLDKVIKFVSVGLPLMLVSMAFAREISLGPQISCFPPSN
FTIKQASYVDTYCWDSLMHHEFDSDGNFEERSLWVHKMFPYSLLAMAVLMYLPALIWRQLVMPTLGSDLLFI
IDELDKSYNRSIRLAQSILDMRQNTKNPLTFQAELQRAKKKRYFEYPLLERYMQCKQNSYFLVSMLFLRGFL
LLTFMTAACLYLAYFHLSAFLQDEFSCFVRTGMLRDQNWVPELIQCKMIGQLVFQVISVANGAIYVLLAPIV
LFSLIRLFVWDTTFVSVYEVLPALDLINRRKLGCPLNDLNVLLLFLRANVAHLKSYGQVRALCSLAPPQVGN
TTGHDLNAMLTQEEIEEREEAAMELAEEVEEAKEEGKLNLVDIMTILGAAQGRVVNCSEKRPLVEENMSLEP
NHQGYHELKETAPFSHY-------------------------------------------------------
------------------------------------------------------------------------
------------------------------------------------------------------------
------------------------------------------------------------------------
------------------------------------------------------------------------
------------------------------------------------------------------------
------------------------------------------------------------------------
------------------------------------------------------------------------
------------------------------------------------------------------------
----------------------------------------------
>Bf_Spa_P3/1-448
MSIAQAAAKAMLSDALLQDSSGIHRINHLELELPLDKVIKYVSVGLPLMLVSMAFAREISLPQISCFPPSNF
TIKQASYVDTYCWDSLMHHEFDSDGNFEERSLWVHKMFPYSLLAMAVLMYLPALIWRQLVMPTLGSDLLFVI
DELDKSYNRSIRLAQSILDMRQSTKNPLTFQAELQRAKKKRYFEYPLLERYMQCKQNSYFLVSMLFLRGFLL
LTFMTAACLYLAYFHLSAFLQDEFSCFVRTGMLRDQIWVPELVQCKMIGQLVFQVISVANGAIYVLLAPIVL
FSLIRLFVWDTTFITVYEVLPALDLLNRRRLGCPLNDLNVLLLFLRANVAHLKSYGQVRALCSLAPPQVGNV
TPGQGLNAMLTQEEMEEREEAAMELAEEVEEAKEEGKLNLVDIMTILGAAQGRVVNCSEKRPLVEENMSLPN
HQGYHELKETAPFSHY--------------------------------------------------------
------------------------------------------------------------------------
------------------------------------------------------------------------
------------------------------------------------------------------------
------------------------------------------------------------------------
------------------------------------------------------------------------
------------------------------------------------------------------------
------------------------------------------------------------------------
------------------------------------------------------------------------
----------------------------------------------
>Bf_Ate_P3/1-459
MSIAQSAAKAMLSDALLQDSSGINRINHLELELPLDKVIKFVSVGLPLMLVCMAFAREISLGPQISCFPPSN
FTIKQAGYVDTYCWDSLMHHEFDRDGNFEERSLWVHKMFPYSLLAMATLMYLPALIWRQLVMPTLGSDLLFI
IEELDKSYNRSIRMAQSILDMRQNTKNPLTFQAELAKKKRYFEYPLLERYMQCKQNSYFLVSMLFLRGFLLL
TFMSAACLYLAYFHLSAFLQDEFSCFVRTGMLRDQNWVPELVQCKMIGQLVFQVISVANGAIYVLLAPIVLF
SLIRLFVWDTTFISVYDVLPALDLINRHKLGCPLNDLNVLLLFLRANVAHLKSYGKVRALCSLAPPQVGNGA
AGQGLNAMLTQEEIEEREEAARELAEEVEEAKEEGKLNLVDIMTILGAAQGRVVNCSEKRPLVEENMSLGTV
TLIYSLKRILLVAIFVYIIWDVQKIIK---------------------------------------------
------------------------------------------------------------------------
------------------------------------------------------------------------
------------------------------------------------------------------------
------------------------------------------------------------------------
------------------------------------------------------------------------
------------------------------------------------------------------------
------------------------------------------------------------------------
------------------------------------------------------------------------
----------------------------------------------
>Bf_Hco_P3/1-447
MSIAKEAARAMLSDALLPDSAALNRISHLEMELPLDRVIKYVSVGLPLLLVCMAFAREVSLPQISCFPPSNF
TMKQASYVDTYCWDSLMHHEFDGNGNFEERSLWVHKMFPYSLLAMAVLMYLPALIWRQLVMPSLGSDLLFVI
DELDKSYNRSVRLAQSILDMRQNTKNPLTFQAELQAKRKRYFEYPLLERYMQCKQNSYFLVSMLFLRGFLLL
TFMTAACLYLAYFHLSAFLQDEFSCFVRSGMLRDQNWIPELVQCKMIGQLVFQVISVANGAIYVLLAPIVLF
SVIRLFVWDTTFISVYEVLPALDVLNKRRLGCPLNDLNVLLLFLRANVAHLKSYGKVRALCSLAPPMVGKTT
AGQGLNALLSQEELEEREEAAMELAEEVQEAKEEGKFNLVDIMTILGAAQGRIVNCNEQRPMVEENMSFPNH
QGYHELKETAPFSQY---------------------------------------------------------
------------------------------------------------------------------------
------------------------------------------------------------------------
------------------------------------------------------------------------
------------------------------------------------------------------------
------------------------------------------------------------------------
------------------------------------------------------------------------
------------------------------------------------------------------------
------------------------------------------------------------------------
----------------------------------------------
>Bf_Ena_P3/1-450
MSIAQAAAKAMLSDALLQDSSGITRLNHLELELPLDKVIKYVSVGLPLLLVCMAFAREISLGPQISCFPPSN
FSIKQASYVDTYCWDSLMHHEFDSEGNFEERSLWVHKMFPYSLLAMAVLMYLPALIWRQLVMPSLGSDLLFI
IDELDKSYNRSIRLAQSILDMRQTTKNPLTFQAELQRAKKKRYFEYPLLERYLQCKQSSYFLVSMLFLRGFL
LLTFMTAACLYLAYFHLSAFLQDEFSCFVRTGILRDQNWVPELVQCKMIGQLVFQVISVANGAIYVLLAPIV
LFSLIRLFVWDTTFISVYEVLPALDLLNRRRLGCPMNDLNVLLLFLRANVVHLKSYGNVRALCSLAPPQVGN
ATAAQGLNAMLTQEEIEEREEAAMELAEEVEEAKEEGKLNLIDIMTILGSAQGRVVNCKEKRPLVEENMSLE
PNHQGYHELKETAPFSHY------------------------------------------------------
------------------------------------------------------------------------
------------------------------------------------------------------------
------------------------------------------------------------------------
------------------------------------------------------------------------
------------------------------------------------------------------------
------------------------------------------------------------------------
------------------------------------------------------------------------
------------------------------------------------------------------------
----------------------------------------------
>Bf_Oau_P3/1-461
MSIAQAAAKAMLSDALLRDDSGIHRISHLELELPLDKVIKFVSVGLPLMLVCMAFAREISLGPQISCFPPTN
FTVKQASYVDTYCWDSLMHHEFDSDGNFEERSLWVHKMFPYSLLAMAVLMYLPALIWRQLVMPTLGSDLLFI
IDELDKSYNRSVRMAQNILDMRQNTKNPLTFQAELQRAKKKRYFEYPLLERHMQCKQNSYFLVSMLFLRGFL
LLIFMTAACLYLAYFHLSAFLQDEFSCFVRTGMLRDQNWVPELVQCKMIGQLVFQVISVANGAIYILLAPIV
LFSLLRLFVWDTTFISIYEVLPALDLINRRRLGCPLNDLNVLLLFLRANIAHLKSYGQVRALCSLAPPQVGN
TTAQQGLHAMLTQEEIEEREEAAKELAEEVGEAREEGKLNLVDIMTILGAAQGRVVNCNEKRPLVEENMSLG
TVTLIYTLKRLLLVAIFVYIIWDVQKIIK-------------------------------------------
------------------------------------------------------------------------
------------------------------------------------------------------------
------------------------------------------------------------------------
------------------------------------------------------------------------
------------------------------------------------------------------------
------------------------------------------------------------------------
------------------------------------------------------------------------
------------------------------------------------------------------------
----------------------------------------------
>Bf_Ola_P3/1-451
MMSIAKAAAKAMLSDALLQDNSGIFRISHLELELPLDKVIKYVSVGLPLMLVCMAFVREISLGPQISCFTPS
NFTAKQASYVDTYCWDSLMHHEFDSDGNFEEQSLWVHKMFPYSLMAMAILMYLPALIWRQLVMPTLGSDLLF
IIDELDKSYNRSIRLAQSILDMRQNTKNPLTFQAELQRAKRKRYFEYPLLERYLQCKQNSYFLVSMLFLRGF
LLLTFMTSACLYLTYFHLSAFLKDDFNCFIRTSILQDQNRVPELIQCKIIGHLVFQVISVANGAIYVLLAPI
VLFSLLRLFVWDNTFISVYEVLPALDLLKSRKLGCPLNDLNVLLLFLRANVAHLKSYGQVRALCSLAPPQLS
NTTAGQGLHVIFTQEEIEEREEAAMELAEEIDEAKEEGKLNLVDIMTILGAAQGRVVNCRETRPLVEENMSL
EPNHQGYHELKETTPFGHF-----------------------------------------------------
------------------------------------------------------------------------
------------------------------------------------------------------------
------------------------------------------------------------------------
------------------------------------------------------------------------
------------------------------------------------------------------------
------------------------------------------------------------------------
------------------------------------------------------------------------
------------------------------------------------------------------------
----------------------------------------------
>Bf_Pfu_P3/1-450
MSIAQAAAKAMLSDALLQGSPGINRISHLELELPLDKVIKFVSVGLPLLLVCMAFAREISLGPQISCFPPSN
FTIKQASYVDTYCWDSLMHHEFDSAGNFEERSLWVHKMFPYSLLAMAVLMYLPALIWRQLVMPSLGSDLLFI
IDELDMSYNRSVRLAQNILEMRQTTKNPLTFQAELQRAKKKRYFEYPLLERYLQCKQNSYFLVSMLFLRGFL
LLTFMTAACLYLAYFHLSAFLQDEFSCFVRTGMLRDQNWVPELVQCKMIGQLVFQVISVANGAIYALLAPIV
LFSLIRLFVWDTTFISVYELLPALDLINRRRLGCPLNDLNVLLLFLRANVAHLMSYGKVRALCSLAPPQVGN
AGAGQGLNAMLSQEEMEEREEAAMELAEAVEEAKEEGKFNLVDIMTILGAAQGRVVNCSETRPLVEENMSLE
PNHQGYHELKETAPFSHY------------------------------------------------------
------------------------------------------------------------------------
------------------------------------------------------------------------
------------------------------------------------------------------------
------------------------------------------------------------------------
------------------------------------------------------------------------
------------------------------------------------------------------------
------------------------------------------------------------------------
------------------------------------------------------------------------
----------------------------------------------
>Bf_Lcr_P3/1-450
MSIAQAAAKAMLSDALLQEGPGITRISHLELELPLDKVIKFVSVGLPLMLVCMAFAREVSLGPQISCFPPSN
FTIKQAGYVDTYCWDSLMHHEFDSNGNFEERSLWVHKMFPYSLLAMAVLMYLPALIWRQLVMPSLASDLLFI
IDELDKSYNRSIRLAQSILDMRQNTKNPLTFQAELQRAKKKRYFEYPLLERYMQCKQNSYFLVSMLFLRGFL
LLTFMTAACLYLAYFHLSAFLQDEFSCFVRTGMLRDQNWVPELVQCKMIGQLVFQVISVANGAIYVLLAPIV
LFSLIRLFVWDTTFISVYELLPALDVLNKRRLGCPLNDLNVLLLFLRANVAHLKSYGQVRALCSLAPPQVGN
TTAGKGLHAMLTQEEIEEREEAAMELSEEVEEAKEEGKLSLVDIMTILGAAQGRVVNCSEKRPLVEQDMSLE
PNHQGYHELKESAPFSHY------------------------------------------------------
------------------------------------------------------------------------
------------------------------------------------------------------------
------------------------------------------------------------------------
------------------------------------------------------------------------
------------------------------------------------------------------------
------------------------------------------------------------------------
------------------------------------------------------------------------
------------------------------------------------------------------------
----------------------------------------------
>Bf_Apo_P3/1-448
MSIAQAAAKAMLSDALLQDSSGIHRINHLELELPLDKVIKYVSVGLPLMLVCMAFAREISLPQISCFPPSNF
TIKQASYVDTYCWDSLMHHEFDSDGNFEERSLWVHKMFPYSLLAMAVLMYLPALIWRQLVMPTLGSDLLFII
DELDKSYNRSIRLAQSILDMRQNTMNPLTFQAELQRAKKKRYFEYPLLERYMQCKQNSYFLVSMLFLRGFLL
LTFMTAACLYLAYFHLSAFLQDEFSCFVRTGMLRDQNWVPELVQCKMIGQLVFQVISVANGAIYVLLAPIVL
FSLIRLFVWDTTFISVYEVLPALDLMNRRKLGCPLNDLNVLLLFLRANVAHLKSYGQVRALCSLAPPQVGNA
TAGQGLNAMLTQEEMEEREEAAMELTEEIEEAKEEGKLNLVDIMTILGAAQGRVVNCSEKRPLVEENMSLPN
HQGYHELKETAPFSHY--------------------------------------------------------
------------------------------------------------------------------------
------------------------------------------------------------------------
------------------------------------------------------------------------
------------------------------------------------------------------------
------------------------------------------------------------------------
------------------------------------------------------------------------
------------------------------------------------------------------------
------------------------------------------------------------------------
----------------------------------------------
>Bf_Nbr_P3/1-447
MSIAQAAAKAMLSDALLRDDSGIHRISHLELELPLDKVIKFVSVGLPLMLVCMAFAREISLPQISCFPPSNF
TVKQASYVDTYCWDSLMHHEFDSDGNFEERSLWVHKMFPYSLLAMAVLMYLPALIWRQLVMPTLGSDLLFII
DELDKSYNRSVRMAQNILDMRQNTKNPLTFQAELQAKKKRYFEYPLLERHMQCKQNSYFLVSMLFLRGFLLL
IFMTAACLYLAYFHLSAFLQDEFSCFVRTGMLRDQNWIPELVQCKMIGQLVFQVISVANGAIYILLAPIVLF
SLLRLFVWDTTFISIYEVLPALDLINRRRLGCPLNDLNVLLLFLRANIAHLKSYGQVRALCSLAPPQVGNTT
AQQGLHAMLTQEEIEEREEAAKELAEEVGEAREEGKLNLVDIMTILGAAQGRVVNCNEKRPLVEENMSLPNH
QGYHELKETAPFSHY---------------------------------------------------------
------------------------------------------------------------------------
------------------------------------------------------------------------
------------------------------------------------------------------------
------------------------------------------------------------------------
------------------------------------------------------------------------
------------------------------------------------------------------------
------------------------------------------------------------------------
------------------------------------------------------------------------
----------------------------------------------
>Bf_Sor_P3/1-450
MSIAKAAAQAMLSDALLPDSGGINRISHLELELPLDKVIKYVSVGLPLLLVCMAFAREISLGPQISCFPPSN
FTIKQASYVDTYCWDSLMHHEFDSDGNFEERSLWVHKMFPYSLLAMAVLMYLPALIWRQLVMPTVGSDLLFI
IDELDKSYNRSIRLAQNILEMRQNTKNPLTFQAELQRAKKKRYFEYPLLERYMQCKQKSYFLVSMLFLRGFL
LLTFMTAACLYLAYFHLSAFLQDEFSCFVRTGMLRDQNWVPELVQCKMIGQLVFQVISVANGAIYVLLAPIV
LFSLIRLFVWDTTFLSVYEVLPALDLINRQKLGCPLNDLNVLLLFLRANIAHLKSYGKVRALCSLAPPQVGN
VTAGQGLNAMLTQEEMEEREEAAMELAEEVEEAKEEGKLNLVDIMTILGAAQGRVVNCSETRPLVEENMSFE
PNHQGYHELKETAPFSHY------------------------------------------------------
------------------------------------------------------------------------
------------------------------------------------------------------------
------------------------------------------------------------------------
------------------------------------------------------------------------
------------------------------------------------------------------------
------------------------------------------------------------------------
------------------------------------------------------------------------
------------------------------------------------------------------------
----------------------------------------------
>Bf_Oni_P3/1-450
MSIAQAAAKAMLSDALLRDDSGIHRISHLELELPLDKVIKFVSVGLPLMLVCMAFAREISLGPQISCFPPTN
FTVKQASYVDTYCWDSLMHHEFDSDGNFEERSLWVHKMFPYSLLAMAVLMYLPALIWRQLVMPTLGSDLLFI
IDELDKSYNRSVRMAQNILDMRQNTKNPLTFQAELQRAKKKRYFEYPLLERHMQCKQNSYFLVSMLFLRGFL
LLIFMTAACLYLAYFHLSAFLQDEFSCFVRTGMLRDQNWVPELVQCKMIGQLVFQVISVANGAIYILLAPIV
LFSLLRLFVWDTTFISIYEVLPALDLINRRRLGCPLNDLNVLLLFLRANIAHLKSYGQVRALCSLAPPQVGN
TTAQQGLHAMLTQEEIEEREEAAKELAEEVGEAREEGKLNLVDIMTILGAAQGRVVNCNEKRPLVEENMSLE
PNHQGYHELKETAPFSHY------------------------------------------------------
------------------------------------------------------------------------
------------------------------------------------------------------------
------------------------------------------------------------------------
------------------------------------------------------------------------
------------------------------------------------------------------------
------------------------------------------------------------------------
------------------------------------------------------------------------
------------------------------------------------------------------------
----------------------------------------------
>Bf_Aca_P3/1-450
MSIAQAAAKAMLSDALLRDDSGIHRISHLELELPLDKVIKFVSVGLPLMLVCMAFAREISLGPQISCFPPSN
FTVKQASYIDTYCWDSLMHHEFDSDGNFEERSLWVHKMFPYSLLAMAVLMYLPALLWRQLVMPTLGSDLLFI
IDELDKSYNRSVRMAQNILDMRQNTKNPLTFQAELQRAKKKRYFEYPLLERHMQCKQNSYFLVSMLFLRGFL
LLIFMTAACLYLAYFHLSAFLQDEFSCFVRTGMLRDQNWIPELVQCKMIGQLVFQVISVANGAIYILLAPIV
LFSLLRLFVWDTTFISIYEVLPALDLINRRRLGCPLNDLNVLLLFLRANIAHLKSYGQVRALCSLAPPQVGN
TTAQQGLHAMLTQEEIEEREEAAKELAEEVGEAREEGKLNLVDIMTILGAAQGRVVNCNEKRPLVEENMSLE
PNHQGYHELKETAPFSHY------------------------------------------------------
------------------------------------------------------------------------
------------------------------------------------------------------------
------------------------------------------------------------------------
------------------------------------------------------------------------
------------------------------------------------------------------------
------------------------------------------------------------------------
------------------------------------------------------------------------
------------------------------------------------------------------------
----------------------------------------------
>Bf_Mze_P3/1-450
MSIAQAAAKAMLSDALLRDDSGIHRISHLELELPLDKVIKFVSVGLPLMLVCMAFAREISLGPQISCFPPSN
FTVKQASYIDTYCWDSLMHHEFDSDGNFEERSLWVHKMFPYSLLAMAVLMYLPALLWRQLVMPTLGSDLLFI
IDELDKSYNRSVRMAQNILDMRQNTKNPLTFQAELQRAKKKRYFEYPLLERHMQCKQNSYFLVSMLFLRGFL
LLIFMTAACLYLAYFHLSAFLQDEFSCFVRTGMLRDQNWIPELVQCKMIGQLVFQVISVANGAIYILLAPIV
LFSLLRLFVWDTTFISIYEVLPALDLINRRRLGCPLNDLNVLLLFLRANIAHLKSYGQVRALCSLAPPQVGN
TTAQQGLHAMLTQEEIEEREEAAKELAEEVGEAREEGKLNLVDIMTILGAAQGRVVNCNEKRPLVEENMSLE
PNHQGYHELKETAPFSHY------------------------------------------------------
------------------------------------------------------------------------
------------------------------------------------------------------------
------------------------------------------------------------------------
------------------------------------------------------------------------
------------------------------------------------------------------------
------------------------------------------------------------------------
------------------------------------------------------------------------
------------------------------------------------------------------------
----------------------------------------------
>Bf_Pny_P3/1-447
MSIAQAAAKAMLSDALLRDDSGIHRISHLELELPLDKVIKFVSVGLPLMLVCMAFAREISLPQISCFPPSNF
TVKQASYIDTYCWDSLMHHEFDSDGNFEERSLWVHKMFPYSLLAMAVLMYLPALLWRQLVMPTLGSDLLFII
DELDKSYNRSVRMAQNILDMRQNTKNPLTFQAELQAKKKRYFEYPLLERHMQCKQNSYFLVSMLFLRGFLLL
IFMTAACLYLAYFHLSAFLQDEFSCFVRTGMLRDQNWIPELVQCKMIGQLVFQVISVANGAIYILLAPIVLF
SLLRLFVWDTTFISIYEVLPALDLINRRRLGCPLNDLNVLLLFLRANIAHLKSYGQVRALCSLAPPQVGNTT
AQQGLHAMLTQEEIEEHEEAAKELAEEVGEAREEGKLNLVDIMTILGAAQGRVVNCNEKRPLVEENMSLPNH
QGYHELKETAPFSHY---------------------------------------------------------
------------------------------------------------------------------------
------------------------------------------------------------------------
------------------------------------------------------------------------
------------------------------------------------------------------------
------------------------------------------------------------------------
------------------------------------------------------------------------
------------------------------------------------------------------------
------------------------------------------------------------------------
----------------------------------------------
>Bf_Hbu_P3/1-461
MSIAQAAAKAMLSDALLRDDSGIHRISHLELELPLDKVIKFVSVGLPLMLVCMAFAREISLGPQISCFPPSN
FTVKQASYIDTYCWDSLMHHEFDSDGNFEERSLWVHKMFPYSLLAMAVLMYLPALLWRQLVMPTLGSDLLFI
IDELDKSYNRSVRMAQNILDMRQNTKNPLTFQAELQRAKKKRYFEYPLLERHMQCKQNSYFLVSMLFLRGFL
LLIFMTAACLYLAYFHLSAFLQDEFSCFVRTGMLRDQNWIPELVQCKMIGQLVFQVISVANGAIYILLAPIV
LFSLLRLFVWDTTFISIYEVLPALDLINRRRLGCPLNDLNVLLLFLRANIAHLKSYGQVRALCSLAPPQVGN
TTAQQGLHAMLTQEEIEEREEAAKELAEEVGEAREEGKLNLVDIMTILGAAQGRVVNCNEKRPLVEENMSLG
TVTLIYTLKRLLLVAIFVYVIWDVQKIIK-------------------------------------------
------------------------------------------------------------------------
------------------------------------------------------------------------
------------------------------------------------------------------------
------------------------------------------------------------------------
------------------------------------------------------------------------
------------------------------------------------------------------------
------------------------------------------------------------------------
------------------------------------------------------------------------
----------------------------------------------
>Bf_Pma_P3/1-446
MSIAKAAAHAMLTDALLPEHPGINRVSHLELELPLDKVIKYVSVGLPLMLVCMAFAREISLPQISCFPPSNF
TIKQAAYVDTYCWDSLMHHEFDSDGNFEERSLWVHKMFPYSLLAMAVLMYLPALIWRQLVMPALGSDLLFIM
DELDKSYNRSIRLAQNILELRQSTKNPLTFQAELDRAKKKRYFEYPLLERYMRCKQQSYFLVSMLFLRGFLL
LTFMTAACLYLAYFHLSAFLQDEFSCFVRTGMLRDQNWIPELVQCKMIGQLVFQVISVANGAIYVLLAPIVV
FSLVRLFVWDTTFLSVYQVLPALDIMNHRKLGCALNDLNVLMLFLRANVAHLKSYGQVRALCSLAPPQVGNA
TAGQGINAMLTQEEMEEREEAARELAEEVEEAKEEGKVDLVDIMTILGAAQGRVVNCSEQRPLVEQNMSLSK
HQGYHELKETAPYG----------------------------------------------------------
------------------------------------------------------------------------
------------------------------------------------------------------------
------------------------------------------------------------------------
------------------------------------------------------------------------
------------------------------------------------------------------------
------------------------------------------------------------------------
------------------------------------------------------------------------
------------------------------------------------------------------------
----------------------------------------------
>Bf_Ome_P3/1-450
MSIAKAAAKAMLSDALLPDNPGIFRFSHLELELPIDKVIKYVSVGLPLMLVCMAFVREISLGPQISCFTPNN
FTAKQASYVDTYCWDSLMHHELDPDGNFEEQSLWVHKMFPYSLLAMAILMYLPALIWRQLVMPTLGSDLLFI
IDELDKSYNRSIRLAQSILDMRQTTQNPLTFQAELQRAKRKRYFEYPLLERYLQCKQKSYFLVSMLFLRGFL
LLTFMTSACLYLTYFHLSAFLKDEFNCFIRTNMLQDQNRVSELIQCKIIGHLVFQVISVVNGAIYLLLAPIV
LFSLIRLFVWDNTFISVYEVLPALDLLKSRRLGCPLNDLNVLLLFLRANVAHLKSYGQVRALCSLAPPQLGN
TTAGQGLDVILTQEEMEEREEAAMELAEEIDEAKEEGKLNLVDIMTILGAAQGRVVNCRETRPLVEENMSLE
PNHQGYHELKETAPFSHY------------------------------------------------------
------------------------------------------------------------------------
------------------------------------------------------------------------
------------------------------------------------------------------------
------------------------------------------------------------------------
------------------------------------------------------------------------
------------------------------------------------------------------------
------------------------------------------------------------------------
------------------------------------------------------------------------
----------------------------------------------
>Bf_Aci_P3/1-448
MSIAQAAAKAMLSDALLRDDSGLHRINHLELELPLDKVIKFVSVGLPLMLVCLAFAREISLPQISCFPPSNF
TVKQAGYVDTYCWDSLMHHEFDADGNFEERSLWVHKMFPYSLLAMAVLMYLPALIWRQLVMPTLGSDLLFII
DELDKSYNRSVRLAQNILDIGQNTKNPLTFQAELQRAKKKRYFEYPLLERYMQCKQNSYFLVSMLFLRGFLL
LTFMTAACLYLAYFHLSAFLQDEFSCFVRTGMLRNQDWVPELVQCKMIGQLVFQVISVANGAIYVLLAPIVL
FSLLRLFVWDTTFISVYEVLPALDLINRRRLGCPLNDLNVLLLFLRANIAHLKSYGQVRALCSLAPPQVGNT
TAQQGLHAMLTQEEMEEREEAAMELAEEIDEAKEEGKLNLVDIMTILGAAQGRVVNCSEKRPLVEENMSLPN
HQGYHELKETAPFSHY--------------------------------------------------------
------------------------------------------------------------------------
------------------------------------------------------------------------
------------------------------------------------------------------------
------------------------------------------------------------------------
------------------------------------------------------------------------
------------------------------------------------------------------------
------------------------------------------------------------------------
------------------------------------------------------------------------
----------------------------------------------
>Bf_Sau_P3/1-450
MSIAQAAAKAMLSDALLQDGPGINRIHHLELELPLDKVIKFVSVGLPLMLVCMAFAREISLGPQISCFPPSN
FTIKQASYVDTYCWDSLMHHEFDSNGNFEERSLWVHKMFPYSLMAMAVLMYLPALIWRQLVMPSLGSDLLFI
IDELDKSYNRSIRLAQNILDMRQNTKNPLTFQAELQRAKKKRYFEYPLLERYMKCKQNSYFLVSMLFLRGFL
LLTFMTAACLYLAYFHLSAFLQDEFSCFVRTGMLRDQNWVPELVQCKMIGQLVFQVISVANGAIYVLLAPIV
LFSLIRLFVWDTTFISVYEVLPALDVISQRRLGCPLNDLNVLLLFLRANVAHLKSYGQVRALCSLAPPQVGT
TTTGQGLNAMLSQEEMEEREEAAMELAGEVEEAKEEGKLSLVDIMTILGAAQGRVVNCSEKRPLVEENMSLE
PNHQGYHELKESAPFSHY------------------------------------------------------
------------------------------------------------------------------------
------------------------------------------------------------------------
------------------------------------------------------------------------
------------------------------------------------------------------------
------------------------------------------------------------------------
------------------------------------------------------------------------
------------------------------------------------------------------------
------------------------------------------------------------------------
----------------------------------------------
>Bf_Aoc_P3/1-448
MSIAQAAAKAMLSDALLQDSSGIHRINHLELELPLDKVIKYVSVGLPLMLVCMAFAREISLPQISCFPPSNF
TIKQASYVDTYCWDSLMHHEFDSDGNFEERSLWVHKMFPYSLLAMAVLMYLPALIWRQLVMPTLGSDLLFII
DELDKSYNRSIRLAQSILDMRQNTMNPLTFQAELQRAKKKRYFEYPLLERYMQCKQNSYFLVSMLFLRGFLL
LTFMTAACLYLAYFHLSAFLQDEFSCFVRTGMLRDQNWVPELVQCKMIGQLVFQVISVANGAIYVLLAPIVL
FSLIRLFVWDTTFISVYEVLPALDLMNRRKLGCPLNDLNVLLLFLRANVAHLKSYGQVRALCSLAPPQVGNA
TAGQGLNAMLTQEEMEEREEAAMELTEEVEEAKEEGKLNLVDIMTILGAAQGRVVNCSEKRPLVEENMSLPN
HQGYHELKETAPFSHY--------------------------------------------------------
------------------------------------------------------------------------
------------------------------------------------------------------------
------------------------------------------------------------------------
------------------------------------------------------------------------
------------------------------------------------------------------------
------------------------------------------------------------------------
------------------------------------------------------------------------
------------------------------------------------------------------------
----------------------------------------------
>Bf_Car_P3/1-461
MSIAQAAAKAMLSDALLQDSSGINRISHLELELPLDKVIKFVSVGLPLMLVSMAFAREISLGPQISCFPPSN
FTIKQASYVDTYCWDSLMHHEFDSYGNFEERSLWVHKMFPYSLLAMAVLMYLPALIWRQLVMPTLGSDLLFI
IDELDKSYNRSIRLAQSILDMRQNTQNPLTFQAELQRAKKKRYFEYPLLERYLKCKNNSYFLVSMLFLRGFL
LLTFMSAACLYLAYFHLSAFLQDEFSCFVRTGMLRDQNWVPELVQCKMIGQLVFQVISVANGAIYVLLAPIV
LFSLIRLFVWDTTFIAVYDVLPALDLINRRRLGCPLNDLNVLLLFLRANVAHLRSYGKVRALCSLAPPQVGN
TTAGQGLGPMLTQEEIEEREEAAMELAEEVEEAKEEGKLNLVDIMTILGAAQGRVVNCSEKRPLVEENMSLG
TVTLIYSLKRILLVAIFIYIIWDVQKIIK-------------------------------------------
------------------------------------------------------------------------
------------------------------------------------------------------------
------------------------------------------------------------------------
------------------------------------------------------------------------
------------------------------------------------------------------------
------------------------------------------------------------------------
------------------------------------------------------------------------
------------------------------------------------------------------------
----------------------------------------------
>Bf_Ali_P3/1-450
MSIAQAAAKAMLSDALLQDSSGINRINHLELELPLDKVIKYVSVGLPLLLVCMGFAREISLGPQISCFPPSN
FTVKQADYVDTYCWDSLMHHEFDNDGNFEERSLWVHKMFPYSLLAMAVLMYLPALIWRLLVSPTLCSDLLFI
TDELDKSYNRSVRLAQNILDMRQNTKNPLTFQAELQRAKRNRYFEYPLLERYMECKQKSYFLVSMLFLRGFL
LLTFMTSACLYLAYFHLSAFLQDEFSCFVRTGMLRDQGWVPELVQCKIIGQLVFQVISVVNGTIYILLGPIV
LFSLIRLFVWDTSFISVYGVLPALDLINRQRLGCPLNDLNVLLLFLRANVAHLKSYGQMRALCSLAPPHVGN
TTARQSLNAMLTQEEMEEREEAALELAEEIGEAKEEGKFNLVDIMTILGAAQGRVANCXKKTPLMEENMSLE
PNHQGYHELKETAPLSHY------------------------------------------------------
------------------------------------------------------------------------
------------------------------------------------------------------------
------------------------------------------------------------------------
------------------------------------------------------------------------
------------------------------------------------------------------------
------------------------------------------------------------------------
------------------------------------------------------------------------
------------------------------------------------------------------------
----------------------------------------------
>Bf_Fhe_P3/1-450
MSIAQAAAKAMLSDALLQDSSGIYRINHLELELPLDKVIKYVSVGLPLMLVCMAFAREISLGPQISCFTPSN
FTAKQASYVDTYCWDSLMHHEFDGDGNFEERSLWVHKMFPYSLLAMAILMYLPTLIWRQLVTPTLGSDLLFI
IDELDKSYNRSVRLAQSILDMRQTTKNPLTFQAELQRAKRKRYFEYPLLERYMQCKQNSYFLVSMLFLRGFL
LLTFMTSACLYLAYFHLSALLQDEFSCFVRTGMLRDQNWIPELVQCKMIGQLVFQVISVVNGAIYVLLGPIV
LFSIIRLFVWDTSFISVYEVLPALDLINRQRLSCPLNDLNVLLLFLRANVAHLKSYGQVRALCSLAPPQVGS
ATAGKGLNAILTQEELEEREEAAMELAEEVGEAKEEGKLNLVDIMTILGAAQGRVVNCSEKEPLMEENMSLE
PNHQGYHELKETAPFSHY------------------------------------------------------
------------------------------------------------------------------------
------------------------------------------------------------------------
------------------------------------------------------------------------
------------------------------------------------------------------------
------------------------------------------------------------------------
------------------------------------------------------------------------
------------------------------------------------------------------------
------------------------------------------------------------------------
----------------------------------------------
>Bf_Ape_P3/1-448
MSIAQAAAKAMLSDALLQDSSGIHRINHLELELPLDKVIKYVSVGLPLMLVCMAFAREISLPQISCFPPSNF
TIKQASYVDTYCWDSLMHHEFDSDGNFEERSLWVHKMFPYSLLAMAVLMYLPALIWRHLVMPTLGSDLLFII
DELDKSYNRSIRLAQSILDMRQNTMNPLTFQAELQRAKKKRYFEYPLLERYMQCKQNSYFLVSMLFLRGFLL
LTFMTAACLYLAYFHLSAFLQGEFSCFVRTGMLRDQNWVPELVQCKMIGQLVFQVISVANGAIYVLLAPIVL
FSLIRLFVWDTTFISVYEVLPALDLMDRRKLGCPLNDLNVLLLFLRANVAHLKSYGQVRALCSLAPPQVGNA
TAGQGLNAMLTQEEMEEREEAAMELTEEVEEAKEEGKLNLVDIMTILGAAQGRVVNCSEKRPLVEENMSLPN
HQGYHELKETAPFSHY--------------------------------------------------------
------------------------------------------------------------------------
------------------------------------------------------------------------
------------------------------------------------------------------------
------------------------------------------------------------------------
------------------------------------------------------------------------
------------------------------------------------------------------------
------------------------------------------------------------------------
------------------------------------------------------------------------
----------------------------------------------
>Bf_Kma_P3/1-450
MSIAQVAAKAMLSDALLQDSSGIYRINHLELELPLDKVIKYVSVGLPLMLVCMAFAREISLGPQISCFTPSN
FTAKQAGYIDTYCWDSLMHHEFDSDGNFEERSLWVHKMFPYSLLAMAVLMYLPALIWRQLVTPTLGSDLLFI
TDELDKSYNRSVRLAQSILDMHQNTKNPLTFQAELQRAKRNRYFEYPLLEKYLHCKQKSYFLVSMLFLRGFL
LMTFMTSACLYLAYFHLSALQQDEFSCFVRTGMLRDQSWIPELVQCKITGQLVFQVISVLNGAIYILLGPIV
LFSLIRLFIWDTTFISVYGVLPALNLINHQRLGCPLNDLNVLLLFLHANIVHLKSYGQMRALCSLSSPQVDN
ATAVQGFNAMLTQEEMEEREEAANELVEEIGEAKEEGKFNLVDIMTILGAAHGGVVNCSKKKPLMEENLTLE
PNHQGYHELKETAPFNHY------------------------------------------------------
------------------------------------------------------------------------
------------------------------------------------------------------------
------------------------------------------------------------------------
------------------------------------------------------------------------
------------------------------------------------------------------------
------------------------------------------------------------------------
------------------------------------------------------------------------
------------------------------------------------------------------------
----------------------------------------------
>Bf_Oja_P3/1-478
MVEHGRQSDSLLRQIILPSRAGRLQVFIMSIAQAAAKAMLSDALLQGNPGIFRFSHLELELPIDKVIKYVSV
GLPLMLVCMAFVREISLGPQISCFTPSNFTAKQASYVDTYCWDSLMHHELDPDGNFEEQSLWVHKMFPYSLL
AMAILMYLPALIWRQLVMPTLGSDLLFIIDELDKSYNRSIRLAQSILDMRQTTKNPLTFQAELQRAKRKRYF
EYPLLERYLQCKQKSYFLVSMLFLRGFLLLTFMTSACLYLTYFHLSAFLKDEFNCFIRTSMLQDQNRVSELI
QCKIIGHLVFQVISVVNGAIYLLLAPIVLFSLLRLFVWDNTFISVYEVLPALDLLKSRRLGCPLNDLNVLLL
FLRANVAHLKSYGQVRALCSLAPPQLGNTTAGQGLDVILTQEEMEEREEAAMELAEEIDEAKEEGKLNLVDI
MTILGAAQGRVVNCRETRPLVEENMSLEPNHQGYHELKETAPFSHY--------------------------
------------------------------------------------------------------------
------------------------------------------------------------------------
------------------------------------------------------------------------
------------------------------------------------------------------------
------------------------------------------------------------------------
------------------------------------------------------------------------
------------------------------------------------------------------------
------------------------------------------------------------------------
----------------------------------------------
>Bf_Lbe_P3/1-447
MSIAQAAAKAMLSDSLLQDGAVINRIQHLELELPLDKVIKFVSVGLPLMLVCMAFAREISLPQISCFPPSNF
TIKQASYVDTYCWDSLMHHEFDSDGNFEERSLWVHKMFPYSLMAMAVLMYLPALIWRQLVMPTLGSDLLFII
DELDKSYNRSVRLAQSILDMRQNTQNPLTFQAELQAKRKRYFEYPLLERYMHCKQKSYFLVSMLFLRGFLLL
TFMTAACLYLAYFHLSAFLQDEFSCFVRTGMLRDQNWVPELVQCKMIGQLVFQVISVANGAIYVLLAPIVLF
SLLRLFIWDTTFISVYEVLPALDLIKQGRLGCPLNDLNVLLLFLRANVAHLKSYGNVRAFCSLAPPQVGNAT
AGQGLNAMLTQEQLEEREEAAKELSEEVEEAKEEGKISLVDIMTILGAAQGRVVNCSEKRPLIEENMSLPNH
QGYHELKETAPFSHY---------------------------------------------------------
------------------------------------------------------------------------
------------------------------------------------------------------------
------------------------------------------------------------------------
------------------------------------------------------------------------
------------------------------------------------------------------------
------------------------------------------------------------------------
------------------------------------------------------------------------
------------------------------------------------------------------------
----------------------------------------------
>Bf_Pme_P3/1-450
MSIAQAAAKAMLSDALLQDSSGIYRINHLELELPLDKVIKYVSVGLPLMLVCMAFAREISLGPQISCFPPSN
FTVKQAGYVDTYCWDSLMHHEFDGDGNFEERSLWVHKMFPYSLLAMAILMYLPALIWRQLVTPTLGSDLLFI
IDELDKSYNRSVRLAQSILDMRQNTKNPLTFQAELQRAKRKRYFEYPLLERYMQCKQKSYFLVSMLFLRGFL
LLTFMTSACLYLAYFHLSALLQDEFNCFVRTGMLRDQNWIPELVQCKMIGQLVFQVISVVNGAIYLLLGPIV
LFSIIRLFVWDTSFISVYEVLPALDLINRRRLGCPLNDLNVLLLFLRANVSHLKSYGQVRALCSLAPPQVGN
ATAGQGLNAMLTQEEIEEREEAAMELAEEIGEAKEEGKLNLVDIMTILGAAQGRVVNCSEKKPLMEENLSLE
PNHQGYHELKETAPFSQY------------------------------------------------------
------------------------------------------------------------------------
------------------------------------------------------------------------
------------------------------------------------------------------------
------------------------------------------------------------------------
------------------------------------------------------------------------
------------------------------------------------------------------------
------------------------------------------------------------------------
------------------------------------------------------------------------
----------------------------------------------
>Bf_Pre_P3/1-450
MSIAQAAAKAMLSDALLQDSSGIYRINHLELELPLDKVIKYVSVGLPLMLVCMAFAREISLGPQISCFPPSN
FTVKQAGYVDTYCWDSLMHHEFDGDGNFEERSLWVHKMFPYSLLAMAILMYLPALIWRQLVTPTLGSDLLFI
IDELDKSYNRSVRLAQSILDMRQNTRNPLTFQAELQRAKRKRYFEYPLLERYMQCKQNSYFLVSMLFLRGFL
LLTFMTSACLYLAYFHLSALLQDEFNCFVRTGILRDQNWIPELVQCKMIGQLVFQVISVVNGAIYLLLGPIV
LFSIIRLFVWDTSFISVYEVLPALDLINRQRLGCPLNDLNVLLLFLRANVAHLKSYGQVRALCSLAPPQVGN
ATAGQGLNAMLTQEEMEEREEAAMELAEEIGEAKEEGKLNLVDIMTILGAAQGRVVNCSEKKPLMEENMSLE
PNHQGYHELKETAPFSQY------------------------------------------------------
------------------------------------------------------------------------
------------------------------------------------------------------------
------------------------------------------------------------------------
------------------------------------------------------------------------
------------------------------------------------------------------------
------------------------------------------------------------------------
------------------------------------------------------------------------
------------------------------------------------------------------------
----------------------------------------------
>Bf_Xma_P3/1-450
MSIAQAAAKAMLSDALLQDSSGIYRINHLELELPLDKVIKYVSVGLPLMLVCMAFAREISLGPQISCFPPSN
FTVKQADYVDTYCWDSLMHHEFDGDGNFEERSLWVHKMFPYSLLAMAILMYLPALIWRQLVTPTLGSDLLFI
IDELDKSYNRSVRLAQSILDMRQNTRNPLTFQAELQRAKRKRYFEYPLLERYMQCKQNSYFLVSMLFLRGFL
LLTFMTSACLYLAYFHLSALLQDEFNCFVRTGMLRDQNWIPELVQCKMIGQLVFQVISVVNGAIYLLLGPIV
LFSIIRLFVWDTSFISVYEVLPALDLINRQRLGCPLNDLNVLLLFLRANVAHLKSYGQVRALCSLAPPQVGN
TTAGQGLNAMLTQEEMEEREEAAMELAEEIGEAKEEGKLNLVDIMTILGAAQGRVVNCSEKKPLMEENMSLE
PNHQGYHELKETAPFSQY------------------------------------------------------
------------------------------------------------------------------------
------------------------------------------------------------------------
------------------------------------------------------------------------
------------------------------------------------------------------------
------------------------------------------------------------------------
------------------------------------------------------------------------
------------------------------------------------------------------------
------------------------------------------------------------------------
----------------------------------------------
>Bf_Sfa_P3/1-374
MSIAQAAARAMLSDALLPDGAGLQRLGHLELELPLDRVIKFVSVGLPLLLVCLAFAREISLGPQISCFPPSN
FTIKQASYVDTYCWDSLMHHEFDGDGNFEERSLWVHKMFPYSLLAMAVLMYLPALIWRQLVMPTLASDLLFI
IDELDKSYNRSIRLAQSILDMRQNTKNPLTFQAELQRKRYFEYPLLERYLQCKQSSYFLVSMLFLRGFLLLT
FMTAACLYLAYFHLSAFLQDEFSCFVRTGMLRDQSWVPELVQCKMIGQLVFQVISVANGAIYVLLAPIVLFS
LVRLFVWDTSFISIYDVLPALDLINRRRLGCPLNDLNVLLLFLRANVAHLKSYGQVRALCTLLTEYYNLCTL
LSSVSFCPLILLSA----------------------------------------------------------
------------------------------------------------------------------------
------------------------------------------------------------------------
------------------------------------------------------------------------
------------------------------------------------------------------------
------------------------------------------------------------------------
------------------------------------------------------------------------
------------------------------------------------------------------------
------------------------------------------------------------------------
------------------------------------------------------------------------
----------------------------------------------
>Bf_Tru_P3/1-450
MSIAKAAAKAMLSDALLQDSPGIHRLNHLELELPLDKVIKFVSVGLPLLLVCMAFAREISLGPQISCFPPSN
FTMKQASYVDTYCWDSLMHHESDSNGNFEERSLWVHKMFPYSLLAMAMFMYLPALIWRQLVTPSLGSDLLFI
IDELDKSYNRSIRLAQSILEMRQTTNNPLTFQAELQRAKKKRYFEYPLLERYLLCKQNSYFLVSMLFLRGFL
LLTFMTAACLYLAYFHLSAFLQDEFSCFVRTGMLRDQNWVPELVQCKMIGQLVFQVISVANGAIYVLLGPIV
LFSLIRLFVWDTTFFSVYEVLPALDVINRRRLGCPLNDLNVLLLFLRANVAHLKSYGQVRALCSLAPPQVGN
VGAGQGLNAMLTQEEMEEREEAMMELSEELDEAKQEAKLDLVDIMTVVGAAQGRVVNCGEKKPLVEENMSLE
PNHQGYHELKETTPFSHY------------------------------------------------------
------------------------------------------------------------------------
------------------------------------------------------------------------
------------------------------------------------------------------------
------------------------------------------------------------------------
------------------------------------------------------------------------
------------------------------------------------------------------------
------------------------------------------------------------------------
------------------------------------------------------------------------
----------------------------------------------
>Bf_Tfl_P3/1-461
MSIAKAAAKAMLSDALLQDSPGIHRLNHLELELPLDKVIKFVSVGLPLLLVCMAFAREISLGPQISCFPPSN
FTMKQASYVDTFCWDSLMHHESDSNGNFEERSLWVHKMFPYSLLAMAMFMYLPALIWRQLVTPSLGSDLLFI
IDELDKSYNRSIRLAQSILEMRQTTNNPLTFQAELQRAKKKRYFEYPLLERYLLCKQNSYFLVSMLFLRGFL
LLTFMTAACLYLAYFHLSAFLQDEFSCFVRTGMLRDQNWVPELVQCKMIGQLVFQVISVANGAIYILLGPIV
LFSLIRLFVWDTTFFSVYEVLPALDVINRRRLGCPLNDLNVLLLFLRANVAHLKSYGQVRALCSLAPPQVGN
VGAGQGLNAMLTQEEMEEREEAMMELSEELDEAKQEAKLDLVDIMTVVGAAQGRVVNCSEKKPLVEENMSLG
TVTLIYTLKRILLVAIFIYIIWDVQKIIK-------------------------------------------
------------------------------------------------------------------------
------------------------------------------------------------------------
------------------------------------------------------------------------
------------------------------------------------------------------------
------------------------------------------------------------------------
------------------------------------------------------------------------
------------------------------------------------------------------------
------------------------------------------------------------------------
----------------------------------------------
>Bf_Agr_P3/1-457
MSIANTAAQAMLSDALLRESNGDNRIRHLELDLPLDKVIKFISVGLPLLLVSMAFAREISIGPQISCFPPNN
FTVKQAAYVDTYCWDSLMHHEFDTDGNFEERSLWVHKMFPYSLLVMAMMMYLPALMWRHLAVPSLTSDLFFI
IDELDKSYNRSIRLAQSILDLKEQSENPLQFQAELERAKRKRYFEYPLLERYMQCKHGSYFLVSMLFLRGFL
LLTFMSASCLYLIYFHLSAFLQDEFSCFVRTGLLRDQPWVPELVQCKMTGLLVFQVISVANGAVYVLLAPIV
LFSLLRLFCWDTTFLSLYEVLPGLGLISGQKLGCPLNDLNVLLLFLRANVAQLRSYGRLRAVCSLAPPRLKG
FKAGLTEEQAEEVAEAAEELEEEMREAREEGKLNLVDIMTVLGAARGNAVNCSEQRPLVEQDMTLGTVTLIY
ILKRILLVGIFVAVIWDVQKFIKVT-----------------------------------------------
------------------------------------------------------------------------
------------------------------------------------------------------------
------------------------------------------------------------------------
------------------------------------------------------------------------
------------------------------------------------------------------------
------------------------------------------------------------------------
------------------------------------------------------------------------
------------------------------------------------------------------------
----------------------------------------------
>Bf_Mar_P3/1-450
MSIAQAAAKAMLSDALLQEDSGMNRIHKLELELPLDKVIKFVSVGLPLMLVCMAFAREVSLGPQITCFPPNN
FTVKQASYIDTYCWDSLMHHEYDSNGNFEERSLWVHKMFPYSLLAMAMLMYLPALIWRQLVMPTLGSDLLFI
IDELDKSYNRSVRLAQSILDMRQNTKNPLTFQAELQRARKKRYFEYPLLERYMQCKQNSYFLVSMLFLRGFL
LLTFMSAACLYLAYFHLSAFLQDEFSCFVRTGMLRGENWVPELVQCKMTGQLVFQVISVASGAIYILLAPIV
IFSLIRLFVWDTTFISVYDVLPALNLINHHRLSCPLNDLNVLLLFLRANIAYLKSYGKVRALCSLAPPQVGN
ITAGQGLNTMLTQEEMEEREEAAMELAEEVEEAKEEGKPNLVDIMTVLGAAQGRVVNCNEKRPLVEENMSLE
PNLHGYHELKETTPFSHY------------------------------------------------------
------------------------------------------------------------------------
------------------------------------------------------------------------
------------------------------------------------------------------------
------------------------------------------------------------------------
------------------------------------------------------------------------
------------------------------------------------------------------------
------------------------------------------------------------------------
------------------------------------------------------------------------
----------------------------------------------
>Bf_Pla_P3/1-461
MSIAQAAAKAMLSDALLQDSSGIYRINHLELELPLDKVIKYVSVGLPLMLVCMAFAREISLGPQISCFPPSN
FTVKQAGYVDTYCWDSLMHHEFDGDGNFEERSLWVHKMFPYSLLAMAILMYLPALIWRQLVTPTLGSDLLFI
IDELDKSYNRSVRLAQSILDMQQNTKNPLTFQAELQRAKRKRYFEYPLLERYMQCKQKSYFLVSMLFLRGFL
LLTFMTSACLYLAYFHLSALLQDEFNCFVRTGMLRDQNWIPELVQCKMIGQLVFQVISVVNGAIYLLLGPIV
LFSIIRLFVWDTSFISVYEVLPALDLINRRRLGCPLNDLNVLLLFLRANVAHLKSYGQVRALCSLAPPQVGN
ATAGQGLNAMLTQEEIEEREEAAMELAEEIGEAKEEGKLNLVDIMTILGAAQGRVVNCSEKKPLMEENLSLG
TTTLIYTLKRILLASIFTFIIWDVQKIIK-------------------------------------------
------------------------------------------------------------------------
------------------------------------------------------------------------
------------------------------------------------------------------------
------------------------------------------------------------------------
------------------------------------------------------------------------
------------------------------------------------------------------------
------------------------------------------------------------------------
------------------------------------------------------------------------
----------------------------------------------
>Bf_Pfo_P3/1-450
MSIAQAAAKAMLSDALLQDSSGIYRINHLELELPLDKVIKYVSVGLPLMLVCMAFAREISLGPQISCFPPSN
FTVKQAGYVDTYCWDSLMHHEFDGDGNFEERSLWVHKMFPYSLLAMAILMYLPALIWRQLVTPTLGSDLLFI
IDELDKSYNRSVRLAQSILDMQQNTKNPLTFQAELQRAKRKRYFEYPLLERYMQCKQKSYFLVSMLFLRGFL
LLTFMTSACLYLAYFHLSALLQDEFNCFVRTGMLRDQNWIPELVQCKMIGQLVFQVISVVNGAIYLLLGPIV
LFSIIRLFVWDTSFISVYEVLPALDLINRRRLGCPLNDLNVLLLFLRANVSHLKSYGQVRALCSLAPPQVGN
ATAGQGLNAMLTQEEIEEREEAAMELAEEIGEAKEEGKLNLVDIMTILGAAQGRVVNCSEKKPLMEENLSLE
PNHQGYHELKETAPFSQY------------------------------------------------------
------------------------------------------------------------------------
------------------------------------------------------------------------
------------------------------------------------------------------------
------------------------------------------------------------------------
------------------------------------------------------------------------
------------------------------------------------------------------------
------------------------------------------------------------------------
------------------------------------------------------------------------
----------------------------------------------
>Bf_Cse_P3/1-450
MSIAREAAKAMLSDALLQDSPGINRIRHLELELPLDKVIKFVSVGLPLMLVTMAFAREISLGPQISCFPPSN
FTIKQASYVDTYCWDSLMHHEFNGEGNFEERSLWVHKMFPYSLLAMAVLMYLPALIWRQLVMPTLGSDLLFI
IEELDKSYNRSIRMAQSILDMRQNTKNPLTFQAELQRAKKKRYFEYPLLERYLQCKQNSYFLVSMLFLRGFL
LLTFMTAACLYLAYFHLSAFLQDEFSCFVRTGILRDQSWVPELVQCKMIGQLVFQVISVANGAIYVLLAPIV
LFSLIRLFVWDTTFFSVYEVLPALDLINRRRLGCPLNDLNVLLLFLRANVAHLNSYGKVRALCSLAPPQVGN
TTAAQGINAMLSQEAIEEREEAAMELAEEVEEAKEEGKLNLVDIMTILGAAQGRVVNCNEKRPLVEEDMSLE
PNHQGYHELKETTPFSHY------------------------------------------------------
------------------------------------------------------------------------
------------------------------------------------------------------------
------------------------------------------------------------------------
------------------------------------------------------------------------
------------------------------------------------------------------------
------------------------------------------------------------------------
------------------------------------------------------------------------
------------------------------------------------------------------------
----------------------------------------------
>Bf_Tni_P3/1-343
MSIAKAAAKAMLSDALLQDSPGIQRLHHLELELPLDKVIKFVSVGLPLLLVCMAFAREVSLGPQISCFPPSN
FTMKQAGYVDTYCWDSLMHHEFDNSGNFEERSLWVHKMFPYSLLAMAMFMYLPALIWRQLVTPSLGSDLLFI
IDELDKSYNRSIRLAQNILEMRRNTNNPLTFQAELQRAKKKRYFEYPLLERYLLCKQNSYFLVSMLFLRGFL
LLTFMTAACLYLAYFHLSAFLQDEFSCFVRTGMLRDQDWVPELVQCKMIGQLVFQVISVANGAIYVLLGPIV
LFSLVRLFVWDTTFFSVYEVLPALDVLNRRRLGCPLNDLNVLLLFLRANVAHLKS-----------------
------------------------------------------------------------------------
------------------------------------------------------------------------
------------------------------------------------------------------------
------------------------------------------------------------------------
------------------------------------------------------------------------
------------------------------------------------------------------------
------------------------------------------------------------------------
------------------------------------------------------------------------
------------------------------------------------------------------------
------------------------------------------------------------------------
----------------------------------------------
>Bf_Cva_P3/1-450
MSIARAAAKAMLSDALLQDSSGIPRINHLELELPLDKVIKYVSVGLPLMLVCMAFAREISLGPQISCFAPSN
FTAKQASYVDTYCWDSLMHHELDGDGNFEERSLWVHKMFPYSLLAMAILMYLPALIWRQLVTPTLGSDLLFI
IDELDKSYNRSVRLAQSILDMRQNTKNPLTFQAELQRAKRKRYFEYPLLERYMRCKQSSYFLVSMLFLRGFL
LLTFMTAACLYLAYFHLSALLQDEFSCFVRTGMLRDQSWIPELVQCKIIGQLVFQVISVVNGAIYILLGPIV
LFSIIRLFVWDTSFISVYDVLPALDIINSRRLGCPLNDLNVLLLFLRANVAHLKSYGQVRALCSLAPPQVGD
ATAGQGLNAMLTQEELEEREEAAMELAEEVGEAKEEGKLNLVDIMTILGAAQGRVVNCSEKKPLMEENMSLE
PNHQGYHELKETAPFSHY------------------------------------------------------
------------------------------------------------------------------------
------------------------------------------------------------------------
------------------------------------------------------------------------
------------------------------------------------------------------------
------------------------------------------------------------------------
------------------------------------------------------------------------
------------------------------------------------------------------------
------------------------------------------------------------------------
----------------------------------------------
>Bf_Sfo_P3/1-400
MVAAIMSIANTAAQAMLSDALLRDGPVDSRIRSLELELPLDKVIKFVSVGLPLLLVSMAFAREITIGPQISC
FPPTNFTAKQAGYVDTYCWDSLMHHEFDADGNFEERSLWVHKMFPYSLLAMAMLMYLPALIWRFLVMPARRK
RYFEYPLLERYMQCKQRSYFLVSMLFLRGFLLLLFMSASCLYLVYFHLSAFLQDEFSCFVRTGLLRDQPWVP
ELVQCKMTALLVFQVISVANGVIYVLLAPVVLFSLLRLFCWDTTFLSLYEVLPGLGLISGRKLGCPLNDLNV
LLLFLRANVTQLRSYGRLRAMCSLAPPQIRGAAVRAHGKMSAEEAEEAMEALEEMEEEAREAREEGRHNLVD
ILTLLGRARGSVTNCKDHSPLVVENLSLGTSPLSARGTMN--------------------------------
------------------------------------------------------------------------
------------------------------------------------------------------------
------------------------------------------------------------------------
------------------------------------------------------------------------
------------------------------------------------------------------------
------------------------------------------------------------------------
------------------------------------------------------------------------
------------------------------------------------------------------------
------------------------------------------------------------------------
----------------------------------------------
>Am_Xla_P1/1-428
MAIAHIATEYVFSDFLLKDPPESKYKGLRLELAVDKLVSCIAVGLPLLLISLAFAQEITLGSQISCFAPTSF
SWRQAAYVDSFCWAAVQQKHLSQSDSGNVPLWLHKFFPYILLLVAVLLYLPNLFWRFTASPHLSSDLKFIME
ELDKCYNRDIKDLKAANNLNSSDKRDGANSPIVSENLQQSLWEIPLSHYKYPIVEQYLKTKKKSFGLIIKYL
ICRTLTLVIVFTACIYLGYYISLFSLTDEFTCNIRTGILKNDTTLPSLVQCKLIAVGVFQLLSYINLIVYVL
TMPFIIYAMLVPFRKTTNVLKVYEVLPTFSVQQAPAKAYDDHSLFLLFLEENVSELKSYKFLKVLENIKDNG
ESFDTMQYLTSLGTVKTDTVDGKLAFKCASAVPNNTEKDDVELAVQPSSDNAKTEDKKVRQRLLDSSC----
------------------------------------------------------------------------
------------------------------------------------------------------------
------------------------------------------------------------------------
------------------------------------------------------------------------
------------------------------------------------------------------------
------------------------------------------------------------------------
------------------------------------------------------------------------
------------------------------------------------------------------------
------------------------------------------------------------------------
----------------------------------------------
>Am_Xtr_P1/1-428
MAIAHIATEYVFSDFLLKDPPESKYKGLRLELAVDKLVSCIAVGLPLLLISLAFAQEITLGSQISCFAPTSF
SWRQAAYVDSFCWAAVQQKHLSQSDSGNVPLWLHKFFPYILLLVAVLLYLPNLFWRFTAAPHLSSDLKFVME
ELDKCYNRDIKDIKAANNLNSSDKRDGLNSPVVSENLQQSLWEIPLSHYKYPIVEQYLKTKNNSYGLIIKYL
ICRVVTLIIVFTACIYLGYYISLFSLTDEFTCNIRTGILRNDTALPPLVQCKLIAVGVFRLLSYINLIIYVL
IMPFIIYAMLVPFRKTANVLKVYEVLPTFSVQQAPSKTYDDHSLFLLFLEENVSELKSYKFLKVLENIKNTG
ENFDTIQYLTSLGTVKTDTVDGKLAFKCTSEVPNNTEQNEVELTVQPSSDNAKTEEKKVRQRLLDSSC----
------------------------------------------------------------------------
------------------------------------------------------------------------
------------------------------------------------------------------------
------------------------------------------------------------------------
------------------------------------------------------------------------
------------------------------------------------------------------------
------------------------------------------------------------------------
------------------------------------------------------------------------
------------------------------------------------------------------------
----------------------------------------------
>Am_Gse_P1/1-429
MAIAHLATEYVFSDFLLKEPSESKYKGLRLELAVDKLVTFIGVGLPLLLISLAFAQEISMGTQISCFAPTSF
SWRQAAYVDSFCWAAVQQKHLSHSEAGNIPLWLHKFFPYILLLVAVLLYLPSLFWRFTAAPHLFSDLKFILE
ELDKAYNRAIKAANSYSSGDKKEAASSSPTVENLAQSVWEISENQHFKYPFVEQYLKSKKHSQSLIIKYLIC
RCLTFIIMLLACVYLGYYISLFSLTDEFTCNIRTGILKNDSALPALIQCKLIAVGVFQLLSYINLIVYVLVM
PFVFYTMLIPFRKKSDVLKVYDILPTFSVFQVSSGYYDDLSLFLLFIEENISELKSYKCLKVLENIASCSEH
INPMQLLLNLGTVKTDTIDGKHAIIQLDNKVEIKNGQKAAELKDLASGDDTKTSQEDKKVRQRLLDSSC---
------------------------------------------------------------------------
------------------------------------------------------------------------
------------------------------------------------------------------------
------------------------------------------------------------------------
------------------------------------------------------------------------
------------------------------------------------------------------------
------------------------------------------------------------------------
------------------------------------------------------------------------
------------------------------------------------------------------------
----------------------------------------------
>Am_Mun_P1/1-429
MAIAHLATEYVFSDFLLKEPSESKYKGLRLELAVDKLVTFIGVGLPLLLISLAFAQEISMGTQISCFAPSSF
SWRQAAYVDSFCWAAVQQKHLSSSEAGNIPLWLHKFFPYILLLVAVLLYLPSLFWRFTAAPHLFSDLKFVLE
ELDKAYNRAIKAANSYSTGDKKEATSSSPTVDNLAQSVWEISENQHFKYPFVEQYLKSKRSSQNLIVKYLIC
RCLTFVIMLLACIYLGYYISLFSLTDEFTCNIRTGILKNDTALPALIQCKLIAVGVFQLLSYINLIVYVLVM
PFVLYTMLIPFRKKSDVLRVYDILPTFSVFQLSSGYYNDLSLFLLFIEENISELKSYKCLKVLENVASHSEN
INPMQLLLNLGTVKTDTVDGKHAVIQLDNKVEAQNGKNAAELKDLSSGDDKKTSQEDKKVRQRLLDSSC---
------------------------------------------------------------------------
------------------------------------------------------------------------
------------------------------------------------------------------------
------------------------------------------------------------------------
------------------------------------------------------------------------
------------------------------------------------------------------------
------------------------------------------------------------------------
------------------------------------------------------------------------
------------------------------------------------------------------------
----------------------------------------------
>Am_Rbi_P1/1-428
MAIAHLATEYVFSDFLLKEPSEAKYKGLRLELAVDKLVTCIGVGLPLLLISLAFAQEITMGAQISCFAPTAF
SWRQAAYVDSFCWAAVQQKHLSHSEAGNIPLWLHKFFPYILLLVAVLLYLPSLFWRFTAAPHLCSDLKFILE
ELDKAYNIAIKAAKSYSSGDKKEATSSSPTVENLAQSVWEISENHFTYPLVEQYLKSKKRSKDLIIKYLICR
ILTLIIMLLACIYLGYYINLFSLTDEFTCNIRTGILKNDTALPALIQCKLIAVGVFRLLSYINLIVYALVMP
FVVYTLIIPFRKRSDVLKVYEILPTFDVLQFHSEYYNDISLFLLFIEENISELKSYKCLKVLENIKSQTEHS
DPMQLLLNLGTVKTDTVDGKRAIVQLDSKNETKNENNATELKDQSPNEDTKTSQGDKKVRQRLLDSSC----
------------------------------------------------------------------------
------------------------------------------------------------------------
------------------------------------------------------------------------
------------------------------------------------------------------------
------------------------------------------------------------------------
------------------------------------------------------------------------
------------------------------------------------------------------------
------------------------------------------------------------------------
------------------------------------------------------------------------
----------------------------------------------
>Am_Npa_P1/1-390
MAIAHIATEYVFSDFLLKEPPESKYKGLRLELAVDKIVSCIAVGLPLLLISLAFAQEITMGAQISCFAPSSF
SWRQAAYVDSFCWAAVQQKHLSHSEAGNIPLWLHKFFPYILLLVAVLLYLPSLFWRFTAAPHLCSDLKFIME
ELDRSYNRAIKAANSINGKKDGASSPKISDNVAQSSWEISESHFKYPFVEQYLKTKNFSYHLIIKYLICRSL
TLVIILLACVYLGYYISLFSLTDEFSCNIRTGILKNDTSLPSLIQCKLIAVGVFQLLSYINLIVYVIMMPVV
VYTMLLPFRNRSNILKVYELLPTSSVYQCPSKNYDDLSLFLLFLEENVSELKSFKYLKVLENLKGTGEDIDT
MQILTTLGTVKTDAVDGKLAGFKTGAPVPN------------------------------------------
------------------------------------------------------------------------
------------------------------------------------------------------------
------------------------------------------------------------------------
------------------------------------------------------------------------
------------------------------------------------------------------------
------------------------------------------------------------------------
------------------------------------------------------------------------
------------------------------------------------------------------------
------------------------------------------------------------------------
----------------------------------------------
>Am_Xla_P2/1-675
MQHIIDNHPDMATALLAGEKLMELILPGQQDDRAGSLAALMVQLKLELPFDRVVTIGTVLIPILLVTLVFTK
NFAEEPIYCYTPQNFTRDQALYSRGFCWTELKDALPGVDINQWPSLFEHKFLPYALLAFAGIMYIPALGWEF
LASTRLTSELNFLLQEIDNCYHRAAEGRAPKIEKQIQSKGPSITEREKREIIENAEKEKSPEQNLFEKYLER
RGRSNVLAKLYLARHLFIIFLSIIPITYLSTYYETQKQNEFICALGEPHHKTINSKLHIRMNCKLPAVQLQR
IIASVDIFLLSFINLIILVNLIHLFIVRKSNFIFDKLNKVGIKTKKQWQKSQFCDINILALFCNENRDHIKS
LNRLDFITNESDLMFDNVVRQLLAALAQSNYDATPTMRDSGIQTVDPNTDPADIDVNEQLVIKRPKKKMKWI
PSSNPLPQPFKEQLAIMKIENSKPEKLKPVRRKTATESLIAPFLEASSKCSSQTMSPKADMSIMGDKKHSRH
FSLDVHPYVLSNKIPISETQESAPIAMSESQESGFLNHEERITDSVTSAKDMLKPTADTGKENRPLTESCRD
VSVSGLFLTCGHRKSAAVTTSSVTISQVKPEPMSVFNRYPSHPLLHISTLYEDREEHVTTQIDCGHSSPDSG
EISVIPPKQVMLASFEEPMTIITTLDY---------------------------------------------
------------------------------------------------------------------------
------------------------------------------------------------------------
------------------------------------------------------------------------
------------------------------------------------------------------------
------------------------------------------------------------------------
----------------------------------------------
>Am_Xtr_P2/1-674
MQHIIDNHPDMATALLAGEKLKELILPGQQDDRAGSLAALMVQLKLELPFDRVVTIGTVLIPILLVTLVFTK
NFAEEPIYCYTPQNFTRDQALYARGYCWTELKDALPGVDISQWPSLFEHKFLPYALLAFAGIMYIPALGWEF
LASTRLTSELNFLLQEIDNCYHRAAEGRAPKIEKQIQSKGPSITEREKREIIENAEKEKSPEQNLFEKYLER
RGRSNILAKLYLARHLLIIFLSIIPITYLSTYYATQKQNEFLCALGEPFHKTLNSKFYIRMNCKLPAVQLQR
IIASVDIFLLSFINLIILVNLIHLFIVRKSNFIFDKLNKVGIKTKKQWQKSQFCDINILAMFCNENRDHIKS
LNRLDFITNESDLMYDNVVRQLLAALAQSNYDATPTMRDSGIQTVDPNANPADIDVNEQLVIKRPRKKMKWI
PSSNPLPQPFKEQLAIMKIENSKPEKLKPVRRKTATDSIIAPLLEASSKCSSQIISPKTDLSIMGDKKHSRH
FSLDVHPYILSNKKPKSETQDAPIALSESQESGFLNHEETIIDSVTSTKDIPKPTADIEKENQPLTESCRDV
SVSGLFLTCGHRTSAAVTTSSVTLSQVQTWHGKCMYDDQVEHCCAAMCPCFVSKESDLLLKFKFYINLFENI
RSMNRRTNVEFIFILYFLIINSHVSF----------------------------------------------
------------------------------------------------------------------------
------------------------------------------------------------------------
------------------------------------------------------------------------
------------------------------------------------------------------------
------------------------------------------------------------------------
----------------------------------------------
>Am_Gse_P2/1-670
MQHIIDNHPDMATALLAGEKLKELILPGQQDDKSGALASLLVQLKLELPFDRVVTIGTVLIPILLVTLVFTK
NFAEEPIYCYTPHNFTRDQALYARGYCWTELKDALPGVDIGRWPCLFEHKFLPYALLAFAGIMYVPALGWEF
LASTRLTSELNFLLQEIDNCYHRAAEGRAPKIEKQIQSKGPGITERERREIIENAEKEKSPEQNLFEKYLER
RGRSNFLAKLYLARHLFIIFLSIIPITYLSTYYATQKQNEFTCALGEPPDKTSSSRLHIKVNCKLPSVQLQR
IITAVDIVLLCFMNLIVLINLIHLFIFRKSNFIFDKLNKVGIKTKKQWQKSQFCDINILAMFCNENRDHIKS
LNRLDFITNESDLMYDNVVRQLLAALAQSNYDATPTMRDSGTQTVDPSVNPEDIDVNEHLIIKRPRKKMKWI
PSTNPLPQPFKEQLATMKVEASKPEKPKPVRRKMTTDSLIAPLLESSSKTSQQSLPPKTEVNALAAINADKK
HARQFSLDVHPYILSNKKSKAEVSKSAPIPTLQSQEAGFLNQEANMIAHVSSSVKDNPLPETCRTVPVSGSY
LTCNHSSHTATTSSTSVSLSQVNPESMSTFNRNPTHPLLHISTLYENHEAQVSDLIDRAHSSSDPGEIISVI
PPKPIMMASFEEPRAIVKSLEY--------------------------------------------------
------------------------------------------------------------------------
------------------------------------------------------------------------
------------------------------------------------------------------------
------------------------------------------------------------------------
------------------------------------------------------------------------
----------------------------------------------
>Am_Mun_P2/1-606
MHSSDFSLCYTEEPIYCYTPHNFTRDQALYARGYCWTELKDALPGVDIGRWPSLFEHKFLPYALLAFAGIMY
VPALGWEFLASTRLTSELNFLLQEIDNCYHRAAEGRAPKIEKQIQSKGPGITERERREIIENAEKEKSPEQN
LFEKYLERRGRSNFLAKLYLARHLFIIFLSIIPITYLSTYYATQKQNEFTCALGEPPDKTSSSRLHIKVNCK
LPSVQLQRIITTVDIVLLCFMNLIILINLIHLFIFRKSNFIFDKLNKVGIKTKKQWQKSQFCDINILAMFCN
ENRDHIKSLNRLDFITNESDLMYDNVVRQLLAALAQSNYDATPTMRDSGTQTVDPSVNPEDIDVNEQLIIKR
PRKKMKWIPSTNPLPQPFKEQLATMKVEASKPEKPKPVRRKMATDSLIAPLLESSSKTSQQPLPQKTEVSAL
ATISAEKKHARQFSLDVHPYILSNKKSKPENSKSAPIPTLQRQETGFLNQEETIISLVSSSVKDNSLPETCR
TVPASGSYLTCNHSSHTTTTSATSVSLSQVKPESLSTFNRNPTHPLLHISTLYEDHEVQVSDLIDRVHSSPD
PGEIISVIPPKPIMMATFEEPRVIVNSVEY------------------------------------------
------------------------------------------------------------------------
------------------------------------------------------------------------
------------------------------------------------------------------------
------------------------------------------------------------------------
------------------------------------------------------------------------
------------------------------------------------------------------------
----------------------------------------------
>Am_Rbi_P2/1-618
MHSSDFSLCYTEEPIYCYTPHNFTRDQALYARGYCWTELKDALPGMDISRWPSLFEHKFLPYALLAFAGIMY
VPALGWEFLASTRLTSELNFLLQEIDNCYHRAAEGRAPKIEKQIQSKGPGITEREKREIIENAEKEKSPEQN
LFEKYLERRGRSNFLAKLYLARHLFIIFLSIIPITYLSTYYATQRQNEFTCALGEPPDKTSSSRLHIRVNCK
LPSVQLQRIITAVDIVLLCFMNLIILINLIHLFIFRKSNFIFDKLNKVGIKTKKQWQKSQFCDINILAMFCN
ENRDHIKSLNRLDFITNESDLMYDNVVRQLLAALAQSNYDTTPTMRDSGTQTIDPSINPEDPDVNEQLVIKR
PRKKMKWIPSTNPLPQPFKEQLAIMKVEASKPEKLKPVRRKTATDSLIAPLLESTSKTSQQPLPQKSEINVL
ANISADKKHARQFSLDVHPYILSNKKSKSENSKSVPIPTSQSQASGFLNQEENAIVHISSSVKDTSLPRQDT
EKDIFHLSETCRTVPASAAYLACNHSSHAATTSATSISLSQLKQEPMSTFNRNPTHPLLHISTLYEDHEAQV
SEMIDGVHSSPDPGEIISVIPPKQIMLATFDEPIAMVNSVEY------------------------------
------------------------------------------------------------------------
------------------------------------------------------------------------
------------------------------------------------------------------------
------------------------------------------------------------------------
------------------------------------------------------------------------
------------------------------------------------------------------------
----------------------------------------------
>Am_Npa_P2/1-672
MQHIIDNHPDMATALLAGEKLRELILPGQQDDKAGSLAALMVQLKLELPFDRVVSIGTVLIPILLVTLVFTK
NFAEEPIYCYTPHNFTRDQALYARGYCWTELKDALPGVNASQWPSLFEHKFLPYALLAFAGIMYIPALGWEF
LASTRLTSELNFLLQEIDNCYHRAAEGRAPKIEKQIQSKGPGITEKEKREIIENAEKEKSPEQNLFEKYLER
RGRSNFLAKLYLARHLLIICLSIIPMTYLSIYYATQKQNEFTCALGEPHLKTSNSRLHIRVNCKLPSVQLQR
IIASVDISLLSFMNLIILVNLIHLFIVRKSNFIFDKLNKVGIKTKKQWQKSQFCDINILAMFCNENRDHIKS
LNRLDFITNESDLMYDNVVRQLLAALAQSNYDATPTMRDTGVQTVDPSVDPADIDVNEQLVIKRPRKKMKWI
SSSNPLPQPFKEQIAIMKIENSKPEKLKPVRRKTATDTLIAPLLEASSKSSPHSSHKCDVSTMSSIAGEKKH
ARHFSLDVQPYVLSNKKTKSETQDSAPIAMSESQENGFPSREDSVTAHVKDTSKSAKITEKENQPLSESCGN
VSVTAAFLTCGSHMVSAAVSSSSVTLSQVKPEPMTIFNRNPTHPLLHINTLYEDMDERITTTSSPDPADIIS
VIPPKQVMLAPFEEPRAIINCVDY------------------------------------------------
------------------------------------------------------------------------
------------------------------------------------------------------------
------------------------------------------------------------------------
------------------------------------------------------------------------
------------------------------------------------------------------------
----------------------------------------------
>Am_Xla_P3/1-408
MSLANRAAEYMLSDALLPDNPEKSRGLRLELPLDRIITLVSVGLPLLLISLAFAREISTGPQVVCFPPSNYT
EKQIEYVNKHCWHSLTHHDFNFDGSVSVHSLWIHKVFPYTLMIVAVAMYIPVVLWKYTSKSLLNTDLLFIVD
ELDKSYNRSIKLVQHLLKAHRTCSDPNLFWEELKSARHVRYFEFPLLERYLTCKQHSHCLVLTYLLRNVLLL
LFIALTCIYLGVFHLTVFYQEEFTCLVKTRFLRTDIPKPEFVNCKFVSLTIFQIVSVVIAVIYILLVPMLIY
NVSKLCYWDKQFLNIYEMLPAFDLLSKKMLGCPINDLNVIILFLRANISELKSYSRLSVLYKLKDTTDKKQN
IDTVVDFMTLLVGMDMENGGQNSPESEDEEQPPSGKECYELGKDEEKS------------------------
------------------------------------------------------------------------
------------------------------------------------------------------------
------------------------------------------------------------------------
------------------------------------------------------------------------
------------------------------------------------------------------------
------------------------------------------------------------------------
------------------------------------------------------------------------
------------------------------------------------------------------------
------------------------------------------------------------------------
----------------------------------------------
>Am_Xtr_P3/1-408
MSLANRVAEYMLSDALLPDNPPKKRGLRLELPLDRIITLVSVGLPLLLISLAFAKEISTGPQVICFPPSNFT
EKQTEYVDKHCWHSLTHHDFNFDGSISVHSLWIHKVFPYTLMIVAVAMYIPVVLWKYVSKSLLNSDLLFIVD
ELDKSYNRSIKLVQHLLKAHRTCSDPNLFWEELKSARHVRYFEFPLLERYLTCKQHSHCLVLTYLLRNALLL
LFIALTCIYLGIFHLTVFYQEEFTCLVKTRFLRTDIPKPEFVNCKFVSLAIFQIISVANAVIYILLVPMIIY
NLSKLCYWDKQFLNVYEMLPAFDLLSKKMLGCPINDLNVIILFLRANISELKSYSRLSVLCTLKDTANKKQN
IDTVVDFMTLLVGMDMENTGQDSPTSEDGDQPPSGKECYELGKIEETP------------------------
------------------------------------------------------------------------
------------------------------------------------------------------------
------------------------------------------------------------------------
------------------------------------------------------------------------
------------------------------------------------------------------------
------------------------------------------------------------------------
------------------------------------------------------------------------
------------------------------------------------------------------------
------------------------------------------------------------------------
----------------------------------------------
>Am_Gse_P3/1-408
MSLANTAAEYMLSDALLPDRKAIHSKRLRLELPADRILKFVSVGLPLLLVSLALAQEISTGSQISCFPPNNF
SIRQASYVDKYCWDSLMHYEFDNSGTPTNKSLWIHKIFPYSLLVIAVTMYFPTLLWRYTAASSLNSDLFFII
DELDKSYNRSIRLVQHIMKVQQTCPDSQVFWAELEKARSERYFEFPLLERYLACKQRSYYLVGMYFLKNILF
LIFITVTCLYLVFFHINILYQDEFNCDIRSGLLKTDPTIPALIHCKLVSLSVFQVISISNGAVYVLLVPIII
YNLVKFCCWDKRFLSVYEMLPAFDLLSKKMLGCPVNDLNVIILFLRANISELKSFSRLNVLCVLKDSTSQDQ
NIDTIVDFMTLLAGVEMSKPKILDNTVCPQDPHDLYPHNECYGKFQSH------------------------
------------------------------------------------------------------------
------------------------------------------------------------------------
------------------------------------------------------------------------
------------------------------------------------------------------------
------------------------------------------------------------------------
------------------------------------------------------------------------
------------------------------------------------------------------------
------------------------------------------------------------------------
------------------------------------------------------------------------
----------------------------------------------
>Am_Mun_P3/1-410
MSLASTAAEYMLSDALLPDRKVTHSKRLCLELPADRILKFVSMGLPLLLVSLALAREISTGSQISCFTPNNF
TMKQTSYVEKYCWDSLSYHEFDTSGISTDMSLLIHKIFPYSLLVIAVTMYVPTLIWRYTAASSLNSDLFFII
DELDKSYNRSIRLAQHIMKVQQTCPDSQVFGAELEKARSERYFEFPLLERYLACKQRSYYLVGMYFLKNILF
LIFIAVTCLYLGFFHINILYQDEFNCDIRSGLLKTDPTIPDLIHCKLVSLSVFQVISISNGTVYILLIPIII
YNLVKFCCWDKRLLSVYEMLPAFDLLSRKMLGCPVNDLNVIILFLRANISELKSFSRLNVLCVLKDNTSNNQ
NIDTIVDFMTLLAGVEMSKPKILDNTECPQDPHENSLYPHNECYGKFQSH----------------------
------------------------------------------------------------------------
------------------------------------------------------------------------
------------------------------------------------------------------------
------------------------------------------------------------------------
------------------------------------------------------------------------
------------------------------------------------------------------------
------------------------------------------------------------------------
------------------------------------------------------------------------
------------------------------------------------------------------------
----------------------------------------------
>Am_Rbi_P3/1-410
MSLANTAAEYMLSDALLPDRKSTHSKSLCLELPADRILKFVSVGLPLLLVSLALAREISTGSQISCFTPSNF
SMKQASYADKYCWDSLMHHEFDTSGTPVDKSLWIHKIFPYSLLVIAVTMYVPTLIWRYTAAPSLNSDLFFII
DELDXSYNRSIRLVQHIMKVQQTCPDPQVFWAELEKARSERYFEFPLLERYLACKQRSYYLVGMYFMRNILF
LIFIAVTCLYLGFFHINILHQDEFNCDIRSGLLKTDPTIPDLIPCKLVSLSVFQVISISNGTVYILLVPIII
YNLVKFCRWDKRFLSVYEMLPAFDLLSRKMLGCPVNDLNVIILFLRANISELKSFSRLNVLCVLKDSTSNEQ
NIDTVVDFMTLLAGVEMTKPKLLDYPEDTHVGHLHPHDECYEMKATTEAS----------------------
------------------------------------------------------------------------
------------------------------------------------------------------------
------------------------------------------------------------------------
------------------------------------------------------------------------
------------------------------------------------------------------------
------------------------------------------------------------------------
------------------------------------------------------------------------
------------------------------------------------------------------------
------------------------------------------------------------------------
----------------------------------------------
>Am_Npa_P3/1-439
MFAEKMSIAHRAAEYMLSDALLPDQPPNKKALRLELPLDRIIKLVTVGLPLLLVSLTFAREMSSGSQVICFP
PNNFTVKQVQFVDKHCWQSLTHHDFTTEGNHIVSSLWIHKVFPFTLTVIAIAMYIPVVLWRYISKSALYTDL
LFIIDELDKSYNRSIKLVQHLVKTHRSSADPQLFWEELKSARHVRYFEYPLLERYLSGKQRSHFIAFTYLFR
NILLLLLIVFTCFYLGFFHLSVFYQDEFNCHIKPSFLPSDTSSSSSAIFVRCKLISLTIFQIISVVNAAVYI
LLVPVILYNISKLFRWDKQFLNIYEMLPAFDLVSKKMLGCPINDLNIIILFLRANICELKSFSRLSVLCSLK
DMSRNRENIDTVVDFMTLVVGMEEDSETFLTPGVIGGKEPQPPSKGENIADTKHAEFISWQNKARKRSSFIN
IQRTCEE-----------------------------------------------------------------
------------------------------------------------------------------------
------------------------------------------------------------------------
------------------------------------------------------------------------
------------------------------------------------------------------------
------------------------------------------------------------------------
------------------------------------------------------------------------
------------------------------------------------------------------------
------------------------------------------------------------------------
----------------------------------------------
>Re_Pmu_P1/1-432
MAIAHIATEYVFSDFLLKEPSESKYKGLRLELAVDKLVTCIAVGLPLLLISLAFAQEISIGTQMSCFSPSTF
SWRQAAYVDSYCWAAVQQKQLSQSDSGHLPLWLHKFFPYILLLVAILLYLPCLFWRFTSAPHLCSDLKFIME
ELDKSYNRAIKAANSCRNGDVRGSSPAINENMAQSFWEISESHFKYPIVEQYLKTKKGSKSLIIKYIICRLL
TLMIILLSCLYLGYYISLSSMTDEFICNIKTGILKNDTTVPERFQCKLIAVGVFQLLSYINIIVYLLLMPIV
VYALLVPFRQRSDILQVYELLPTFDVLKVKTKHYNDLSLYLLFLEENVSELKSYKCLKVLENLKGSGEKFDP
MQLLMNLGSIKTDVADGRSATIKEDSGKKAEPEKANSALELKDATEQTSPGNGAEAGKEDAKLRQRLLDSSC
------------------------------------------------------------------------
------------------------------------------------------------------------
------------------------------------------------------------------------
------------------------------------------------------------------------
------------------------------------------------------------------------
------------------------------------------------------------------------
------------------------------------------------------------------------
------------------------------------------------------------------------
------------------------------------------------------------------------
----------------------------------------------
>Re_Pvi_P1/1-429
MAIAHIATEYVFSDFLLKEPSESKYKGLRLELAVDKLVTCIAVGLPLLLISLAFAQEISIGTQMSCFSPSSF
SWRQAAYVDSYCWAAVQQKQHSQSDSGHLPLWLHKFFPYILLLLAILLYLPYLFWRFTAAPHLFADLKFIME
ELDKAYNRAIKAANSCYNSDMRDTAGSTPVVNENIAQSFWELSDSHFKYPIVEQYLKTKKGSKNLLLRYIFC
RLLTLTIIVLACIYLGYYISLSSVTDEFICNIKTGILKNDTTVPERFQCKLIAVGIFQLLSYINFIVYFFLL
PLVIYALLVPYRQSSDILQVYELLPTFDVLKVKTKSYDDLSLYLLFLEENVSELKSYKCLKVLENLKGNGEK
FDAMQLLMNLGSIKTDATDSKSKGKKTEAETANNEAELQDLTGTTLPADGAKTSKEDGKLRQRLLDSSC---
------------------------------------------------------------------------
------------------------------------------------------------------------
------------------------------------------------------------------------
------------------------------------------------------------------------
------------------------------------------------------------------------
------------------------------------------------------------------------
------------------------------------------------------------------------
------------------------------------------------------------------------
------------------------------------------------------------------------
----------------------------------------------
>Re_Tsi_P1/1-434
MAIAHIATEYVFSDFLLKEPSESRYKGLRLELALDKLVTCIAVGLPLLLISLAFAQEISIGTQMSCFSPSAF
SWRQAAYVDSYCWAAVQQKQLSQSASGGHLPLWLHKFFPYILLLLAILLYLPWLFWRFTAAPHLSSDLKFIL
EELDKAYNRAIKAANSCRNCDARDAASSPPAIENIAQSLWEISDSHFKYPIVEQYLKTKKGSKNLIIKYIIC
RLLTLIIILFACLFLGYYISLSSLTDEFICNVKTGILKNDTNIPERFQCKMIAVGVFQLLSYINFIVYVLIT
PLVIYAFFVPLRQSSDILQVYELLPTFDVLKVKAKHYNDMSLYLLFLEENVSELKSYKCLKVLESLKGSGER
FDAMQLLRNLGSIKMDAMDAKPNTTHKENRKKTEVEMSNDAAELKDLSEPKLPDDTEGTSKDGKIRQRLLDS
SC----------------------------------------------------------------------
------------------------------------------------------------------------
------------------------------------------------------------------------
------------------------------------------------------------------------
------------------------------------------------------------------------
------------------------------------------------------------------------
------------------------------------------------------------------------
------------------------------------------------------------------------
------------------------------------------------------------------------
----------------------------------------------
>Re_Ppi_P1/1-433
MAIAHIATEYVFSDFLLKEPSEGKYKGLRLELAVDKLVACIAVGLPLLLISLAFAQEISIGTQMSCFSPTSY
SWRQGAYVDSYCWAAVQQRQLSWGDSGHLPLWLHKFFPYILLLLAVVLYLPHLFWRFTAAPHLFSDLKFIME
ELDKAYNRAIKAAHSCGNGESKDHPCSSPVLIENTGQSLWEISESHFKYPMVEQYLKTKKRSRRLMVKYIIC
RLLTLTSILLACLYLGYYISLSSMTDEFICNLKTGILKNDSTVPERVQCKLIAVGVFQLLSYINLVVYVLLV
PIVLYALLVPFRQSSDILQLYEILPTFDVLKIKTKHYDDLSLYLLFLEENVSELKSYKCLKVLESLKGSGEK
FDAMQLLMNLGQIKTDMVDGKSAVLKEAFGKKVDGEPPKSTELKDLASPSTGEGGITSKEDGKVRQRLLDSS
C-----------------------------------------------------------------------
------------------------------------------------------------------------
------------------------------------------------------------------------
------------------------------------------------------------------------
------------------------------------------------------------------------
------------------------------------------------------------------------
------------------------------------------------------------------------
------------------------------------------------------------------------
------------------------------------------------------------------------
----------------------------------------------
>Re_Aca_P1/1-435
MAIAHIATEYVFSDFLLKDTAESKFKGLRLELAVDKLVTWISVGLPLLLISLAFAQEISIGTQMSCFSPTSF
SWRQAAYVDSFCWAAVQERQLSQSDSGHLPLWLHKFFPYILLLLAILLYLPYLFWRFMAAPHLFSDLKFIME
ELDKAYNRAIKAANSCSNGDSKDASCSMPTPNENVPQSFWEISDSCFKYPIVEQYLKTKRGTKTLIIKYIFC
RLLTLTIILLACAYLGYYISLSSVTDEFICNIKRGILKNDTTVPEKFQCKMVAVGVFQVLSYINFFVYILLL
PLVIYALLVPLRQSTDILQVYELLPTFDVLKFKTKSYNDLSLYLLFLEENVSELKSYKCLKVLENLKGNGEK
FDAMQLLVNLGSIKTDTVDRKAPSTKSIDGKKVEEEKEKNATQLQDVSGTTTPADGGKKSKDDGKLRQRLLD
SSC---------------------------------------------------------------------
------------------------------------------------------------------------
------------------------------------------------------------------------
------------------------------------------------------------------------
------------------------------------------------------------------------
------------------------------------------------------------------------
------------------------------------------------------------------------
------------------------------------------------------------------------
------------------------------------------------------------------------
----------------------------------------------
>Re_Nsc_P1/1-370
MSCFSPSAFSWRQAAYVDSYCWAAVQQKQLSQSESGHLPLWLHKFFPYILLLLAILLYLPWIFWRFTAAPHL
SSDLKFILEELDKAYNRAIKAANSFQNCDARDVASSPPAIENIAQSLWEISDSHFKYPIVEQYLKTKKSSKN
LIIKYIICRLLTLIIILFACLFLGYYISLSSLTDEFICNIKTGILKNDTNIPGLFQCKMIAVGVFQLLSYIN
FIVYVLITPLVIYAFFVPLRQSSDILQVYELLPTFDVLKVKAKHYNDMSLYLLFLEENVSELKSYKCLKVLE
SLKGSGERFDAMQLLRNLGSIKMDAMDSKPNTTHKEKRKKVEAEMSNDAAELKDLTEPKLPDDTEGTSKDGK
IRQRLLDSSC--------------------------------------------------------------
------------------------------------------------------------------------
------------------------------------------------------------------------
------------------------------------------------------------------------
------------------------------------------------------------------------
------------------------------------------------------------------------
------------------------------------------------------------------------
------------------------------------------------------------------------
------------------------------------------------------------------------
------------------------------------------------------------------------
----------------------------------------------
>Re_Asi_P1/1-432
MTRHFGEAKDVCRACKTGKDSPQQSKGDTLYQDGKPKESQLASEVILWSTSDQDNPIQKSGFIREISIGTQI
SCFAPSSFSWRQAAYVDSYCWAAVQQRQDGTGSLPLWLHKFFPYILLLVAILLYLPCLFWRFTAAPHLSSDL
KFIMEELDKAYNRAIKAANSFHSTDTRDPACSVPTVNENLTQSLWEISECHFKYPIVEQYLKTKKTSKHLII
KYIICRLLTLAIILLACFYLGYYISLSSVTDEFLCTIKTGLLKNDSVVPEMVQCKLIAVGVFQLLSYINLIV
YLLVMPLVTYAMLVPFRQSSDVLKVYEILPTFDVLKLKSNHYDDLSLYLLFLEENISELKSYKCLKVLANIT
GTEKFDIMHLLTNLGTIKTDTVDGKPGAVQEKPEEEITADPENNATELEVLTEGVSSGNGRTSKDKNIRQRL
------------------------------------------------------------------------
------------------------------------------------------------------------
------------------------------------------------------------------------
------------------------------------------------------------------------
------------------------------------------------------------------------
------------------------------------------------------------------------
------------------------------------------------------------------------
------------------------------------------------------------------------
------------------------------------------------------------------------
----------------------------------------------
>Re_Psi_P1/1-343
GTQISCFSPSSFSWRQAAYVDSYCWATVQQKQLSQSDSGNIPRWLHKFFPYILLLIAILLYLPCLFWRFTAA
PHLCSDLKFIMEELDKAYNRAIKAANSCHSGDIRDPSSLPPAVNENLAQSLWEISESHFKYPIVEQYLKTKK
NSKNLIIKYVICRLLTLAIILFACLYLGYYISLSSMTDEFLCTIKTGILKNDTTVPELIQCKLIAVGVFQLL
SYINLIVYLLVMPIVMYAMLVPFRRSSDILKVYEILPTFDVLKLKSNYDDLSLYLLFLEENVSELKSYKCLK
VLENIAGPEKCDIMHLLLNLGAIKTDTVDGKPAAAKEKSEEKVADEPEKNATELQ-----------------
------------------------------------------------------------------------
------------------------------------------------------------------------
------------------------------------------------------------------------
------------------------------------------------------------------------
------------------------------------------------------------------------
------------------------------------------------------------------------
------------------------------------------------------------------------
------------------------------------------------------------------------
------------------------------------------------------------------------
------------------------------------------------------------------------
----------------------------------------------
>Re_Pme_P1/1-432
MAIAHIATEYVFSDFLLKEPSEPKYKGLRLELALDKLVTCIAVGLPLLLISLAFAQEISIGTQISCFSPSSF
SWRQAAYVDSYCWAAVQQKQLLQSDSGHIPLWLHKFFPYILLLVAILLYLPCLFWRFTAAPHLCSDLKFIME
ELDKAYNRAIKAANSFHSGDTRNPSSLPPAVNENLTQSLWEISESHFKYPIVEQYLKTKKTSKNLIIKYVIC
RLLTLAIILFACLYLGYYISLSSMTDEFLCTIKTGILKNDTTVPELVQCKLIAVGVFQLLSYINLIVYLLVM
PLVMYAMLVPFRRSSDILRVYEILPTFDVLKLKSNYDDLSLYLLFLEENISELKSYKCLKVLENIAGPGKCD
IIHLLTNLGTIKMTDTVDGKPATVKEKPGEKITEEPERTTTELQVLTDLLPSCNTSASNEDKVRQRLIDSSC
------------------------------------------------------------------------
------------------------------------------------------------------------
------------------------------------------------------------------------
------------------------------------------------------------------------
------------------------------------------------------------------------
------------------------------------------------------------------------
------------------------------------------------------------------------
------------------------------------------------------------------------
------------------------------------------------------------------------
----------------------------------------------
>Re_Gag_P1/1-432
MAIAHIATEYVFSDFLLKEPSEPKYKGLRLELALDKLVTCIAVGLPLLLISLAFAQEISIGTQISCFAPSSF
SWRQAAYVDSYCWAAVQQKQLLQSDSGHIPLWLHKFFPYILLLVAILLYLPCLFWRFTAAPHLCSDLKFIME
ELDKAYNRAIKAANSFHSGDTRDPSSLRPAVNENLTQSLWEISESHFKYPIVEQYLKTKRTSKNLIIKYVVC
RLLTLAIILFACLYLGYYINLSSMTDEFLCTIKTGILKNDTTVPELVQCKLIAVGVFQLLSYINLIVYLLVM
PLVMYAMLVPFRRSSDILRVYEILPTFDVLKLKSNYDDLSLYLLFLEENVSELKSYKCLKVLENIAGPGKCD
IIHLLPNLGTIKTTDTTDGKPATVKEKPEEKITEEPERTTTELQVLTDLLPSGNTSASNEDKVRQRLIDSSC
------------------------------------------------------------------------
------------------------------------------------------------------------
------------------------------------------------------------------------
------------------------------------------------------------------------
------------------------------------------------------------------------
------------------------------------------------------------------------
------------------------------------------------------------------------
------------------------------------------------------------------------
------------------------------------------------------------------------
----------------------------------------------
>Re_Pgu_P1/1-433
MAIAHIATEYVFSDFLLKEPSESRYKGLRLELALDKLVTCIAVGLPLLLISLAFAQEISIGTQMSCFSPSAF
SWRQAAYVDSYCWAAVQQKQLSQSESGHLPLWLHKFFPYILLLLAILLYLPWLFWRFTAAPHLSSDLKFILE
ELDKAYNRAIKAANSCRNCDARDAASSPPAIENIAQSLWEISDSHFKYPIVEQYLKTKKGSKNLIIKYIICR
LLTLIIILFACLFLGYYISLSSLTDEFICNVKTGILKNDTNIPERFQCKMIAVGVFQLLSYINFIVYVLITP
LVIYAFFVPLRQSSDILQVYELLPTFDVLKVKAKHYNDMSLYLLFLEENVSELKSYKCLKVLESLKGSGERF
DAMQLLRNLGSIKMDAMDAKPNTTHKENRKKAEVEMSNDAAELKDLNEPKLPDDTEGTSKDGKIRQRLLDSS
C-----------------------------------------------------------------------
------------------------------------------------------------------------
------------------------------------------------------------------------
------------------------------------------------------------------------
------------------------------------------------------------------------
------------------------------------------------------------------------
------------------------------------------------------------------------
------------------------------------------------------------------------
------------------------------------------------------------------------
----------------------------------------------
>Re_Cti_P1/1-433
MAIAHIATEYVFSDFLLKEPSESRYKGLRLELALDKLVTCIAVGLPLLLISLAFAQEISIGTQMSCFSPSAF
SWRQAAYVDSYCWAAVQQKQLSHSESGHLPLWLHKFFPYILLLLAILLYLPWLFWRFTAAPHLSSDLKFILE
ELDKAYNRAIKAANSCRNCDARDAASSPPAIENIAQSLWEISDSHFKYPIVEQYLKTKKGSKSLIIKYIVCR
LLTLIIILFACLFLGYYISLSSLTDEFICNVKTGILKNDTNIPERFQCKMVAVGVFQLLSYINFIVYVLITP
LVIYAFFVPLRQSSDILQVYELLPTFDVLKVKAKHYNDMSLYLLFLEENVSELKSYKCLKVLESLKGSGERF
DAMQLLRNLGSIKMDAVDAKPNTPHKESRKKAEVEMSNDAAELKDLTEPKLPDDTEGTSKDGKLRQRLLDSS
C-----------------------------------------------------------------------
------------------------------------------------------------------------
------------------------------------------------------------------------
------------------------------------------------------------------------
------------------------------------------------------------------------
------------------------------------------------------------------------
------------------------------------------------------------------------
------------------------------------------------------------------------
------------------------------------------------------------------------
----------------------------------------------
>Re_Gja_P1/1-435
MAIAHIATEYVFSDFLLKEPSEAKYRGLRLELAVDKLVTCIAVGLPLLLISLAFAQEISIGTQMSCFSPSSF
SWRQGAYVDSYCWAAVQQRQLSWGDSGHLPLWLHKFFPYILLLLAVLLYLPYLFWRFTAAPHLFSDLKFIME
ELDRAYNRAIKAANSCHNGEPRDHSSSSPVILENTGQSLWEISESYFKYPMVEQYLKTKKRSKHLLIKYIVC
RVLTLMIILLACIYLGYYISLSSMTDEFICNLKTGILKNDTSVPERVQCKLIAVGVFQLLSYINLVVYVLLV
PVVLYALLVPFRQSSDILQLYEILPTFDVLKVKTKHYDDLSLYLLFLEENVSELKSYKCLKVLESLKGNGEK
FDAMQLLMNLGMIKTDMVDGKSAVIKDDCGKKVDGEPTKSTAELKDLAPPTSTGEGGKTSKEDGKVRQRLLD
SSC---------------------------------------------------------------------
------------------------------------------------------------------------
------------------------------------------------------------------------
------------------------------------------------------------------------
------------------------------------------------------------------------
------------------------------------------------------------------------
------------------------------------------------------------------------
------------------------------------------------------------------------
------------------------------------------------------------------------
----------------------------------------------
>Re_Lag_P1/1-432
MAIAHIATEYVFSDFLLKEPSESKYKGLRLELAVDKLVTCIAVGLPLLLISLAFAQEISIGTQMSCFSPSTF
SWRQAAYVDSYCWAAVQQKQLSQSDSGHLPLWLHKFFPYILLLVAILLYLPCLFWRFTSAPHLCSDLKFIME
ELDKAYNRAIKAANSCRNGDVRGSSPAINENMAQSFWEISESHFKYPIVEQYLKTKKGSKSLIIKYIVCRLL
TLMIILLSCLYLGYYISLSSMTDEFICNIKTGILKNDTTVPERFQCKLIAVGVFQLLSYINIIVYLLLMPIV
LYALLVPFRQRSDILQVYELLPTFDVLKVKTKHYNDLSLYLLFLEENVSELKSYKCLKVLENLKGSGEKFDP
MQLLMNLGSIKTDVADGTPATVKGDSGKKAEPENANSALELKDATELTSPGNGEKAGKEDAKLRQRLLDSSC
------------------------------------------------------------------------
------------------------------------------------------------------------
------------------------------------------------------------------------
------------------------------------------------------------------------
------------------------------------------------------------------------
------------------------------------------------------------------------
------------------------------------------------------------------------
------------------------------------------------------------------------
------------------------------------------------------------------------
----------------------------------------------
>Re_Pmu_P1/1-432
MAIAHIATEYVFSDFLLKEPSESRYKGLRLELALDKLVTCIAVGLPLLLISLAFAQEISIGTQMSCFSPSAF
SWRQAAYVDSYCWAAVQQKQLSQSESGHLPLWLHKFFPYILLLLAILLYLPWLFWRFTAAPHLSSDLKFILE
ELDKAYNRAIKAANSCRNCDARDAASSPPAIENIAQSLWEISDSHFKYPIVEQYLKTKKGSKSLIIKYIICR
LLTLIIILFACLFLGYYISLSSLTDEFICNVKTGILKNDTNIPERFQCKMVAVGVFQLLSYINFIVYVLITP
LVIYAFFVPLRQSSDILQVYELLPTFDVLKVKAKHYNDMSLYLLFLEENVSELKSYKCLKVLESLKGSGERF
DAMQLLRNLGSIKMDAVDAKPNTPHKNRKKAEVEMSNDAAELKDLTEPKLPDDTEETNKDGKIRQRLLDSSC
------------------------------------------------------------------------
------------------------------------------------------------------------
------------------------------------------------------------------------
------------------------------------------------------------------------
------------------------------------------------------------------------
------------------------------------------------------------------------
------------------------------------------------------------------------
------------------------------------------------------------------------
------------------------------------------------------------------------
----------------------------------------------
>Re_Pte_P1/1-433
MAIAHIATEYVFSDFLLKEPSESRYKGLRLELALDKLVTCIAVGLPLLLISLAFAQEISIGTQMSCFSPSAF
SWRQAAYVDSYCWAAVQQKQLSQSESGHLPLWLHKFFPYILLLLAILLYLPWIFWRFTAAPHLSSDLKFILE
ELDKAYNRAIKAANSFRNCDARDAASSPPAIENIAQSLWEISDSHFKYPIVEQYLKTKKSSKNLIIKYIICR
LLTLIIILFACLFLGYYISLSSLTDEFICNIKTGILKNDTNIPGVFQCKMVAVGVFQLLSYINFIVYVLITP
LVIYAFFVPLRQSSDILQVYELLPTFDVLKVKAKHYNDMSLYLLFLEENVSELKSYKCLKVLESLKGSGERF
DAMQLLRNLGSIKMDAMDSKPNTTHKEKRKKAEAEMSNDAAELKDLTEPKLPDDTEGTSKDGKIRQRLLDSS
C-----------------------------------------------------------------------
------------------------------------------------------------------------
------------------------------------------------------------------------
------------------------------------------------------------------------
------------------------------------------------------------------------
------------------------------------------------------------------------
------------------------------------------------------------------------
------------------------------------------------------------------------
------------------------------------------------------------------------
----------------------------------------------
>Re_Pbi_P1/1-387
MALKDRRNSCYQTNGTQMSCFSPSAFSWRQAAYVDSYCWAAVQQKQLSQSESGHLPLWLHKFFPYILLLLAI
LLYLPWLFWRFTAAPHLSSDLKFILEELDKAYNRAIKAANSFRNCDARDTTSSPPPIENIAQSLWEISDSHF
KYPIVEQYLKTKKASKNLIIKYIICRLLTLIIILFACLFLGYYISLSSMTDEFICNVKTGILKNDTNIPERF
QCKMVAVGVFQLLSYINFIVYVLIMPLVIYAFFIPFRQSSDILQVYELLPTFDVLKVKAKHYNDMSLYLLFL
EENVSELKSYKCLKVLESLKGSGERFDAMQLLRNLGSIKMDAVDAKPNPIPKECRKKAEAEIPDDAAELKDL
ADPKLPDDTEGTSKDGKLRQRLLDSSC---------------------------------------------
------------------------------------------------------------------------
------------------------------------------------------------------------
------------------------------------------------------------------------
------------------------------------------------------------------------
------------------------------------------------------------------------
------------------------------------------------------------------------
------------------------------------------------------------------------
------------------------------------------------------------------------
------------------------------------------------------------------------
----------------------------------------------
>Re_Zvi_P1/1-432
MAIAHIATEYVFSDFLLKEPSESKYKGLRLELAVDKLVTCIAVGLPLLLISLAFAQEISIGTQMSCFSPSSF
SWRQAAYVDSYCWAAVQQKQLSESDSGHLPLWLHKFFPYILLLVAILLYLPCLFWRFTSAPHLCSDLKFIME
ELDKAYNRAIKAANSCRSGDVRGSSPAINENMAQSFWEISESHFKYPIVEQYLKTKKGSKSLIIKYIVCRLL
TLVIILLSCLYLGYYISLSSMTDEFICNIKTGILKNDTTVPERVQCKLIAVGVFQLLSYINIIVYLLLMPIV
VYALLVPFRQRTDILQVYELLPTFDVLQVKTKHYNDLSLYLLFLEENVSELKSYKCLKVLENLKGSGEKFDP
MQLLMNLGSIKTDVADGKSATVKDDSGKKAEPEKANSEIELKGATEQTSPGNGAKAGKEDAKLRQRLLDSSC
------------------------------------------------------------------------
------------------------------------------------------------------------
------------------------------------------------------------------------
------------------------------------------------------------------------
------------------------------------------------------------------------
------------------------------------------------------------------------
------------------------------------------------------------------------
------------------------------------------------------------------------
------------------------------------------------------------------------
----------------------------------------------
>Re_Pmu_P2/1-621
MHSSDFSLCYTEEPIYCYTPHNFTRDQALYARGYCWTELRDALPGVNASRWPSLFEHKFLPYALLAFAGIMY
IPALGWEFLASTRLTSELNFLLQEIDNCYHRAAEGRAPKIEKQIQSKGPGITEREKREIIENAEKEKSPEQN
LFEKYLERRGRSNFLAKLYLARHLFIIFLSIIPITYLSTYYATQKQNEFTCALGEPPDKTSSSRLLIRVNCK
LPSVQLQRIIAVVDIALLCFMNLIILINLIHLFIVRKSNFIFDKLNKVGIKTKKQWQKSQFCDINILAMFCN
ENRDHIKSLNRLDFITNESDLMYDNVVRQLLAALAQSNHDVTPTVRDSGIQTIDPSIDPADIDHSEPLVIKR
PRKKMKWIPSSNPLPQPFKEQLAIMKVENNKPEKPKPVRRKTATDSLVAPLLEANSKNSQPSSAHKNESAAL
SGAGNEKKHTRHFSLDVHPYLLSSKKPKPEIQPVTSMATSKSQGSGFLSQEEKVIVHVASSLKGSSVPGKDT
LYSHNTCRTVPAAGTFLTCNHNHIATSGAAKKVTLPHISPAEPVPALNCNAAHPLLHINTLYENHEEEEVSN
LIDESLDNSIHSPTEAGDIISRPSTKQVMLATFDEPLAMVNSVEY---------------------------
------------------------------------------------------------------------
------------------------------------------------------------------------
------------------------------------------------------------------------
------------------------------------------------------------------------
------------------------------------------------------------------------
------------------------------------------------------------------------
----------------------------------------------
>Re_Pvi_P2/1-789
MHLFQMYIFVFSGKFSFPSLLVCGLRQRLLLLPSPGEGKTLNFTKAETRLGAARSSARGERRSARPVSALRP
AAAAAYATHHRKPPGHGHGVAGGRETQGADPARAAGREGGLAGGAALAAQARAALRPRGDHRHRPDPHPPGH
AGLHQELCRKKRIHAIIYLFCLSLFTGRKNTFFLFKEPIYCYTPHNFTRDQALYARGYCWTELRDALPGVNA
SHWPSLFEHKFLPYALLAFAGIMYIPALGWEFLASTRLTSELNFLLQEIDNCYHRAAEGRAPKIEKQIQSKG
PGITEREKREIIENAEKEKSPEQNLFEKYLERRGRSNFLAKLYLARHLFIIFLSIIPITYLSTYYATQKQNE
FTCALGEPPDKTSNSKLLIRVNCKLPSVQLQRIIAGVDIVLLCFMNLIILINLIHLFIVRKSNFIFDKLNKV
GIKTKKQWQKSQFCDINILAMFCNENRDHIKSLNRLDFITNESDLMYDNVVRQLLAALAQSNHDVTPTVRDS
GIQTIDPSIDPADIDPSEPLIIKRPRKKMKWIPSTNPLPQPFKEQLAIMKVENSKPEKPKPVRRKTATDSLI
APLLESNSKNPQPSSSQKTESSSLCSTGSEKKHTRHFSLDVHPYILSSKKPKPEIQPITSMATSKSQGSGFL
SQEEKVIVRVTSSFQDPSGTGKDTLYSHDTCRTVPATGVFLTCNHNHIATSGAATKVTLPQVSMAEPVPTLN
CNSTHPLLHINTLYEDNEEEVLDLIDSSSLDNTVHSPTEAGDIISMPSTKQIMLATFDEPLAIVNSVEY---
------------------------------------------------------------------------
------------------------------------------------------------------------
------------------------------------------------------------------------
------------------------------------------------------------------------
----------------------------------------------
>Re_Tsi_P2/1-685
MQHIIENHPDMATALLAGEKLKELILPGQQDDRAGSLAAFLVQLKLELPFDRVVTIGTVLIPIVLVTLVFTK
NFAEEPIYCYTPHNFTRDQALYARGYCWTELRDALPGVNASHWPSLFEHKFLPYALLAFAGIMYIPALGWEF
LASTRLTSELNFLLQEIDNCYHRAAEGRAPKIEKQIQSKGPGITERERREIIENAEKEKSPEQNLFEKYLER
RGRSNFLAKLYLARHLFIIFLSIIPITYLSTYYATQKQNEFTCALGEPPDKTSNSKFIIRVNCKLPSVQLQR
IIAAVDIVLLCFMNLIILINLIHLFIFRKSNFIFDKLNKVGIKTKKQWQKSQFCDINILAMFCNENRDHIKS
LNRLDFITNESDLMYDNVVRQLLAALAQSNHDVTPTVRDSGIQTIDPSINPTDLDPNEPLIIKRPRKKMKWI
TSSNPLPQPFKEQLATMKVENSKPEKPKPVRRKTAADSLIAPLLENNSKPIQPSPIHKTEPSTLPSTGNEKK
HTRHFSLDVHPYILSNKKPKQEIPSNNSVAISKNQESRFLSQEDKAIVRVTSSLKDSSLPGKESLYSHDICR
TVPATGVFLTCTHNHIATSGAATKVPLPQTNKVVESGPALNCHPVHPLLHINTLYEDHEEEGSHLIDDSLDN
RIHSPAESGDIISMPSTKQIMLATFDEPLAIVNSAEY-----------------------------------
------------------------------------------------------------------------
------------------------------------------------------------------------
------------------------------------------------------------------------
------------------------------------------------------------------------
------------------------------------------------------------------------
----------------------------------------------
>Re_Ppi_P2/1-621
MHSSDFSLCYTEEPIYCYTPHNFTRDQALYARGYCWTELKDALPGVNASHWPSLFEHKFLPYALLAFAGIMY
IPALGWEFLASTRLTSELNFLLQEIDNCYHRAAEGRAPKIEKQIQSKGPGITEREKREIIENAEKEKSPEQN
LFEKYLERRGRSNFLAKLYLARHLFIIFLSIIPITYLSTYYATQKQNEFTCALGEPPDKITNSKLLIRVNCK
LPSVQLQRIIAAVDIVLLCFMNLIILINLIHLFIFRKSNFIFDKLNKVGIKTKKQWQKSQFCDINILAMFCN
ENRDHIKSLNRLDFITNESDLMYDNVVRQLLAALAQSNHDVTPTVRDSGIQTIDPSIDPAGIDPNEPLIIKR
PRKKMKWIPSTNPLPQPFKEQLAIMKVENNKPEKPKPIRRKTATDSLVAPLLETTSKSSQPSSAPKTDSSTL
SSTGNEKKHARHFSLDVHPYILSSNKKPKPEIQPITSMATSKSQGSGFLNQEEKVIVRVTSALKDSSLPGKD
SLYSHDTCRTVPATGTFLMCTHNHIATSAAAAHTTLGQVTKAEPVAALNCNPTHPLLHIKTLYEDHEEEVSD
LIDDSLDDRIHSPTDAGDIISIPSTKQIMLATFDEPIAIVNSIEY---------------------------
------------------------------------------------------------------------
------------------------------------------------------------------------
------------------------------------------------------------------------
------------------------------------------------------------------------
------------------------------------------------------------------------
------------------------------------------------------------------------
----------------------------------------------
>Re_Aca_P2/1-685
MQHIIENHPDMATALLAGEKLKELILPGPQDDKAGGSLAALLLQLKLELPFDRVVTIGTVLIPILLVTLVFT
KNFAEEPIYCYTPHNFTRDQALYARGYCWTELRDALPGVNASHWPSLFEHKFLPYALLAFAGIMYIPALGWE
FLASTRLTSELNFLLQEIDNCYHRAAEGRAPKIEKQIQSKGPGITEREKREIIENAEKEKSPEQNLFEKYLE
RRGRSNFLAKLYLVRHLFIIFLSIIPITYLSTYYATQKQNEFTCALGEPPDKTSHSKLLIRVNCKLPSVQLQ
RIIAGVDIVLLSFMNLIILINLIHLFIVRKSNFIFDKLNKVGIKTKKQWQKSQFCDINILAMFCNENRDHIK
SLNRLDFITNESDLMYDNVVRQLLAALAQSNHDVTPTVRDSGIQTIDPSIDPTDIDPNEHLVIKRPRKKMKW
IPSTNPLPQPFKEQLAIMKVENNKPEKPKPVRRKTATDSLVAPLLESNSKNSQTSLSQKTVSSTLSSTSGEK
KHTRHFSLDVHPYILSSKKPKPEIQPITSMATSKSQGSGFLSQEEKVIVHVTSSLKDSSIPGKDTLYSHDTC
RTVPAAAAFLTCNHNHIATAGVATKVILPQVSKAEPMPTLNCNPTHPLLHINTLYEDHEEEVSDLIADSLDN
TIHSPTEAGDIISIPSTKQIMLATFDEPLTIVNSIEY-----------------------------------
------------------------------------------------------------------------
------------------------------------------------------------------------
------------------------------------------------------------------------
------------------------------------------------------------------------
------------------------------------------------------------------------
----------------------------------------------
>Re_Nsc_P2/1-681
MQHIIENHPDMATALLAGEKLKELILPGQQDEKAGSLAALLLQLKLELPFDRVVTIGTVLIPIVLVTLVFTK
NFAEEPIYCYTPHNFTRDQALYARGYCWTELRDALPGVNASHWPSLFEHKFLPYALLAFAGIMYIPALGWEF
LASTRLTSELNFLLQEIDNCYHRAAEGRAPKIEKQIQSKGPGITERERREIIENAEKEKSPEQNLFEKYLER
RGRSNFLAKLYLARHLFIIFLSIIPITYLSTYYATQKQNEFTCALGEPPDKTSNSKLLIRVNCKLPSVQLQR
IIAGVDIVLLCFMNLIILINLIHLFIVRKSNFIFDKLNKVGIKTKKQWQKSQFCDINILAMFCNENRDHIKS
LNRLDFITNESDLMYDNVVRQLLAALAQSNHDVTPTVRDSGIQTIDPSINPTDLDPSEPLIIKRPRKKMKWI
SSSNPLPQPFKEQLATVKVENSKPEKPKPVRRKTAADSLIAPLLETNSKPIQPSPVHKTESNTLSTTGNGKK
HTRHFSLDVHPYILSNKKPKQEIPSSNSMAIAKSQESGFLNQEDKAIVRVTSSLKDSSLPGNKSLYPHDICR
TVPATGVFLTCTHNHIATSGAATKASLPQTNKVVESGPALNCHPVHPLLHINTLYEDPEEEGSSLIEDSLDN
RIHSPAESGDIISMPSTKQIMLATFDEPLAIVN---------------------------------------
------------------------------------------------------------------------
------------------------------------------------------------------------
------------------------------------------------------------------------
------------------------------------------------------------------------
------------------------------------------------------------------------
----------------------------------------------
>Re_Asi_P2/1-607
MEGDKEPIYCYTPHNFTRDQALYARGYCWTELKDALPGVDANHWPSLFEHKFLPYALLAFAGIMYIPALGWE
FLASTRLTSELNFLLQEIDNCYHRAAEGRAPKIEKQIQSKGPGITEREKREIIENAEKEKSPEQNLFEKYLE
RRGRSNFLAKLYLARHLFIIFLSIIPITYLSTYYASQKQNEFTCALGEPPDKTSNSKLHIRVNCKLPSVQLQ
RIIAGVDIVLLCFMNLIILINLIHLFIFRKSNFIFDKLNKVGIKTKKQWQKSQFCDINILAMFCNENRDHIK
SLNRLDFITNESDLMYDNVVRQLLAALAQSNHDATPTMRDSGIQTIDPSIDPADIDANEQLIIKRPRKKMKW
IPSSNPLPQPFKEQLAIMKVENHKPEKPKPVRRKTATDSLIAPLLESTAKSSQQSSSQKTEPNTISGANNEK
KHTRHFSLDVHPYILSSKKPKPEIQAIASMPTSNSQEGGFLNQEENVIVHVTSSLKDPHPEKDALYSSETCR
TVPAAGVFLTCNHKHIATSAAATNVTLSQAKSEPTPALNCNAAHPLLHINTLYEDHEEEVSNLIDDGIHSST
EPREILSIPTPKQRMIATFDEPMAIVSSVEY-----------------------------------------
------------------------------------------------------------------------
------------------------------------------------------------------------
------------------------------------------------------------------------
------------------------------------------------------------------------
------------------------------------------------------------------------
------------------------------------------------------------------------
----------------------------------------------
>Re_Psi_P2/1-625
MKTVILNKEEPIYCYTPHNFTRDQALYARGYCWTELKDALPGVDASHWPSLFEHKFLPYALLAFAGIMYIPA
LGWEFLASTRLTSELNFLLQEIDNCYHRAAEGRAPKIEKQIQSKGPGITEREKREIIENAEKEKSPEQNLFE
KYLERRGRSNFLAKLYLARHLFIIFLSIIPITYLSTYYATQKQNEFTCALGEPPDKTSNSKLYIRVNCKLPA
VQLQRIIAGVDIVLLCFMNLIILINLVHLFIFRKSNFIFDKLNKVGIKTKKQWQKSQFCDINILAMFCNENR
DHIKSMNRLAFITNESDXXXXXXXXTNESDLMYDNVVRQLLAALAQSNHDVTPTMRDSGIQTIDPSVDPADI
DANEQLIIKRPRKKMKWIPSSNPLPQPFKEQLAIMKVENHKPEKPKPVRRKTATDSLIAPLLESSSKTSQQS
SSHKTESNTISCTGNEKKHTRHFSLDVQPYILSSKKPKPEIPVIASMPTSKSQEGGFLSQEENVVVHVTSSL
KVTPNHEKEILNSSETCRTVPTAGAYLSCNHNHIATTATATNITLSHIRPEPTAALNRNPTHPLLHVSTLYE
DHEEDVVSFIDSSIHSPTDAGEILSIPAPKQIMMAAFEEPRAIVSSMEY-----------------------
------------------------------------------------------------------------
------------------------------------------------------------------------
------------------------------------------------------------------------
------------------------------------------------------------------------
------------------------------------------------------------------------
------------------------------------------------------------------------
----------------------------------------------
>Re_Pme_P2/1-613
MHSSDFSLCYTEEPIYCYTPHNFTRDQALYARGYCWTELIDALPGVDASHWPSLFEHKFLPYALLAFAGIMY
IPALGWEFLASTRLTSELNFLLQEIDNCYHRAAEGRAPKIEKQIQSKGPGITEREKREIIENAEKEKSPEQN
LFEKYLERRGRSNFLAKLYLARHLFIIFLSIIPITYLSTYYATQKQNEFTCALGEPPDKTSSSKLHIRVNCK
LPAVQLQRIIAGVDIVLLCFMNLIILINLVHLFIFRKSNFIFDKLNKVGIKTKKQWQKSQFCDINILAMFCN
ENRDHIKSLNRLDFITNESDLMYDNVVRQLLAALAQSNHDVTPTMRDSGIQTIDPSVDPADIDANEQLVIKR
PRKKMKWIPSSNPLPQPFKEQLAIMKVENHKPEKPKPVRRKTATDSLIAPLIESTSKTSQQSSAHKTESNTI
SSTGNEKKHTRHFSLDVHPYILSSKKPKPEIQAIASMPTSKSQEGGFLNQEENVVVHVTSSLKVIPHHEKEI
LYSSETCRTVPATGAYLSCNHNHIATTAAATNITHVKPEPTAALNRNPTHPLLNVNTLYEDHEEEVSNLTDN
SVHSPTDAGEILSMPTPKHIMMATFEEPRAIVSSVEY-----------------------------------
------------------------------------------------------------------------
------------------------------------------------------------------------
------------------------------------------------------------------------
------------------------------------------------------------------------
------------------------------------------------------------------------
------------------------------------------------------------------------
----------------------------------------------
[truncated: 605,000 more chars]
